# Supplementary material for: Reevaluating pragmatic reasoning in language games
Source: PLoS One. 2021 Mar 17;16(3):e0248388. doi: 10.1371/journal.pone.0248388 (PMC7968720; doi:10.1371/journal.pone.0248388)
Supplement: S1 Data — (CSV) [file pone.0248388.s001.csv]

task	item	date	time	attn.q1.resp	attn.q2.resp	task.resp	task.likelihood	exit.char	exit.objs	age	language	gender	fluency	nativeLang	opinion	comments	attn.q.time	task.resp.time	task.likelihood.time	browser	engine	os	osLanguage	width	height	color	server.intern.id	submission.code	task.1	item.1	display	cond1	cond	set	type	side	o1	o2	o3	targ	attn.targ	attn.order	attn.dist	attn.q1	attn.q2	attn.q1.ans	attn.q2.ans	speak.cond	speak.word.L
speaker	145	11/19	8:35	2	1	orange	50	robert	fish_table_	36-45	English	male	fluent		not+sure		6009	12538	11509	Mozilla%2F5.0+%28Windows+NT+6.1%3B+Win64%3B+x64%29+AppleWebKit%2F537.36+%28KHTML%2C+like+Gecko%29+Chrome%2F70.0.3538.102+Safari%2F537.36	Gecko	Win32	en-US	1366	768	24	RHRUokeL	ol5lN	speaker	145	D6a.5	D6a	d.2s2c.a.s	9	6	a	orange.fish	orange.fish	purple.table	o2	c	1	o3	orange	table	2	1	c	orange
salience	25	11/19	8:35	2	2	B	75	robert	table_boot_	26-35	Other	male	fluent		Object+selection+decision+making	good+study	15021	20897	11190	Mozilla%2F5.0+%28Windows+NT+6.1%29+AppleWebKit%2F537.36+%28KHTML%2C+like+Gecko%29+Chrome%2F70.0.3538.102+Safari%2F537.36	Gecko	Win32	en-US	1280	800	24	muDtF60Z	InUVw	salience	25	D2a.5	D2a	d.1s2c.s	3	13	a	blue.boot	blue.table	green.boot	o2	c	2	o1	boot	blue	2	2	s	table
speaker	172	11/19	8:35	1	2	fish	99	robert	fish_table_	36-45	English	female	fluent		describe+the+object	no+comments	11136	14992	10495	Mozilla%2F5.0+%28Windows+NT+6.1%3B+WOW64%29+AppleWebKit%2F537.36+%28KHTML%2C+like+Gecko%29+Chrome%2F70.0.3538.102+Safari%2F537.36	Gecko	Win32	en-US	1920	1080	24	dJNZepLM	eXofv	speaker	172	D7b.2	D7b	d.2s2c.b.c	5	5	a	green.table	green.fish	orange.fish	o2	s	2	o3	orange	fish	1	2	s	fish
listener	40	11/19	8:36	1	1	C	100	robert	table_	18-25	English	male	fluent		Selection+objects	This+study+is+good	29204	24250	11319	Mozilla%2F5.0+%28Windows+NT+10.0%3B+Win64%3B+x64%29+AppleWebKit%2F537.36+%28KHTML%2C+like+Gecko%29+Chrome%2F70.0.3538.102+Safari%2F537.36	Gecko	Win32	en-US	1366	768	24	GxQSUobz	DU2fx	listener	40	D2b.10	D2b	d.1s2c.cds	8	16	b	blue.boot	green.mitt	green.table	o2	s	2	o1	blue	mitt	1	1	s	mitt
listener	138	11/19	8:36	2	3	B	70	robert	table_	26-35	English	male	good		Describe+an+object	nice+and+simple	16935	33507	12871	Mozilla%2F5.0+%28Windows+NT+6.1%3B+Win64%3B+x64%29+AppleWebKit%2F537.36+%28KHTML%2C+like+Gecko%29+Chrome%2F70.0.3538.102+Safari%2F537.36	Gecko	Win32	en-US	1366	768	24	XHYOhFQu	uTEGV	listener	138	D5c.8	D5c	d.3s1c.ssc	3	1	a	green.table	blue.table	green.table	o2	s	2	o1	green	table	2	3	c	blue
speaker	205	11/19	8:37	3	2	purple	77	robert	mitt_	46-55	English	male	intermediate		Instruction+to+robert	Nice	76576	38176	9600	Mozilla%2F5.0+%28Windows+NT+10.0%3B+Win64%3B+x64%29+AppleWebKit%2F537.36+%28KHTML%2C+like+Gecko%29+Chrome%2F70.0.3538.102+Safari%2F537.36	Gecko	Win32	en-US	1360	768	24	eXC4UcA2	UPSlt	speaker	205	D9a.5	D9a	d.3s2c.s	16	1	a	purple.mitt	purple.mitt	blue.mitt	o2	c	2	o1	mitt	purple	3	2	s	mitt
listener	8	11/19	8:37	1	1	A	99	robert	mitt_	26-35	English	male	fluent		describe+one+object	I+really+like+this+study.	12800	26180	5852	Mozilla%2F5.0+%28Windows+NT+6.1%29+AppleWebKit%2F537.36+%28KHTML%2C+like+Gecko%29+Chrome%2F70.0.3538.102+Safari%2F537.36	Gecko	Win32	en-US	1366	768	24	jpRDSauG	EkPoC	listener	8	D1a.8	D1a	d.1s1c.s	4	18	a	orange.fish	blue.mitt	purple.table	o2	c	2	o1	fish	blue	1	1	s	mitt
salience	150	11/19	8:37	2	2	B	75	robert	fish_mitt_	36-45	Other	female	good		Interaction+with+robot+character	Thanks%21%21	37374	43497	12087	Mozilla%2F5.0+%28Windows+NT+6.1%3B+Win64%3B+x64%29+AppleWebKit%2F537.36+%28KHTML%2C+like+Gecko%29+Chrome%2F70.0.3538.102+Safari%2F537.36	Gecko	Win32	en-US	1366	768	24	4Z2Zj8B6	82q7I	salience	150	D6a.10	D6a	d.2s2c.a.s	13	9	b	orange.mitt	purple.fish	purple.fish	o2	s	1	o3	fish	purple	2	2	s	fish
speaker	43	11/19	8:39	1	1	mitt	78	robert	table_	18-25	English	male	good			i+kike+this	7901	3432	3032	Mozilla%2F5.0+%28Windows+NT+6.1%29+AppleWebKit%2F537.36+%28KHTML%2C+like+Gecko%29+Chrome%2F70.0.3538.102+Safari%2F537.36	Gecko	Win32	en-US	1366	768	24	Bo592W2o	pr0vO	speaker	43	D2c.3	D2c	d.1s2c.css	16	7	a	purple.table	purple.mitt	blue.table	o2	c	1	o3	purple	table	2	2	s	mitt
speaker	211	11/19	8:39	3	1	table	57	robert	table_	26-35	English	male	fluent		interaction+with+others	Good+%26+Clear+instructions+	25920	37496	23232	Mozilla%2F5.0+%28Windows+NT+10.0%3B+Win64%3B+x64%3B+rv%3A65.0%29+Gecko%2F20100101+Firefox%2F65.0	Gecko	Win32	en-US	1525	858	24	W1F6zfQw	fQmwL	speaker	211	D9b.1	D9b	d.3s2c.c	3	3	a	blue.table	blue.table	purple.table	o2	s	1	o3	table	purple	3	1	c	blue
salience	54	11/19	8:41	1	2	A	86	robert	fish_mitt_	36-45	English	male	fluent		no+idea	none	6167	7337	4795	Mozilla%2F5.0+%28Windows+NT+10.0%3B+Win64%3B+x64%29+AppleWebKit%2F537.36+%28KHTML%2C+like+Gecko%29+Chrome%2F70.0.3538.102+Safari%2F537.36	Gecko	Win32	en-US	1920	1080	24	LdhNUlOo	GGxYq	salience	54	D3a.4	D3a	d.2s1c.c	12	2	a	blue.mitt	orange.mitt	green.fish	o2	s	2	o1	blue	mitt	1	2	s	mitt
listener	74	11/19	8:42	1	1	B	93	robert	table_	26-35	English	male	good		EASY+TO+TASK	GOOD	10904	25287	9504	Mozilla%2F5.0+%28Windows+NT+6.1%29+AppleWebKit%2F537.36+%28KHTML%2C+like+Gecko%29+Chrome%2F70.0.3538.102+Safari%2F537.36	Gecko	Win32	en-US	1280	1024	24	USuo2l5h	Iy1s7	listener	74	D3c.4	D3c	d.2s1c.ssc	3	2	a	green.table	blue.table	green.boot	o2	c	1	o3	blue	boot	1	1	c	blue
salience	22	11/19	8:43	1	1	B	100	robert	boot_	18-25	English	male	fluent		to+understand+object	i+like+this+survey	23982	85943	4787	Mozilla%2F5.0+%28Windows+NT+6.1%3B+Win64%3B+x64%29+AppleWebKit%2F537.36+%28KHTML%2C+like+Gecko%29+Chrome%2F70.0.3538.102+Safari%2F537.36	Gecko	Win32	en-US	1366	768	24	IxoGiLs1	jF9fB	salience	22	D2a.2	D2a	d.1s2c.s	6	27	a	green.mitt	green.boot	purple.mitt	o2	s	1	o3	boot	purple	1	1	s	boot
listener	59	11/19	8:43	2	1	B	84	robert	boot_	18-25	English	male	good		ITS+VERY+INTERESTING	NOTHING+COMMENTS	14447	9241	8511	Mozilla%2F5.0+%28Windows+NT+6.1%29+AppleWebKit%2F537.36+%28KHTML%2C+like+Gecko%29+Chrome%2F70.0.3538.102+Safari%2F537.36	Gecko	Win32	en-US	1440	900	24	oS15TFem	LYdJn	listener	59	D3a.9	D3a	d.2s1c.c	10	8	b	green.mitt	orange.boot	blue.boot	o2	s	1	o3	boot	blue	2	1	c	orange
salience	213	11/19	8:44	3	2	C	72	robert	fish_	26-35	English	female	good		GOOD	GOOD	14132	6082	4463	Mozilla%2F5.0+%28Windows+NT+6.1%29+AppleWebKit%2F537.36+%28KHTML%2C+like+Gecko%29+Chrome%2F70.0.3538.102+Safari%2F537.36	Gecko	Win32	en-US	1280	1024	24	YNy3ZWjU	VVNLe	salience	213	D9b.3	D9b	d.3s2c.c	9	1	a	orange.fish	orange.fish	blue.fish	o2	c	2	o1	fish	orange	3	2	s	fish
speaker	44	11/22	9:46	2	2	boot	100	robert	table_boot_	46-55	English	female	fluent		to+comprehend		8965	7960	6869	Mozilla%2F5.0+%28Macintosh%3B+Intel+Mac+OS+X+10_12_6%29+AppleWebKit%2F537.36+%28KHTML%2C+like+Gecko%29+Chrome%2F70.0.3538.102+Safari%2F537.36	Gecko	MacIntel	en-US	1024	640	24	jSsjZGnQ	4SxC5	speaker	44	D2c.4	D2c	d.1s2c.css	14	6	a	purple.table	purple.boot	orange.table	o2	c	2	o1	table	purple	2	2	s	boot
speaker	111	11/22	9:46	2	1	mitt	66	robert	fish_mitt_	36-45	English	male	good		nice	good	11741	8194	4610	Mozilla%2F5.0+%28Windows+NT+6.3%3B+Win64%3B+x64%29+AppleWebKit%2F537.36+%28KHTML%2C+like+Gecko%29+Chrome%2F70.0.3538.110+Safari%2F537.36	Gecko	Win32	en-US	1364	768	24	TR8jXmm7	M05r6	speaker	111	D5a.1	D5a	d.3s1c.c	16	5	a	green.mitt	purple.mitt	green.mitt	o2	s	2	o1	green	mitt	2	3	s	mitt
salience	57	11/22	9:46	2	1	B	88	richard	fish_	18-25	English	female	intermediate				9945	17062	2784	Mozilla%2F5.0+%28Windows+NT+6.1%3B+Win64%3B+x64%29+AppleWebKit%2F537.36+%28KHTML%2C+like+Gecko%29+Chrome%2F70.0.3538.102+Safari%2F537.36	Gecko	Win32	en-GB	1280	1024	24	H0CIdjSP	ANy8Y	salience	57	D3a.7	D3a	d.2s1c.c	1	19	b	green.boot	blue.fish	purple.fish	o2	s	1	o3	fish	purple	2	1	c	blue
listener	232	11/22	9:46	3	3	B	89	richard	fish_	26-35	English	female	good		memory+task	nice+to+attempt	12153	17398	4745	Mozilla%2F5.0+%28Windows+NT+6.1%3B+Win64%3B+x64%29+AppleWebKit%2F537.36+%28KHTML%2C+like+Gecko%29+Chrome%2F70.0.3538.102+Safari%2F537.36	Gecko	Win32	en-US	1600	900	24	F9lC7oMb	vQbLS	listener	232	D10b.2	D10b	d.3s3c.c	5	0	a	green.fish	green.fish	green.fish	o2	c	2	o3	fish	green	3	3	s	fish
salience	161	11/22	9:47	1	2	B	66	robert	fish_mitt_	26-35	English	male	good		robert		15469	8883	5833	Mozilla%2F5.0+%28Windows+NT+6.1%29+AppleWebKit%2F537.36+%28KHTML%2C+like+Gecko%29+Chrome%2F70.0.3538.102+Safari%2F537.36	Gecko	Win32	en-GB	1366	768	24	CbcHyVsX	kVoLh	salience	161	D7a.1	D7a	d.2s2c.b.s	5	7	a	green.mitt	green.fish	blue.fish	o2	c	2	o1	mitt	green	1	2	c	green
salience	27	11/22	9:47	0	2	B	77	william	fish_	56-65	English	female	good	english	nice+work	good	20687	6897	4551	Mozilla%2F5.0+%28Windows+NT+6.1%3B+Win64%3B+x64%29+AppleWebKit%2F537.36+%28KHTML%2C+like+Gecko%29+Chrome%2F70.0.3538.102+Safari%2F537.36	Gecko	Win32	en-US	1024	768	24	qou1yzUr	w6Cv1	salience	27	D2a.7	D2a	d.1s2c.s	1	13	b	green.table	blue.fish	blue.table	o2	c	1	o3	blue	table	2	2	c	blue
salience	202	11/22	9:47	3	2	C	75	robert	mitt_	26-35	English	male	fluent		about+interaction	Good+	10038	16872	9415	Mozilla%2F5.0+%28Windows+NT+6.3%3B+Win64%3B+x64%29+AppleWebKit%2F537.36+%28KHTML%2C+like+Gecko%29+Chrome%2F70.0.3538.102+Safari%2F537.36	Gecko	Win32	en-US	1366	768	24	SpfHmNFo	cHVgT	salience	202	D9a.2	D9a	d.3s2c.s	8	3	a	green.mitt	green.mitt	purple.mitt	o2	c	2	o3	mitt	green	3	2	c	green
speaker	170	11/22	9:48	1	2	orange	40	robert	table_mitt_	18-25	English	male	fluent		Hit+is+about+color+decision	Good	26418	31582	14146	Mozilla%2F5.0+%28Windows+NT+6.1%3B+Win64%3B+x64%29+AppleWebKit%2F537.36+%28KHTML%2C+like+Gecko%29+Chrome%2F70.0.3538.102+Safari%2F537.36	Gecko	Win32	en-US	1280	720	24	8Ab05YqO	075JB	speaker	170	D7a.10	D7a	d.2s2c.b.s	12	9	b	purple.mitt	orange.mitt	orange.table	o2	s	1	o3	mitt	orange	2	2	c	orange
listener	48	11/22	9:49	1	2	B	90	richard	fish_mitt_	26-35	English	male	fluent		to+choose+an+object	good+survey	24894	16073	9959	Mozilla%2F5.0+%28Windows+NT+6.1%3B+Win64%3B+x64%29+AppleWebKit%2F537.36+%28KHTML%2C+like+Gecko%29+Chrome%2F70.0.3538.102+Safari%2F537.36	Gecko	Win32	en-US	1366	768	24	6IW6JNYH	8t6Mz	listener	48	D2c.8	D2c	d.1s2c.css	4	3	b	purple.fish	blue.mitt	blue.fish	o2	s	1	o3	mitt	blue	1	2	c	blue
listener	214	11/22	9:49	2	3	A	91	robert	boot_	26-35	English	male	fluent				35286	27013	8533	Mozilla%2F5.0+%28Windows+NT+6.1%29+AppleWebKit%2F537.36+%28KHTML%2C+like+Gecko%29+Chrome%2F70.0.3538.102+Safari%2F537.36	Gecko	Win32	en-US	1366	768	24	7H84g2Yw	e4pz6	listener	214	D9b.4	D9b	d.3s2c.c	6	2	a	green.boot	green.boot	orange.boot	o2	c	1	o3	green	boot	2	3	s	boot
speaker	101	11/22	9:51	1	3	boot	100	robert	table_boot_	18-25	English	male	fluent		Not+sure.	No	11924	9408	4444	Mozilla%2F5.0+%28Windows+NT+10.0%3B+Win64%3B+x64%29+AppleWebKit%2F537.36+%28KHTML%2C+like+Gecko%29+Chrome%2F70.0.3538.102+Safari%2F537.36	Gecko	Win32	en-US	1536	864	24	aD9mSSnc	SOgLC	speaker	101	D4c.1	D4c	d.1s3c.css	6	2	a	green.table	green.boot	green.table	o2	s	1	o3	boot	green	1	3	s	boot
salience	186	11/22	15:39	3	2	A	68	robert	fish_table_	26-35	Other	male	good	Tamil	Prediction+facts	Thank+you%21	12774	17509	6279	Mozilla%2F5.0+%28Windows+NT+6.1%3B+WOW64%29+AppleWebKit%2F537.36+%28KHTML%2C+like+Gecko%29+Chrome%2F70.0.3538.102+Safari%2F537.36	Gecko	Win32	en-US	1366	768	24	WKNGOHZs	aAckN	salience	186	D8a.6	D8a	d.2s3c.s	1	2	b	blue.table	blue.fish	blue.fish	o2	c	1	o3	blue	fish	3	2	c	blue
listener	151	11/22	15:40	2	2	A	100	robert	fish_boot_	26-35	English	male	fluent		Memory		11974	26265	7813	Mozilla%2F5.0+%28Windows+NT+6.1%3B+Win64%3B+x64%29+AppleWebKit%2F537.36+%28KHTML%2C+like+Gecko%29+Chrome%2F70.0.3538.102+Safari%2F537.36	Gecko	Win32	en-US	1024	768	24	1zvcyTr1	6fw0X	listener	151	D6b.1	D6b	d.2s2c.a.c	14	3	a	purple.boot	purple.boot	orange.fish	o2	c	1	o1	purple	boot	2	2	c	purple
salience	44	11/22	15:40	2	2	A	80	richard	table_	26-35	English	male	good		memory+task	its+useful	17733	18873	3367	Mozilla%2F5.0+%28Windows+NT+6.1%3B+Win64%3B+x64%29+AppleWebKit%2F537.36+%28KHTML%2C+like+Gecko%29+Chrome%2F70.0.3538.102+Safari%2F537.36	Gecko	Win32	en-US	1600	900	24	NND2hNhJ	EmLnY	salience	44	D2c.4	D2c	d.1s2c.css	14	6	a	purple.table	purple.boot	orange.table	o2	c	2	o1	table	purple	2	2	s	boot
speaker	26	11/22	15:40	2	1	fish	100	robert	car_fish_table_	26-35	English	male	fluent		Accuracy%2Freliablity%28or+lack+there+of%29+of+short+term+memory.	Have+a+great+day%21	6227	8457	4829	Mozilla%2F5.0+%28Windows+NT+10.0%3B+Win64%3B+x64%29+AppleWebKit%2F537.36+%28KHTML%2C+like+Gecko%29+Chrome%2F70.0.3538.102+Safari%2F537.36	Gecko	Win32	en-US	1920	1080	24	2iHOESr5	9HNS3	speaker	26	D2a.6	D2a	d.1s2c.s	13	11	b	green.boot	purple.fish	purple.table	o2	c	1	o3	purple	table	2	1	s	fish
speaker	218	11/22	15:40	2	3	green	52	robert	table_	36-45	Other	male	good	Tamil	none+	None+	7017	19711	7985	Mozilla%2F5.0+%28Windows+NT+6.1%3B+Win64%3B+x64%29+AppleWebKit%2F537.36+%28KHTML%2C+like+Gecko%29+Chrome%2F70.0.3538.102+Safari%2F537.36	Gecko	Win32	en-US	1366	768	24	Zte4Vau8	TtiPH	speaker	218	D9b.8	D9b	d.3s2c.c	7	1	b	blue.table	green.table	green.table	o2	c	1	o3	green	table	2	3	c	green
listener	41	11/22	15:40	2	1	B	50	robert	fish_table_boot_	18-25	English	male	fluent		memory	no	14491	18665	16215	Mozilla%2F5.0+%28Windows+NT+6.1%3B+Win64%3B+x64%29+AppleWebKit%2F537.36+%28KHTML%2C+like+Gecko%29+Chrome%2F70.0.3538.102+Safari%2F537.36	Gecko	Win32	en-US	1366	768	24	3fCbrqv3	ktyXn	listener	41	D2c.1	D2c	d.1s2c.css	1	4	a	blue.table	blue.fish	green.table	o2	s	2	o1	blue	fish	2	1	c	blue
listener	54	11/22	15:42	1	2	B	100	robert	fish_mitt_	36-45	English	female	fluent		Maybe+understanding+someone+else+based+on+how+you+see+them%3F	none	9006	6262	18638	Mozilla%2F5.0+%28Windows+NT+6.1%3B+WOW64%29+AppleWebKit%2F537.36+%28KHTML%2C+like+Gecko%29+Chrome%2F69.0.3497.102+Safari%2F537.36+Vivaldi%2F2.0.1309.42	Gecko	Win32	en-US	1366	768	24	t7m0hzTN	T83hR	listener	54	D3a.4	D3a	d.2s1c.c	12	2	a	blue.mitt	orange.mitt	green.fish	o2	s	2	o1	blue	mitt	1	2	s	mitt
speaker	40	11/22	15:42	1	2	mitt	54	robert	table_mitt_	18-25	English	male	good		pic+different+	great	29520	8678	4642	Mozilla%2F5.0+%28Windows+NT+10.0%3B+Win64%3B+x64%29+AppleWebKit%2F537.36+%28KHTML%2C+like+Gecko%29+Chrome%2F70.0.3538.102+Safari%2F537.36	Gecko	Win32	en-US	1280	1024	24	ri7ocint	cxQ1g	speaker	40	D2b.10	D2b	d.1s2c.cds	8	16	b	blue.boot	green.mitt	green.table	o2	s	2	o1	blue	mitt	1	1	s	mitt
salience	199	11/22	15:43	1	2	B	100	robert	fish_	26-35	English	female	good		In+this+will+be+asked+to+pick+out+one+object+from+a+set+of+several+objects	No+comments	56816	48678	6679	Mozilla%2F5.0+%28Windows+NT+6.1%29+AppleWebKit%2F537.36+%28KHTML%2C+like+Gecko%29+Chrome%2F70.0.3538.102+Safari%2F537.36	Gecko	Win32	en-US	1366	768	24	OOMqvEBp	ygIAM	salience	199	D8b.9	D8b	d.2s3c.c	5	1	b	green.boot	green.fish	green.fish	o2	s	2	o3	green	fish	3	2	s	fish
speaker	39	11/22	15:45	2	1	boot	100	robert	table_mitt_boot_	18-25	English	male	good		Signal+to+partner		10915	18060	7472	Mozilla%2F5.0+%28Windows+NT+6.3%3B+Win64%3B+x64%29+AppleWebKit%2F537.36+%28KHTML%2C+like+Gecko%29+Chrome%2F70.0.3538.110+Safari%2F537.36	Gecko	Win32	en-US	1366	768	24	tmUApNH0	Nvymv	speaker	39	D2b.9	D2b	d.1s2c.cds	10	12	b	purple.mitt	orange.boot	orange.table	o2	s	2	o3	orange	boot	2	1	s	boot
salience	24	11/22	15:45	2	1	B	80	robert	table_	18-25	Other	male	good	Thamizh	no+idea	good	8223	11144	6607	Mozilla%2F5.0+%28Windows+NT+6.1%29+AppleWebKit%2F537.36+%28KHTML%2C+like+Gecko%29+Chrome%2F70.0.3538.102+Safari%2F537.36	Gecko	Win32	en-US	1600	900	24	TfRE1Jm5	UQ0qP	salience	24	D2a.4	D2a	d.1s2c.s	2	11	a	blue.table	blue.boot	orange.fish	o2	s	2	o1	blue	boot	2	1	s	boot
listener	150	11/22	15:47	2	2	B	98	robert	fish_	56-65	English	female	good		it+was+entertaining+one+	i+love+this+animation+type+of+survey	16134	25329	12623	Mozilla%2F5.0+%28Windows+NT+6.1%3B+Win64%3B+x64%29+AppleWebKit%2F537.36+%28KHTML%2C+like+Gecko%29+Chrome%2F70.0.3538.102+Safari%2F537.36	Gecko	Win32	en-US	1366	768	24	fXVgFiHd	cwnay	listener	150	D6a.10	D6a	d.2s2c.a.s	13	9	b	orange.mitt	purple.fish	purple.fish	o2	s	1	o3	fish	purple	2	2	s	fish
listener	182	11/22	15:58	2	2	B	84	robert	table_	18-25	English	male	beginner	tamil			284147	11977	17703	Mozilla%2F5.0+%28Windows+NT+6.3%3B+Win64%3B+x64%29+AppleWebKit%2F537.36+%28KHTML%2C+like+Gecko%29+Chrome%2F70.0.3538.102+Safari%2F537.36	Gecko	Win32	en-US	1366	768	24	sqdEtmXQ	fuIYo	listener	182	D8a.2	D8a	d.2s3c.s	11	3	a	orange.table	orange.table	orange.mitt	o2	c	2	o3	mitt	orange	1	3	c	orange
salience	134	11/22	16:27	1	2	B	86	robert	mitt_	18-25	English	male	fluent		describe+an+object	nice	8166	11617	6151	Mozilla%2F5.0+%28Windows+NT+6.1%29+AppleWebKit%2F537.36+%28KHTML%2C+like+Gecko%29+Chrome%2F70.0.3538.102+Safari%2F537.36	Gecko	Win32	en-GB	1600	900	24	ooDDUt8Y	6Jucx	salience	134	D5c.4	D5c	d.3s1c.ssc	4	3	a	purple.mitt	blue.mitt	purple.mitt	o2	s	1	o1	mitt	purple	3	2	s	mitt
salience	190	11/23	17:10	3	2	B	45	richard	table_mitt_	26-35	English	male	fluent	n%2Fa	No+idea	n%2Fa	5207	9561	2887	Mozilla%2F5.0+%28Windows+NT+10.0%3B+Win64%3B+x64%29+AppleWebKit%2F537.36+%28KHTML%2C+like+Gecko%29+Chrome%2F70.0.3538.102+Safari%2F537.36	Gecko	Win32	en-US	1920	1080	24	GCPrfT9x	2CYXe	salience	190	D8a.10	D8a	d.2s3c.s	12	3	b	orange.table	orange.mitt	orange.mitt	o2	s	2	o3	orange	mitt	3	2	c	orange
speaker	5	11/23	17:10	2	1	purple	100	robert	fish_mitt_	46-55	English	male	fluent		Not+sure	None	10772	12442	5255	Mozilla%2F5.0+%28Windows+NT+10.0%3B+Win64%3B+x64%29+AppleWebKit%2F537.36+%28KHTML%2C+like+Gecko%29+Chrome%2F70.0.3538.102+Safari%2F537.36	Gecko	Win32	en-US	1280	720	24	yEMbfjud	jP25i	speaker	5	D1a.5	D1a	d.1s1c.s	16	21	a	orange.fish	purple.mitt	orange.fish	o2	c	2	o3	fish	purple	2	1	c	purple
listener	201	11/23	17:10	3	1	C	57	robert	table_	56-65	English	female	fluent		teaching+ai		11291	10406	9474	Mozilla%2F5.0+%28Windows+NT+6.1%3B+Win64%3B+x64%29+AppleWebKit%2F537.36+%28KHTML%2C+like+Gecko%29+Chrome%2F70.0.3538.102+Safari%2F537.36	Gecko	Win32	en-US	1920	1080	24	pq7rUstu	NFfv3	listener	201	D9a.1	D9a	d.3s2c.s	3	2	a	blue.table	blue.table	orange.table	o2	s	1	o3	table	orange	3	1	s	table
listener	77	11/23	17:11	2	2	C	67	robert	mitt_boot_	36-45	English	male	fluent		I+have+no+idea	none	10368	8489	8578	Mozilla%2F5.0+%28Windows+NT+10.0%3B+Win64%3B+x64%29+AppleWebKit%2F537.36+%28KHTML%2C+like+Gecko%29+Chrome%2F70.0.3538.102+Safari%2F537.36	Gecko	Win32	en-US	3440	1440	24	n3tBPfQk	LKL0f	listener	77	D3c.7	D3c	d.2s1c.ssc	4	5	b	orange.boot	blue.mitt	orange.mitt	o2	s	2	o1	orange	mitt	2	2	c	blue
speaker	231	11/23	17:11	3	3	boot	35	robert	boot_	56-65	English	female	fluent		unsure		10459	14076	8584	Mozilla%2F5.0+%28Windows+NT+10.0%3B+Win64%3B+x64%29+AppleWebKit%2F537.36+%28KHTML%2C+like+Gecko%29+Chrome%2F70.0.3538.102+Safari%2F537.36	Gecko	Win32	en-US	1280	800	24	GoJaVn2O	0lXJY	speaker	231	D10b.1	D10b	d.3s3c.c	14	0	a	purple.boot	purple.boot	purple.boot	o2	s	2	o1	purple	boot	3	3	c	purple
listener	9	11/23	17:11	2	0	B	100	robert	fish_mitt_	36-45	English	female	fluent		not+sure		7818	7163	6793	Mozilla%2F5.0+%28Windows+NT+10.0%3B+Win64%3B+x64%29+AppleWebKit%2F537.36+%28KHTML%2C+like+Gecko%29+Chrome%2F70.0.3538.102+Safari%2F537.36	Gecko	Win32	en-US	1366	768	24	E6YO7yPl	Rvmhq	listener	9	D1a.9	D1a	d.1s1c.s	9	79	a	purple.mitt	orange.fish	blue.mitt	o2	c	2	o3	mitt	orange	2	1	c	orange
salience	197	11/23	17:12	2	3	A	74	robert	fish_table_	18-25	English	male	fluent		If+you+could+guess+well		12257	11723	7688	Mozilla%2F5.0+%28Windows+NT+10.0%3B+Win64%3B+x64%29+AppleWebKit%2F537.36+%28KHTML%2C+like+Gecko%29+Chrome%2F70.0.3538.102+Safari%2F537.36	Gecko	Win32	en-US	1536	864	24	15jWmp3E	VuM0b	salience	197	D8b.7	D8b	d.2s3c.c	9	2	b	orange.table	orange.fish	orange.fish	o2	s	1	o1	fish	orange	2	3	c	orange
salience	46	11/23	17:13	1	1	A	61	robert	fish_table_	26-35	English	male	fluent		I+have+no+idea.	Great+survey%21	15114	11499	5112	Mozilla%2F5.0+%28Macintosh%3B+Intel+Mac+OS+X+10_13_5%29+AppleWebKit%2F537.36+%28KHTML%2C+like+Gecko%29+Chrome%2F70.0.3538.102+Safari%2F537.36	Gecko	MacIntel	en-GB	1440	900	24	WXhTNYjN	omdjq	salience	46	D2c.6	D2c	d.1s2c.css	7	1	b	blue.fish	green.table	green.fish	o2	s	2	o1	blue	table	1	1	s	table
salience	3	11/23	17:21	1	2	B	64	robert	fish_mitt_boot_	26-35	English	male	fluent				5975	7360	4384	Mozilla%2F5.0+%28Windows+NT+10.0%3B+Win64%3B+x64%29+AppleWebKit%2F537.36+%28KHTML%2C+like+Gecko%29+Chrome%2F70.0.3538.102+Safari%2F537.36	Gecko	Win32	en-US	1676	943	24	QaGq6DvI	Z74kc	salience	3	D1a.3	D1a	d.1s1c.s	8	34	a	blue.boot	green.mitt	blue.table	o2	s	1	o1	mitt	blue	1	2	s	mitt
speaker	84	11/23	17:30	1	3	table	95	robert	fish_table_boot_	over65	English	male	fluent		Artificial+intelligence		17436	10301	12059	Mozilla%2F5.0+%28X11%3B+Linux+i686%29+AppleWebKit%2F537.36+%28KHTML%2C+like+Gecko%29+Chrome%2F58.0.3029.110+Safari%2F537.36+OPR%2F45.0.2552.898	Gecko	Linux+i686	en-US	1440	900	24	ZWNJh2xd	cKBtl	speaker	84	D4a.4	D4a	d.1s3c.s	3	4	a	blue.boot	blue.table	blue.fish	o2	c	2	o3	fish	blue	1	3	s	table
salience	133	11/23	17:49	2	2	A	83	robert	table_	36-45	English	female	beginner	english	no	no	13757	7185	6658	Mozilla%2F5.0+%28Windows+NT+6.1%29+AppleWebKit%2F537.36+%28KHTML%2C+like+Gecko%29+Chrome%2F70.0.3538.102+Safari%2F537.36	Gecko	Win32	en-US	1366	768	24	qwz411Qe	DZ7mM	salience	133	D5c.3	D5c	d.3s1c.ssc	11	3	a	purple.table	orange.table	purple.table	o2	s	1	o1	table	purple	3	2	s	table
speaker	99	11/23	17:54	1	3	fish	77	richard	fish_table_boot_	26-35	English	male	fluent		Not+sure.		23767	8931	2279	Mozilla%2F5.0+%28Macintosh%3B+Intel+Mac+OS+X+10_14_1%29+AppleWebKit%2F537.36+%28KHTML%2C+like+Gecko%29+Chrome%2F70.0.3538.102+Safari%2F537.36	Gecko	MacIntel	en-US	2880	1620	24	EAqzhogq	L1oOH	speaker	99	D4b.9	D4b	d.1s3c.cds	5	3	a	green.table	green.fish	green.boot	o2	c	2	o3	boot	green	1	3	s	fish
speaker	52	11/23	18:7	2	1	blue	76	robert	mitt_	36-45	English	male	fluent		research	good	13728	13466	3403	Mozilla%2F5.0+%28Windows+NT+6.3%3B+Win64%3B+x64%29+AppleWebKit%2F537.36+%28KHTML%2C+like+Gecko%29+Chrome%2F70.0.3538.102+Safari%2F537.36	Gecko	Win32	en-US	1364	768	24	bgPW0Vnv	WpVsI	speaker	52	D3a.2	D3a	d.2s1c.c	4	16	a	orange.mitt	blue.mitt	green.table	o2	c	2	o1	mitt	blue	2	1	c	blue
listener	65	11/25	11:59	1	1	A	75	robert	fish_mitt_	26-35	English	male	fluent		Thoughts+on+words		9707	6227	7489	Mozilla%2F5.0+%28Windows+NT+10.0%3B+Win64%3B+x64%29+AppleWebKit%2F537.36+%28KHTML%2C+like+Gecko%29+Chrome%2F70.0.3538.102+Safari%2F537.36	Gecko	Win32	en-US	1440	960	24	PjSSeCHA	prQD1	listener	65	D3b.5	D3b	d.2s1c.sdc	4	14	a	purple.mitt	blue.mitt	orange.fish	o2	c	2	o3	fish	blue	1	1	s	mitt
speaker	153	11/25	11:59	2	2	boot	50	robert	table_boot_	46-55	English	male	fluent		Don%27t+know	no	9339	9395	13289	Mozilla%2F5.0+%28Macintosh%3B+Intel+Mac+OS+X+10_13_4%29+AppleWebKit%2F537.36+%28KHTML%2C+like+Gecko%29+Chrome%2F70.0.3538.102+Safari%2F537.36	Gecko	MacIntel	en-US	1360	768	24	mEofmw3V	0t3Aw	speaker	153	D6b.3	D6b	d.2s2c.a.c	10	5	a	orange.boot	orange.boot	green.table	o2	s	1	o1	boot	orange	2	2	c	orange
listener	99	11/25	12:0	1	3	A	88	robert	fish_table_boot_	26-35	English	male	intermediate		Just+opinion+and+what+we+think	i+enjoyed+	15213	32169	9207	Mozilla%2F5.0+%28Windows+NT+6.2%29+AppleWebKit%2F537.36+%28KHTML%2C+like+Gecko%29+Chrome%2F70.0.3538.102+Safari%2F537.36	Gecko	Win32	en-US	1366	768	24	smneN29l	1HOA0	listener	99	D4b.9	D4b	d.1s3c.cds	5	3	a	green.table	green.fish	green.boot	o2	c	2	o3	boot	green	1	3	s	fish
speaker	135	11/25	12:1	2	3	green	100	robert	fish_	26-35	Other	male	fluent	Tamil	intuition+		18673	18415	8250	Mozilla%2F5.0+%28Windows+NT+6.1%29+AppleWebKit%2F537.36+%28KHTML%2C+like+Gecko%29+Chrome%2F70.0.3538.102+Safari%2F537.36	Gecko	Win32	en-US	1360	768	24	248OOJDI	XdaVt	speaker	135	D5c.5	D5c	d.3s1c.ssc	5	1	a	blue.fish	green.fish	blue.fish	o2	s	2	o3	blue	fish	2	3	c	green
listener	11	11/25	12:1	1	1	B	100	robert	table_mitt_boot_	26-35	English	male	fluent		describe+an+object	cool	22234	5864	7868	Mozilla%2F5.0+%28Windows+NT+6.1%29+AppleWebKit%2F537.36+%28KHTML%2C+like+Gecko%29+Chrome%2F70.0.3538.102+Safari%2F537.36	Gecko	Win32	en-US	1366	768	24	zGfqSVyz	kHBga	listener	11	D1b.1	D1b	d.1s1c.c	15	53	a	orange.boot	purple.table	green.mitt	o2	c	2	o1	boot	purple	1	1	s	table
speaker	180	11/25	12:1	2	2	purple	67	robert	fish_table_	18-25	Other	male	good	Bengali	for+robotic+training	no	12331	21408	8061	Mozilla%2F5.0+%28Windows+NT+6.3%3B+Win64%3B+x64%29+AppleWebKit%2F537.36+%28KHTML%2C+like+Gecko%29+Chrome%2F70.0.3538.102+Safari%2F537.36	Gecko	Win32	en-US	1366	768	24	L4D3RJNv	9ZuGo	speaker	180	D7b.10	D7b	d.2s2c.b.c	13	5	b	green.fish	purple.fish	purple.table	o2	s	1	o3	fish	purple	2	2	c	purple
speaker	15	11/25	12:1	2	1	boot	100	robert	fish_table_boot_	26-35	English	male	fluent		Presumably+other+people+were+shown+different+colours+and+objects+with+the+idea+being+to+see+how+they+affected+the+likelihood+of+the+correct+object+being+chosen%3F		7215	16780	6878	Mozilla%2F5.0+%28Windows+NT+10.0%3B+Win64%3B+x64%29+AppleWebKit%2F537.36+%28KHTML%2C+like+Gecko%29+Chrome%2F70.0.3538.110+Safari%2F537.36	Gecko	Win32	en-GB	2560	1440	24	wnhNuR9g	YHcDq	speaker	15	D1b.5	D1b	d.1s1c.c	6	48	a	purple.table	green.boot	purple.fish	o2	s	2	o3	purple	boot	2	1	c	green
listener	70	11/25	12:2	1	2	B	86	robert	table_	26-35	Other	male	intermediate	TAMIL	INTELLIGENCE	GOOD	14838	26012	7391	Mozilla%2F5.0+%28Windows+NT+10.0%3B+Win64%3B+x64%29+AppleWebKit%2F537.36+%28KHTML%2C+like+Gecko%29+Chrome%2F70.0.3538.102+Safari%2F537.36	Gecko	Win32	en-US	1366	768	24	5idYk2nC	qEEPD	listener	70	D3b.10	D3b	d.2s1c.sdc	3	5	b	orange.mitt	blue.table	green.table	o2	s	2	o3	green	table	1	2	c	blue
salience	198	11/25	12:15	1	3	A	100	robert	table_mitt_	46-55	English	female	fluent		Unknown+%3F%3F	Thank+you	11450	9598	4742	Mozilla%2F5.0+%28Windows+NT+10.0%3B+Win64%3B+x64%29+AppleWebKit%2F537.36+%28KHTML%2C+like+Gecko%29+Chrome%2F70.0.3538.102+Safari%2F537.36	Gecko	Win32	en-US	1920	1080	24	MwBVkKN1	XsxIE	salience	198	D8b.8	D8b	d.2s3c.c	4	3	b	blue.table	blue.mitt	blue.mitt	o2	c	2	o1	table	blue	1	3	s	mitt
salience	12	11/25	12:21	1	1	A	75	robert	table_boot_	26-35	English	female	fluent		ABOUT+THE+OBJECTS	GOOD	11881	30420	25543	Mozilla%2F5.0+%28Windows+NT+10.0%3B+Win64%3B+x64%29+AppleWebKit%2F537.36+%28KHTML%2C+like+Gecko%29+Chrome%2F70.0.3538.102+Safari%2F537.36	Gecko	Win32	en-US	1366	768	24	SBWWp5ZS	y7Mg1	salience	12	D1b.2	D1b	d.1s1c.c	12	58	a	blue.table	orange.mitt	blue.boot	o2	c	1	o1	orange	table	1	1	s	mitt
salience	145	11/25	12:22	2	1	C	90	robert	fish_table_	36-45	English	male	good		It%27s+Good.	Thinking+about+the+knowledge+based+HIT.	10600	13792	10652	Mozilla%2F5.0+%28Windows+NT+6.1%29+AppleWebKit%2F537.36+%28KHTML%2C+like+Gecko%29+Chrome%2F70.0.3538.102+Safari%2F537.36	Gecko	Win32	en-IN	1366	768	24	tgAwNp8k	fZsg9	salience	145	D6a.5	D6a	d.2s2c.a.s	9	6	a	orange.fish	orange.fish	purple.table	o2	c	1	o3	orange	table	2	1	c	orange
salience	137	11/25	13:0	3	2	B	33	richard	fish_	36-45	English	male	fluent		choosing+objects	none	9746	10710	13700	Mozilla%2F5.0+%28Windows+NT+10.0%3B+Win64%3B+x64%29+AppleWebKit%2F537.36+%28KHTML%2C+like+Gecko%29+Chrome%2F70.0.3538.102+Safari%2F537.36	Gecko	Win32	en-US	1920	1080	24	av7DaC6E	QXydK	salience	137	D5c.7	D5c	d.3s1c.ssc	13	1	a	blue.fish	purple.fish	blue.fish	o2	s	1	o1	fish	blue	3	2	s	fish
speaker	173	11/25	13:0	2	2	mitt	64	robert	table_mitt_	36-45	English	female	fluent				10082	8289	5255	Mozilla%2F5.0+%28X11%3B+CrOS+x86_64+11021.56.0%29+AppleWebKit%2F537.36+%28KHTML%2C+like+Gecko%29+Chrome%2F70.0.3538.76+Safari%2F537.36	Gecko	Linux+x86_64	en-US	1536	864	24	MxGI9Hzp	j8eeF	speaker	173	D7b.3	D7b	d.2s2c.b.c	8	9	a	green.table	green.mitt	purple.mitt	o2	c	2	o3	mitt	green	2	2	s	mitt
salience	107	11/25	13:3	3	2	B	33	robert	mitt_boot_	26-35	English	male	fluent		Short+term+memory		9571	17461	14285	Mozilla%2F5.0+%28Windows+NT+10.0%3B+Win64%3B+x64%29+AppleWebKit%2F537.36+%28KHTML%2C+like+Gecko%29+Chrome%2F70.0.3538.102+Safari%2F537.36	Gecko	Win32	en-US	1366	768	24	7F8Pczv8	BKOdK	salience	107	D4c.7	D4c	d.1s3c.css	16	2	a	purple.boot	purple.mitt	purple.boot	o2	c	1	o3	purple	boot	3	2	s	mitt
listener	163	11/25	13:19	1	2	C	56	robert	table_	26-35	English	male	fluent		randomness		7043	6304	5942	Mozilla%2F5.0+%28X11%3B+CrOS+x86_64+11021.56.0%29+AppleWebKit%2F537.36+%28KHTML%2C+like+Gecko%29+Chrome%2F70.0.3538.76+Safari%2F537.36	Gecko	Linux+x86_64	en-US	1366	768	24	dfI5DG4C	wX0jB	listener	163	D7a.3	D7a	d.2s2c.b.s	11	3	a	orange.fish	orange.table	purple.table	o2	s	2	o3	purple	table	1	2	c	orange
listener	34	11/25	13:19	2	1	A	60	robert	fish_table_boot_	36-45	English	male	fluent		Not+sure.		9164	8270	6552	Mozilla%2F5.0+%28Windows+NT+10.0%3B+Win64%3B+x64%29+AppleWebKit%2F537.36+%28KHTML%2C+like+Gecko%29+Chrome%2F70.0.3538.102+Safari%2F537.36	Gecko	Win32	en-US	1920	1080	24	QJ0oAYSU	57A4r	listener	34	D2b.4	D2b	d.1s2c.cds	2	3	a	blue.fish	blue.boot	purple.table	o2	c	1	o1	blue	fish	2	1	c	blue
listener	218	11/25	13:20	2	3	B	50	robert	table_	18-25	Other	male	fluent	Russian	Perception+of+probability	no	6326	7462	15738	Mozilla%2F5.0+%28Windows+NT+10.0%3B+Win64%3B+x64%29+AppleWebKit%2F537.36+%28KHTML%2C+like+Gecko%29+Chrome%2F70.0.3538.102+Safari%2F537.36	Gecko	Win32	en-US	1366	768	24	HaE3iuQh	mFXwl	listener	218	D9b.8	D9b	d.3s2c.c	7	1	b	blue.table	green.table	green.table	o2	c	1	o3	green	table	2	3	c	green
listener	120	11/25	13:20	1	3	B	100	robert	fish_	36-45	English	male	fluent		no+clue	no	6288	13560	4304	Mozilla%2F5.0+%28Windows+NT+10.0%3B+Win64%3B+x64%29+AppleWebKit%2F537.36+%28KHTML%2C+like+Gecko%29+Chrome%2F70.0.3538.102+Safari%2F537.36	Gecko	Win32	en-US	1920	1080	24	AfRRry0f	KQD2U	listener	120	D5a.10	D5a	d.3s1c.c	13	9	a	orange.fish	purple.fish	orange.fish	o2	c	1	o3	purple	fish	1	3	s	fish
salience	50	11/25	13:20	1	1	A	98	robert	fish_	18-25	English	male	fluent	tamil	like+it	good	14438	5423	7327	Mozilla%2F5.0+%28Windows+NT+6.1%29+AppleWebKit%2F537.36+%28KHTML%2C+like+Gecko%29+Chrome%2F70.0.3538.102+Safari%2F537.36	Gecko	Win32	en-US	1366	768	24	OEZwvG03	TauiN	salience	50	D2c.10	D2c	d.1s2c.css	5	2	b	orange.boot	green.fish	green.boot	o2	s	2	o1	orange	fish	1	1	c	green
salience	219	11/25	13:20	1	3	A	75	robert	fish_	36-45	English	male	fluent		about+some+reasoning+task	very+interesting+task+thanks	10500	13896	9639	Mozilla%2F5.0+%28Windows+NT+10.0%3B+Win64%3B+x64%29+AppleWebKit%2F537.36+%28KHTML%2C+like+Gecko%29+Chrome%2F70.0.3538.102+Safari%2F537.36	Gecko	Win32	en-US	1600	900	24	nklxgOT7	7gbKi	salience	219	D9b.9	D9b	d.3s2c.c	1	1	b	green.fish	blue.fish	blue.fish	o2	s	2	o1	green	fish	1	3	c	blue
listener	7	11/25	13:20	1	2	B	100	robert	table_boot_	36-45	English	female	fluent		Perception		10750	8384	8192	Mozilla%2F5.0+%28Windows+NT+10.0%3B+Win64%3B+x64%29+AppleWebKit%2F537.36+%28KHTML%2C+like+Gecko%29+Chrome%2F70.0.3538.102+Safari%2F537.36	Gecko	Win32	en-US	1600	900	24	19Do00Mj	gfoaV	listener	7	D1a.7	D1a	d.1s1c.s	15	32	a	blue.boot	purple.table	green.boot	o2	c	1	o3	purple	boot	1	2	c	purple
speaker	90	11/25	13:20	3	1	table	100	robert	fish_table_boot_	26-35	English	male	fluent		No+idea	nope	8960	12641	6134	Mozilla%2F5.0+%28Windows+NT+10.0%3B+Win64%3B+x64%3B+rv%3A63.0%29+Gecko%2F20100101+Firefox%2F63.0	Gecko	Win32	en-US	1366	768	24	Y8Ran4LP	T6VVi	speaker	90	D4a.10	D4a	d.1s3c.s	7	4	a	green.boot	green.table	green.fish	o2	c	1	o3	green	fish	3	1	s	table
listener	118	11/25	13:20	1	3	B	100	robert	mitt_	36-45	English	male	fluent		Perceptions		9024	13119	9776	Mozilla%2F5.0+%28Windows+NT+10.0%3B+Win64%3B+x64%3B+rv%3A63.0%29+Gecko%2F20100101+Firefox%2F63.0	Gecko	Win32	en-US	2560	1440	24	4qABcAOX	asf2s	listener	118	D5a.8	D5a	d.3s1c.c	12	3	a	blue.mitt	orange.mitt	purple.mitt	o2	c	1	o3	orange	mitt	1	3	c	orange
salience	73	11/25	13:21	1	2	B	40	robert	mitt_boot_	over65	English	female	fluent		words	n	6871	15601	4440	Mozilla%2F5.0+%28Windows+NT+6.1%3B+WOW64%29+AppleWebKit%2F537.36+%28KHTML%2C+like+Gecko%29+Chrome%2F70.0.3538.113+Safari%2F537.36+Vivaldi%2F2.1.1337.51	Gecko	Win32	en-US	1360	768	24	Z0hrYCJY	cmFOW	salience	73	D3c.3	D3c	d.2s1c.ssc	10	9	a	purple.boot	orange.boot	purple.mitt	o2	c	1	o1	orange	boot	1	2	s	boot
speaker	118	11/25	13:21	1	3	orange	91	robert	mitt_	36-45	Other	male	good	Malayalam	Understandability+		29978	14240	11423	Mozilla%2F5.0+%28Windows+NT+10.0%3B+Win64%3B+x64%29+AppleWebKit%2F537.36+%28KHTML%2C+like+Gecko%29+Chrome%2F70.0.3538.102+Safari%2F537.36	Gecko	Win32	en-GB	1366	768	24	wWSf6Mf8	sfMGK	speaker	118	D5a.8	D5a	d.3s1c.c	12	3	a	blue.mitt	orange.mitt	purple.mitt	o2	c	1	o3	orange	mitt	1	3	c	orange
salience	223	11/25	13:21	3	3	A	33	robert	fish_	36-45	English	female	fluent		No+idea...+		7167	13196	8044	Mozilla%2F5.0+%28Macintosh%3B+Intel+Mac+OS+X+10.14%3B+rv%3A63.0%29+Gecko%2F20100101+Firefox%2F63.0	Gecko	MacIntel	en-US	2560	1440	24	X2SzT9L3	82sQp	salience	223	D10a.3	D10a	d.3s3c.s	9	0	a	orange.fish	orange.fish	orange.fish	o2	c	1	o1	orange	fish	3	3	c	orange
listener	43	11/25	13:21	1	2	B	30	richard	table_mitt_	26-35	English	male	fluent	English	not+sure		5992	11008	2688	Mozilla%2F5.0+%28Windows+NT+10.0%3B+Win64%3B+x64%29+AppleWebKit%2F537.36+%28KHTML%2C+like+Gecko%29+Chrome%2F70.0.3538.110+Safari%2F537.36	Gecko	Win32	en-US	1366	768	24	ivSlUZdq	uqHAd	listener	43	D2c.3	D2c	d.1s2c.css	16	7	a	purple.table	purple.mitt	blue.table	o2	c	1	o3	purple	table	2	2	s	mitt
speaker	175	11/25	13:21	2	2	table	50	robert	table_boot_	36-45	English	female	fluent		how+i+would+describe+objects+to+someone		11176	15291	10786	Mozilla%2F5.0+%28Windows+NT+10.0%3B+Win64%3B+x64%29+AppleWebKit%2F537.36+%28KHTML%2C+like+Gecko%29+Chrome%2F70.0.3538.102+Safari%2F537.36	Gecko	Win32	en-US	1680	1050	24	f5StFMRJ	nrGRJ	speaker	175	D7b.5	D7b	d.2s2c.b.c	7	5	a	green.boot	green.table	orange.table	o2	s	1	o1	table	green	2	2	s	table
listener	194	11/25	13:21	3	2	C	60	robert	table_boot_	36-45	English	female	fluent				8034	7569	8557	Mozilla%2F5.0+%28Windows+NT+10.0%3B+Win64%3B+x64%29+AppleWebKit%2F537.36+%28KHTML%2C+like+Gecko%29+Chrome%2F70.0.3538.102+Safari%2F537.36	Gecko	Win32	en-US	1600	900	24	DgoNPnBw	t07Bx	listener	194	D8b.4	D8b	d.2s3c.c	6	2	a	green.boot	green.boot	green.table	o2	c	1	o1	green	boot	3	2	c	green
speaker	185	11/25	13:21	1	0	blue	9	robert	mitt_boot_	18-25	English	male	intermediate		To+talk+with+Robert.		14931	14160	9888	Mozilla%2F5.0+%28Windows+NT+10.0%3B+Win64%3B+x64%29+AppleWebKit%2F537.36+%28KHTML%2C+like+Gecko%29+Chrome%2F70.0.3538.102+Safari%2F537.36	Gecko	Win32	en-US	1360	768	24	J82CdZxh	SJlQ3	speaker	185	D8a.5	D8a	d.2s3c.s	4	2	a	blue.mitt	blue.mitt	blue.boot	o2	c	1	o1	blue	mitt	3	2	s	mitt
listener	234	11/25	13:21	3	3	A	33	robert	mitt_	26-35	English	male	fluent		Dont+know		27851	10585	14122	Mozilla%2F5.0+%28Windows+NT+10.0%3B+Win64%3B+x64%29+AppleWebKit%2F537.36+%28KHTML%2C+like+Gecko%29+Chrome%2F70.0.3538.102+Safari%2F537.36	Gecko	Win32	en-US	1920	1080	24	qmyDFsXf	TSjh9	listener	234	D10b.4	D10b	d.3s3c.c	8	0	a	green.mitt	green.mitt	green.mitt	o2	s	2	o1	green	mitt	3	3	s	mitt
salience	240	11/25	13:21	3	3	B	46	robert	mitt_	36-45	English	male	fluent		About+mitts+and+which+on+Robert+wanted+me+to+pick.	Thanks.	13528	11904	6560	Mozilla%2F5.0+%28Windows+NT+10.0%3B+Win64%3B+x64%3B+rv%3A63.0%29+Gecko%2F20100101+Firefox%2F63.0	Gecko	Win32	en-US	1680	1050	24	ucLtDxhm	gTnyz	salience	240	D10b.10	D10b	d.3s3c.c	4	0	a	blue.mitt	blue.mitt	blue.mitt	o2	s	2	o1	blue	mitt	3	3	s	mitt
speaker	161	11/25	13:22	1	2	fish	50	robert	fish_mitt_	46-55	English	male	fluent		deductive+reasoning	Thank+you+for+the+opportunity+to+fill+out+the+survey%2C+I+enjoyed+it.	11173	54891	18280	Mozilla%2F5.0+%28Windows+NT+6.3%3B+Win64%3B+x64%29+AppleWebKit%2F537.36+%28KHTML%2C+like+Gecko%29+Chrome%2F70.0.3538.102+Safari%2F537.36	Gecko	Win32	en-US	1600	900	24	JGAmOSpu	GY7CX	speaker	161	D7a.1	D7a	d.2s2c.b.s	5	7	a	green.mitt	green.fish	blue.fish	o2	c	2	o1	mitt	green	1	2	c	green
speaker	65	11/25	13:22	1	1	blue	100	robert	fish_mitt_	46-55	English	male	fluent		I+don%27t+know	no	8936	7688	4896	Mozilla%2F5.0+%28Windows+NT+10.0%3B+Win64%3B+x64%3B+rv%3A62.0%29+Gecko%2F20100101+Firefox%2F62.0	Gecko	Win64	en-US	1360	768	24	EgRIqbBe	uTKv0	speaker	65	D3b.5	D3b	d.2s1c.sdc	4	14	a	purple.mitt	blue.mitt	orange.fish	o2	c	2	o3	fish	blue	1	1	s	mitt
speaker	235	11/25	13:22	3	3	boot	33	robert	boot_	56-65	English	female	fluent		How+to+give+directions+without+much+for+resources.		9774	12170	9859	Mozilla%2F5.0+%28Windows+NT+6.1%3B+Win64%3B+x64%29+AppleWebKit%2F537.36+%28KHTML%2C+like+Gecko%29+Chrome%2F70.0.3538.102+Safari%2F537.36	Gecko	Win32	en-US	1120	700	24	GvR9ZPgF	ym4do	speaker	235	D10b.5	D10b	d.3s3c.c	2	0	a	blue.boot	blue.boot	blue.boot	o2	c	1	o3	blue	boot	3	3	s	boot
salience	16	11/25	13:22	1	1	B	100	robert	table_	46-55	English	male	good		good		26254	15522	9399	Mozilla%2F5.0+%28Windows+NT+6.1%29+AppleWebKit%2F537.36+%28KHTML%2C+like+Gecko%29+Chrome%2F70.0.3538.102+Safari%2F537.36	Gecko	Win32	en-US	1366	768	24	ff40SNmC	F2KIM	salience	16	D1b.6	D1b	d.1s1c.c	11	42	a	green.boot	orange.table	purple.boot	o2	s	1	o3	table	purple	1	1	c	orange
speaker	71	11/25	13:22	1	2	purple	93	robert	fish_mitt_boot_	36-45	English	male	fluent	malayalam	efficiency+of+robert	no	10853	18534	12222	Mozilla%2F5.0+%28Windows+NT+10.0%3B+Win64%3B+x64%29+AppleWebKit%2F537.36+%28KHTML%2C+like+Gecko%29+Chrome%2F70.0.3538.102+Safari%2F537.36	Gecko	Win32	en-GB	1366	768	24	iPfDO4iI	ylw3I	speaker	71	D3c.1	D3c	d.2s1c.ssc	16	7	a	orange.mitt	purple.mitt	orange.fish	o2	s	1	o3	mitt	orange	2	2	s	mitt
listener	84	11/25	13:22	1	3	B	100	robert	fish_table_boot_	26-35	English	male	fluent		Robert+the+AI%2C+trying+to+detect+different+objects%3F		14257	10992	9383	Mozilla%2F5.0+%28X11%3B+Linux+x86_64%29+AppleWebKit%2F537.36+%28KHTML%2C+like+Gecko%29+Ubuntu+Chromium%2F68.0.3440.106+Chrome%2F68.0.3440.106+Safari%2F537.36	Gecko	Linux+x86_64	en-GB	1366	768	24	HJZJKCBh	xR7FU	listener	84	D4a.4	D4a	d.1s3c.s	3	4	a	blue.boot	blue.table	blue.fish	o2	c	2	o3	fish	blue	1	3	s	table
speaker	75	11/25	13:22	1	1	blue	12	richard	fish_mitt_boot_	26-35	English	male	fluent		Nice+and+simple%2C+I+think+it%27s+to+test+our+recollection+capacity	Thanks%2C+give+us+more+of+your+HITS	10099	8797	9501	Mozilla%2F5.0+%28Macintosh%3B+Intel+Mac+OS+X+10_14_1%29+AppleWebKit%2F537.36+%28KHTML%2C+like+Gecko%29+Chrome%2F70.0.3538.102+Safari%2F537.36	Gecko	MacIntel	en-US	1280	800	24	Wf7cwXs0	7AHiG	speaker	75	D3c.5	D3c	d.2s1c.ssc	2	4	a	orange.boot	blue.boot	orange.fish	o2	c	2	o3	fish	blue	1	1	c	blue
listener	72	11/25	13:22	1	2	B	85	robert	table_	26-35	Other	male	fluent	Hindi	It+was+about+the+table+that+most+of+the+people+would+pick.		10848	11873	5440	Mozilla%2F5.0+%28Linux%3B+Android+9%3B+ONEPLUS+A6000%29+AppleWebKit%2F537.36+%28KHTML%2C+like+Gecko%29+Chrome%2F70.0.3538.80+Mobile+Safari%2F537.36	Gecko	Linux+armv8l	en-GB	412	869	24	YegeQPdB	ZwySG	listener	72	D3c.2	D3c	d.2s1c.ssc	7	3	a	blue.table	green.table	blue.mitt	o2	c	1	o1	green	table	1	2	s	table
salience	151	11/25	13:22	2	2	A	90	robert	fish_boot_	36-45	Other	male	good	Tamil	No+idea		9928	15928	9128	Mozilla%2F5.0+%28Windows+NT+10.0%3B+Win64%3B+x64%29+AppleWebKit%2F537.36+%28KHTML%2C+like+Gecko%29+Chrome%2F70.0.3538.102+Safari%2F537.36	Gecko	Win32	en-GB	1600	900	24	bMwiDu5k	DG33F	salience	151	D6b.1	D6b	d.2s2c.a.c	14	3	a	purple.boot	purple.boot	orange.fish	o2	c	1	o1	purple	boot	2	2	c	purple
speaker	97	11/25	13:22	1	3	boot	100	robert	table_mitt_boot_	26-35	English	female	fluent		I%27m+not+sure%2C+to+be+honest.	No%2C+except+good+luck+with+your+research+%3A%29	16504	9887	7097	Mozilla%2F5.0+%28Windows+NT+10.0%3B+Win64%3B+x64%3B+rv%3A63.0%29+Gecko%2F20100101+Firefox%2F63.0	Gecko	Win32	en-US	1920	1080	24	serJpclA	h6DsP	speaker	97	D4b.7	D4b	d.1s3c.cds	2	6	a	blue.mitt	blue.boot	blue.table	o2	c	2	o3	table	blue	1	3	c	blue
salience	9	11/25	13:23	2	1	B	33	robert	fish_mitt_	26-35	English	male	fluent				7492	15748	4919	Mozilla%2F5.0+%28Windows+NT+10.0%3B+Win64%3B+x64%29+AppleWebKit%2F537.36+%28KHTML%2C+like+Gecko%29+Chrome%2F70.0.3538.102+Safari%2F537.36	Gecko	Win32	en-US	1920	1080	24	q26hwHeD	eCSQG	salience	9	D1a.9	D1a	d.1s1c.s	9	79	a	purple.mitt	orange.fish	blue.mitt	o2	c	2	o3	mitt	orange	2	1	c	orange
speaker	188	11/25	13:23	3	2	fish	50	robert	fish_mitt_	46-55	English	male	fluent		how+you+group+objects		8473	11300	9752	Mozilla%2F5.0+%28Windows+NT+10.0%3B+Win64%3B+x64%3B+rv%3A63.0%29+Gecko%2F20100101+Firefox%2F63.0	Gecko	Win32	en-US	1920	1080	24	WpM5jqyc	EoP1B	speaker	188	D8a.8	D8a	d.2s3c.s	9	3	b	orange.mitt	orange.fish	orange.fish	o2	s	2	o1	orange	fish	3	2	c	orange
salience	168	11/25	13:23	2	1	B	88	richard	fish_mitt_	26-35	English	male	fluent		About+ones+views.	Liked+it	18582	7073	13744	Mozilla%2F5.0+%28Windows+NT+6.3%29+AppleWebKit%2F537.36+%28KHTML%2C+like+Gecko%29+Chrome%2F71.0.3578.62+Safari%2F537.36	Gecko	Win32	en-US	1366	768	24	xHWhKmBC	PtS8p	salience	168	D7a.8	D7a	d.2s2c.b.s	9	7	b	blue.fish	orange.fish	orange.mitt	o2	c	1	o3	orange	mitt	2	1	s	fish
speaker	60	11/25	13:23	3	1	green	100	robert	table_	18-25	English	female	good		VERY+INTERSTING	NO+COMMENTS	8075	52916	2858	Mozilla%2F5.0+%28Windows+NT+6.1%29+AppleWebKit%2F537.36+%28KHTML%2C+like+Gecko%29+Chrome%2F70.0.3538.102+Safari%2F537.36	Gecko	Win32	en-US	1366	768	24	vZ4TJVrt	Y4Qkk	speaker	60	D3a.10	D3a	d.2s1c.c	8	25	b	blue.table	green.mitt	purple.mitt	o2	c	2	o3	mitt	green	2	1	c	green
speaker	221	11/25	13:23	3	3	green	10	robert	mitt_	36-45	English	male	fluent		No+clue+but+I+want+to+know		9030	10457	8534	Mozilla%2F5.0+%28Windows+NT+10.0%3B+Win64%3B+x64%3B+rv%3A63.0%29+Gecko%2F20100101+Firefox%2F63.0	Gecko	Win32	en-US	2560	1440	24	b1y1Aw9g	AsDV0	speaker	221	D10a.1	D10a	d.3s3c.s	8	0	a	green.mitt	green.mitt	green.mitt	o2	c	2	o1	mitt	green	3	3	c	green
speaker	141	11/25	13:23	2	2	boot	55	robert	fish_boot_	36-45	English	female	fluent		no+idea	none	7594	15944	9790	Mozilla%2F5.0+%28Windows+NT+10.0%3B+Win64%3B+x64%29+AppleWebKit%2F537.36+%28KHTML%2C+like+Gecko%29+Chrome%2F70.0.3538.102+Safari%2F537.36	Gecko	Win32	en-US	1920	1080	24	vQZEC8go	2uE0O	speaker	141	D6a.1	D6a	d.2s2c.a.s	6	1	a	green.boot	green.boot	blue.fish	o2	c	2	o1	boot	green	2	2	c	green
speaker	163	11/25	13:24	1	2	orange	78	robert	fish_table_	36-45	English	female	fluent	english	about+the+robots	all+good	17614	19504	16085	Mozilla%2F5.0+%28Windows+NT+6.1%29+AppleWebKit%2F537.36+%28KHTML%2C+like+Gecko%29+Chrome%2F70.0.3538.102+Safari%2F537.36	Gecko	Win32	es-ES	1024	600	24	4aMr7IeV	zXm22	speaker	163	D7a.3	D7a	d.2s2c.b.s	11	3	a	orange.fish	orange.table	purple.table	o2	s	2	o3	purple	table	1	2	c	orange
speaker	104	11/25	13:24	2	3	fish	100	robert	fish_mitt_	18-25	English	male	fluent		AI+I%E2%80%99m+guessing		8594	6825	9292	Mozilla%2F5.0+%28iPad%3B+CPU+OS+11_3+like+Mac+OS+X%29+AppleWebKit%2F605.1.15+%28KHTML%2C+like+Gecko%29+Version%2F11.0+Mobile%2F15E148+Safari%2F604.1	Gecko	iPad	en-US	768	1024	32	xY8IJI3V	IKnM3	speaker	104	D4c.4	D4c	d.1s3c.css	9	3	a	orange.mitt	orange.fish	orange.mitt	o2	c	2	o3	mitt	orange	2	3	s	fish
speaker	210	11/25	13:24	3	2	blue	50	robert	fish_	36-45	English	male	fluent		Word+preference		16666	35764	13572	Mozilla%2F5.0+%28Linux%3B+Android+7.1.1%3B+SM-T377T%29+AppleWebKit%2F537.36+%28KHTML%2C+like+Gecko%29+Chrome%2F70.0.3538.80+Safari%2F537.36	Gecko	Linux+armv7l	en-US	962	601	24	yWIQNoEf	FSNQj	speaker	210	D9a.10	D9a	d.3s2c.s	1	2	b	orange.fish	blue.fish	blue.fish	o2	s	1	o3	fish	blue	3	2	c	blue
salience	184	11/25	13:24	3	2	B	33	robert	mitt_boot_	46-55	English	male	fluent		To+see+whether+I+would+pick+one+of+the+two+similar+objects%2C+or+the+different+one%2C+when+I+had+no+idea+which+one+it+could+be.	no	11877	15839	10604	Mozilla%2F5.0+%28Windows+NT+10.0%3B+Win64%3B+x64%29+AppleWebKit%2F537.36+%28KHTML%2C+like+Gecko%29+Chrome%2F70.0.3538.102+Safari%2F537.36	Gecko	Win32	en-US	1093	615	24	CMoa2ejM	ulSBl	salience	184	D8a.4	D8a	d.2s3c.s	2	3	a	blue.boot	blue.boot	blue.mitt	o2	s	2	o1	blue	boot	3	2	s	boot
listener	89	11/25	13:24	3	1	B	100	robert	fish_table_boot_	18-25	Other	male	fluent	Portuguese	I+think+it+is+about+object+recognition+for+bots		20253	8652	15312	Mozilla%2F5.0+%28iPhone%3B+CPU+iPhone+OS+12_1+like+Mac+OS+X%29+AppleWebKit%2F605.1.15+%28KHTML%2C+like+Gecko%29+Version%2F12.0+Mobile%2F15E148+Safari%2F604.1	Gecko	iPhone	pt-BR	320	568	32	BpDvgwzO	20h3W	listener	89	D4a.9	D4a	d.1s3c.s	15	5	a	purple.boot	purple.table	purple.boot	o2	s	2	o1	purple	table	3	1	c	purple
salience	220	11/25	13:24	2	3	A	61	robert	fish_	26-35	English	female	fluent		Not+sure+really		13059	21029	9926	Mozilla%2F5.0+%28Linux%3B+Android+7.1.1%3B+LG-SP320%29+AppleWebKit%2F537.36+%28KHTML%2C+like+Gecko%29+Chrome%2F70.0.3538.80+Mobile+Safari%2F537.36	Gecko	Linux+armv7l	en-US	360	640	24	wGVT2f0D	PfMNm	salience	220	D9b.10	D9b	d.3s2c.c	13	3	b	orange.fish	purple.fish	purple.fish	o2	c	1	o1	purple	fish	2	3	c	purple
speaker	160	11/25	13:24	1	2	fish	54	robert	fish_table_	18-25	English	female	fluent		choices	no	11468	23156	11304	Mozilla%2F5.0+%28Macintosh%3B+Intel+Mac+OS+X+10_13_5%29+AppleWebKit%2F605.1.15+%28KHTML%2C+like+Gecko%29+Version%2F11.1.1+Safari%2F605.1.15	Gecko	MacIntel	en-US	1440	900	24	TtG76r6l	38gr4	speaker	160	D6b.10	D6b	d.2s2c.a.c	1	6	b	purple.table	blue.fish	blue.fish	o2	c	2	o1	table	blue	1	2	s	fish
salience	101	11/25	13:24	1	3	B	95	robert	table_boot_	over65	English	male	fluent		Inferences+based+on+uniqueness+of+selection+choices	None	12959	11286	10388	Mozilla%2F5.0+%28Windows+NT+10.0%3B+Win64%3B+x64%3B+rv%3A63.0%29+Gecko%2F20100101+Firefox%2F63.0	Gecko	Win32	en-US	1525	858	24	zmq9Asui	rXtSo	salience	101	D4c.1	D4c	d.1s3c.css	6	2	a	green.table	green.boot	green.table	o2	s	1	o3	boot	green	1	3	s	boot
salience	80	11/25	13:24	2	2	C	33	robert	fish_boot_	26-35	English	female	fluent		deductive+reasoning		16157	13629	29543	Mozilla%2F5.0+%28Windows+NT+6.1%3B+Win64%3B+x64%29+AppleWebKit%2F537.36+%28KHTML%2C+like+Gecko%29+Chrome%2F70.0.3538.102+Safari%2F537.36	Gecko	Win32	en-US	1280	720	24	ijVI8Dne	buZ87	salience	80	D3c.10	D3c	d.2s1c.ssc	9	1	b	blue.boot	orange.fish	blue.fish	o2	s	2	o3	blue	fish	2	2	s	fish
salience	234	11/25	13:25	3	3	B	98	robert	mitt_	26-35	English	male	good				11370	10282	5018	Mozilla%2F5.0+%28Linux%3B+Android+7.1.1%3B+XT1562%29+AppleWebKit%2F537.36+%28KHTML%2C+like+Gecko%29+Chrome%2F70.0.3538.110+Mobile+Safari%2F537.36	Gecko	Linux+armv7l	en-US	360	640	24	RU7qoAcY	FIQRj	salience	234	D10b.4	D10b	d.3s3c.c	8	0	a	green.mitt	green.mitt	green.mitt	o2	s	2	o1	green	mitt	3	3	s	mitt
salience	13	11/25	13:25	1	1	B	57	robert	fish_table_boot_	over65	English	female	fluent		I+have+no+idea	no+	14400	22479	11523	Mozilla%2F5.0+%28X11%3B+CrOS+x86_64+11021.56.0%29+AppleWebKit%2F537.36+%28KHTML%2C+like+Gecko%29+Chrome%2F70.0.3538.76+Safari%2F537.36	Gecko	Linux+x86_64	en-US	1517	853	24	WUNTB5GL	KBWiv	salience	13	D1b.3	D1b	d.1s1c.c	10	24	a	purple.fish	orange.boot	purple.table	o2	c	2	o3	table	orange	1	1	s	boot
speaker	126	11/25	13:25	3	1	green	75	robert	mitt_	26-35	English	female	intermediate		very+interesting		18847	15276	12914	Mozilla%2F5.0+%28Windows+NT+6.1%3B+Win64%3B+x64%29+AppleWebKit%2F537.36+%28KHTML%2C+like+Gecko%29+Chrome%2F70.0.3538.102+Safari%2F537.36	Gecko	Win32	en-US	1366	768	24	kAkmllfd	yNrq8	speaker	126	D5b.6	D5b	d.3s1c.sdc	8	6	a	purple.mitt	green.mitt	orange.mitt	o2	c	2	o1	mitt	green	3	1	c	green
salience	121	11/25	13:25	1	3	C	95	robert	table_boot_	26-35	English	male	fluent		robert+decision	good	11219	11775	6064	Mozilla%2F5.0+%28Windows+NT+6.1%3B+Win64%3B+x64%29+AppleWebKit%2F537.36+%28KHTML%2C+like+Gecko%29+Chrome%2F70.0.3538.102+Safari%2F537.36	Gecko	Win32	en-US	1366	768	24	kbfv234K	8SEp2	salience	121	D5b.1	D5b	d.3s1c.sdc	15	6	a	orange.table	purple.table	green.table	o2	c	1	o1	purple	table	1	3	c	purple
speaker	239	11/25	13:25	3	3	boot	33	robert	boot_	26-35	English	male	fluent		AI++identifying+correct+object	all+3+items+were+identical	8433	12682	12936	Mozilla%2F5.0+%28Windows+NT+10.0%3B+Win64%3B+x64%29+AppleWebKit%2F537.36+%28KHTML%2C+like+Gecko%29+Chrome%2F70.0.3538.102+Safari%2F537.36	Gecko	Win32	en-US	1366	768	24	Gtku4bIw	AGtAU	speaker	239	D10b.9	D10b	d.3s3c.c	6	0	a	green.boot	green.boot	green.boot	o2	c	2	o3	boot	green	3	3	s	boot
listener	81	11/25	13:25	2	3	B	100	robert	table_	26-35	English	male	fluent		Following+instructions		8410	5001	4602	Mozilla%2F5.0+%28Windows+NT+10.0%3B+Win64%3B+x64%29+AppleWebKit%2F537.36+%28KHTML%2C+like+Gecko%29+Chrome%2F70.0.3538.102+Safari%2F537.36	Gecko	Win32	en-US	1536	864	24	ufnh2Mbx	UkOPi	listener	81	D4a.1	D4a	d.1s3c.s	11	5	a	orange.boot	orange.table	orange.boot	o2	c	2	o1	boot	orange	2	3	c	orange
listener	211	11/25	13:25	3	1	A	50	robert	table_	26-35	Other	male	fluent	Bulgarian	To+better+understand+people%27s+decisions+when+provided+with+limited+information.	No.	7616	13368	11541	Mozilla%2F5.0+%28Windows+NT+10.0%3B+Win64%3B+x64%29+AppleWebKit%2F537.36+%28KHTML%2C+like+Gecko%29+Chrome%2F70.0.3538.102+Safari%2F537.36	Gecko	Win32	en-US	1536	864	24	T5Fth1Ps	ftJTj	listener	211	D9b.1	D9b	d.3s2c.c	3	3	a	blue.table	blue.table	purple.table	o2	s	1	o3	table	purple	3	1	c	blue
salience	42	11/25	13:25	2	2	B	73	robert	fish_boot_	56-65	English	female	fluent		LOL%21%21%21%21++I+have+NO+idea%21		28237	20115	21825	Mozilla%2F5.0+%28Windows+NT+10.0%3B+WOW64%29+AppleWebKit%2F537.36+%28KHTML%2C+like+Gecko%29+Chrome%2F70.0.3538.102+Safari%2F537.36	Gecko	Win32	en-US	1366	768	24	LkrsgTmh	3V5d6	salience	42	D2c.2	D2c	d.1s2c.css	9	3	a	orange.boot	orange.fish	purple.boot	o2	c	1	o3	orange	boot	2	2	c	orange
speaker	191	11/25	13:25	2	3	mitt	60	robert	table_mitt_	56-65	English	female	fluent		how+you+describe+items		13802	15036	9838	Mozilla%2F5.0+%28Windows+NT+6.1%3B+Win64%3B+x64%29+AppleWebKit%2F537.36+%28KHTML%2C+like+Gecko%29+Chrome%2F70.0.3538.102+Safari%2F537.36	Gecko	Win32	en-US	1366	768	24	GxU9WyRl	eBvPJ	speaker	191	D8b.1	D8b	d.2s3c.c	8	3	a	green.mitt	green.mitt	green.table	o2	c	2	o1	mitt	green	2	3	s	mitt
listener	184	11/25	13:25	3	2	A	90	robert	boot_	56-65	English	female	fluent		decision+of+others		10018	16041	8371	Mozilla%2F5.0+%28Windows+NT+10.0%3B+Win64%3B+x64%29+AppleWebKit%2F537.36+%28KHTML%2C+like+Gecko%29+Chrome%2F70.0.3538.102+Safari%2F537.36	Gecko	Win32	en-US	1366	768	24	scYCn2Io	ACZ2q	listener	184	D8a.4	D8a	d.2s3c.s	2	3	a	blue.boot	blue.boot	blue.mitt	o2	s	2	o1	blue	boot	3	2	s	boot
salience	41	11/25	13:25	2	1	A	100	robert	fish_table_	18-25	English	male	fluent		to+see+how+people+perceive+these+objects	no	10695	21949	10944	Mozilla%2F5.0+%28Windows+NT+10.0%3B+Win64%3B+x64%29+AppleWebKit%2F537.36+%28KHTML%2C+like+Gecko%29+Chrome%2F70.0.3538.102+Safari%2F537.36	Gecko	Win32	en-US	1366	768	24	JnXcfzSd	EzINx	salience	41	D2c.1	D2c	d.1s2c.css	1	4	a	blue.table	blue.fish	green.table	o2	s	2	o1	blue	fish	2	1	c	blue
salience	96	11/25	13:25	1	3	B	100	robert	fish_mitt_boot_	26-35	English	female	fluent	Malayalam	Awareness+of+products	Nothing+	12021	15648	6028	Mozilla%2F5.0+%28Linux%3B+Android+7.0%3B+Moto+C+Plus+Build%2FNRD90M.01.025%29+AppleWebKit%2F537.36+%28KHTML%2C+like+Gecko%29+Chrome%2F69.0.3497.100+Mobile+Safari%2F537.36	Gecko	Linux+armv7l	en-IN	360	640	24	0z9ePFn9	YjgDx	salience	96	D4b.6	D4b	d.1s3c.cds	4	3	a	blue.boot	blue.mitt	blue.fish	o2	s	1	o3	mitt	blue	1	3	s	mitt
salience	104	11/25	13:25	2	3	B	90	robert	mitt_	26-35	Other	male	good	HINDI	I+REALLY+ENJOYED+IT	NICE	82425	21825	14197	Mozilla%2F5.0+%28Windows+NT+6.1%3B+Win64%3B+x64%29+AppleWebKit%2F537.36+%28KHTML%2C+like+Gecko%29+Chrome%2F70.0.3538.102+Safari%2F537.36	Gecko	Win32	en-US	1366	768	24	S6eZYxKJ	ADPqb	salience	104	D4c.4	D4c	d.1s3c.css	9	3	a	orange.mitt	orange.fish	orange.mitt	o2	c	2	o3	mitt	orange	2	3	s	fish
speaker	61	11/25	13:25	1	1	table	53	robert	fish_table_	18-25	English	male	fluent		Language		6780	11782	9174	Mozilla%2F5.0+%28Windows+NT+10.0%3B+Win64%3B+x64%29+AppleWebKit%2F537.36+%28KHTML%2C+like+Gecko%29+Chrome%2F70.0.3538.102+Safari%2F537.36	Gecko	Win32	en-US	1536	864	24	sp4ZIh1j	L0p3o	speaker	61	D3b.1	D3b	d.2s1c.sdc	7	8	a	orange.table	green.table	purple.fish	o2	c	2	o3	fish	green	1	1	s	table
salience	235	11/25	13:25	3	3	B	54	robert	boot_	26-35	English	male	fluent		Assumptions%3F	Not+at+this+time.+Thank+you+for+your+time.	7662	11358	7693	Mozilla%2F5.0+%28Windows+NT+10.0%3B+Win64%3B+x64%29+AppleWebKit%2F537.36+%28KHTML%2C+like+Gecko%29+Chrome%2F70.0.3538.102+Safari%2F537.36	Gecko	Win32	en-US	1920	1080	24	oN4pDwxg	zVrXo	salience	235	D10b.5	D10b	d.3s3c.c	2	0	a	blue.boot	blue.boot	blue.boot	o2	c	1	o3	blue	boot	3	3	s	boot
listener	94	11/25	13:26	1	3	A	80	robert	table_	46-55	Other	male	fluent	ITALIAN	NOT+UNDERSTAND		14127	20397	11660	Mozilla%2F5.0+%28X11%3B+Ubuntu%3B+Linux+x86_64%3B+rv%3A63.0%29+Gecko%2F20100101+Firefox%2F63.0	Gecko	Linux+x86_64	it-IT	1708	960	24	ItfpyzAA	e2o4s	listener	94	D4b.4	D4b	d.1s3c.cds	16	4	a	purple.boot	purple.mitt	purple.table	o2	c	2	o3	table	purple	1	3	c	purple
salience	2	11/25	13:26	1	1	B	60	robert	fish_boot_	18-25	English	female	fluent		Memory		8480	9277	25831	Mozilla%2F5.0+%28Windows+NT+6.1%3B+Win64%3B+x64%29+AppleWebKit%2F537.36+%28KHTML%2C+like+Gecko%29+Chrome%2F70.0.3538.102+Safari%2F537.36	Gecko	Win32	en-US	1600	900	24	9Cgxg9e9	Ykl8B	salience	2	D1a.2	D1a	d.1s1c.s	14	25	a	orange.fish	purple.boot	blue.mitt	o2	s	1	o1	boot	orange	1	1	c	purple
listener	128	11/25	13:26	1	3	B	93	robert	table_	36-45	English	male	fluent		human+preferences	n%2Fa	9444	12671	9711	Mozilla%2F5.0+%28Windows+NT+6.1%29+AppleWebKit%2F537.36+%28KHTML%2C+like+Gecko%29+Chrome%2F70.0.3538.102+Safari%2F537.36	Gecko	Win32	es-US	1600	900	24	NcBvFKgh	9vciD	listener	128	D5b.8	D5b	d.3s1c.sdc	3	6	a	purple.table	blue.table	orange.table	o2	c	1	o1	blue	table	1	3	c	blue
speaker	151	11/25	13:26	2	2	purple	49	robert	fish_boot_	46-55	English	female	fluent		Memory		13011	26976	15391	Mozilla%2F5.0+%28Linux%3B+Android+5.1.1%3B+SM-T330NU+Build%2FLMY47X%29+AppleWebKit%2F537.36+%28KHTML%2C+like+Gecko%29+Chrome%2F67.0.3396.87+Safari%2F537.36	Gecko	Linux+armv7l	en-US	962	601	24	ssy1JlmH	8JGwy	speaker	151	D6b.1	D6b	d.2s2c.a.c	14	3	a	purple.boot	purple.boot	orange.fish	o2	c	1	o1	purple	boot	2	2	c	purple
speaker	107	11/25	13:26	3	2	mitt	100	robert	mitt_boot_	46-55	English	female	fluent		not+sure	no	12554	12807	6322	Mozilla%2F5.0+%28Windows+NT+10.0%3B+WOW64%29+AppleWebKit%2F537.36+%28KHTML%2C+like+Gecko%29+Chrome%2F70.0.3538.102+Safari%2F537.36	Gecko	Win32	en-US	1366	768	24	5VrmxhEI	WB1rH	speaker	107	D4c.7	D4c	d.1s3c.css	16	2	a	purple.boot	purple.mitt	purple.boot	o2	c	1	o3	purple	boot	3	2	s	mitt
salience	124	11/25	13:26	1	3	C	31	robert	boot_	36-45	English	female	fluent		Percent+chance+of+guessing+an+object	No	15228	17615	19895	Mozilla%2F5.0+%28Linux%3B+Android+8.0.0%3B+SM-G935V%29+AppleWebKit%2F537.36+%28KHTML%2C+like+Gecko%29+Chrome%2F70.0.3538.110+Mobile+Safari%2F537.36	Gecko	Linux+armv8l	en-US	640	360	24	LeQ8glCC	hcoYX	salience	124	D5b.4	D5b	d.3s1c.sdc	10	3	a	green.boot	orange.boot	blue.boot	o2	s	2	o1	green	boot	1	3	s	boot
salience	200	11/25	13:26	2	3	A	89	robert	fish_	26-35	English	male	good		Good	No%2C+but+i+have+enjoy+this+study	18518	11047	5967	Mozilla%2F5.0+%28Windows+NT+6.1%3B+Win64%3B+x64%29+AppleWebKit%2F537.36+%28KHTML%2C+like+Gecko%29+Chrome%2F70.0.3538.110+Safari%2F537.36	Gecko	Win32	en-US	1360	768	24	Ur4oRgFu	15IqQ	salience	200	D8b.10	D8b	d.2s3c.c	13	3	b	purple.mitt	purple.fish	purple.fish	o2	s	1	o3	fish	purple	2	3	c	purple
salience	204	11/25	13:26	2	3	B	33	robert	boot_	46-55	English	female	fluent		People+paying+attention+to+details	no	12611	14293	11489	Mozilla%2F5.0+%28Windows+NT+10.0%3B+Win64%3B+x64%29+AppleWebKit%2F537.36+%28KHTML%2C+like+Gecko%29+Chrome%2F70.0.3538.102+Safari%2F537.36	Gecko	Win32	en-US	1366	768	24	P1k4iusg	mPxgu	salience	204	D9a.4	D9a	d.3s2c.s	6	1	a	green.boot	green.boot	blue.boot	o2	s	2	o1	green	boot	2	3	c	green
salience	189	11/25	13:26	2	3	A	78	robert	mitt_boot_	over65	English	male	fluent		assumptions+		16699	28503	9527	Mozilla%2F5.0+%28Windows+NT+10.0%3B+WOW64%29+AppleWebKit%2F537.36+%28KHTML%2C+like+Gecko%29+Chrome%2F67.0.3396.79+AOL%2F11.0+AOLBUILD%2F11.0.2066+Safari%2F537.36	Gecko	Win32	en-US	1366	768	24	FgRaDleQ	nSkSW	salience	189	D8a.9	D8a	d.2s3c.s	8	2	b	green.boot	green.mitt	green.mitt	o2	s	1	o3	mitt	green	2	3	s	mitt
salience	143	11/25	13:26	2	2	C	81	robert	table_boot_	26-35	Other	male	fluent	French	Logic		7470	12555	6377	Mozilla%2F5.0+%28Windows+NT+10.0%3B+Win64%3B+x64%29+AppleWebKit%2F537.36+%28KHTML%2C+like+Gecko%29+Chrome%2F70.0.3538.102+Safari%2F537.36	Gecko	Win32	en-US	1920	1080	24	87ebhlBc	ZiiZh	salience	143	D6a.3	D6a	d.2s2c.a.s	7	5	a	green.table	green.table	orange.boot	o2	c	2	o1	table	green	2	2	c	green
salience	5	11/25	13:27	2	1	B	61	robert	fish_mitt_	26-35	English	female	fluent		rational+choices		8310	11232	5368	Mozilla%2F5.0+%28Windows+NT+10.0%3B+Win64%3B+x64%29+AppleWebKit%2F537.36+%28KHTML%2C+like+Gecko%29+Chrome%2F70.0.3538.102+Safari%2F537.36	Gecko	Win32	en-US	1366	768	24	PTJlKayu	6CT59	salience	5	D1a.5	D1a	d.1s1c.s	16	21	a	orange.fish	purple.mitt	orange.fish	o2	c	2	o3	fish	purple	2	1	c	purple
salience	61	11/25	13:27	1	1	A	34	robert	fish_table_	26-35	English	male	good		BOT+INTERACTON	NO+COMMENTS	9539	16405	7656	Mozilla%2F5.0+%28Windows+NT+6.1%29+AppleWebKit%2F537.36+%28KHTML%2C+like+Gecko%29+Chrome%2F71.0.3578.62+Safari%2F537.36	Gecko	Win32	en-US	1280	800	24	hdEviWvj	BWAun	salience	61	D3b.1	D3b	d.2s1c.sdc	7	8	a	orange.table	green.table	purple.fish	o2	c	2	o3	fish	green	1	1	s	table
speaker	72	11/25	13:27	1	2	green	100	robert	table_mitt_	26-35	English	male	fluent		pick+out+one+object+from+a+set+of+several+objects.+	I+like+it.	22022	35102	5760	Mozilla%2F5.0+%28Windows+NT+6.1%29+AppleWebKit%2F537.36+%28KHTML%2C+like+Gecko%29+Chrome%2F70.0.3538.102+Safari%2F537.36	Gecko	Win32	en-US	1366	768	24	96aWPcFY	TZZ2O	speaker	72	D3c.2	D3c	d.2s1c.ssc	7	3	a	blue.table	green.table	blue.mitt	o2	c	1	o1	green	table	1	2	s	table
speaker	217	11/25	13:27	1	3	blue	70	robert	boot_	36-45	English	female	fluent		Selecting+objects	Thanks	30128	18323	16075	Mozilla%2F5.0+%28Windows+NT+10.0%29+AppleWebKit%2F537.36+%28KHTML%2C+like+Gecko%29+Chrome%2F70.0.3538.110+Safari%2F537.36	Gecko	Win32	en-US	1280	800	24	YdEHGuK9	MvyAX	speaker	217	D9b.7	D9b	d.3s2c.c	2	2	b	orange.boot	blue.boot	blue.boot	o2	s	2	o1	orange	boot	1	3	c	blue
salience	156	11/25	13:27	2	2	A	60	robert	table_mitt_	46-55	English	male	fluent		How+people+see+things%3F	no	10015	23496	11355	Mozilla%2F5.0+%28Windows+NT+10.0%3B+Win64%3B+x64%29+AppleWebKit%2F537.36+%28KHTML%2C+like+Gecko%29+Chrome%2F70.0.3538.102+Safari%2F537.36	Gecko	Win32	en-US	1366	768	24	42oOxZmX	dZgWB	salience	156	D6b.6	D6b	d.2s2c.a.c	12	7	b	blue.table	orange.mitt	orange.mitt	o2	s	1	o3	mitt	orange	2	2	c	orange
salience	62	11/25	13:27	2	1	C	70	robert	fish_table_	46-55	English	male	fluent		how+people+make+choices	none	16649	22565	12597	Mozilla%2F5.0+%28Windows+NT+10.0%3B+Win64%3B+x64%29+AppleWebKit%2F537.36+%28KHTML%2C+like+Gecko%29+Chrome%2F70.0.3538.102+Safari%2F537.36	Gecko	Win32	en-US	1366	768	24	CHxRkHjK	PUq2s	salience	62	D3b.2	D3b	d.2s1c.sdc	15	8	a	green.table	purple.table	orange.fish	o2	c	2	o1	table	purple	2	1	c	purple
speaker	74	11/25	13:27	1	1	blue	100	robert	table_boot_	26-35	English	male	fluent		language	n	10585	9120	6887	Mozilla%2F5.0+%28Windows+NT+6.1%3B+WOW64%29+AppleWebKit%2F537.36+%28KHTML%2C+like+Gecko%29+Chrome%2F69.0.3497.100+Safari%2F537.36+OPR%2F56.0.3051.104	Gecko	Win32	en-US	1360	768	24	D9HaT11o	7838E	speaker	74	D3c.4	D3c	d.2s1c.ssc	3	2	a	green.table	blue.table	green.boot	o2	c	1	o3	blue	boot	1	1	c	blue
salience	53	11/25	13:27	1	2	A	89	robert	table_	18-25	English	male	good		This+study+is+memory+task	good+for+learning	10456	16113	5776	Mozilla%2F5.0+%28Windows+NT+10.0%3B+Win64%3B+x64%29+AppleWebKit%2F537.36+%28KHTML%2C+like+Gecko%29+Chrome%2F70.0.3538.102+Safari%2F537.36	Gecko	Win32	en-US	1366	768	24	Rp3kUqOp	RspZG	salience	53	D3a.3	D3a	d.2s1c.c	15	26	a	orange.table	purple.table	green.mitt	o2	c	1	o1	purple	table	1	2	c	purple
salience	230	11/25	13:27	3	3	A	33	robert	boot_	26-35	English	male	fluent		no+idea	no	8748	11719	11578	Mozilla%2F5.0+%28Macintosh%3B+Intel+Mac+OS+X+10.11%3B+rv%3A63.0%29+Gecko%2F20100101+Firefox%2F63.0	Gecko	MacIntel	ru-RU	1280	800	24	iHXjHa1X	rkEu8	salience	230	D10a.10	D10a	d.3s3c.s	10	0	a	orange.boot	orange.boot	orange.boot	o2	s	2	o3	orange	boot	3	3	c	orange
speaker	192	11/25	13:27	3	3	purple	82	richard	mitt_boot_	26-35	Other	female	good	TAMIL			14406	13880	7031	Mozilla%2F5.0+%28Windows+NT+6.1%29+AppleWebKit%2F537.36+%28KHTML%2C+like+Gecko%29+Chrome%2F70.0.3538.110+Safari%2F537.36	Gecko	Win32	en-US	1366	768	24	W0JS9hSQ	VpagT	speaker	192	D8b.2	D8b	d.2s3c.c	16	2	a	purple.mitt	purple.mitt	purple.boot	o2	c	1	o3	purple	boot	3	1	s	mitt
listener	14	11/25	13:28	1	1	B	100	robert	fish_table_mitt_	18-25	English	female	fluent		I+don%27t+know		7098	7686	2793	Mozilla%2F5.0+%28Windows+NT+10.0%3B+Win64%3B+x64%29+AppleWebKit%2F537.36+%28KHTML%2C+like+Gecko%29+Chrome%2F70.0.3538.102+Safari%2F537.36	Gecko	Win32	en-US	1920	1080	24	oXg3NnJH	BLI5u	listener	14	D1b.4	D1b	d.1s1c.c	3	16	a	orange.fish	blue.table	green.mitt	o2	s	1	o1	table	orange	1	1	c	blue
listener	76	11/25	13:28	1	1	B	50	robert	fish_table_	26-35	English	male	fluent		I+think+the+HIT+was+about+if+identifying+an+object+by+color+will+make+people+think+a+person+is+choosing+that+object.		15822	20447	13491	Mozilla%2F5.0+%28Windows+NT+6.1%3B+Win64%3B+x64%29+AppleWebKit%2F537.36+%28KHTML%2C+like+Gecko%29+Chrome%2F69.0.3497.100+Safari%2F537.36	Gecko	Win32	en-US	1920	1200	24	vRVBHWxd	sa5mZ	listener	76	D3c.6	D3c	d.2s1c.ssc	11	1	b	blue.fish	orange.table	blue.table	o2	c	2	o1	fish	orange	1	1	s	table
salience	71	11/25	13:28	2	2	C	33	robert	fish_mitt_	36-45	English	male	fluent		I%27ve+not+a+clue.		15936	19540	17890	Mozilla%2F5.0+%28Windows+NT+10.0%3B+Win64%3B+x64%29+AppleWebKit%2F537.36+%28KHTML%2C+like+Gecko%29+Chrome%2F70.0.3538.102+Safari%2F537.36	Gecko	Win32	en-US	1920	1080	24	77TWSPym	65NKI	salience	71	D3c.1	D3c	d.2s1c.ssc	16	7	a	orange.mitt	purple.mitt	orange.fish	o2	s	1	o3	mitt	orange	2	2	s	mitt
salience	103	11/25	13:28	3	1	C	33	robert	mitt_boot_	36-45	Other	male	good	Konkani	What+people+pick+when+given+options	No%2C+thank+you.	18196	17415	22554	Mozilla%2F5.0+%28Linux%3B+Android+8.1.0%3B+Moto+G+%285S%29+Plus%29+AppleWebKit%2F537.36+%28KHTML%2C+like+Gecko%29+Chrome%2F70.0.3538.80+Mobile+Safari%2F537.36	Gecko	Linux+armv7l	en-US	360	640	24	jX4HlbNQ	lgmgh	salience	103	D4c.3	D4c	d.1s3c.css	14	3	a	purple.mitt	purple.boot	purple.mitt	o2	s	2	o3	purple	boot	3	1	c	purple
listener	236	11/25	13:28	3	3	B	44	robert	fish_	56-65	English	female	fluent		no+idea	no	9103	10624	7520	Mozilla%2F5.0+%28Windows+NT+10.0%3B+Win64%3B+x64%29+AppleWebKit%2F537.36+%28KHTML%2C+like+Gecko%29+Chrome%2F70.0.3538.102+Safari%2F537.36	Gecko	Win32	en-US	1366	768	24	WvpyqNO2	1Ge1k	listener	236	D10b.6	D10b	d.3s3c.c	1	0	a	blue.fish	blue.fish	blue.fish	o2	c	1	o1	blue	fish	3	3	c	blue
salience	233	11/25	13:28	3	3	A	93	robert	table_	26-35	Other	male	good	TAMIL	I+LIKE+IT	NICE	15237	14631	26571	Mozilla%2F5.0+%28Windows+NT+6.1%3B+Win64%3B+x64%29+AppleWebKit%2F537.36+%28KHTML%2C+like+Gecko%29+Chrome%2F70.0.3538.102+Safari%2F537.36	Gecko	Win32	en-US	1366	768	24	qdFHuSQ9	fOe8O	salience	233	D10b.3	D10b	d.3s3c.c	7	0	a	green.table	green.table	green.table	o2	s	1	o3	table	green	3	3	c	green
listener	230	11/25	13:28	3	3	A	100	robert	boot_	26-35	English	male	good				10975	23616	6592	Mozilla%2F5.0+%28Windows+NT+6.1%29+AppleWebKit%2F537.36+%28KHTML%2C+like+Gecko%29+Chrome%2F70.0.3538.102+Safari%2F537.36	Gecko	Win32	en-GB	1536	864	24	5cEpddXv	w4ago	listener	230	D10a.10	D10a	d.3s3c.s	10	0	a	orange.boot	orange.boot	orange.boot	o2	s	2	o3	orange	boot	3	3	c	orange
listener	189	11/25	13:28	2	3	B	100	robert	mitt_boot_	36-45	Other	male	fluent	Tamil	This+HIT+was+about+how+people+mind+choose+a+thing+by+hearing+some+words.	It%27s+an+interesting+job	16493	73408	17992	Mozilla%2F5.0+%28Windows+NT+6.1%29+AppleWebKit%2F537.36+%28KHTML%2C+like+Gecko%29+Chrome%2F70.0.3538.102+Safari%2F537.36	Gecko	Win32	en-US	1280	800	24	IZaMqykM	LAnz1	listener	189	D8a.9	D8a	d.2s3c.s	8	2	b	green.boot	green.mitt	green.mitt	o2	s	1	o3	mitt	green	2	3	s	mitt
listener	19	11/25	13:28	1	1	B	86	robert	fish_mitt_boot_	26-35	English	female	fluent		How+well+people+follow+directions.+		10139	8994	5934	Mozilla%2F5.0+%28Windows+NT+10.0%3B+Win64%3B+x64%29+AppleWebKit%2F537.36+%28KHTML%2C+like+Gecko%29+Chrome%2F70.0.3538.102+Safari%2F537.36	Gecko	Win32	en-US	1366	768	24	uWvC2Hys	mBKta	listener	19	D1b.9	D1b	d.1s1c.c	16	29	a	blue.boot	purple.mitt	green.fish	o2	c	1	o1	purple	boot	1	1	c	purple
salience	38	11/25	13:29	1	1	B	33	robert	fish_table_boot_	46-55	English	female	fluent		predictability		10674	26203	21936	Mozilla%2F5.0+%28Windows+NT+6.1%3B+Win64%3B+x64%29+AppleWebKit%2F537.36+%28KHTML%2C+like+Gecko%29+Chrome%2F70.0.3538.77+Safari%2F537.36	Gecko	Win32	en-US	1536	864	24	ZIwFFGlW	mfdN3	salience	38	D2b.8	D2b	d.1s2c.cds	11	3	b	purple.boot	orange.table	orange.fish	o2	s	1	o1	table	purple	1	1	c	orange
salience	172	11/25	13:29	1	2	B	70	william	fish_table_	36-45	English	female	good		AD5PG2OAEDLK5	good	10552	11961	8535	Mozilla%2F5.0+%28Windows+NT+6.1%29+AppleWebKit%2F537.36+%28KHTML%2C+like+Gecko%29+Chrome%2F70.0.3538.102+Safari%2F537.36	Gecko	Win32	en-US	1366	768	24	bForTN5u	m0g5w	salience	172	D7b.2	D7b	d.2s2c.b.c	5	5	a	green.table	green.fish	orange.fish	o2	s	2	o3	orange	fish	1	2	s	fish
listener	18	11/25	13:29	1	1	B	100	robert	fish_	46-55	English	male	fluent		ai+and+machine++learning+	no+	16935	11152	10159	Mozilla%2F5.0+%28Windows+NT+10.0%3B+Win64%3B+x64%29+AppleWebKit%2F537.36+%28KHTML%2C+like+Gecko%29+Chrome%2F70.0.3538.110+Safari%2F537.36	Gecko	Win32	en-US	1366	768	24	DfZbuLUn	AL83m	listener	18	D1b.8	D1b	d.1s1c.c	5	16	a	orange.boot	green.fish	blue.mitt	o2	s	1	o1	fish	orange	1	1	s	fish
listener	57	11/25	13:29	2	1	B	90	robert	fish_	26-35	English	female	good		Good	no	9975	15623	11792	Mozilla%2F5.0+%28Windows+NT+10.0%3B+Win64%3B+x64%29+AppleWebKit%2F537.36+%28KHTML%2C+like+Gecko%29+Chrome%2F70.0.3538.110+Safari%2F537.36	Gecko	Win32	en-US	1600	900	24	flReIq6r	PM8j0	listener	57	D3a.7	D3a	d.2s1c.c	1	19	b	green.boot	blue.fish	purple.fish	o2	s	1	o3	fish	purple	2	1	c	blue
salience	112	11/25	13:29	3	2	C	30	robert	mitt_	26-35	English	female	fluent				7141	10142	4430	Mozilla%2F5.0+%28Macintosh%3B+Intel+Mac+OS+X+10_14_1%29+AppleWebKit%2F537.36+%28KHTML%2C+like+Gecko%29+Chrome%2F70.0.3538.110+Safari%2F537.36	Gecko	MacIntel	en-US	1280	800	24	zRumVYUH	kTMlN	salience	112	D5a.2	D5a	d.3s1c.c	4	1	a	green.mitt	blue.mitt	green.mitt	o2	s	1	o3	mitt	green	3	2	s	mitt
listener	102	11/25	13:29	3	2	B	81	robert	table_	26-35	English	male	good	Hindi	I%27ts+nice	No+comments	11181	14318	3649	Mozilla%2F5.0+%28Windows+NT+6.1%29+AppleWebKit%2F537.36+%28KHTML%2C+like+Gecko%29+Chrome%2F70.0.3538.102+Safari%2F537.36	Gecko	Win32	en-US	1366	768	24	teVEt5G9	zxtM3	listener	102	D4c.2	D4c	d.1s3c.css	8	3	a	green.table	green.mitt	green.table	o2	c	1	o1	green	table	3	2	c	green
salience	94	11/25	13:30	1	3	A	90	robert	table_mitt_boot_	26-35	Spanish	male	fluent		My+perception+of+Robert+based+on+a+single+picture.		15522	13222	8769	Mozilla%2F5.0+%28Windows+NT+10.0%3B+Win64%3B+x64%29+AppleWebKit%2F537.36+%28KHTML%2C+like+Gecko%29+Chrome%2F70.0.3538.77+Safari%2F537.36	Gecko	Win32	en-US	1360	768	24	YRy4QY6A	xoUsd	salience	94	D4b.4	D4b	d.1s3c.cds	16	4	a	purple.boot	purple.mitt	purple.table	o2	c	2	o3	table	purple	1	3	c	purple
listener	175	11/25	13:30	2	2	B	69	robert	table_boot_	18-25	Other	female	fluent	Italian	To+see+if+a+choice+can+be+influenced+by+the+requester%27s+aspect.	Thank+you	9915	13699	6503	Mozilla%2F5.0+%28Macintosh%3B+Intel+Mac+OS+X+10_13_6%29+AppleWebKit%2F537.36+%28KHTML%2C+like+Gecko%29+Chrome%2F70.0.3538.102+Safari%2F537.36	Gecko	MacIntel	en-US	1440	900	24	xU1SJT3v	ApPM1	listener	175	D7b.5	D7b	d.2s2c.b.c	7	5	a	green.boot	green.table	orange.table	o2	s	1	o1	table	green	2	2	s	table
speaker	117	11/25	13:30	3	1	orange	100	robert	boot_	26-35	English	female	fluent		no+idea		7595	16753	4670	Mozilla%2F5.0+%28Windows+NT+10.0%3B+Win64%3B+x64%29+AppleWebKit%2F537.36+%28KHTML%2C+like+Gecko%29+Chrome%2F70.0.3538.102+Safari%2F537.36	Gecko	Win32	ru-RU	1536	864	24	RL05DdbF	J75tF	speaker	117	D5a.7	D5a	d.3s1c.c	10	2	a	blue.boot	orange.boot	green.boot	o2	c	2	o1	boot	orange	3	1	s	boot
speaker	206	11/25	13:30	2	3	orange	50	robert	boot_	46-55	English	female	fluent		I%E2%80%99m+really+not+sure+		18811	19216	36007	Mozilla%2F5.0+%28iPad%3B+CPU+OS+11_3+like+Mac+OS+X%29+AppleWebKit%2F605.1.15+%28KHTML%2C+like+Gecko%29+Version%2F11.0+Mobile%2F15E148+Safari%2F604.1	Gecko	iPad	en-US	768	1024	32	66138NKo	hw18D	speaker	206	D9a.6	D9a	d.3s2c.s	10	1	b	blue.boot	orange.boot	orange.boot	o2	c	1	o1	orange	boot	2	3	s	boot
salience	215	11/25	13:30	2	3	C	61	robert	mitt_	36-45	English	female	fluent		unsure	none%2C+thank+you	8249	12659	11056	Mozilla%2F5.0+%28Windows+NT+6.1%3B+Win64%3B+x64%29+AppleWebKit%2F537.36+%28KHTML%2C+like+Gecko%29+Chrome%2F70.0.3538.102+Safari%2F537.36	Gecko	Win32	en-US	1600	900	24	kblo92t4	HBj5c	salience	215	D9b.5	D9b	d.3s2c.c	8	1	a	green.mitt	green.mitt	blue.mitt	o2	s	2	o1	green	mitt	2	3	s	mitt
speaker	37	11/25	13:30	1	2	mitt	100	robert	mitt_boot_	46-55	English	female	fluent		I+don%27t+know.	No+comments	12696	13861	8699	Mozilla%2F5.0+%28Linux%3B+Android+5.1.1%3B+KFGIWI%29+AppleWebKit%2F537.36+%28KHTML%2C+like+Gecko%29+Silk%2F70.4.2+like+Chrome%2F70.0.3538.80+Safari%2F537.36	Gecko	Linux+armv8l	en-US	601	962	24	RvgjPRn0	HZw7K	speaker	37	D2b.7	D2b	d.1s2c.cds	16	16	b	blue.boot	purple.mitt	purple.table	o2	c	2	o1	boot	purple	1	2	c	purple
salience	72	11/25	13:31	1	2	B	74	robert	table_mitt_	18-25	English	female	good		individuals+picking+items+from+a+set+of+different+items		21668	40600	7799	Mozilla%2F5.0+%28Windows+NT+6.1%29+AppleWebKit%2F537.36+%28KHTML%2C+like+Gecko%29+Chrome%2F70.0.3538.102+Safari%2F537.36	Gecko	Win32	en-US	1093	615	24	EgRU7gnA	3fzJk	salience	72	D3c.2	D3c	d.2s1c.ssc	7	3	a	blue.table	green.table	blue.mitt	o2	c	1	o1	green	table	1	2	s	table
salience	97	11/25	13:31	1	3	C	62	robert	table_	36-45	Other	male	good	tamil	i+really+enjoyed+that+hit+	very+nice	121149	19175	5112	Mozilla%2F5.0+%28Windows+NT+6.1%3B+Win64%3B+x64%29+AppleWebKit%2F537.36+%28KHTML%2C+like+Gecko%29+Chrome%2F70.0.3538.102+Safari%2F537.36	Gecko	Win32	en-US	1366	768	24	lsLHreui	pIp5c	salience	97	D4b.7	D4b	d.1s3c.cds	2	6	a	blue.mitt	blue.boot	blue.table	o2	c	2	o3	table	blue	1	3	c	blue
listener	107	11/25	13:31	3	2	A	33	robert	boot_	26-35	Other	male	intermediate	Tamil	Psychological+Understanding	No	16271	18394	20182	Mozilla%2F5.0+%28Windows+NT+10.0%3B+Win64%3B+x64%29+AppleWebKit%2F537.36+%28KHTML%2C+like+Gecko%29+Chrome%2F70.0.3538.102+Safari%2F537.36	Gecko	Win32	en-US	1366	768	24	bHIaweBV	O3L5J	listener	107	D4c.7	D4c	d.1s3c.css	16	2	a	purple.boot	purple.mitt	purple.boot	o2	c	1	o3	purple	boot	3	2	s	mitt
listener	157	11/25	13:31	2	3	C	80	richard	fish_	26-35	English	male	intermediate		survey	no	6902	2784	2504	Mozilla%2F5.0+%28Windows+NT+6.1%29+AppleWebKit%2F537.36+%28KHTML%2C+like+Gecko%29+Chrome%2F70.0.3538.102+Safari%2F537.36	Gecko	Win32	en-US	1360	768	24	91VPAByW	N0mX9	listener	157	D6b.7	D6b	d.2s2c.a.c	13	8	b	green.mitt	purple.fish	purple.fish	o2	c	1	o3	purple	fish	2	2	s	fish
listener	31	11/25	13:31	2	1	A	50	robert	table_mitt_boot_	36-45	English	female	fluent		Paying+attention+to+what+Robert+was+asking+of+us		15358	17181	17676	Mozilla%2F5.0+%28Linux%3B+Android+8.0.0%3B+SM-G930V%29+AppleWebKit%2F537.36+%28KHTML%2C+like+Gecko%29+Chrome%2F70.0.3538.80+Mobile+Safari%2F537.36	Gecko	Linux+armv8l	en-US	360	640	24	l6HbYBPP	4w87u	listener	31	D2b.1	D2b	d.1s2c.cds	12	16	a	orange.table	orange.mitt	blue.boot	o2	c	1	o3	orange	boot	2	1	c	orange
speaker	47	11/25	13:32	2	1	fish	100	robert	fish__	18-25	Other	female	fluent	MALAYALAM	ABOUT+MY+DEDICATION.	NO+%2CGOOD+IS+THIS+INTERSTING	11791	16966	14494	Mozilla%2F5.0+%28Windows+NT+10.0%3B+Win64%3B+x64%29+AppleWebKit%2F537.36+%28KHTML%2C+like+Gecko%29+Chrome%2F70.0.3538.102+Safari%2F537.36	Gecko	Win32	en-US	1366	768	24	0TZ10q2R	1dzzJ	speaker	47	D2c.7	D2c	d.1s2c.css	13	7	b	blue.mitt	purple.fish	purple.mitt	o2	s	2	o3	purple	fish	2	1	s	fish
salience	157	11/25	13:32	2	1	A	33	robert	fish_mitt_	18-25	Other	female	good	italian			42052	20949	35327	Mozilla%2F5.0+%28Windows+NT+10.0%3B+Win64%3B+x64%29+AppleWebKit%2F537.36+%28KHTML%2C+like+Gecko%29+Chrome%2F70.0.3538.102+Safari%2F537.36	Gecko	Win32	it-IT	1280	720	24	kC3NwHnz	RnV9x	salience	157	D6b.7	D6b	d.2s2c.a.c	13	8	b	green.mitt	purple.fish	purple.fish	o2	c	1	o3	purple	fish	2	2	s	fish
listener	42	11/25	13:32	2	2	A	100	robert	fish_boot_	36-45	Other	male	good	Tamil	No+idea	None	9708	10554	6089	Mozilla%2F5.0+%28Windows+NT+6.3%3B+Win64%3B+x64%29+AppleWebKit%2F537.36+%28KHTML%2C+like+Gecko%29+Chrome%2F70.0.3538.102+Safari%2F537.36	Gecko	Win32	en-US	1366	768	24	KWaPy6WE	9KHwK	listener	42	D2c.2	D2c	d.1s2c.css	9	3	a	orange.boot	orange.fish	purple.boot	o2	c	1	o3	orange	boot	2	2	c	orange
speaker	236	11/25	13:33	3	3	blue	46	robert	fish_	36-45	English	female	fluent		How+we+describe+objects		20081	17589	12142	Mozilla%2F5.0+%28Linux%3B+Android+8.0.0%3B+SAMSUNG+SM-J737P+Build%2FR16NW%29+AppleWebKit%2F537.36+%28KHTML%2C+like+Gecko%29+SamsungBrowser%2F7.4+Chrome%2F59.0.3071.125+Mobile+Safari%2F537.36	Gecko	Linux+armv8l	en-US	412	732	32	yUee5wJ7	k9WcS	speaker	236	D10b.6	D10b	d.3s3c.c	1	0	a	blue.fish	blue.fish	blue.fish	o2	c	1	o1	blue	fish	3	3	c	blue
salience	221	11/25	13:33	3	3	B	92	robert	mitt_	26-35	Other	male	intermediate	PUNJABI	IT%27S+NICE.	GOOD+HIT	8231	4072	5887	Mozilla%2F5.0+%28Windows+NT+6.1%3B+Win64%3B+x64%29+AppleWebKit%2F537.36+%28KHTML%2C+like+Gecko%29+Chrome%2F70.0.3538.102+Safari%2F537.36	Gecko	Win32	en-US	1366	768	24	B9GRghgB	ijnzC	salience	221	D10a.1	D10a	d.3s3c.s	8	0	a	green.mitt	green.mitt	green.mitt	o2	c	2	o1	mitt	green	3	3	c	green
listener	229	11/25	13:33	3	3	B	34	robert	fish_	46-55	English	male	fluent		Short-term+memory+recall.	Thanks+for+the+opportunity+to+participate%21	148809	6845	11000	Mozilla%2F5.0+%28Windows+NT+10.0%3B+Win64%3B+x64%29+AppleWebKit%2F537.36+%28KHTML%2C+like+Gecko%29+Chrome%2F70.0.3538.110+Safari%2F537.36	Gecko	Win32	en-US	1366	768	24	s8ZCUz1N	HTNRz	listener	229	D10a.9	D10a	d.3s3c.s	5	0	a	green.fish	green.fish	green.fish	o2	s	1	o3	fish	green	3	3	s	fish
speaker	146	11/25	13:33	1	2	table	88	robert	table_boot_	56-65	English	female	fluent		Trusting+someone+else		12858	10990	9682	Mozilla%2F5.0+%28Windows+NT+10.0%3B+Win64%3B+x64%29+AppleWebKit%2F537.36+%28KHTML%2C+like+Gecko%29+Chrome%2F70.0.3538.102+Safari%2F537.36	Gecko	Win32	en-US	1366	768	24	rZX7DyBz	3WiqX	speaker	146	D6a.6	D6a	d.2s2c.a.s	3	4	b	green.boot	blue.table	blue.table	o2	s	2	o1	green	table	1	2	s	table
speaker	36	11/25	13:33	2	1	fish	100	robert	fish_table_boot_	56-65	English	female	fluent		looking+at+our+backgrounds+for+language	no	8439	11623	7433	Mozilla%2F5.0+%28Windows+NT+6.1%3B+Win64%3B+x64%3B+rv%3A63.0%29+Gecko%2F20100101+Firefox%2F63.0	Gecko	Win32	en-US	1600	900	24	7RHaBJWd	VTD77	speaker	36	D2b.6	D2b	d.1s2c.cds	1	9	b	purple.boot	blue.fish	blue.table	o2	c	1	o3	blue	table	2	1	s	fish
listener	32	11/25	13:33	1	1	B	94	robert	fish_boot_	18-25	Other	female	good	tamil	mind+test	good	17756	18489	10316	Mozilla%2F5.0+%28Windows+NT+6.1%3B+WOW64%29+AppleWebKit%2F537.36+%28KHTML%2C+like+Gecko%29+Chrome%2F70.0.3538.102+Safari%2F537.36	Gecko	Win32	en-US	1366	768	24	lA1BisBf	3nZ5x	listener	32	D2b.2	D2b	d.1s2c.cds	14	14	a	purple.mitt	purple.boot	green.fish	o2	s	2	o3	green	boot	1	1	s	boot
speaker	178	11/25	13:33	2	2	fish	50	robert	fish_	46-55	English	female	fluent		Attention%3F+Distinguishing+objects%3F		13515	15383	11724	Mozilla%2F5.0+%28Linux%3B+Android+8.1.0%3B+SM-N960U%29+AppleWebKit%2F537.36+%28KHTML%2C+like+Gecko%29+Chrome%2F70.0.3538.80+Mobile+Safari%2F537.36	Gecko	Linux+armv8l	en-US	412	846	24	5KZ6Z9ON	HqyUF	speaker	178	D7b.8	D7b	d.2s2c.b.c	1	3	b	purple.fish	blue.fish	blue.boot	o2	c	1	o1	blue	fish	2	2	c	blue
speaker	33	11/25	13:33	2	1	mitt	100	robert	table_mitt_boot_	26-35	English	female	fluent		Attention+to+Details		12626	14703	3867	Mozilla%2F5.0+%28Windows+NT+10.0%3B+Win64%3B+x64%3B+rv%3A63.0%29+Gecko%2F20100101+Firefox%2F63.0	Gecko	Win32	en-US	1536	864	24	YDyO8UEA	dtqJv	speaker	33	D2b.3	D2b	d.1s2c.cds	4	17	a	blue.table	blue.mitt	orange.boot	o2	c	1	o1	blue	table	2	1	c	blue
speaker	21	11/25	13:33	1	2	table	100	robert	fish_table_boot_	46-55	English	male	fluent		How+well+I+think+AI+can+detect+certain+objects+with+very+little+description.	Nope.	8002	10638	6520	Mozilla%2F5.0+%28Windows+NT+10.0%3B+Win64%3B+x64%29+AppleWebKit%2F537.36+%28KHTML%2C+like+Gecko%29+Chrome%2F64.0.3282.140+Safari%2F537.36+Edge%2F17.17134	Gecko	Win32	en-US	1920	1080	24	1VYIYZPh	Ua2PY	speaker	21	D2a.1	D2a	d.1s2c.s	11	12	a	orange.boot	orange.table	purple.fish	o2	c	2	o1	boot	orange	1	2	c	orange
speaker	35	11/25	13:34	1	1	boot	100	robert	fish_mitt_boot_	56-65	English	female	fluent		Very+simple.+	No	11875	12909	7199	Mozilla%2F5.0+%28Windows+NT+10.0%3B+Win64%3B+x64%29+AppleWebKit%2F537.36+%28KHTML%2C+like+Gecko%29+Chrome%2F70.0.3538.110+Safari%2F537.36	Gecko	Win32	en-US	1504	1003	24	NNsPEi6s	Zdsso	speaker	35	D2b.5	D2b	d.1s2c.cds	6	15	a	green.mitt	green.boot	purple.fish	o2	s	2	o3	purple	boot	1	1	s	boot
speaker	70	11/25	13:34	1	2	blue	100	robert	table_	36-45	English	male	fluent				16575	11191	7087	Mozilla%2F5.0+%28Linux%3B+Android+7.0%3B+LGMP260+Build%2FNRD90U%3B+wv%29+AppleWebKit%2F537.36+%28KHTML%2C+like+Gecko%29+Version%2F4.0+Chrome%2F70.0.3538.80+Mobile+Safari%2F537.36	Gecko	Linux+armv7l	en-US	720	1280	24	OJ4FgpW8	qFNw8	speaker	70	D3b.10	D3b	d.2s1c.sdc	3	5	b	orange.mitt	blue.table	green.table	o2	s	2	o3	green	table	1	2	c	blue
listener	83	11/25	13:34	1	3	B	100	robert	fish_boot_	26-35	English	male	fluent		I+have+no+idea.		9608	12703	8990	Mozilla%2F5.0+%28Windows+NT+10.0%3B+Win64%3B+x64%3B+rv%3A63.0%29+Gecko%2F20100101+Firefox%2F63.0	Gecko	Win32	en-US	1920	1080	24	ZOuJ5vpA	5wlR4	listener	83	D4a.3	D4a	d.1s3c.s	1	1	a	blue.boot	blue.fish	blue.boot	o2	s	1	o1	fish	blue	1	3	s	fish
speaker	80	11/25	13:34	2	2	orange	100	robert	fish_boot_	36-45	Other	male	good	Italian	Interesting+and+I%27m+corious		9848	14107	9559	Mozilla%2F5.0+%28X11%3B+Fedora%3B+Linux+x86_64%3B+rv%3A63.0%29+Gecko%2F20100101+Firefox%2F63.0	Gecko	Linux+x86_64	it-IT	2400	1350	24	IzsOBlWS	qCCS5	speaker	80	D3c.10	D3c	d.2s1c.ssc	9	1	b	blue.boot	orange.fish	blue.fish	o2	s	2	o3	blue	fish	2	2	s	fish
speaker	140	11/25	13:34	1	3	blue	100	robert	fish_	26-35	English	male	fluent		Perceptions		10785	8086	6612	Mozilla%2F5.0+%28Windows+NT+10.0%3B+Win64%3B+x64%29+AppleWebKit%2F537.36+%28KHTML%2C+like+Gecko%29+Chrome%2F70.0.3538.102+Safari%2F537.36	Gecko	Win32	en-US	1366	768	24	ph6GYy7i	QOzrG	speaker	140	D5c.10	D5c	d.3s1c.ssc	1	3	a	purple.fish	blue.fish	purple.fish	o2	c	1	o3	blue	fish	1	3	c	blue
speaker	3	11/25	13:34	1	2	green	90	richard	table_mitt_boot_	26-35	English	male	fluent		no+clue.	I+forgot+he+might+be+colorblind+lol.+I+should+have+told+him+to+get+the+mitt.	9589	18673	10673	Mozilla%2F5.0+%28Windows+NT+6.1%3B+WOW64%29+AppleWebKit%2F537.36+%28KHTML%2C+like+Gecko%29+Chrome%2F70.0.3538.102+Safari%2F537.36	Gecko	Win32	en-US	1600	900	24	yY19wQO7	c4CSZ	speaker	3	D1a.3	D1a	d.1s1c.s	8	34	a	blue.boot	green.mitt	blue.table	o2	s	1	o1	mitt	blue	1	2	s	mitt
listener	110	11/25	13:34	2	3	B	61	robert	mitt_boot_	36-45	English	female	fluent		To+see+how+well+we+interpret+unclear+identifiers%3F	None.	13119	7570	5375	Mozilla%2F5.0+%28X11%3B+CrOS+x86_64+10895.78.0%29+AppleWebKit%2F537.36+%28KHTML%2C+like+Gecko%29+Chrome%2F69.0.3497.120+Safari%2F537.36	Gecko	Linux+x86_64	en-US	1536	864	24	LsAAmXry	dIKHF	listener	110	D4c.10	D4c	d.1s3c.css	2	3	a	blue.mitt	blue.boot	blue.mitt	o2	c	2	o1	mitt	blue	2	3	s	boot
speaker	1	11/25	13:34	1	1	table	90	robert	table_mitt_boot_	46-55	English	male	fluent		Peceptions+of+English+fluency+in+others%3F	I+thought+he+might+be+color-blind.	12048	30815	13536	Mozilla%2F5.0+%28Windows+NT+10.0%3B+Win64%3B+x64%29+AppleWebKit%2F537.36+%28KHTML%2C+like+Gecko%29+Chrome%2F58.0.3029.110+Safari%2F537.36+Edge%2F16.16299	Gecko	Win32	en-US	1920	1080	24	JEwBUspM	VyNXc	speaker	1	D1a.1	D1a	d.1s1c.s	3	59	a	green.mitt	blue.table	orange.boot	o2	s	2	o3	orange	table	1	1	s	table
listener	78	11/25	13:34	2	2	B	100	robert	table_mitt_	56-65	English	female	fluent		I+am+not+sure..baffled..	Thank+you+for+the+survey+opportunities%2C+have+a+great+day.	11918	15220	9065	Mozilla%2F5.0+%28Windows+NT+10.0%3B+Win64%3B+x64%29+AppleWebKit%2F537.36+%28KHTML%2C+like+Gecko%29+Chrome%2F70.0.3538.102+Safari%2F537.36	Gecko	Win32	en-US	1344	840	24	jBVLSYtN	QAMQd	listener	78	D3c.8	D3c	d.2s1c.ssc	12	6	b	green.table	orange.mitt	green.mitt	o2	s	2	o1	green	mitt	2	2	c	orange
salience	153	11/25	13:34	2	0	B	100	robert	table_boot_	26-35	English	male	fluent		remembering+capability		17406	18641	8244	Mozilla%2F5.0+%28Macintosh%3B+Intel+Mac+OS+X+10_14_1%29+AppleWebKit%2F537.36+%28KHTML%2C+like+Gecko%29+Chrome%2F70.0.3538.102+Safari%2F537.36	Gecko	MacIntel	en-US	1280	800	24	1bevyL5c	IexGI	salience	153	D6b.3	D6b	d.2s2c.a.c	10	5	a	orange.boot	orange.boot	green.table	o2	s	1	o1	boot	orange	2	2	c	orange
listener	75	11/25	13:34	1	1	B	90	robert	boot_	26-35	Other	male	good	Telugu	good+hit	nice	88071	6800	13448	Mozilla%2F5.0+%28Windows+NT+6.1%3B+Win64%3B+x64%29+AppleWebKit%2F537.36+%28KHTML%2C+like+Gecko%29+Chrome%2F70.0.3538.102+Safari%2F537.36	Gecko	Win32	en-US	1366	768	24	1rzA9V3E	6SaFh	listener	75	D3c.5	D3c	d.2s1c.ssc	2	4	a	orange.boot	blue.boot	orange.fish	o2	c	2	o3	fish	blue	1	1	c	blue
salience	52	11/25	13:34	2	1	C	33	robert	table_mitt_	over65	English	male	fluent		choices+in+uncertain+situations	no	16638	19472	14408	Mozilla%2F5.0+%28Windows+NT+10.0%3B+Win64%3B+x64%29+AppleWebKit%2F537.36+%28KHTML%2C+like+Gecko%29+Chrome%2F70.0.3538.102+Safari%2F537.36	Gecko	Win32	en-US	1366	768	24	xOAcNtPN	KXgR6	salience	52	D3a.2	D3a	d.2s1c.c	4	16	a	orange.mitt	blue.mitt	green.table	o2	c	2	o1	mitt	blue	2	1	c	blue
salience	92	11/25	13:35	3	1	B	33	robert	table_mitt_boot_	36-45	English	male	fluent		percentages		7856	15826	8400	Mozilla%2F5.0+%28Windows+NT+10.0%3B+Win64%3B+x64%29+AppleWebKit%2F537.36+%28KHTML%2C+like+Gecko%29+Chrome%2F70.0.3538.102+Safari%2F537.36	Gecko	Win32	en-US	1600	900	24	GVdoue0V	XT6kM	salience	92	D4b.2	D4b	d.1s3c.cds	6	4	a	green.table	green.boot	green.mitt	o2	s	2	o1	green	boot	3	1	s	boot
salience	117	11/25	13:35	3	1	A	33	robert	boot_	46-55	English	female	fluent		How+well+a+person+estimates+odds.		10561	12352	14024	Mozilla%2F5.0+%28Windows+NT+10.0%3B+Win64%3B+x64%29+AppleWebKit%2F537.36+%28KHTML%2C+like+Gecko%29+Chrome%2F70.0.3538.102+Safari%2F537.36	Gecko	Win32	en-US	1920	1080	24	HlbOyibM	v1ciG	salience	117	D5a.7	D5a	d.3s1c.c	10	2	a	blue.boot	orange.boot	green.boot	o2	c	2	o1	boot	orange	3	1	s	boot
salience	56	11/25	13:35	2	1	A	74	robert	fish_boot_	56-65	English	female	fluent		paying+attention		12300	10564	5641	Mozilla%2F5.0+%28Windows+NT+10.0%3B+Win64%3B+x64%29+AppleWebKit%2F537.36+%28KHTML%2C+like+Gecko%29+Chrome%2F70.0.3538.102+Safari%2F537.36	Gecko	Win32	en-US	1536	864	24	tuVOrG95	t1JZj	salience	56	D3a.6	D3a	d.2s1c.c	13	2	b	green.boot	purple.fish	blue.fish	o2	s	1	o1	fish	green	2	1	s	fish
listener	217	11/25	13:35	1	3	B	50	robert	boot_	26-35	English	male	fluent		I%27m+honestly+unsure	None+at+this+time+	9254	14605	19010	Mozilla%2F5.0+%28Windows+NT+10.0%3B+Win64%3B+x64%3B+rv%3A63.0%29+Gecko%2F20100101+Firefox%2F63.0	Gecko	Win32	en-US	1366	768	24	4LaL3bgv	TLgQm	listener	217	D9b.7	D9b	d.3s2c.c	2	2	b	orange.boot	blue.boot	blue.boot	o2	s	2	o1	orange	boot	1	3	c	blue
listener	37	11/25	13:35	1	2	B	85	robert	table_mitt_boot_	36-45	English	male	good		using+robot+to+interact		21969	31712	28566	Mozilla%2F5.0+%28Windows+NT+6.3%3B+Win64%3B+x64%29+AppleWebKit%2F537.36+%28KHTML%2C+like+Gecko%29+Chrome%2F70.0.3538.102+Safari%2F537.36	Gecko	Win32	en-US	1366	768	24	VPfpcziZ	FuiJd	listener	37	D2b.7	D2b	d.1s2c.cds	16	16	b	blue.boot	purple.mitt	purple.table	o2	c	2	o1	boot	purple	1	2	c	purple
speaker	86	11/25	13:35	1	3	boot	100	robert	fish_boot_	26-35	English	female	fluent		BEING+ABLE+TO+RECOGNIZE+OBJECTS		12258	8393	7853	Mozilla%2F5.0+%28Windows+NT+10.0%3B+Win64%3B+x64%29+AppleWebKit%2F537.36+%28KHTML%2C+like+Gecko%29+Chrome%2F70.0.3538.102+Safari%2F537.36	Gecko	Win32	en-US	1366	768	24	KIpTGkEx	r54VV	speaker	86	D4a.6	D4a	d.1s3c.s	10	1	a	orange.fish	orange.boot	orange.fish	o2	s	1	o3	boot	orange	1	3	s	boot
listener	85	11/25	13:36	1	3	B	100	robert	table_mitt_	56-65	English	female	fluent		Not+sure%21	No	14579	12207	9453	Mozilla%2F5.0+%28Linux%3B+Android+5.1.1%3B+KFSUWI%29+AppleWebKit%2F537.36+%28KHTML%2C+like+Gecko%29+Silk%2F70.4.2+like+Chrome%2F70.0.3538.80+Safari%2F537.36	Gecko	Linux+armv8l	en-US	1280	800	24	RCbjYZf0	bOvfl	listener	85	D4a.5	D4a	d.1s3c.s	16	9	a	purple.table	purple.mitt	purple.table	o2	s	1	o3	mitt	purple	1	3	c	purple
salience	87	11/25	13:36	3	1	C	33	robert	table_mitt_boot_	46-55	English	female	fluent		paying+attention	none	12920	28060	15045	Mozilla%2F5.0+%28Windows+NT+10.0%3B+Win64%3B+x64%29+AppleWebKit%2F537.36+%28KHTML%2C+like+Gecko%29+Chrome%2F70.0.3538.102+Safari%2F537.36	Gecko	Win32	en-US	1551	970	24	FRNWyCak	UxMMZ	salience	87	D4a.7	D4a	d.1s3c.s	4	6	a	blue.boot	blue.mitt	blue.table	o2	s	2	o1	blue	mitt	3	1	s	mitt
listener	199	11/25	13:36	3	2	A	67	robert	fish_boot_	46-55	English	female	fluent		no+idea		11600	8043	11376	Mozilla%2F5.0+%28X11%3B+CrOS+x86_64+11021.56.0%29+AppleWebKit%2F537.36+%28KHTML%2C+like+Gecko%29+Chrome%2F70.0.3538.76+Safari%2F537.36	Gecko	Linux+x86_64	en-US	1920	1080	24	ON0LPGdp	Ysyhl	listener	199	D8b.9	D8b	d.2s3c.c	5	1	b	green.boot	green.fish	green.fish	o2	s	2	o3	green	fish	3	2	s	fish
speaker	23	11/25	13:36	2	1	mitt	100	robert	fish_mitt_boot_	36-45	English	female	fluent		Memorization	fun%21	8518	8108	5891	Mozilla%2F5.0+%28Macintosh%3B+Intel+Mac+OS+X+10_11_6%29+AppleWebKit%2F602.3.12+%28KHTML%2C+like+Gecko%29+Version%2F10.0.2+Safari%2F602.3.12	Gecko	MacIntel	en-us	1280	800	24	YKcp9wD7	zpVkn	speaker	23	D2a.3	D2a	d.1s2c.s	4	6	a	blue.fish	blue.mitt	purple.boot	o2	s	2	o1	blue	mitt	2	1	c	blue
listener	12	11/25	13:37	1	1	B	100	robert	table_boot_	36-45	Other	male	good	Tamil	To+evaluate+people+knowledge	Thanks	13198	12681	11023	Mozilla%2F5.0+%28Windows+NT+6.1%3B+Win64%3B+x64%29+AppleWebKit%2F537.36+%28KHTML%2C+like+Gecko%29+Chrome%2F70.0.3538.102+Safari%2F537.36	Gecko	Win32	en-US	1366	768	24	zrz2ZHav	APQDL	listener	12	D1b.2	D1b	d.1s1c.c	12	58	a	blue.table	orange.mitt	blue.boot	o2	c	1	o1	orange	table	1	1	s	mitt
salience	110	11/25	13:37	2	3	A	69	robert	mitt_boot_	36-45	English	male	fluent		memory	none	9473	14892	4079	Mozilla%2F5.0+%28Windows+NT+10.0%3B+Win64%3B+x64%29+AppleWebKit%2F537.36+%28KHTML%2C+like+Gecko%29+Chrome%2F70.0.3538.102+Safari%2F537.36	Gecko	Win32	en-US	1920	1080	24	yEdZo4Xr	bh1en	salience	110	D4c.10	D4c	d.1s3c.css	2	3	a	blue.mitt	blue.boot	blue.mitt	o2	c	2	o1	mitt	blue	2	3	s	boot
speaker	213	11/25	13:37	3	2	orange	90	robert	fish_	46-55	Other	male	fluent	Hindi	About+Artificial+Intelligence+Machine+Learning	None	25331	37984	21111	Mozilla%2F5.0+%28Windows+NT+6.1%29+AppleWebKit%2F537.36+%28KHTML%2C+like+Gecko%29+Chrome%2F70.0.3538.102+Safari%2F537.36	Gecko	Win32	en-US	1280	720	24	6KLUAbUU	bStTb	speaker	213	D9b.3	D9b	d.3s2c.c	9	1	a	orange.fish	orange.fish	blue.fish	o2	c	2	o1	fish	orange	3	2	s	fish
listener	147	11/25	13:38	2	2	B	50	robert	table_mitt_	26-35	English	female	fluent		unsure	none	11748	12039	11483	Mozilla%2F5.0+%28X11%3B+CrOS+x86_64+11021.81.0%29+AppleWebKit%2F537.36+%28KHTML%2C+like+Gecko%29+Chrome%2F70.0.3538.110+Safari%2F537.36	Gecko	Linux+x86_64	en-US	1366	768	24	Q2VFIluq	RiyVT	listener	147	D6a.7	D6a	d.2s2c.a.s	4	9	b	purple.table	blue.mitt	blue.mitt	o2	s	1	o3	mitt	blue	2	2	s	mitt
listener	228	11/25	13:38	3	3	B	74	robert	boot_	18-25	English	male	beginner	TAMIL	ROBERT	NO	14126	10712	2622	Mozilla%2F5.0+%28Windows+NT+6.1%3B+Win64%3B+x64%29+AppleWebKit%2F537.36+%28KHTML%2C+like+Gecko%29+Chrome%2F70.0.3538.102+Safari%2F537.36	Gecko	Win32	en-US	1366	768	24	wtwq0lbC	zqgYJ	listener	228	D10a.8	D10a	d.3s3c.s	6	0	a	green.boot	green.boot	green.boot	o2	c	1	o3	green	boot	3	3	s	boot
speaker	50	11/25	13:38	1	1	fish	100	robert	fish_boot_	18-25	English	male	fluent		Want+to+know+other+feelings		12446	14783	7240	Mozilla%2F5.0+%28Windows+NT+6.1%3B+Win64%3B+x64%29+AppleWebKit%2F537.36+%28KHTML%2C+like+Gecko%29+Chrome%2F70.0.3538.102+Safari%2F537.36	Gecko	Win32	en-US	1280	1024	24	jgA7xLUx	g2bQb	speaker	50	D2c.10	D2c	d.1s2c.css	5	2	b	orange.boot	green.fish	green.boot	o2	s	2	o1	orange	fish	1	1	c	green
listener	86	11/25	13:38	1	3	B	100	robert	fish_boot_	26-35	Other	female	good	Tamil	Fun+%26+game	Good+task	18137	13408	8624	Mozilla%2F5.0+%28Windows+NT+6.1%29+AppleWebKit%2F537.36+%28KHTML%2C+like+Gecko%29+Chrome%2F70.0.3538.102+Safari%2F537.36	Gecko	Win32	en-US	1280	1024	24	pTjYArrs	9nEUF	listener	86	D4a.6	D4a	d.1s3c.s	10	1	a	orange.fish	orange.boot	orange.fish	o2	s	1	o3	boot	orange	1	3	s	boot
salience	174	11/25	13:38	2	2	A	33	robert	table_boot_	46-55	English	female	fluent		PAYING+ATTENTION		15906	13653	28924	Mozilla%2F5.0+%28Windows+NT+10.0%3B+Win64%3B+x64%29+AppleWebKit%2F537.36+%28KHTML%2C+like+Gecko%29+Chrome%2F70.0.3538.102+Safari%2F537.36	Gecko	Win32	en-US	1366	768	24	k941bEYB	yUq75	salience	174	D7b.4	D7b	d.2s2c.b.c	2	5	a	blue.table	blue.boot	orange.boot	o2	s	2	o1	blue	boot	2	2	c	blue
speaker	98	11/25	13:38	1	3	table	100	robert	table_	36-45	Other	female	good	French	Concentration+on+instruction	no%2C+all+good+thank	8280	9528	4792	Mozilla%2F5.0+%28Macintosh%3B+Intel+Mac+OS+X+10_11_6%29+AppleWebKit%2F537.36+%28KHTML%2C+like+Gecko%29+Chrome%2F70.0.3538.102+Safari%2F537.36	Gecko	MacIntel	fr-FR	1920	1200	24	OuXloRba	ze2iO	speaker	98	D4b.8	D4b	d.1s3c.cds	7	6	a	green.mitt	green.table	green.boot	o2	s	1	o3	table	green	1	3	c	green
listener	145	11/25	13:38	2	1	A	96	robert	fish_table_	36-45	English	female	fluent		Not+sure	No	20891	17950	10844	Mozilla%2F5.0+%28Linux%3B+Android+6.0.1%3B+SM-S320VL%29+AppleWebKit%2F537.36+%28KHTML%2C+like+Gecko%29+Chrome%2F70.0.3538.80+Mobile+Safari%2F537.36	Gecko	Linux+armv7l	en-US	360	640	24	kSgbafZm	3ZA3E	listener	145	D6a.5	D6a	d.2s2c.a.s	9	6	a	orange.fish	orange.fish	purple.table	o2	c	1	o3	orange	table	2	1	c	orange
salience	187	11/25	13:39	1	3	A	56	robert	mitt_boot_	56-65	English	female	fluent		anticipating+a+need%3F		12569	15461	14106	Mozilla%2F5.0+%28Windows+NT+10.0%3B+Win64%3B+x64%29+AppleWebKit%2F537.36+%28KHTML%2C+like+Gecko%29+Chrome%2F70.0.3538.110+Safari%2F537.36	Gecko	Win32	en-US	1280	720	24	ohrtVnAz	Ax2MD	salience	187	D8a.7	D8a	d.2s3c.s	16	2	b	purple.boot	purple.mitt	purple.mitt	o2	c	2	o1	boot	purple	1	3	c	purple
salience	108	11/25	13:39	1	3	B	83	robert	fish_table_	46-55	Other	male	fluent		OBSERVATION		13157	24932	6580	Mozilla%2F5.0+%28Windows+NT+6.1%29+AppleWebKit%2F537.36+%28KHTML%2C+like+Gecko%29+Chrome%2F70.0.3538.102+Safari%2F537.36	Gecko	Win32	en-US	1360	768	24	UCimx4Fi	a1QKE	salience	108	D4c.8	D4c	d.1s3c.css	11	1	a	orange.fish	orange.table	orange.fish	o2	s	1	o3	table	orange	1	3	s	table
salience	10	11/25	13:39	1	1	B	100	robert	boot_	26-35	Other	male	good	Portuguese	Fun+and+easy		8628	11103	8009	Mozilla%2F5.0+%28Windows+NT+6.1%3B+Win64%3B+x64%29+AppleWebKit%2F537.36+%28KHTML%2C+like+Gecko%29+Chrome%2F67.0.3396.79+Safari%2F537.36	Gecko	Win32	pt-BR	1366	768	24	uDewENUx	zQa3H	salience	10	D1a.10	D1a	d.1s1c.s	2	48	a	purple.table	blue.boot	purple.fish	o2	c	2	o3	fish	blue	1	1	s	boot
listener	3	11/25	13:39	1	2	B	73	robert	table_mitt_boot_	26-35	English	male	good		no+idea	-	46166	9753	6447	Mozilla%2F5.0+%28Windows+NT+6.1%3B+WOW64%3B+rv%3A63.0%29+Gecko%2F20100101+Firefox%2F63.0	Gecko	Win32	en-US	1024	768	24	JzsVEPT9	a5jsV	listener	3	D1a.3	D1a	d.1s1c.s	8	34	a	blue.boot	green.mitt	blue.table	o2	s	1	o1	mitt	blue	1	2	s	mitt
listener	204	11/25	13:39	2	3	C	100	william	boot_	26-35	English	male	fluent		study+about+robot+response+and+how++humans+took+mean+	this+very+interesting+study+for+future+life+style++	15201	35089	9463	Mozilla%2F5.0+%28Windows+NT+6.1%3B+Win64%3B+x64%29+AppleWebKit%2F537.36+%28KHTML%2C+like+Gecko%29+Chrome%2F70.0.3538.110+Safari%2F537.36	Gecko	Win32	en-US	1366	768	24	w8lbBzrd	OIJQe	listener	204	D9a.4	D9a	d.3s2c.s	6	1	a	green.boot	green.boot	blue.boot	o2	s	2	o1	green	boot	2	3	c	green
listener	173	11/25	13:39	1	2	B	81	robert	table_mitt_	26-35	English	male	good		Picking+objects		24453	24503	13314	Mozilla%2F5.0+%28Linux%3B+Android+5.1%3B+TECNO+DP7CPRO+Build%2FLMY47I%29+AppleWebKit%2F537.36+%28KHTML%2C+like+Gecko%29+Chrome%2F69.0.3497.100+Safari%2F537.36	Gecko	Linux+armv7l	en-US	1024	600	24	zEmbjND2	DDkoc	listener	173	D7b.3	D7b	d.2s2c.b.c	8	9	a	green.table	green.mitt	purple.mitt	o2	c	2	o3	mitt	green	2	2	s	mitt
speaker	158	11/25	13:39	2	2	fish	42	robert	fish_	26-35	English	male	fluent		attention		12364	26666	22724	Mozilla%2F5.0+%28Macintosh%3B+Intel+Mac+OS+X+10_14_1%29+AppleWebKit%2F537.36+%28KHTML%2C+like+Gecko%29+Chrome%2F70.0.3538.102+Safari%2F537.36	Gecko	MacIntel	en-US	1440	900	24	KyfYfKzp	KkH4k	speaker	158	D6b.8	D6b	d.2s2c.a.c	5	1	b	blue.boot	green.fish	green.fish	o2	s	2	o3	green	fish	2	2	s	fish
salience	152	11/25	13:39	1	2	C	70	robert	table_mitt_	46-55	Other	male	fluent	Tamil	Nothing+much	Nope.	14432	22699	14640	Mozilla%2F5.0+%28Windows+NT+10.0%3B+Win64%3B+x64%29+AppleWebKit%2F537.36+%28KHTML%2C+like+Gecko%29+Chrome%2F70.0.3538.110+Safari%2F537.36	Gecko	Win32	en-US	1366	768	24	HqigYmsL	F9RQc	salience	152	D6b.2	D6b	d.2s2c.a.c	15	7	a	purple.table	purple.table	blue.mitt	o2	s	2	o3	blue	table	1	2	c	purple
listener	224	11/25	13:40	3	3	A	100	robert	table_	36-45	Other	male	good	Tamil	To+Check+memory+power	no	14065	15065	14744	Mozilla%2F5.0+%28Windows+NT+6.1%3B+Win64%3B+x64%29+AppleWebKit%2F537.36+%28KHTML%2C+like+Gecko%29+Chrome%2F70.0.3538.102+Safari%2F537.36	Gecko	Win32	en-US	1360	768	24	mvVCzFS7	YiBZQ	listener	224	D10a.4	D10a	d.3s3c.s	15	0	a	purple.table	purple.table	purple.table	o2	c	1	o1	purple	table	3	3	c	purple
speaker	46	11/25	13:40	1	1	table	100	robert	fish_table_	18-25	Other	female	good	tamil	human+knowledge	good+survey.+thank+you	12350	23504	7440	Mozilla%2F5.0+%28Windows+NT+6.1%29+AppleWebKit%2F537.36+%28KHTML%2C+like+Gecko%29+Chrome%2F70.0.3538.102+Safari%2F537.36	Gecko	Win32	en-US	1366	768	24	GZ3PrulH	lUgrZ	speaker	46	D2c.6	D2c	d.1s2c.css	7	1	b	blue.fish	green.table	green.fish	o2	s	2	o1	blue	table	1	1	s	table
speaker	63	11/25	13:40	1	1	orange	93	robert	mitt_boot_	56-65	English	female	fluent		I+am+not+sure.		15199	15021	13837	Mozilla%2F5.0+%28Windows+NT+6.3%3B+Win64%3B+x64%29+AppleWebKit%2F537.36+%28KHTML%2C+like+Gecko%29+Chrome%2F70.0.3538.102+Safari%2F537.36	Gecko	Win32	en-US	1366	768	24	FKcDY85A	HnTDW	speaker	63	D3b.3	D3b	d.2s1c.sdc	12	10	a	green.mitt	orange.mitt	purple.boot	o2	c	1	o3	orange	boot	1	1	s	mitt
salience	75	11/25	13:41	1	1	A	72	robert	fish_boot_	36-45	English	male	fluent		Picking+the+object+you+think+the+guy+said+when+it+was+really+loud.		7602	19168	3972	Mozilla%2F5.0+%28Windows+NT+10.0%3B+Win64%3B+x64%29+AppleWebKit%2F537.36+%28KHTML%2C+like+Gecko%29+Chrome%2F70.0.3538.102+Safari%2F537.36	Gecko	Win32	en-US	1920	1080	24	S5nhusLo	ZD6nT	salience	75	D3c.5	D3c	d.2s1c.ssc	2	4	a	orange.boot	blue.boot	orange.fish	o2	c	2	o3	fish	blue	1	1	c	blue
listener	127	11/25	13:41	1	3	B	80	robert	fish_	26-35	Other	female	fluent	Telugu	Describing+an+object	Many+Thanks%21	18267	20366	13624	Mozilla%2F5.0+%28Windows+NT+10.0%3B+Win64%3B+x64%3B+rv%3A63.0%29+Gecko%2F20100101+Firefox%2F63.0	Gecko	Win32	en-US	1366	768	24	5aLGZtO4	8xsWv	listener	127	D5b.7	D5b	d.3s1c.sdc	13	6	a	orange.fish	purple.fish	green.fish	o2	c	1	o3	purple	fish	1	3	s	fish
speaker	81	11/25	13:41	2	3	table	90	robert	table_	18-25	English	male	good	ENGLISH	Its+useful+to+learn+thinks+name+and+colour.	no+comment	18141	19671	22982	Mozilla%2F5.0+%28Windows+NT+10.0%3B+Win64%3B+x64%29+AppleWebKit%2F537.36+%28KHTML%2C+like+Gecko%29+Chrome%2F70.0.3538.110+Safari%2F537.36	Gecko	Win32	en-US	1366	768	24	QELoLu7T	7ZYAB	speaker	81	D4a.1	D4a	d.1s3c.s	11	5	a	orange.boot	orange.table	orange.boot	o2	c	2	o1	boot	orange	2	3	c	orange
speaker	16	11/25	13:41	1	1	table	100	robert	table_boot_	26-35	English	female	fluent		Classification+of+items		11161	7591	5248	Mozilla%2F5.0+%28Windows+NT+10.0%3B+Win64%3B+x64%29+AppleWebKit%2F537.36+%28KHTML%2C+like+Gecko%29+Chrome%2F70.0.3538.102+Safari%2F537.36	Gecko	Win32	en-US	1920	1080	24	wodv8EOI	UYy2B	speaker	16	D1b.6	D1b	d.1s1c.c	11	42	a	green.boot	orange.table	purple.boot	o2	s	1	o3	table	purple	1	1	c	orange
speaker	127	11/25	13:41	1	3	purple	100	robert	fish_	46-55	English	male	fluent		How+to+best+describe+an+object	None	12527	11782	7920	Mozilla%2F5.0+%28Windows+NT+10.0%3B+Win64%3B+x64%29+AppleWebKit%2F537.36+%28KHTML%2C+like+Gecko%29+Chrome%2F70.0.3538.102+Safari%2F537.36	Gecko	Win32	en-US	1366	768	24	wZ5xoEaz	LMBve	speaker	127	D5b.7	D5b	d.3s1c.sdc	13	6	a	orange.fish	purple.fish	green.fish	o2	c	1	o3	purple	fish	1	3	s	fish
salience	118	11/25	13:41	1	3	C	38	robert	mitt_	36-45	English	female	fluent		decision+making	This+was+an+interesting+task.	6466	11096	5337	Mozilla%2F5.0+%28Windows+NT+10.0%3B+Win64%3B+x64%29+AppleWebKit%2F537.36+%28KHTML%2C+like+Gecko%29+Chrome%2F70.0.3538.102+Safari%2F537.36	Gecko	Win32	en-US	1920	1080	24	6fz9Mb6h	43KF8	salience	118	D5a.8	D5a	d.3s1c.c	12	3	a	blue.mitt	orange.mitt	purple.mitt	o2	c	1	o3	orange	mitt	1	3	c	orange
speaker	55	11/25	13:41	1	2	green	86	robert	boot_	26-35	Other	male	good	malayalam	I+LIKE+THIS+HIT	NICE	32741	41332	5336	Mozilla%2F5.0+%28Windows+NT+6.1%3B+Win64%3B+x64%29+AppleWebKit%2F537.36+%28KHTML%2C+like+Gecko%29+Chrome%2F70.0.3538.102+Safari%2F537.36	Gecko	Win32	en-US	1366	768	24	4bFcwF1S	RYIrZ	speaker	55	D3a.5	D3a	d.2s1c.c	6	6	a	blue.boot	green.boot	purple.table	o2	s	2	o3	purple	boot	1	2	s	boot
speaker	220	11/25	13:41	2	3	fish	33	robert	fish_	18-25	Other	male	fluent	Romanian	Describing+objects+to+people	none+%3A%29	6921	9066	13640	Mozilla%2F5.0+%28Windows+NT+10.0%3B+Win64%3B+x64%29+AppleWebKit%2F537.36+%28KHTML%2C+like+Gecko%29+Chrome%2F70.0.3538.102+Safari%2F537.36	Gecko	Win32	ro-RO	1920	1080	24	UUU6bmKG	3PXSO	speaker	220	D9b.10	D9b	d.3s2c.c	13	3	b	orange.fish	purple.fish	purple.fish	o2	c	1	o1	purple	fish	2	3	c	purple
listener	124	11/25	13:42	1	3	A	33	robert	boot_	over65	English	male	fluent		don%27t+know	na	9930	13390	20161	Mozilla%2F5.0+%28Macintosh%3B+Intel+Mac+OS+X+10_14_1%29+AppleWebKit%2F537.36+%28KHTML%2C+like+Gecko%29+Chrome%2F70.0.3538.102+Safari%2F537.36	Gecko	MacIntel	en-US	1920	1080	24	JFYvIDKX	DdmrP	listener	124	D5b.4	D5b	d.3s1c.sdc	10	3	a	green.boot	orange.boot	blue.boot	o2	s	2	o1	green	boot	1	3	s	boot
salience	144	11/25	13:42	2	1	B	86	robert	table_	36-45	Other	male	good	TAMIL	I+LIKE+THIS+HIT	VERY+NICE	17160	12600	4629	Mozilla%2F5.0+%28Windows+NT+6.1%3B+Win64%3B+x64%29+AppleWebKit%2F537.36+%28KHTML%2C+like+Gecko%29+Chrome%2F70.0.3538.102+Safari%2F537.36	Gecko	Win32	en-US	1366	768	24	syimAxZD	26lQ4	salience	144	D6a.4	D6a	d.2s2c.a.s	14	6	a	purple.boot	purple.boot	orange.table	o2	c	1	o3	purple	table	2	1	c	purple
speaker	200	11/25	13:42	2	3	fish	87	robert	fish_mitt_	36-45	English	female	fluent		Object+identification	Good+work.	22129	16034	14259	Mozilla%2F5.0+%28Windows+NT+6.2%3B+Win64%3B+x64%3B+rv%3A63.0%29+Gecko%2F20100101+Firefox%2F63.0	Gecko	Win32	en-US	1138	640	24	6vBeFCWY	ctBHN	speaker	200	D8b.10	D8b	d.2s3c.c	13	3	b	purple.mitt	purple.fish	purple.fish	o2	s	1	o3	fish	purple	2	3	c	purple
salience	203	11/25	13:42	1	3	B	100	robert	table_	26-35	Other	female	fluent	Hindi	No+idea	None	14614	34809	9552	Mozilla%2F5.0+%28Windows+NT+10.0%3B+Win64%3B+x64%29+AppleWebKit%2F537.36+%28KHTML%2C+like+Gecko%29+Chrome%2F70.0.3538.102+Safari%2F537.36	Gecko	Win32	en-US	1366	768	24	5PHugsvE	s5Vns	salience	203	D9a.3	D9a	d.3s2c.s	7	1	a	green.table	green.table	blue.table	o2	s	2	o3	blue	table	1	3	c	green
listener	219	11/25	13:42	1	3	B	50	robert	fish_	26-35	English	male	fluent		I+honestly+have+no+idea.++Perhaps+the+perception+of+certainty+in+the+absence+of+sufficient+evidence.		9202	31347	8382	Mozilla%2F5.0+%28Windows+NT+10.0%3B+Win64%3B+x64%3B+rv%3A63.0%29+Gecko%2F20100101+Firefox%2F63.0	Gecko	Win32	en-US	1408	792	24	R7tqLBTA	BuPEi	listener	219	D9b.9	D9b	d.3s2c.c	1	1	b	green.fish	blue.fish	blue.fish	o2	s	2	o1	green	fish	1	3	c	blue
speaker	103	11/25	13:42	3	1	boot	99	robert	mitt_boot_	56-65	English	female	fluent		describing+objects		11305	9891	7448	Mozilla%2F5.0+%28Windows+NT+10.0%3B+Win64%3B+x64%29+AppleWebKit%2F537.36+%28KHTML%2C+like+Gecko%29+Chrome%2F70.0.3538.102+Safari%2F537.36	Gecko	Win32	en-US	1366	768	24	K0vSSwoB	wELZt	speaker	103	D4c.3	D4c	d.1s3c.css	14	3	a	purple.mitt	purple.boot	purple.mitt	o2	s	2	o3	purple	boot	3	1	c	purple
speaker	166	11/25	13:42	2	1	boot	98	robert	table_boot_	36-45	English	female	fluent		The+hit+must+be+about+trying+to+see+if+people+can+identify+by+color+or+name		28860	24077	14318	Mozilla%2F5.0+%28Linux%3B+Android+8.1.0%3B+LM-Q710%28FGN%29%29+AppleWebKit%2F537.36+%28KHTML%2C+like+Gecko%29+Chrome%2F70.0.3538.110+Mobile+Safari%2F537.36	Gecko	Linux+armv7l	en-US	412	823	24	cru8FKfx	LlRxX	speaker	166	D7a.6	D7a	d.2s2c.b.s	2	6	b	purple.boot	blue.boot	blue.table	o2	c	1	o3	blue	table	2	1	s	boot
speaker	66	11/25	13:43	2	1	orange	100	robert	fish_mitt_	18-25	English	male	fluent		Descriptions		12773	8809	4392	Mozilla%2F5.0+%28Macintosh%3B+Intel+Mac+OS+X+10_12_6%29+AppleWebKit%2F537.36+%28KHTML%2C+like+Gecko%29+Chrome%2F70.0.3538.102+Safari%2F537.36	Gecko	MacIntel	en-US	1440	900	24	KRW8PVlT	euS9U	speaker	66	D3b.6	D3b	d.2s1c.sdc	9	5	b	green.mitt	orange.fish	blue.fish	o2	s	1	o1	fish	green	2	1	c	orange
speaker	11	11/25	13:43	1	0	table	69	robert	table_boot_	26-35	English	female	fluent		good		11856	6543	4145	Mozilla%2F5.0+%28Windows+NT+10.0%3B+Win64%3B+x64%29+AppleWebKit%2F537.36+%28KHTML%2C+like+Gecko%29+Chrome%2F70.0.3538.102+Safari%2F537.36	Gecko	Win32	en-US	1366	768	24	vNlAVa4L	SjJjQ	speaker	11	D1b.1	D1b	d.1s1c.c	15	53	a	orange.boot	purple.table	green.mitt	o2	c	2	o1	boot	purple	1	1	s	table
speaker	112	11/25	13:43	3	2	blue	100	robert	mitt_	26-35	English	male	fluent		describe+one+object+out+of+three.	Thank+you.	20040	18080	5895	Mozilla%2F5.0+%28Windows+NT+10.0%3B+Win64%3B+x64%29+AppleWebKit%2F537.36+%28KHTML%2C+like+Gecko%29+Chrome%2F70.0.3538.102+Safari%2F537.36	Gecko	Win32	en-US	1366	768	24	EnAtTtqm	iJEPz	speaker	112	D5a.2	D5a	d.3s1c.c	4	1	a	green.mitt	blue.mitt	green.mitt	o2	s	1	o3	mitt	green	3	2	s	mitt
speaker	18	11/25	13:43	1	1	fish	100	robert	fish_mitt_boot_	18-25	Other	male	good	Italian	Object+description		8641	15681	9124	Mozilla%2F5.0+%28Linux%3B+Android+8.1.0%3B+Redmi+5+Plus%29+AppleWebKit%2F537.36+%28KHTML%2C+like+Gecko%29+Chrome%2F70.0.3538.80+Mobile+Safari%2F537.36	Gecko	Linux+armv8l	it	786	393	24	8GokMqXt	7ccGC	speaker	18	D1b.8	D1b	d.1s1c.c	5	16	a	orange.boot	green.fish	blue.mitt	o2	s	1	o1	fish	orange	1	1	s	fish
listener	220	11/25	13:43	2	3	C	55	robert	fish_	56-65	English	male	fluent		no+idea		10176	8316	6240	Mozilla%2F5.0+%28Windows+NT+10.0%3B+Win64%3B+x64%29+AppleWebKit%2F537.36+%28KHTML%2C+like+Gecko%29+Chrome%2F70.0.3538.102+Safari%2F537.36	Gecko	Win32	en-US	1920	1080	24	Zu06t4p9	0xmKv	listener	220	D9b.10	D9b	d.3s2c.c	13	3	b	orange.fish	purple.fish	purple.fish	o2	c	1	o1	purple	fish	2	3	c	purple
speaker	203	11/25	13:43	1	0	green	77	robert	table_	36-45	English	female	fluent		communication+with+robots	no+comments	6766	10816	5846	Mozilla%2F5.0+%28Windows+NT+6.1%3B+Win64%3B+x64%29+AppleWebKit%2F537.36+%28KHTML%2C+like+Gecko%29+Chrome%2F70.0.3538.102+Safari%2F537.36	Gecko	Win32	en-US	1366	768	24	OaCM4PTO	WmZRE	speaker	203	D9a.3	D9a	d.3s2c.s	7	1	a	green.table	green.table	blue.table	o2	s	2	o3	blue	table	1	3	c	green
speaker	54	11/25	13:43	1	2	orange	100	robert	fish_mitt_	18-25	Other	male	fluent	Italian	No+idea		6847	9795	6098	Mozilla%2F5.0+%28Windows+NT+10.0%3B+Win64%3B+x64%29+AppleWebKit%2F537.36+%28KHTML%2C+like+Gecko%29+Chrome%2F70.0.3538.110+Safari%2F537.36	Gecko	Win32	it-IT	1920	1080	24	1oB3iIUC	VVpmh	speaker	54	D3a.4	D3a	d.2s1c.c	12	2	a	blue.mitt	orange.mitt	green.fish	o2	s	2	o1	blue	mitt	1	2	s	mitt
listener	225	11/25	13:43	3	3	B	88	robert	boot_	26-35	Other	male	good	tamil	i+like+hit	nice	7652	12699	4615	Mozilla%2F5.0+%28Windows+NT+6.1%3B+Win64%3B+x64%29+AppleWebKit%2F537.36+%28KHTML%2C+like+Gecko%29+Chrome%2F70.0.3538.110+Safari%2F537.36	Gecko	Win32	en-GB	1366	768	24	IhaRLD2o	Bydcu	listener	225	D10a.5	D10a	d.3s3c.s	14	0	a	purple.boot	purple.boot	purple.boot	o2	s	2	o3	purple	boot	3	3	c	purple
listener	176	11/25	13:44	2	2	B	71	robert	mitt_boot_	36-45	English	male	fluent		I+have+no+idea		12623	6384	12407	Mozilla%2F5.0+%28Windows+NT+10.0%3B+Win64%3B+x64%29+AppleWebKit%2F537.36+%28KHTML%2C+like+Gecko%29+Chrome%2F70.0.3538.102+Safari%2F537.36	Gecko	Win32	en-US	1024	768	24	eyDLb4vj	gZzFo	listener	176	D7b.6	D7b	d.2s2c.b.c	14	8	b	green.boot	purple.boot	purple.mitt	o2	s	1	o3	boot	purple	2	2	s	boot
speaker	4	11/25	13:44	1	2	orange	100	robert	fish_mitt_boot_	36-45	English	male	fluent		Observation		8871	13113	9672	Mozilla%2F5.0+%28Windows+NT+10.0%3B+Win64%3B+x64%3B+rv%3A63.0%29+Gecko%2F20100101+Firefox%2F63.0	Gecko	Win32	en-US	1920	1080	24	6qtiOg4q	WU2Pf	speaker	4	D1a.4	D1a	d.1s1c.s	10	65	a	green.mitt	orange.boot	green.fish	o2	s	1	o1	boot	green	1	2	s	boot
listener	88	11/25	13:44	2	3	B	95	robert	mitt_boot_	46-55	English	female	fluent		not+sure		7910	8122	14858	Mozilla%2F5.0+%28Macintosh%3B+Intel+Mac+OS+X+10_14_1%29+AppleWebKit%2F537.36+%28KHTML%2C+like+Gecko%29+Chrome%2F70.0.3538.102+Safari%2F537.36	Gecko	MacIntel	en-US	1680	1050	24	53Qb8WAs	GRWBU	listener	88	D4a.8	D4a	d.1s3c.s	12	5	a	orange.boot	orange.mitt	orange.boot	o2	c	2	o1	boot	orange	2	3	c	orange
speaker	125	11/25	13:44	1	3	table	60	robert	table_	18-25	Other	female	good	TAMIL	INTERESTING		13039	21872	6988	Mozilla%2F5.0+%28Windows+NT+6.1%29+AppleWebKit%2F537.36+%28KHTML%2C+like+Gecko%29+Chrome%2F70.0.3538.102+Safari%2F537.36	Gecko	Win32	en-US	1366	768	24	ebfxJLoG	VnCfk	speaker	125	D5b.5	D5b	d.3s1c.sdc	11	2	a	blue.table	orange.table	purple.table	o2	s	2	o3	purple	table	1	3	c	orange
salience	15	11/25	13:44	2	1	B	100	robert	fish_table_boot_	36-45	Other	male	good	Tamil	This+HIT+is+to+study+people+mentality.	None	23606	33842	15187	Mozilla%2F5.0+%28Windows+NT+6.1%29+AppleWebKit%2F537.36+%28KHTML%2C+like+Gecko%29+Chrome%2F70.0.3538.102+Safari%2F537.36	Gecko	Win32	en-US	1366	768	24	uS9uUyGs	9VNmC	salience	15	D1b.5	D1b	d.1s1c.c	6	48	a	purple.table	green.boot	purple.fish	o2	s	2	o3	purple	boot	2	1	c	green
speaker	207	11/25	13:44	2	3	orange	50	robert	table_	36-45	English	male	fluent		I+do+not+know	no	10518	18568	23759	Mozilla%2F5.0+%28Windows+NT+10.0%3B+Win64%3B+x64%29+AppleWebKit%2F537.36+%28KHTML%2C+like+Gecko%29+Chrome%2F70.0.3538.102+Safari%2F537.36	Gecko	Win32	en-US	1366	768	24	gms6OIyi	5n7MB	speaker	207	D9a.7	D9a	d.3s2c.s	11	1	b	blue.table	orange.table	orange.table	o2	c	1	o3	orange	table	2	3	c	orange
listener	119	11/25	13:44	1	3	B	100	richard	table_	18-25	English	male	fluent		Perplexing+becuase+what+is+the+purpose+of+this+hit%3F	No	10876	8490	5476	Mozilla%2F5.0+%28Windows+NT+10.0%3B+Win64%3B+x64%29+AppleWebKit%2F537.36+%28KHTML%2C+like+Gecko%29+Chrome%2F70.0.3538.102+Safari%2F537.36	Gecko	Win32	en-US	1536	864	24	EOYVLIwj	tJopB	listener	119	D5a.9	D5a	d.3s1c.c	15	3	a	blue.table	purple.table	orange.table	o2	c	1	o1	purple	table	1	3	c	purple
listener	192	11/25	13:44	3	1	C	33	robert	mitt_boot_	26-35	Other	male	fluent	Italian	I+have+no+idea%21	Nothing+in+particular	6152	7607	10968	Mozilla%2F5.0+%28Windows+NT+10.0%3B+Win64%3B+x64%29+AppleWebKit%2F537.36+%28KHTML%2C+like+Gecko%29+Chrome%2F70.0.3538.102+Safari%2F537.36	Gecko	Win32	it-IT	1366	768	24	GjV3hGRW	77L9K	listener	192	D8b.2	D8b	d.2s3c.c	16	2	a	purple.mitt	purple.mitt	purple.boot	o2	c	1	o3	purple	boot	3	1	s	mitt
salience	146	11/25	13:45	1	2	A	50	robert	table_boot_	26-35	English	male	fluent		Assuming+what+someone+said.		10921	10729	8313	Mozilla%2F5.0+%28Windows+NT+6.1%3B+Win64%3B+x64%3B+rv%3A63.0%29+Gecko%2F20100101+Firefox%2F63.0	Gecko	Win32	en-US	1600	900	24	1y2Q0fYw	Ej6vq	salience	146	D6a.6	D6a	d.2s2c.a.s	3	4	b	green.boot	blue.table	blue.table	o2	s	2	o1	green	table	1	2	s	table
salience	176	11/25	13:45	2	2	A	81	robert	mitt_boot_	26-35	English	male	fluent		About+what+product+I+thought+Robert+had+chose+	Fun+survey	13314	27699	6727	Mozilla%2F5.0+%28Linux%3B+Android+5.1%3B+Z812+Build%2FLMY47O%29+AppleWebKit%2F537.36+%28KHTML%2C+like+Gecko%29+Chrome%2F67.0.3396.87+Mobile+Safari%2F537.36	Gecko	Linux+armv7l	en-US	320	570	24	dky4Xw5m	7o0RU	salience	176	D7b.6	D7b	d.2s2c.b.c	14	8	b	green.boot	purple.boot	purple.mitt	o2	s	1	o3	boot	purple	2	2	s	boot
listener	114	11/25	13:45	1	3	B	100	robert	fish_	26-35	English	male	fluent		How+easily+you+can+understand+a+chat+bot+etc	No+thanks	19986	11012	8176	Mozilla%2F5.0+%28Linux%3B+Android+7.0%3B+SM-G903W%29+AppleWebKit%2F537.36+%28KHTML%2C+like+Gecko%29+Chrome%2F70.0.3538.80+Mobile+Safari%2F537.36	Gecko	Linux+armv8l	en-GB	360	640	24	zyTXA9cF	5lTnF	listener	114	D5a.4	D5a	d.3s1c.c	1	2	a	green.fish	blue.fish	orange.fish	o2	s	2	o3	orange	fish	1	3	c	blue
speaker	155	11/25	13:46	2	2	mitt	78	robert	mitt_boot_	18-25	English	female	fluent		Explaining+objects+to+another+person		9766	10619	8734	Mozilla%2F5.0+%28X11%3B+Linux+x86_64%29+AppleWebKit%2F537.36+%28KHTML%2C+like+Gecko%29+Chrome%2F70.0.3538.80+Safari%2F537.36	Gecko	Linux+armv7l	en-US	600	1024	24	SVt8l4Wd	Tj5KK	speaker	155	D6b.5	D6b	d.2s2c.a.c	16	4	a	purple.mitt	purple.mitt	blue.boot	o2	s	2	o1	purple	mitt	2	2	s	mitt
salience	123	11/25	13:46	3	1	C	53	robert	boot_	36-45	English	female	fluent		I+dont+know		11188	28002	8542	Mozilla%2F5.0+%28Windows+NT+10.0%3B+Win64%3B+x64%29+AppleWebKit%2F537.36+%28KHTML%2C+like+Gecko%29+Chrome%2F70.0.3538.102+Safari%2F537.36	Gecko	Win32	en-US	1366	768	24	hmWuOyjp	StZXI	salience	123	D5b.3	D5b	d.3s1c.sdc	2	4	a	orange.boot	blue.boot	purple.boot	o2	s	1	o1	boot	orange	3	1	s	boot
speaker	214	11/25	13:46	2	3	green	60	robert	boot_	36-45	English	male	good		interesting		15184	55887	11217	Mozilla%2F5.0+%28Windows+NT+10.0%3B+Win64%3B+x64%29+AppleWebKit%2F537.36+%28KHTML%2C+like+Gecko%29+Chrome%2F70.0.3538.102+Safari%2F537.36	Gecko	Win32	en-GB	1366	768	24	8y4BxvX1	vpYip	speaker	214	D9b.4	D9b	d.3s2c.c	6	2	a	green.boot	green.boot	orange.boot	o2	c	1	o3	green	boot	2	3	s	boot
speaker	164	11/25	13:46	2	2	boot	50	robert	table_boot_	26-35	Other	male	good	dutch	logical+thinking	thank+you%21	10620	23855	15325	Mozilla%2F5.0+%28Macintosh%3B+Intel+Mac+OS+X+10_14_0%29+AppleWebKit%2F537.36+%28KHTML%2C+like+Gecko%29+Chrome%2F70.0.3538.102+Safari%2F537.36	Gecko	MacIntel	en-US	1280	800	24	SSIhFnbR	bQ5dP	speaker	164	D7a.4	D7a	d.2s2c.b.s	6	5	a	green.table	green.boot	orange.boot	o2	s	2	o1	green	boot	2	2	s	boot
listener	64	11/25	13:46	2	1	A	100	robert	fish_boot_	26-35	Other	male	fluent	Turkish	Color+blindness		9281	23500	14193	Mozilla%2F5.0+%28Windows+NT+6.1%3B+Win64%3B+x64%29+AppleWebKit%2F537.36+%28KHTML%2C+like+Gecko%29+Chrome%2F70.0.3538.102+Safari%2F537.36	Gecko	Win32	tr-TR	1280	800	24	GO7AjZvq	aVQmz	listener	64	D3b.4	D3b	d.2s1c.sdc	5	7	a	orange.fish	green.fish	blue.boot	o2	s	1	o3	fish	blue	2	1	c	green
listener	212	11/25	13:47	2	3	B	95	robert	mitt_	26-35	Other	female	good	TAMIL			48529	29661	10815	Mozilla%2F5.0+%28Windows+NT+6.1%3B+WOW64%29+AppleWebKit%2F537.36+%28KHTML%2C+like+Gecko%29+Chrome%2F70.0.3538.102+Safari%2F537.36	Gecko	Win32	en-US	1366	768	24	GLSAexgl	ediT7	listener	212	D9b.2	D9b	d.3s2c.c	12	1	a	orange.mitt	orange.mitt	blue.mitt	o2	c	1	o3	orange	mitt	2	3	s	mitt
salience	39	11/25	13:47	2	1	A	81	robert	table_mitt_boot_	26-35	English	female	fluent		I+don%27t+know		7285	8664	4976	Mozilla%2F5.0+%28Windows+NT+10.0%3B+Win64%3B+x64%29+AppleWebKit%2F537.36+%28KHTML%2C+like+Gecko%29+Chrome%2F70.0.3538.102+Safari%2F537.36	Gecko	Win32	en-US	1368	912	24	yh6LA6vV	tbJd0	salience	39	D2b.9	D2b	d.1s2c.cds	10	12	b	purple.mitt	orange.boot	orange.table	o2	s	2	o3	orange	boot	2	1	s	boot
speaker	14	11/25	13:47	1	1	blue	100	robert	table_	26-35	English	male	fluent		Not+sure	No	8552	7718	5421	Mozilla%2F5.0+%28Windows+NT+10.0%3B+WOW64%29+AppleWebKit%2F537.36+%28KHTML%2C+like+Gecko%29+Chrome%2F70.0.3538.102+Safari%2F537.36	Gecko	Win32	en-US	1024	820	24	uGiJ7uFP	9ZekA	speaker	14	D1b.4	D1b	d.1s1c.c	3	16	a	orange.fish	blue.table	green.mitt	o2	s	1	o1	table	orange	1	1	c	blue
speaker	179	11/25	13:47	1	2	table	72	robert	table_	26-35	English	male	good		study+related+customer+responce+	keep+this+study+method+it+is+unic+	10344	29239	3736	Mozilla%2F5.0+%28Windows+NT+6.1%3B+WOW64%29+AppleWebKit%2F537.36+%28KHTML%2C+like+Gecko%29+Chrome%2F70.0.3538.102+Safari%2F537.36	Gecko	Win32	en-US	1366	768	24	Tykhi14J	IWdxy	speaker	179	D7b.9	D7b	d.2s2c.b.c	11	3	b	purple.table	orange.table	orange.fish	o2	c	2	o3	fish	orange	1	2	c	orange
salience	208	11/25	13:47	2	3	A	100	robert	fish_	26-35	Other	male	fluent	French	guessing+a+choice+based+on+the+options+available		9268	16447	11288	Mozilla%2F5.0+%28Windows+NT+10.0%3B+Win64%3B+x64%29+AppleWebKit%2F537.36+%28KHTML%2C+like+Gecko%29+Chrome%2F70.0.3538.110+Safari%2F537.36	Gecko	Win32	en-GB	1366	768	24	5qlvmYqK	5H9oI	salience	208	D9a.8	D9a	d.3s2c.s	9	2	b	green.fish	orange.fish	orange.fish	o2	c	1	o1	orange	fish	2	3	s	fish
listener	167	11/25	13:48	2	1	A	50	robert	fish_mitt_	18-25	Other	male	fluent	Brazilian+Portuguese	The+only+research+subject+that+comes+to+mind+is+racism		9400	11124	17491	Mozilla%2F5.0+%28X11%3B+Linux+x86_64%29+AppleWebKit%2F537.36+%28KHTML%2C+like+Gecko%29+Chrome%2F70.0.3538.77+Safari%2F537.36	Gecko	Linux+x86_64	pt-BR	1366	768	24	aufaWX1P	9QX89	listener	167	D7a.7	D7a	d.2s2c.b.s	13	7	b	blue.fish	purple.fish	purple.mitt	o2	s	1	o1	fish	blue	2	1	s	fish
salience	129	11/25	13:48	1	2	C	75	richard	fish_	18-25	English	male	good	englosh	about+good	good	7406	3887	7568	Mozilla%2F5.0+%28Windows+NT+10.0%3B+Win64%3B+x64%29+AppleWebKit%2F537.36+%28KHTML%2C+like+Gecko%29+Chrome%2F70.0.3538.102+Safari%2F537.36	Gecko	Win32	en-US	1366	768	24	s1M8idF8	pUwWu	salience	129	D5b.9	D5b	d.3s1c.sdc	1	3	a	orange.fish	blue.fish	green.fish	o2	s	1	o3	fish	green	3	1	s	fish
salience	122	11/25	13:48	1	3	A	33	robert	fish_	over65	English	male	fluent		Interesting	No+comments.	13359	15170	13285	Mozilla%2F5.0+%28Windows+NT+10.0%3B+Win64%3B+x64%3B+rv%3A63.0%29+Gecko%2F20100101+Firefox%2F63.0	Gecko	Win32	en-US	1366	768	24	veq9N8eb	pcMC5	salience	122	D5b.2	D5b	d.3s1c.sdc	5	4	a	orange.fish	green.fish	purple.fish	o2	s	2	o3	purple	fish	1	3	s	fish
speaker	137	11/25	13:48	3	2	purple	99	robert	fish_	36-45	Other	female	good	telugu	interactivity	it+was+good.	18206	28961	19448	Mozilla%2F5.0+%28Windows+NT+6.1%29+AppleWebKit%2F537.36+%28KHTML%2C+like+Gecko%29+Chrome%2F70.0.3538.102+Safari%2F537.36	Gecko	Win32	en-US	1366	768	24	cTMBuPrI	3C7Vo	speaker	137	D5c.7	D5c	d.3s1c.ssc	13	1	a	blue.fish	purple.fish	blue.fish	o2	s	1	o1	fish	blue	3	2	s	fish
listener	30	11/25	13:48	1	2	B	100	robert	table_mitt_boot_	26-35	English	female	fluent		being+able+to+understand+what+someone+is+asking+for+and+remembering+what+you+saw		11897	8460	7168	Mozilla%2F5.0+%28Windows+NT+6.3%3B+Win64%3B+x64%29+AppleWebKit%2F537.36+%28KHTML%2C+like+Gecko%29+Chrome%2F70.0.3538.102+Safari%2F537.36	Gecko	Win32	en-US	1366	768	24	hFZxL1OO	lckWY	listener	30	D2a.10	D2a	d.1s2c.s	7	24	b	purple.boot	green.table	green.mitt	o2	c	2	o3	mitt	green	1	2	c	green
salience	59	11/25	13:48	2	1	C	75	robert	mitt_boot_	56-65	English	female	fluent		see+how+you+would+choose+something+with+little+information	thank+you	6686	8852	4557	Mozilla%2F5.0+%28Windows+NT+10.0%3B+Win64%3B+x64%29+AppleWebKit%2F537.36+%28KHTML%2C+like+Gecko%29+Chrome%2F70.0.3538.102+Safari%2F537.36	Gecko	Win32	en-US	1600	900	24	VvV1u0Xl	Gdfwb	salience	59	D3a.9	D3a	d.2s1c.c	10	8	b	green.mitt	orange.boot	blue.boot	o2	s	1	o3	boot	blue	2	1	c	orange
speaker	48	11/25	13:49	1	2	mitt	100	robert	fish_mitt_	26-35	English	male	fluent		language		9621	8978	4110	Mozilla%2F5.0+%28Windows+NT+10.0%3B+Win64%3B+x64%3B+rv%3A63.0%29+Gecko%2F20100101+Firefox%2F63.0	Gecko	Win32	en-US	1440	960	24	lcGmZ6Tc	A3vkd	speaker	48	D2c.8	D2c	d.1s2c.css	4	3	b	purple.fish	blue.mitt	blue.fish	o2	s	1	o3	mitt	blue	1	2	c	blue
salience	84	11/25	13:49	1	3	C	97	robert	fish_	36-45	Other	male	good	Tamil	Very+nice	No	14576	42663	33816	Mozilla%2F5.0+%28Windows+NT+6.1%29+AppleWebKit%2F537.36+%28KHTML%2C+like+Gecko%29+Chrome%2F70.0.3538.102+Safari%2F537.36	Gecko	Win32	en-US	1280	800	24	0VuHD4rc	vayZY	salience	84	D4a.4	D4a	d.1s3c.s	3	4	a	blue.boot	blue.table	blue.fish	o2	c	2	o3	fish	blue	1	3	s	table
salience	45	11/25	13:49	2	2	A	50	richard	boot_	36-45	English	male	fluent		not+sure		12400	15203	9890	Mozilla%2F5.0+%28Macintosh%3B+Intel+Mac+OS+X+10_13_4%29+AppleWebKit%2F537.36+%28KHTML%2C+like+Gecko%29+Chrome%2F68.0.3440.106+Safari%2F537.36	Gecko	MacIntel	en-GB	1440	900	24	fUjOlOo0	iW2ow	salience	45	D2c.5	D2c	d.1s2c.css	8	5	a	green.boot	green.mitt	orange.boot	o2	c	1	o3	green	boot	2	2	s	mitt
salience	164	11/25	13:49	2	2	A	100	robert	table_boot_	26-35	English	male	fluent		focus		10210	30831	8596	Mozilla%2F5.0+%28Windows+NT+6.3%3B+Win64%3B+x64%3B+rv%3A63.0%29+Gecko%2F20100101+Firefox%2F63.0	Gecko	Win32	en-US	1366	768	24	zepVqMog	i3NNK	salience	164	D7a.4	D7a	d.2s2c.b.s	6	5	a	green.table	green.boot	orange.boot	o2	s	2	o1	green	boot	2	2	s	boot
listener	1	11/25	13:49	1	1	B	98	robert	table_mitt_boot_	26-35	English	male	fluent		Language+processing	none	6526	6496	5320	Mozilla%2F5.0+%28Windows+NT+10.0%3B+Win64%3B+x64%29+AppleWebKit%2F537.36+%28KHTML%2C+like+Gecko%29+Chrome%2F70.0.3538.102+Safari%2F537.36	Gecko	Win32	en-US	1600	900	24	JHODUSdO	GSrNs	listener	1	D1a.1	D1a	d.1s1c.s	3	59	a	green.mitt	blue.table	orange.boot	o2	s	2	o3	orange	table	1	1	s	table
speaker	133	11/25	13:49	3	2	orange	100	robert	table_	26-35	English	male	fluent		Perceptions+in+talking+to+a+bot+		6401	7603	5106	Mozilla%2F5.0+%28Windows+NT+6.1%3B+Win64%3B+x64%29+AppleWebKit%2F537.36+%28KHTML%2C+like+Gecko%29+Chrome%2F70.0.3538.110+Safari%2F537.36	Gecko	Win32	en-US	1366	768	24	owWK9kOq	f4yUb	speaker	133	D5c.3	D5c	d.3s1c.ssc	11	3	a	purple.table	orange.table	purple.table	o2	s	1	o1	table	purple	3	2	s	table
listener	15	11/25	13:50	2	1	B	86	robert	boot_	26-35	English	male	good		this+is+good	thanks	27984	21745	6540	Mozilla%2F5.0+%28Windows+NT+10.0%3B+Win64%3B+x64%29+AppleWebKit%2F537.36+%28KHTML%2C+like+Gecko%29+Chrome%2F70.0.3538.110+Safari%2F537.36	Gecko	Win32	en-US	1536	864	24	SLmOlgZq	7FGCU	listener	15	D1b.5	D1b	d.1s1c.c	6	48	a	purple.table	green.boot	purple.fish	o2	s	2	o3	purple	boot	2	1	c	green
salience	33	11/25	13:50	2	1	A	100	robert	table_boot_	18-25	English	male	fluent		Funny		12109	25593	7407	Mozilla%2F5.0+%28Windows+NT+6.3%3B+Win64%3B+x64%29+AppleWebKit%2F537.36+%28KHTML%2C+like+Gecko%29+Chrome%2F70.0.3538.102+Safari%2F537.36	Gecko	Win32	en-US	1366	768	24	QgHGyL8O	nOfub	salience	33	D2b.3	D2b	d.1s2c.cds	4	17	a	blue.table	blue.mitt	orange.boot	o2	c	1	o1	blue	table	2	1	c	blue
salience	227	11/25	13:50	3	3	A	100	robert	table_	26-35	Other	male	fluent	Hindi	Selecting+one+object+and+describing+it		10073	42165	8553	Mozilla%2F5.0+%28Windows+NT+6.1%29+AppleWebKit%2F537.36+%28KHTML%2C+like+Gecko%29+Chrome%2F70.0.3538.102+Safari%2F537.36	Gecko	Win32	en-US	1366	768	24	HpUWnrCd	fo5KG	salience	227	D10a.7	D10a	d.3s3c.s	11	0	a	orange.table	orange.table	orange.table	o2	s	2	o3	orange	table	3	3	s	table
speaker	106	11/25	13:50	1	3	fish	100	robert	fish_mitt_	26-35	English	female	fluent		describing++in+one+word		42509	13553	10120	Mozilla%2F5.0+%28Windows+NT+10.0%3B+Win64%3B+x64%29+AppleWebKit%2F537.36+%28KHTML%2C+like+Gecko%29+Chrome%2F70.0.3538.102+Safari%2F537.36	Gecko	Win32	en-US	1366	768	24	PDY81ce1	LF9lw	speaker	106	D4c.6	D4c	d.1s3c.css	13	3	a	purple.mitt	purple.fish	purple.mitt	o2	s	1	o1	fish	purple	1	3	c	purple
speaker	57	11/25	13:51	2	1	blue	77	richard	fish_	26-35	Other	male	intermediate	TAMIL			11773	16306	8893	Mozilla%2F5.0+%28Windows+NT+6.1%3B+WOW64%29+AppleWebKit%2F537.36+%28KHTML%2C+like+Gecko%29+Chrome%2F70.0.3538.110+Safari%2F537.36	Gecko	Win32	en-US	1366	768	24	rRS14Dru	27e6D	speaker	57	D3a.7	D3a	d.2s1c.c	1	19	b	green.boot	blue.fish	purple.fish	o2	s	1	o3	fish	purple	2	1	c	blue
listener	111	11/25	13:51	2	1	B	100	robert	boot_	36-45	Other	female	good	KANNADA	GOOD	NO	12295	20884	12232	Mozilla%2F5.0+%28Windows+NT+6.1%29+AppleWebKit%2F537.36+%28KHTML%2C+like+Gecko%29+Chrome%2F70.0.3538.102+Safari%2F537.36	Gecko	Win32	en-US	1366	768	24	NArEOznW	wiTss	listener	111	D5a.1	D5a	d.3s1c.c	16	5	a	green.mitt	purple.mitt	green.mitt	o2	s	2	o1	green	mitt	2	3	s	mitt
listener	117	11/25	13:51	3	1	B	100	robert	boot_	26-35	English	female	fluent		Memory		9471	5794	4740	Mozilla%2F5.0+%28Windows+NT+10.0%3B+Win64%3B+x64%29+AppleWebKit%2F537.36+%28KHTML%2C+like+Gecko%29+Chrome%2F70.0.3538.102+Safari%2F537.36	Gecko	Win32	en-US	1920	1080	24	mmcX4d7e	jvJ6V	listener	117	D5a.7	D5a	d.3s1c.c	10	2	a	blue.boot	orange.boot	green.boot	o2	c	2	o1	boot	orange	3	1	s	boot
listener	148	11/25	13:52	1	2	A	50	robert	table_mitt_	36-45	English	male	good				28643	72988	20111	Mozilla%2F5.0+%28Windows+NT+10.0%3B+Win64%3B+x64%29+AppleWebKit%2F537.36+%28KHTML%2C+like+Gecko%29+Chrome%2F70.0.3538.110+Safari%2F537.36	Gecko	Win32	en-US	1366	768	24	Y5cMy8ho	oaIzT	listener	148	D6a.8	D6a	d.2s2c.a.s	16	9	b	orange.table	purple.mitt	purple.mitt	o2	c	2	o1	table	purple	1	2	s	mitt
listener	101	11/25	13:52	1	3	B	33	robert	table_boot_	26-35	English	female	fluent		Choice+perception	Everything+worked+well.	13719	17505	9523	Mozilla%2F5.0+%28Windows+NT+6.3%3B+Win64%3B+x64%29+AppleWebKit%2F537.36+%28KHTML%2C+like+Gecko%29+Chrome%2F70.0.3538.102+Safari%2F537.36	Gecko	Win32	en-US	1366	768	24	DRem9k8W	dPeyP	listener	101	D4c.1	D4c	d.1s3c.css	6	2	a	green.table	green.boot	green.table	o2	s	1	o3	boot	green	1	3	s	boot
speaker	225	11/25	13:52	3	3	boot	0	robert	boot_	18-25	English	female	fluent		i+dont+know		13600	15056	10880	Mozilla%2F5.0+%28Windows+NT+6.3%3B+WOW64%29+AppleWebKit%2F537.36+%28KHTML%2C+like+Gecko%29+Chrome%2F70.0.3538.110+Safari%2F537.36	Gecko	Win32	en	1366	768	24	U6Hy4tKk	V3NTD	speaker	225	D10a.5	D10a	d.3s3c.s	14	0	a	purple.boot	purple.boot	purple.boot	o2	s	2	o3	purple	boot	3	3	c	purple
salience	28	11/25	13:52	1	1	B	66	robert	table_mitt_	36-45	English	female	fluent		determining+others+thoughts	none	9259	8945	4555	Mozilla%2F5.0+%28Windows+NT+6.0%29+AppleWebKit%2F537.36+%28KHTML%2C+like+Gecko%29+Chrome%2F49.0.2623.112+Safari%2F537.36	Gecko	Win32	en-US	1600	900	24	pnEXeznC	wp1O3	salience	28	D2a.8	D2a	d.1s2c.s	12	26	b	green.table	orange.mitt	orange.table	o2	s	1	o1	mitt	green	1	1	s	mitt
speaker	20	11/25	13:52	1	1	blue	100	robert	fish_table_mitt_	26-35	English	male	fluent		Unsure		10865	10967	5994	Mozilla%2F5.0+%28Linux%3B+Android+7.1.2%3B+LG-H932%29+AppleWebKit%2F537.36+%28KHTML%2C+like+Gecko%29+Chrome%2F70.0.3538.80+Mobile+Safari%2F537.36	Gecko	Linux+armv8l	en-US	412	823	24	RgyzY2aV	LbXbM	speaker	20	D1b.10	D1b	d.1s1c.c	1	76	a	purple.mitt	blue.fish	green.table	o2	c	2	o3	table	blue	1	1	c	blue
listener	222	11/25	13:52	3	3	B	90	robert	fish_	26-35	Other	female	good	malayalam	I+really+enjoyed.	nice	10856	6119	5527	Mozilla%2F5.0+%28Windows+NT+6.2%3B+Win64%3B+x64%29+AppleWebKit%2F537.36+%28KHTML%2C+like+Gecko%29+Chrome%2F70.0.3538.102+Safari%2F537.36	Gecko	Win32	en-US	1366	768	24	DKKwjhyo	7ASMb	listener	222	D10a.2	D10a	d.3s3c.s	13	0	a	purple.fish	purple.fish	purple.fish	o2	s	1	o1	fish	purple	3	3	s	fish
salience	115	11/25	13:52	2	3	B	70	robert	fish_	26-35	Other	male	fluent	Italian	It+was+a+fun+job	Not+at+all%2C+have+a+nice+day	7144	8599	4770	Mozilla%2F5.0+%28Windows+NT+10.0%3B+Win64%3B+x64%29+AppleWebKit%2F537.36+%28KHTML%2C+like+Gecko%29+Chrome%2F70.0.3538.102+Safari%2F537.36	Gecko	Win32	it-IT	1366	768	24	mUnrE9NG	fI2Qd	salience	115	D5a.5	D5a	d.3s1c.c	9	5	a	green.fish	orange.fish	green.fish	o2	s	2	o1	green	fish	2	3	c	orange
speaker	27	11/25	13:53	2	2	fish	100	robert	fish_table_	26-35	Chinese	male	intermediate		It%27s+easy		11265	9954	11756	Mozilla%2F5.0+%28Windows+NT+6.1%3B+Win64%3B+x64%29+AppleWebKit%2F537.36+%28KHTML%2C+like+Gecko%29+Chrome%2F70.0.3538.77+Safari%2F537.36	Gecko	Win32	en-US	1920	1080	24	LKneS43X	AN5Fg	speaker	27	D2a.7	D2a	d.1s2c.s	1	13	b	green.table	blue.fish	blue.table	o2	c	1	o3	blue	table	2	2	c	blue
salience	81	11/25	13:53	2	3	C	68	robert	table_boot_	36-45	English	female	fluent		Memory%3F+Attention%3F		9053	13012	6666	Mozilla%2F5.0+%28Windows+NT+10.0%3B+Win64%3B+x64%29+AppleWebKit%2F537.36+%28KHTML%2C+like+Gecko%29+Chrome%2F70.0.3538.102+Safari%2F537.36	Gecko	Win32	en-US	1280	720	24	vQhIh8cq	TVYkg	salience	81	D4a.1	D4a	d.1s3c.s	11	5	a	orange.boot	orange.table	orange.boot	o2	c	2	o1	boot	orange	2	3	c	orange
salience	76	11/25	13:53	1	1	A	96	robert	fish_table_	46-55	Other	male	fluent		visual+observation		13477	8816	6799	Mozilla%2F5.0+%28Windows+NT+6.1%3B+Win64%3B+x64%29+AppleWebKit%2F537.36+%28KHTML%2C+like+Gecko%29+Chrome%2F70.0.3538.102+Safari%2F537.36	Gecko	Win32	en-GB	1093	615	24	BwWbSQff	qrvnr	salience	76	D3c.6	D3c	d.2s1c.ssc	11	1	b	blue.fish	orange.table	blue.table	o2	c	2	o1	fish	orange	1	1	s	table
speaker	159	11/25	13:53	2	2	blue	100	robert	fish_mitt_	36-45	English	male	fluent		i+do+not+know	no	8638	13888	8784	Mozilla%2F5.0+%28Windows+NT+10.0%3B+Win64%3B+x64%3B+rv%3A63.0%29+Gecko%2F20100101+Firefox%2F63.0	Gecko	Win32	en-US	1608	1005	24	vz3sCm8L	gZGjE	speaker	159	D6b.9	D6b	d.2s2c.a.c	4	2	b	orange.fish	blue.mitt	blue.mitt	o2	c	1	o3	blue	mitt	2	2	c	blue
salience	159	11/25	13:54	2	2	A	90	robert	fish_mitt_	46-55	English	male	fluent	n%2Fa	attention+span+Or+attention+to+detail+	n%2Fa	9551	11891	11633	Mozilla%2F5.0+%28Macintosh%3B+Intel+Mac+OS+X+10_13_6%29+AppleWebKit%2F605.1.15+%28KHTML%2C+like+Gecko%29+Version%2F12.0.1+Safari%2F605.1.15	Gecko	MacIntel	en-US	1920	1080	24	wz5DOWCj	jh5Zi	salience	159	D6b.9	D6b	d.2s2c.a.c	4	2	b	orange.fish	blue.mitt	blue.mitt	o2	c	1	o3	blue	mitt	2	2	c	blue
salience	136	11/25	13:55	3	1	B	88	robert	mitt_	26-35	English	female	fluent		Probability+study		10290	16222	8775	Mozilla%2F5.0+%28Windows+NT+6.1%3B+Win64%3B+x64%29+AppleWebKit%2F537.36+%28KHTML%2C+like+Gecko%29+Chrome%2F70.0.3538.102+Safari%2F537.36	Gecko	Win32	en-US	1366	768	24	0kY7rwe3	tL7Ei	salience	136	D5c.6	D5c	d.3s1c.ssc	8	3	a	purple.mitt	green.mitt	purple.mitt	o2	c	2	o1	mitt	green	3	1	s	mitt
salience	163	11/25	13:55	1	2	C	74	robert	table_	36-45	English	female	fluent				7186	9547	5952	Mozilla%2F5.0+%28Windows+NT+10.0%3B+Win64%3B+x64%29+AppleWebKit%2F537.36+%28KHTML%2C+like+Gecko%29+Chrome%2F70.0.3538.102+Safari%2F537.36	Gecko	Win32	en-US	1366	768	24	qy0hftnY	ccp9P	salience	163	D7a.3	D7a	d.2s2c.b.s	11	3	a	orange.fish	orange.table	purple.table	o2	s	2	o3	purple	table	1	2	c	orange
salience	67	11/25	13:55	2	1	C	33	robert	table_mitt_	26-35	English	female	fluent		What+details+people+take+note+of+and+remember+%28like+name%29		12494	17637	40596	Mozilla%2F5.0+%28Windows+NT+10.0%3B+Win64%3B+x64%29+AppleWebKit%2F537.36+%28KHTML%2C+like+Gecko%29+Chrome%2F64.0.3282.140+Safari%2F537.36+Edge%2F17.17134	Gecko	Win32	en-US	1366	768	24	5q5S0ONI	DbSK1	salience	67	D3b.7	D3b	d.2s1c.sdc	11	11	b	blue.mitt	orange.table	green.table	o2	s	1	o1	table	blue	2	1	s	table
salience	149	11/25	13:55	2	1	C	71	william	mitt_	26-35	English	male	good	english	nice		3759	2601	5318	Mozilla%2F5.0+%28Windows+NT+6.1%29+AppleWebKit%2F537.36+%28KHTML%2C+like+Gecko%29+Chrome%2F70.0.3538.102+Safari%2F537.36	Gecko	Win32	en-US	1366	768	24	OAoQhbDo	OCFn4	salience	149	D6a.9	D6a	d.2s2c.a.s	11	4	b	blue.boot	orange.table	orange.table	o2	s	1	o1	table	blue	2	1	c	orange
speaker	6	11/25	13:56	3	1	table	62	robert	fish_table_boot_	36-45	English	female	fluent		idk		8052	7596	7320	Mozilla%2F5.0+%28Windows+NT+5.1%3B+rv%3A52.0%29+Gecko%2F20100101+Firefox%2F52.0	Gecko	Win32	en-US	1173	660	24	Fus2hmMT	8OZLT	speaker	6	D1a.6	D1a	d.1s1c.s	11	30	a	blue.boot	orange.table	purple.fish	o2	s	1	o1	table	blue	1	1	c	orange
speaker	196	11/25	13:56	2	3	table	50	robert	table_mitt_	36-45	English	female	fluent		identification	no	9408	6943	7000	Mozilla%2F5.0+%28Windows+NT+10.0%3B+Win64%3B+x64%29+AppleWebKit%2F537.36+%28KHTML%2C+like+Gecko%29+Chrome%2F64.0.3282.140+Safari%2F537.36+Edge%2F17.17134	Gecko	Win32	en-US	1600	900	24	G3iqoK00	rc1YH	speaker	196	D8b.6	D8b	d.2s3c.c	15	3	b	purple.mitt	purple.table	purple.table	o2	s	1	o1	table	purple	2	3	c	purple
speaker	202	11/25	13:57	3	2	green	85	robert	mitt_	46-55	English	female	good	tamil	importen+the+hit		45151	38046	31968	Mozilla%2F5.0+%28Windows+NT+6.1%29+AppleWebKit%2F537.36+%28KHTML%2C+like+Gecko%29+Chrome%2F70.0.3538.102+Safari%2F537.36	Gecko	Win32	en-US	1366	768	24	98excsrP	mwWtZ	speaker	202	D9a.2	D9a	d.3s2c.s	8	3	a	green.mitt	green.mitt	purple.mitt	o2	c	2	o3	mitt	green	3	2	c	green
salience	148	11/25	13:57	1	2	A	70	robert	table_mitt_	36-45	English	female	fluent		remembering+names+and+objects	no	14976	8857	10015	Mozilla%2F5.0+%28Windows+NT+10.0%3B+Win64%3B+x64%29+AppleWebKit%2F537.36+%28KHTML%2C+like+Gecko%29+Chrome%2F70.0.3538.102+Safari%2F537.36	Gecko	Win32	en-US	1920	1080	24	1rD3GNsO	cgrW3	salience	148	D6a.8	D6a	d.2s2c.a.s	16	9	b	orange.table	purple.mitt	purple.mitt	o2	c	2	o1	table	purple	1	2	s	mitt
salience	130	11/25	13:57	3	1	B	34	robert	mitt_	56-65	English	male	fluent		influence+the+pre-screen+%28color+purple%29+question+had+on+final+response	n%2Fa	8496	11360	13775	Mozilla%2F5.0+%28Windows+NT+10.0%3B+Win64%3B+x64%29+AppleWebKit%2F537.36+%28KHTML%2C+like+Gecko%29+Chrome%2F70.0.3538.102+Safari%2F537.36	Gecko	Win32	en-US	1920	1080	24	g3NEGAnM	ZKdAs	salience	130	D5b.10	D5b	d.3s1c.sdc	16	2	a	blue.mitt	purple.mitt	orange.mitt	o2	c	2	o3	mitt	purple	3	1	c	purple
salience	105	11/25	13:57	2	3	B	59	robert	fish_table_	36-45	English	male	fluent		People%27s+choices		10472	12639	6088	Mozilla%2F5.0+%28Windows+NT+6.1%3B+Win64%3B+x64%29+AppleWebKit%2F537.36+%28KHTML%2C+like+Gecko%29+Chrome%2F70.0.3538.102+Safari%2F537.36	Gecko	Win32	en-US	1600	900	24	F4vpWf7k	kRdwx	salience	105	D4c.5	D4c	d.1s3c.css	1	2	a	blue.table	blue.fish	blue.table	o2	c	2	o1	table	blue	2	3	c	blue
salience	209	11/25	13:57	1	3	A	55	robert	mitt_	36-45	English	male	fluent		intuition		135628	50687	19904	Mozilla%2F5.0+%28Windows+NT+10.0%29+AppleWebKit%2F537.36+%28KHTML%2C+like+Gecko%29+Chrome%2F70.0.3538.110+Safari%2F537.36	Gecko	Win32	es-ES	1366	768	24	lCvXaNyh	bOOOp	salience	209	D9a.9	D9a	d.3s2c.s	12	1	b	blue.mitt	orange.mitt	orange.mitt	o2	s	2	o1	blue	mitt	1	3	s	mitt
listener	131	11/25	13:57	3	1	A	54	robert	table_	56-65	English	male	fluent		no+idea	make+america+great+again%21	7214	10944	6967	Mozilla%2F5.0+%28Windows+NT+6.1%3B+Win64%3B+x64%29+AppleWebKit%2F537.36+%28KHTML%2C+like+Gecko%29+Chrome%2F70.0.3538.102+Safari%2F537.36	Gecko	Win32	en-US	1366	768	24	TjSgdjDt	kOlcp	listener	131	D5c.1	D5c	d.3s1c.ssc	15	2	a	green.table	purple.table	green.table	o2	c	2	o3	table	purple	3	1	s	table
speaker	69	11/25	13:57	1	1	orange	90	robert	table_boot_	36-45	English	male	fluent		Has+very+clear+instructions.	None	14235	15255	13354	Mozilla%2F5.0+%28Windows+NT+6.1%3B+Win64%3B+x64%29+AppleWebKit%2F537.36+%28KHTML%2C+like+Gecko%29+Chrome%2F70.0.3538.102+Safari%2F537.36	Gecko	Win32	en-US	1600	900	24	cA1Z1Dho	t88xa	speaker	69	D3b.9	D3b	d.2s1c.sdc	10	15	b	blue.table	orange.boot	purple.boot	o2	c	2	o1	table	orange	1	1	c	orange
salience	210	11/25	13:58	3	2	A	62	robert	fish_	26-35	English	female	fluent		Memory		18276	14612	12854	Mozilla%2F5.0+%28Linux%3B+Android+8.0.0%3B+SM-G930V%29+AppleWebKit%2F537.36+%28KHTML%2C+like+Gecko%29+Chrome%2F70.0.3538.80+Mobile+Safari%2F537.36	Gecko	Linux+armv8l	en-US	360	640	24	XUTyrV7o	3vi6P	salience	210	D9a.10	D9a	d.3s2c.s	1	2	b	orange.fish	blue.fish	blue.fish	o2	s	1	o3	fish	blue	3	2	c	blue
salience	113	11/25	13:58	2	3	C	100	robert	table_	18-25	English	male	fluent	TAMIL	IT%27S+A+GOOD	IT%27S+A+NICE+TASK	25333	7329	3327	Mozilla%2F5.0+%28Windows+NT+6.1%3B+WOW64%29+AppleWebKit%2F537.36+%28KHTML%2C+like+Gecko%29+Chrome%2F70.0.3538.102+Safari%2F537.36	Gecko	Win32	en-US	1366	768	24	VDhE7TXq	1aPyB	salience	113	D5a.3	D5a	d.3s1c.c	3	9	a	purple.table	blue.table	purple.table	o2	s	2	o1	purple	table	2	3	s	table
listener	60	11/25	13:58	2	1	A	8	richard	table_mitt_	36-45	English	male	fluent		%3F		6840	7241	8864	Mozilla%2F5.0+%28Windows+NT+10.0%3B+Win64%3B+x64%29+AppleWebKit%2F537.36+%28KHTML%2C+like+Gecko%29+Chrome%2F70.0.3538.102+Safari%2F537.36	Gecko	Win32	en-GB	1360	768	24	4y8CFCnb	ujGVE	listener	60	D3a.10	D3a	d.2s1c.c	8	25	b	blue.table	green.mitt	purple.mitt	o2	c	2	o3	mitt	green	2	1	c	green
listener	185	11/25	13:58	3	2	A	50	robert	mitt_boot_	26-35	English	male	fluent		not+sure		10668	9487	9820	Mozilla%2F5.0+%28Macintosh%3B+Intel+Mac+OS+X+10.10%3B+rv%3A62.0%29+Gecko%2F20100101+Firefox%2F62.0	Gecko	MacIntel	en-US	1280	800	24	TVTUWEV1	0saty	listener	185	D8a.5	D8a	d.2s3c.s	4	2	a	blue.mitt	blue.mitt	blue.boot	o2	c	1	o1	blue	mitt	3	2	s	mitt
salience	214	11/25	13:58	2	3	B	52	robert	boot_	26-35	English	female	fluent		decision+making	none	7153	9543	3592	Mozilla%2F5.0+%28X11%3B+CrOS+x86_64+1.25.12+CSOS%2Fcs-go-2016-launch%29+AppleWebKit%2F537.36+%28KHTML%2C+like+Gecko%29+Chrome%2F66.0.3359.203+Safari%2F537.36	Gecko	Linux+x86_64	en-US	1920	1080	24	6v0xXOIP	hWbRw	salience	214	D9b.4	D9b	d.3s2c.c	6	2	a	green.boot	green.boot	orange.boot	o2	c	1	o3	green	boot	2	3	s	boot
listener	237	11/25	13:59	3	3	A	52	robert	mitt_	36-45	English	male	fluent		understanding+others	thanks	10366	10522	4582	Mozilla%2F5.0+%28X11%3B+CrOS+x86_64+10895.78.0%29+AppleWebKit%2F537.36+%28KHTML%2C+like+Gecko%29+Chrome%2F69.0.3497.120+Safari%2F537.36	Gecko	Linux+x86_64	en-US	1536	864	24	ceWAxKCC	tk4q5	listener	237	D10b.7	D10b	d.3s3c.c	16	0	a	purple.mitt	purple.mitt	purple.mitt	o2	s	1	o1	mitt	purple	3	3	c	purple
salience	21	11/25	13:59	1	2	A	50	robert	fish_table_boot_	26-35	English	female	fluent		Color		9567	9710	19367	Mozilla%2F5.0+%28Linux%3B+Android+7.0%3B+LGMS210%29+AppleWebKit%2F537.36+%28KHTML%2C+like+Gecko%29+Chrome%2F70.0.3538.80+Mobile+Safari%2F537.36	Gecko	Linux+armv7l	en-US	360	640	24	3WtPrlPl	j2Op4	salience	21	D2a.1	D2a	d.1s2c.s	11	12	a	orange.boot	orange.table	purple.fish	o2	c	2	o1	boot	orange	1	2	c	orange
salience	211	11/25	13:59	3	1	C	75	robert	table_	36-45	English	female	fluent		to+see+what+you+can+recall+		11091	28536	10831	Mozilla%2F5.0+%28Macintosh%3B+Intel+Mac+OS+X+10_14_1%29+AppleWebKit%2F605.1.15+%28KHTML%2C+like+Gecko%29+Version%2F12.0.1+Safari%2F605.1.15	Gecko	MacIntel	en-US	1440	900	24	rnerYzNB	B5Jdk	salience	211	D9b.1	D9b	d.3s2c.c	3	3	a	blue.table	blue.table	purple.table	o2	s	1	o3	table	purple	3	1	c	blue
salience	226	11/25	13:59	3	3	C	70	robert	mitt_	26-35	English	male	fluent	N%2Fa	I%27m+not+really+sure+because+all+the+objects+looked+the+same+the+same+color+and+the+same+shape.+But+Robert+was+quite+funny	No+thanks	16209	10084	6345	Mozilla%2F5.0+%28Linux%3B+Android+7.0%3B+SM-G955U+Build%2FNRD90M%3B+wv%29+AppleWebKit%2F537.36+%28KHTML%2C+like+Gecko%29+Version%2F4.0+Chrome%2F56.0.2924.87+Mobile+Safari%2F537.36	Gecko	Linux+armv8l	en-US	412	846	24	mrJKeeZu	X5u6o	salience	226	D10a.6	D10a	d.3s3c.s	4	0	a	blue.mitt	blue.mitt	blue.mitt	o2	c	2	o1	mitt	blue	3	3	s	mitt
speaker	208	11/25	13:59	2	3	orange	50	robert	fish_	46-55	English	female	fluent		descriptions		7952	6856	3328	Mozilla%2F5.0+%28Windows+NT+10.0%3B+Win64%3B+x64%3B+rv%3A63.0%29+Gecko%2F20100101+Firefox%2F63.0	Gecko	Win32	en-US	1787	1005	24	p454NpOx	lBY9p	speaker	208	D9a.8	D9a	d.3s2c.s	9	2	b	green.fish	orange.fish	orange.fish	o2	c	1	o1	orange	fish	2	3	s	fish
listener	154	11/25	13:59	2	2	A	53	robert	fish_table_	26-35	English	male	fluent		Communication		6733	7478	6607	Mozilla%2F5.0+%28Windows+NT+10.0%3B+Win64%3B+x64%3B+rv%3A63.0%29+Gecko%2F20100101+Firefox%2F63.0	Gecko	Win32	en-US	1366	768	24	XfiPeBse	nGfYK	listener	154	D6b.4	D6b	d.2s2c.a.c	9	4	a	orange.fish	orange.fish	blue.table	o2	c	2	o1	fish	orange	2	2	s	fish
listener	139	11/25	13:59	1	3	B	70	robert	mitt_	36-45	English	female	fluent		Memory		32958	18750	12672	Mozilla%2F5.0+%28X11%3B+Linux+x86_64%29+AppleWebKit%2F537.36+%28KHTML%2C+like+Gecko%29+Chrome%2F70.0.3538.64+Safari%2F537.36	Gecko	Linux+armv8l	en-US	360	640	24	QEzOhvLZ	JapEF	listener	139	D5c.9	D5c	d.3s1c.ssc	16	1	a	blue.mitt	purple.mitt	blue.mitt	o2	c	1	o3	purple	mitt	1	3	c	purple
listener	44	11/25	13:59	2	2	A	95	robert	table_boot_	46-55	English	female	fluent		Eye+placement+on+color%2Fobject		24538	8972	4753	Mozilla%2F5.0+%28Windows+NT+10.0%3B+Win64%3B+x64%29+AppleWebKit%2F537.36+%28KHTML%2C+like+Gecko%29+Chrome%2F70.0.3538.102+Safari%2F537.36	Gecko	Win32	en-US	1366	768	24	YxzV3der	UYA1D	listener	44	D2c.4	D2c	d.1s2c.css	14	6	a	purple.table	purple.boot	orange.table	o2	c	2	o1	table	purple	2	2	s	boot
speaker	105	11/25	14:0	2	3	fish	100	robert	fish_table_	46-55	English	female	fluent		not+sure		11339	8325	5473	Mozilla%2F5.0+%28Macintosh%3B+Intel+Mac+OS+X+10_14_1%29+AppleWebKit%2F537.36+%28KHTML%2C+like+Gecko%29+Chrome%2F70.0.3538.102+Safari%2F537.36	Gecko	MacIntel	en-US	1440	900	24	UX7MsmLR	MR9zm	speaker	105	D4c.5	D4c	d.1s3c.css	1	2	a	blue.table	blue.fish	blue.table	o2	c	2	o1	table	blue	2	3	c	blue
speaker	232	11/25	14:0	3	3	fish	50	robert	fish_	56-65	English	male	fluent		to+see+if+i%27m+more+apt+to+describe+an+object%2C+or+just+say+what+the+object+is.++%28how+specific+am+i%3F%29	thanks	14410	13258	11323	Mozilla%2F5.0+%28Windows+NT+10.0%3B+Win64%3B+x64%29+AppleWebKit%2F537.36+%28KHTML%2C+like+Gecko%29+Chrome%2F70.0.3538.102+Safari%2F537.36	Gecko	Win32	en-US	1600	900	24	sYTLwHeH	zb5QH	speaker	232	D10b.2	D10b	d.3s3c.c	5	0	a	green.fish	green.fish	green.fish	o2	c	2	o3	fish	green	3	3	s	fish
speaker	197	11/25	14:0	2	3	fish	50	robert	fish_table_	26-35	English	male	fluent	none	probability+	none	7502	9837	9973	Mozilla%2F5.0+%28Macintosh%3B+Intel+Mac+OS+X+10_14_1%29+AppleWebKit%2F537.36+%28KHTML%2C+like+Gecko%29+Chrome%2F70.0.3538.102+Safari%2F537.36	Gecko	MacIntel	en-US	1440	900	24	MQLUEGGQ	m285K	speaker	197	D8b.7	D8b	d.2s3c.c	9	2	b	orange.table	orange.fish	orange.fish	o2	s	1	o1	fish	orange	2	3	c	orange
salience	127	11/25	14:1	1	3	B	33	robert	fish_	36-45	English	male	fluent		probabilities+of+choosing+an+item		8800	17272	11000	Mozilla%2F5.0+%28Windows+NT+10.0%3B+Win64%3B+x64%29+AppleWebKit%2F537.36+%28KHTML%2C+like+Gecko%29+Chrome%2F70.0.3538.102+Safari%2F537.36	Gecko	Win32	en-US	1920	1080	24	IANe9nTD	0no0h	salience	127	D5b.7	D5b	d.3s1c.sdc	13	6	a	orange.fish	purple.fish	green.fish	o2	c	1	o3	purple	fish	1	3	s	fish
listener	100	11/25	14:1	1	3	B	33	robert	table_mitt_boot_	36-45	English	male	fluent		Describing+objecsts		8299	6810	7449	Mozilla%2F5.0+%28Windows+NT+6.1%3B+Win64%3B+x64%29+AppleWebKit%2F537.36+%28KHTML%2C+like+Gecko%29+Chrome%2F70.0.3538.102+Safari%2F537.36	Gecko	Win32	en-US	1366	768	24	H2Mdpibd	mpUO5	listener	100	D4b.10	D4b	d.1s3c.cds	3	6	a	blue.mitt	blue.table	blue.boot	o2	s	1	o1	table	blue	1	3	s	table
salience	51	11/25	14:1	1	1	C	77	robert	table_mitt_	36-45	English	female	fluent		mind+reading	no	6970	8336	8577	Mozilla%2F5.0+%28Windows+NT+10.0%3B+Win64%3B+x64%29+AppleWebKit%2F537.36+%28KHTML%2C+like+Gecko%29+Chrome%2F64.0.3282.140+Safari%2F537.36+Edge%2F17.17134	Gecko	Win32	en-US	1366	768	24	mbjic0dh	ZXFST	salience	51	D3a.1	D3a	d.2s1c.c	3	26	a	purple.table	blue.table	orange.mitt	o2	c	2	o3	mitt	blue	1	1	s	table
speaker	216	11/25	14:1	2	3	purple	70	robert	boot_	26-35	Spanish	female	fluent		About+give+orders.		11058	9661	9942	Mozilla%2F5.0+%28Windows+NT+10.0%3B+Win64%3B+x64%29+AppleWebKit%2F537.36+%28KHTML%2C+like+Gecko%29+Chrome%2F70.0.3538.110+Safari%2F537.36	Gecko	Win32	es-ES	1920	1080	24	HvLu0IRa	5kYIL	speaker	216	D9b.6	D9b	d.3s2c.c	14	2	b	green.boot	purple.boot	purple.boot	o2	s	2	o3	purple	boot	2	3	s	boot
salience	1	11/25	14:1	1	1	A	33	robert	table_mitt_boot_	56-65	English	male	fluent		no+idea	no+problems	25055	15537	15471	Mozilla%2F5.0+%28Windows+NT+10.0%3B+Win64%3B+x64%3B+rv%3A63.0%29+Gecko%2F20100101+Firefox%2F63.0	Gecko	Win32	en-US	1366	768	24	cvU5Z2B9	gu7uc	salience	1	D1a.1	D1a	d.1s1c.s	3	59	a	green.mitt	blue.table	orange.boot	o2	s	2	o3	orange	table	1	1	s	table
listener	197	11/25	14:1	2	3	A	33	robert	fish_table_	36-45	English	female	fluent				9492	10743	10890	Mozilla%2F5.0+%28Macintosh%3B+Intel+Mac+OS+X+10_14_0%29+AppleWebKit%2F537.36+%28KHTML%2C+like+Gecko%29+Chrome%2F70.0.3538.77+Safari%2F537.36	Gecko	MacIntel	en-US	1440	900	24	JHpy9Ylx	yDJ16	listener	197	D8b.7	D8b	d.2s3c.c	9	2	b	orange.table	orange.fish	orange.fish	o2	s	1	o1	fish	orange	2	3	c	orange
listener	104	11/25	14:2	2	3	B	85	robert	fish_mitt_	over65	English	male	fluent		choices	none	14517	16465	13599	Mozilla%2F5.0+%28X11%3B+CrOS+armv7l+10895.78.0%29+AppleWebKit%2F537.36+%28KHTML%2C+like+Gecko%29+Chrome%2F69.0.3497.120+Safari%2F537.36	Gecko	Linux+armv7l	en-US	1366	768	24	1hWRGA6K	wtEtu	listener	104	D4c.4	D4c	d.1s3c.css	9	3	a	orange.mitt	orange.fish	orange.mitt	o2	c	2	o3	mitt	orange	2	3	s	fish
salience	231	11/25	14:2	3	3	B	43	robert	boot_	26-35	English	female	fluent		academic+study	no	6035	5718	5221	Mozilla%2F5.0+%28Windows+NT+6.1%3B+Win64%3B+x64%29+AppleWebKit%2F537.36+%28KHTML%2C+like+Gecko%29+Chrome%2F70.0.3538.102+Safari%2F537.36	Gecko	Win32	en-US	1920	1080	24	UAksho4u	fUOwB	salience	231	D10b.1	D10b	d.3s3c.c	14	0	a	purple.boot	purple.boot	purple.boot	o2	s	2	o1	purple	boot	3	3	c	purple
speaker	238	11/25	14:2	3	3	fish	8	robert	fish_	36-45	English	female	fluent		To+see+if+I+understand+how+to+let+someone+pick+an+item		14172	12810	7920	Mozilla%2F5.0+%28Windows+NT+10.0%3B+Win64%3B+x64%29+AppleWebKit%2F537.36+%28KHTML%2C+like+Gecko%29+Chrome%2F70.0.3538.102+Safari%2F537.36	Gecko	Win32	en-US	1366	768	24	zJIHLbs9	8We3G	speaker	238	D10b.8	D10b	d.3s3c.c	9	0	a	orange.fish	orange.fish	orange.fish	o2	c	1	o3	orange	fish	3	3	c	orange
salience	48	11/25	14:2	1	2	B	80	robert	fish_mitt_	36-45	English	male	fluent		memorization+and+color-correctness		7432	36801	9382	Mozilla%2F5.0+%28Windows+NT+10.0%3B+Win64%3B+x64%29+AppleWebKit%2F537.36+%28KHTML%2C+like+Gecko%29+Chrome%2F70.0.3538.102+Safari%2F537.36	Gecko	Win32	en-US	1920	1080	24	bgNfgOa9	z9ayy	salience	48	D2c.8	D2c	d.1s2c.css	4	3	b	purple.fish	blue.mitt	blue.fish	o2	s	1	o3	mitt	blue	1	2	c	blue
listener	202	11/25	14:2	5	3	B	100	robert	mitt_	26-35	English	male	fluent		unsure		7851	8111	12302	Mozilla%2F5.0+%28Windows+NT+10.0%3B+Win64%3B+x64%3B+rv%3A63.0%29+Gecko%2F20100101+Firefox%2F63.0	Gecko	Win32	en-US	1708	960	24	Zg9d95j9	9G5jM	listener	202	D9a.2	D9a	d.3s2c.s	8	3	a	green.mitt	green.mitt	purple.mitt	o2	c	2	o3	mitt	green	3	2	c	green
speaker	93	11/25	14:2	1	3	boot	100	robert	mitt_boot_	26-35	English	female	fluent				11798	8182	5053	Mozilla%2F5.0+%28Linux%3B+Android+8.0.0%3B+SM-G950U%29+AppleWebKit%2F537.36+%28KHTML%2C+like+Gecko%29+Chrome%2F70.0.3538.80+Mobile+Safari%2F537.36	Gecko	Linux+armv8l	en-US	360	740	24	yA6oUoNZ	p61zF	speaker	93	D4b.3	D4b	d.1s3c.cds	14	4	a	purple.table	purple.boot	purple.mitt	o2	s	1	o1	boot	purple	1	3	s	boot
speaker	226	11/25	14:2	3	3	mitt	33	robert	mitt_	18-25	English	male	fluent		Testing+our+belief+on+odds	N%2FA+thanks%21	6861	14704	8360	Mozilla%2F5.0+%28Windows+NT+10.0%3B+Win64%3B+x64%29+AppleWebKit%2F537.36+%28KHTML%2C+like+Gecko%29+Chrome%2F70.0.3538.102+Safari%2F537.36	Gecko	Win32	cs-CZ	1920	1080	24	4LY9Qf7x	B1Rl7	speaker	226	D10a.6	D10a	d.3s3c.s	4	0	a	blue.mitt	blue.mitt	blue.mitt	o2	c	2	o1	mitt	blue	3	3	s	mitt
speaker	25	11/25	14:3	2	2	table	100	robert	table_boot_	26-35	English	female	fluent		Interesting		30023	12321	14671	Mozilla%2F5.0+%28Windows+NT+10.0%3B+Win64%3B+x64%3B+rv%3A63.0%29+Gecko%2F20100101+Firefox%2F63.0	Gecko	Win32	en-US	1366	768	24	hV4TT0Lk	8eeM2	speaker	25	D2a.5	D2a	d.1s2c.s	3	13	a	blue.boot	blue.table	green.boot	o2	c	2	o1	boot	blue	2	2	s	table
listener	66	11/25	14:3	2	1	C	50	robert	fish_mitt_	56-65	English	female	fluent		I+don%27t+know		11337	16331	9825	Mozilla%2F5.0+%28Windows+NT+10.0%3B+Win64%3B+x64%29+AppleWebKit%2F537.36+%28KHTML%2C+like+Gecko%29+Chrome%2F70.0.3538.102+Safari%2F537.36	Gecko	Win32	en-US	1536	864	24	mvZljpJs	jjytp	listener	66	D3b.6	D3b	d.2s1c.sdc	9	5	b	green.mitt	orange.fish	blue.fish	o2	s	1	o1	fish	green	2	1	c	orange
listener	206	11/25	14:3	2	3	A	50	robert	boot_	26-35	English	male	fluent		Seeing+robots+can+get+people+to+understand+what+they+want+them+to.		12773	37448	11872	Mozilla%2F5.0+%28Windows+NT+10.0%3B+Win64%3B+x64%29+AppleWebKit%2F537.36+%28KHTML%2C+like+Gecko%29+Chrome%2F70.0.3538.110+Safari%2F537.36	Gecko	Win32	en-US	1920	1080	24	sAffoL3Z	r0SiX	listener	206	D9a.6	D9a	d.3s2c.s	10	1	b	blue.boot	orange.boot	orange.boot	o2	c	1	o1	orange	boot	2	3	s	boot
listener	106	11/25	14:3	1	3	B	75	robert	fish_mitt_	26-35	English	male	fluent		idk		7211	11001	10606	Mozilla%2F5.0+%28Windows+NT+6.3%3B+Win64%3B+x64%29+AppleWebKit%2F537.36+%28KHTML%2C+like+Gecko%29+Chrome%2F70.0.3538.102+Safari%2F537.36	Gecko	Win32	en-US	1920	1080	24	cFXYzKQW	Nwj7z	listener	106	D4c.6	D4c	d.1s3c.css	13	3	a	purple.mitt	purple.fish	purple.mitt	o2	s	1	o1	fish	purple	1	3	c	purple
listener	190	11/25	14:3	3	2	C	83	robert	table_mitt_	18-25	English	female	fluent		what+you+see		15138	16027	12352	Mozilla%2F5.0+%28Windows+NT+10.0%3B+Win64%3B+x64%29+AppleWebKit%2F537.36+%28KHTML%2C+like+Gecko%29+Chrome%2F70.0.3538.102+Safari%2F537.36	Gecko	Win32	en-US	1366	768	24	Ulquyf44	P2Zru	listener	190	D8a.10	D8a	d.2s3c.s	12	3	b	orange.table	orange.mitt	orange.mitt	o2	s	2	o3	orange	mitt	3	2	c	orange
salience	7	11/25	14:3	1	2	B	75	robert	table_boot_	26-35	English	male	fluent		determining+if+people+prefer+a+rare+object+or+common+objects	no+comments+	10665	33932	4204	Mozilla%2F5.0+%28Macintosh%3B+Intel+Mac+OS+X+10_13_6%29+AppleWebKit%2F605.1.15+%28KHTML%2C+like+Gecko%29+Version%2F12.0.1+Safari%2F605.1.15	Gecko	MacIntel	en-US	1366	768	24	igs0SvHH	ck2Ii	salience	7	D1a.7	D1a	d.1s1c.s	15	32	a	blue.boot	purple.table	green.boot	o2	c	1	o3	purple	boot	1	2	c	purple
speaker	234	11/25	14:4	3	3	mitt	33	robert	mitt_	56-65	English	female	fluent		decision+making	no	11609	16402	14202	Mozilla%2F5.0+%28Windows+NT+10.0%3B+Win64%3B+x64%29+AppleWebKit%2F537.36+%28KHTML%2C+like+Gecko%29+Chrome%2F70.0.3538.102+Safari%2F537.36	Gecko	Win32	en-US	1536	864	24	3cpdjNNM	H46SH	speaker	234	D10b.4	D10b	d.3s3c.c	8	0	a	green.mitt	green.mitt	green.mitt	o2	s	2	o1	green	mitt	3	3	s	mitt
salience	120	11/25	14:4	1	3	C	45	robert	fish_	26-35	English	female	fluent		Making+choices+		30221	22394	15347	Mozilla%2F5.0+%28Windows+NT+10.0%3B+WOW64%29+AppleWebKit%2F537.36+%28KHTML%2C+like+Gecko%29+Chrome%2F70.0.3538.102+Safari%2F537.36	Gecko	Win32	en-US	1366	768	24	3Vq3zDPE	YItPu	salience	120	D5a.10	D5a	d.3s1c.c	13	9	a	orange.fish	purple.fish	orange.fish	o2	c	1	o3	purple	fish	1	3	s	fish
listener	177	11/25	14:5	2	2	C	80	robert	fish_table_	36-45	English	female	fluent		not+sure		11830	15616	18575	Mozilla%2F5.0+%28X11%3B+CrOS+x86_64+11021.56.0%29+AppleWebKit%2F537.36+%28KHTML%2C+like+Gecko%29+Chrome%2F70.0.3538.76+Safari%2F537.36	Gecko	Linux+x86_64	en-US	910	512	24	1TVfQiqG	NCcjb	listener	177	D7b.7	D7b	d.2s2c.b.c	15	2	b	green.table	purple.table	purple.fish	o2	c	1	o1	purple	table	2	2	c	purple
listener	113	11/25	14:5	2	3	B	100	robert	table_	26-35	English	male	fluent		It+is+about+to+see+how+I+am+executing+the+request+by+Robert	It+is+an+interesting+task.	14702	9880	7391	Mozilla%2F5.0+%28Windows+NT+6.1%29+AppleWebKit%2F537.36+%28KHTML%2C+like+Gecko%29+Chrome%2F70.0.3538.110+Safari%2F537.36	Gecko	Win32	en-GB	1600	900	24	LHkx96a8	r2oyd	listener	113	D5a.3	D5a	d.3s1c.c	3	9	a	purple.table	blue.table	purple.table	o2	s	2	o1	purple	table	2	3	s	table
speaker	114	11/25	14:5	1	3	blue	97	robert	fish_	36-45	English	female	fluent		It+was+very+interesting		8899	9430	5286	Mozilla%2F5.0+%28Windows+NT+10.0%3B+Win64%3B+x64%29+AppleWebKit%2F537.36+%28KHTML%2C+like+Gecko%29+Chrome%2F70.0.3538.102+Safari%2F537.36	Gecko	Win32	en-US	1366	768	24	i5bcEf5T	jXJyd	speaker	114	D5a.4	D5a	d.3s1c.c	1	2	a	green.fish	blue.fish	orange.fish	o2	s	2	o3	orange	fish	1	3	c	blue
listener	6	11/25	14:5	1	1	B	33	robert	fish_table_boot_	36-45	English	male	fluent		Don%27t+know		10551	17563	21444	Mozilla%2F5.0+%28Windows+NT+6.1%3B+Win64%3B+x64%29+AppleWebKit%2F537.36+%28KHTML%2C+like+Gecko%29+Chrome%2F70.0.3538.102+Safari%2F537.36	Gecko	Win32	en-US	1920	1080	24	rQDolumN	B0p4s	listener	6	D1a.6	D1a	d.1s1c.s	11	30	a	blue.boot	orange.table	purple.fish	o2	s	1	o1	table	blue	1	1	c	orange
listener	115	11/25	14:6	2	3	B	100	robert	fish_	36-45	English	male	fluent		Fish	None	16585	14242	247392	Mozilla%2F5.0+%28iPhone%3B+CPU+iPhone+OS+12_0+like+Mac+OS+X%29+AppleWebKit%2F605.1.15+%28KHTML%2C+like+Gecko%29+FxiOS%2F14.0b12646+Mobile%2F16A366+Safari%2F605.1.15	Gecko	iPhone	en-US	414	736	32	gytj5vs8	cpMlB	listener	115	D5a.5	D5a	d.3s1c.c	9	5	a	green.fish	orange.fish	green.fish	o2	s	2	o1	green	fish	2	3	c	orange
salience	98	11/25	14:6	1	3	C	65	robert	table_mitt_boot_	over65	English	male	fluent	n%2Fa	See+how+we+follow+directions%3F%3F%3F%3F%3F	Enjoyable+survey+to+complete.+Thank+you.	14144	21024	5159	Mozilla%2F5.0+%28Windows+NT+10.0%3B+Win64%3B+x64%3B+rv%3A63.0%29+Gecko%2F20100101+Firefox%2F63.0	Gecko	Win32	en-US	1252	704	24	Xa2WeoTU	KA3dV	salience	98	D4b.8	D4b	d.1s3c.cds	7	6	a	green.mitt	green.table	green.boot	o2	s	1	o3	table	green	1	3	c	green
listener	144	11/25	14:6	2	1	A	65	robert	table_boot_	18-25	Other	male	good	Lithuanian	I+don%27t+kow+	none	11048	20112	20840	Mozilla%2F5.0+%28Windows+NT+10.0%3B+Win64%3B+x64%29+AppleWebKit%2F537.36+%28KHTML%2C+like+Gecko%29+Chrome%2F70.0.3538.102+Safari%2F537.36	Gecko	Win32	lt-LT	1920	1080	24	0MIfkIp0	83OS4	listener	144	D6a.4	D6a	d.2s2c.a.s	14	6	a	purple.boot	purple.boot	orange.table	o2	c	1	o3	purple	table	2	1	c	purple
listener	28	11/25	14:7	1	1	B	100	robert	table_mitt_	26-35	English	male	fluent		Attention+to+detail+and+flash+memory	None.	11486	21288	13587	Mozilla%2F5.0+%28Windows+NT+6.1%3B+Win64%3B+x64%29+AppleWebKit%2F537.36+%28KHTML%2C+like+Gecko%29+Chrome%2F70.0.3538.102+Safari%2F537.36	Gecko	Win32	en-US	2560	1440	24	gpojQwJj	uitvV	listener	28	D2a.8	D2a	d.1s2c.s	12	26	b	green.table	orange.mitt	orange.table	o2	s	1	o1	mitt	green	1	1	s	mitt
listener	27	11/25	14:7	2	2	B	100	robert	fish_table_	26-35	English	female	fluent		no+idea		12597	10094	10612	Mozilla%2F5.0+%28Windows+NT+6.3%3B+Win64%3B+x64%29+AppleWebKit%2F537.36+%28KHTML%2C+like+Gecko%29+Chrome%2F70.0.3538.102+Safari%2F537.36	Gecko	Win32	en-US	1366	768	24	h7Wqs6Iy	oGXM8	listener	27	D2a.7	D2a	d.1s2c.s	1	13	b	green.table	blue.fish	blue.table	o2	c	1	o3	blue	table	2	2	c	blue
speaker	122	11/25	14:7	1	3	green	96	robert	fish_	56-65	English	female	fluent		Paying+attention		7711	9174	9022	Mozilla%2F5.0+%28Windows+NT+10.0%3B+Win64%3B+x64%29+AppleWebKit%2F537.36+%28KHTML%2C+like+Gecko%29+Chrome%2F70.0.3538.102+Safari%2F537.36	Gecko	Win32	en-US	1536	864	24	XenKMYGM	LYeVd	speaker	122	D5b.2	D5b	d.3s1c.sdc	5	4	a	orange.fish	green.fish	purple.fish	o2	s	2	o3	purple	fish	1	3	s	fish
salience	185	11/25	14:7	3	2	A	87	robert	mitt_boot_	36-45	English	male	fluent		Studying+ones+perceptions+and+memory	No+additional+comments	12094	14089	6432	Mozilla%2F5.0+%28Windows+NT+10.0%3B+Win64%3B+x64%29+AppleWebKit%2F537.36+%28KHTML%2C+like+Gecko%29+Chrome%2F70.0.3538.102+Safari%2F537.36	Gecko	Win32	en-US	1366	768	24	D1r0CyQL	PLGQt	salience	185	D8a.5	D8a	d.2s3c.s	4	2	a	blue.mitt	blue.mitt	blue.boot	o2	c	1	o1	blue	mitt	3	2	s	mitt
speaker	10	11/25	14:8	1	1	blue	100	robert	fish_boot_	26-35	English	male	fluent				6587	8345	3153	Mozilla%2F5.0+%28Windows+NT+10.0%3B+Win64%3B+x64%3B+rv%3A63.0%29+Gecko%2F20100101+Firefox%2F63.0	Gecko	Win32	en-US	1920	1200	24	r1WzR3N7	LbJco	speaker	10	D1a.10	D1a	d.1s1c.s	2	48	a	purple.table	blue.boot	purple.fish	o2	c	2	o3	fish	blue	1	1	s	boot
speaker	190	11/25	14:8	3	2	mitt	50	robert	mitt_	26-35	English	female	fluent				7706	5879	8671	Mozilla%2F5.0+%28Windows+NT+5.1%29+AppleWebKit%2F537.36+%28KHTML%2C+like+Gecko%29+Chrome%2F49.0.2623.112+Safari%2F537.36	Gecko	Win32	en-US	1280	1024	24	lnQgMtx5	2pyaP	speaker	190	D8a.10	D8a	d.2s3c.s	12	3	b	orange.table	orange.mitt	orange.mitt	o2	s	2	o3	orange	mitt	3	2	c	orange
salience	195	11/25	14:8	1	3	B	44	robert	table_boot_	26-35	English	male	fluent		How+people+make+choices.		9614	9787	6331	Mozilla%2F5.0+%28Windows+NT+10.0%3B+Win64%3B+x64%29+AppleWebKit%2F537.36+%28KHTML%2C+like+Gecko%29+Chrome%2F70.0.3538.102+Safari%2F537.36	Gecko	Win32	en-US	1366	768	24	dFJpArKV	S22wF	salience	195	D8b.5	D8b	d.2s3c.c	14	2	a	purple.boot	purple.boot	purple.table	o2	c	2	o3	table	purple	1	3	s	boot
listener	179	11/25	14:8	1	2	C	50	robert	fish_table_	26-35	English	female	fluent		edeucated+guessing	no	15349	30106	15317	Mozilla%2F5.0+%28Windows+NT+5.1%29+AppleWebKit%2F537.36+%28KHTML%2C+like+Gecko%29+Chrome%2F49.0.2623.112+Safari%2F537.36	Gecko	Win32	en-US	1024	768	24	oNaPUqzh	DOSkR	listener	179	D7b.9	D7b	d.2s2c.b.c	11	3	b	purple.table	orange.table	orange.fish	o2	c	2	o3	fish	orange	1	2	c	orange
speaker	121	11/25	14:8	1	3	purple	100	robert	table_	36-45	English	male	fluent		nice		16149	7577	4127	Mozilla%2F5.0+%28Windows+NT+6.1%29+AppleWebKit%2F537.36+%28KHTML%2C+like+Gecko%29+Chrome%2F70.0.3538.102+Safari%2F537.36	Gecko	Win32	en-US	1366	768	24	hdWZz673	93kqx	speaker	121	D5b.1	D5b	d.3s1c.sdc	15	6	a	orange.table	purple.table	green.table	o2	c	1	o1	purple	table	1	3	c	purple
listener	69	11/25	14:8	1	1	C	100	robert	table_boot_	26-35	English	male	fluent		Item+recognition+and+color.+	+I+neglected+to+realize+the+orange+boot+was+a+boot%2C+i+only+realized+the+purple+shape+was+a+boot.	7291	6356	3813	Mozilla%2F5.0+%28Windows+NT+10.0%3B+Win64%3B+x64%29+AppleWebKit%2F537.36+%28KHTML%2C+like+Gecko%29+Chrome%2F70.0.3538.102+Safari%2F537.36	Gecko	Win32	en-US	1536	864	24	sUBEWrlf	q3Rsj	listener	69	D3b.9	D3b	d.2s1c.sdc	10	15	b	blue.table	orange.boot	purple.boot	o2	c	2	o1	table	orange	1	1	c	orange
listener	235	11/25	14:9	3	3	A	31	robert	boot_	26-35	English	male	fluent		I+am+honestly+not+sure.+		11122	14050	12564	Mozilla%2F5.0+%28Linux%3B+Android+6.0%3B+VS990%29+AppleWebKit%2F537.36+%28KHTML%2C+like+Gecko%29+Chrome%2F70.0.3538.80+Mobile+Safari%2F537.36	Gecko	Linux+armv8l	en-US	360	640	24	yaSbh58p	vLsdj	listener	235	D10b.5	D10b	d.3s3c.c	2	0	a	blue.boot	blue.boot	blue.boot	o2	c	1	o3	blue	boot	3	3	s	boot
speaker	227	11/25	14:9	3	3	table	33	robert	table_	46-55	English	female	fluent		Good+question%21%21+To+see+which+words+people+use+to+describe%3F+No+clue+sorry	Thank+you+for+including+me+in+your+study.+Hope+I+did+okay.	10737	23635	28839	Mozilla%2F5.0+%28Windows+NT+6.3%3B+Win64%3B+x64%29+AppleWebKit%2F537.36+%28KHTML%2C+like+Gecko%29+Chrome%2F70.0.3538.102+Safari%2F537.36	Gecko	Win32	en-US	1600	900	24	gckTc5lk	i5pIl	speaker	227	D10a.7	D10a	d.3s3c.s	11	0	a	orange.table	orange.table	orange.table	o2	s	2	o3	orange	table	3	3	s	table
listener	35	11/25	14:10	1	1	A	55	robert	fish_boot_	26-35	English	male	fluent		I%27m+not+sure		10728	19685	6244	Mozilla%2F5.0+%28Linux%3B+Android+9%3B+Pixel+2%29+AppleWebKit%2F537.36+%28KHTML%2C+like+Gecko%29+Chrome%2F70.0.3538.80+Mobile+Safari%2F537.36	Gecko	Linux+armv8l	en-US	412	732	24	cLcSJOMr	UdhUs	listener	35	D2b.5	D2b	d.1s2c.cds	6	15	a	green.mitt	green.boot	purple.fish	o2	s	2	o3	purple	boot	1	1	s	boot
salience	31	11/25	14:10	2	1	C	33	robert	table_mitt_boot_	46-55	English	female	fluent		not+really+sure	no	9239	24360	13452	Mozilla%2F5.0+%28Macintosh%3B+Intel+Mac+OS+X+10_12_6%29+AppleWebKit%2F537.36+%28KHTML%2C+like+Gecko%29+Chrome%2F70.0.3538.102+Safari%2F537.36	Gecko	MacIntel	en-US	2560	1440	24	RfOW7N1X	IScDJ	salience	31	D2b.1	D2b	d.1s2c.cds	12	16	a	orange.table	orange.mitt	blue.boot	o2	c	1	o3	orange	boot	2	1	c	orange
salience	82	11/25	14:10	3	1	C	50	robert	fish_mitt_boot_	26-35	Other	female	fluent	Arabic	I+think+the+study+was+about+choices		9543	14663	6839	Mozilla%2F5.0+%28Windows+NT+10.0%3B+Win64%3B+x64%29+AppleWebKit%2F537.36+%28KHTML%2C+like+Gecko%29+Chrome%2F70.0.3538.102+Safari%2F537.36	Gecko	Win32	en-US	1366	768	24	6ApdbOi7	2xp97	salience	82	D4a.2	D4a	d.1s3c.s	6	7	a	green.mitt	green.boot	green.fish	o2	c	1	o3	green	fish	3	1	c	green
listener	140	11/25	14:11	1	3	B	100	robert	fish_	18-25	English	female	fluent		To+see+if+people+pay+attention.		7778	8345	4300	Mozilla%2F5.0+%28Windows+NT+10.0%3B+Win64%3B+x64%29+AppleWebKit%2F537.36+%28KHTML%2C+like+Gecko%29+Chrome%2F70.0.3538.110+Safari%2F537.36	Gecko	Win32	en-US	1366	768	24	mzsFR0Xl	FwTIA	listener	140	D5c.10	D5c	d.3s1c.ssc	1	3	a	purple.fish	blue.fish	purple.fish	o2	c	1	o3	blue	fish	1	3	c	blue
listener	155	11/25	14:11	2	2	A	69	robert	mitt_boot_	36-45	Other	female	good	Montenegrin	guessing+accuracy	Thank+you.+I+like+this+HIT.	15118	14405	21147	Mozilla%2F5.0+%28Windows+NT+10.0%3B+Win64%3B+x64%29+AppleWebKit%2F537.36+%28KHTML%2C+like+Gecko%29+Chrome%2F70.0.3538.102+Safari%2F537.36	Gecko	Win32	en-US	1536	864	24	6fMNkfMb	n53dS	listener	155	D6b.5	D6b	d.2s2c.a.c	16	4	a	purple.mitt	purple.mitt	blue.boot	o2	s	2	o1	purple	mitt	2	2	s	mitt
listener	174	11/25	14:11	2	2	A	94	robert	table_boot_	26-35	English	male	fluent		no+clue	thanks	7423	10087	4267	Mozilla%2F5.0+%28Windows+NT+10.0%3B+Win64%3B+x64%29+AppleWebKit%2F537.36+%28KHTML%2C+like+Gecko%29+Chrome%2F70.0.3538.77+Safari%2F537.36	Gecko	Win32	en-US	1280	720	24	3dGUwHyl	MQqZU	listener	174	D7b.4	D7b	d.2s2c.b.c	2	5	a	blue.table	blue.boot	orange.boot	o2	s	2	o1	blue	boot	2	2	c	blue
listener	186	11/25	14:11	3	2	B	41	robert	fish_table_	56-65	English	female	fluent		I%27m+not+sure....	No%2C+thank+you+for+asking%21	9001	11909	6291	Mozilla%2F5.0+%28Windows+NT+6.1%3B+Win64%3B+x64%3B+rv%3A63.0%29+Gecko%2F20100101+Firefox%2F63.0	Gecko	Win32	en-US	1280	1024	24	TUzlEqLc	2Jt3V	listener	186	D8a.6	D8a	d.2s3c.s	1	2	b	blue.table	blue.fish	blue.fish	o2	c	1	o3	blue	fish	3	2	c	blue
listener	233	11/25	14:11	3	3	B	85	robert	table_	26-35	English	female	good		its+new+hit+for+this+survey+i+like+it		15591	20321	19272	Mozilla%2F5.0+%28Windows+NT+6.1%29+AppleWebKit%2F537.36+%28KHTML%2C+like+Gecko%29+Chrome%2F70.0.3538.102+Safari%2F537.36	Gecko	Win32	en-US	1366	768	24	M8qETlUg	8vpfc	listener	233	D10b.3	D10b	d.3s3c.c	7	0	a	green.table	green.table	green.table	o2	s	1	o3	table	green	3	3	c	green
speaker	67	11/25	14:13	2	1	orange	98	robert	table_mitt_	over65	English	female	fluent		Memory		14134	14258	9533	Mozilla%2F5.0+%28Windows+NT+10.0%3B+Win64%3B+x64%29+AppleWebKit%2F537.36+%28KHTML%2C+like+Gecko%29+Chrome%2F64.0.3282.140+Safari%2F537.36+Edge%2F17.17134	Gecko	Win32	en-US	1536	864	24	H0gb20Zs	Aaj0O	speaker	67	D3b.7	D3b	d.2s1c.sdc	11	11	b	blue.mitt	orange.table	green.table	o2	s	1	o1	table	blue	2	1	s	table
speaker	88	11/25	14:13	2	3	mitt	88	robert	mitt_boot_	36-45	English	female	fluent		Being+able+to+choose+the+described+object.	No.	16058	22518	17837	Mozilla%2F5.0+%28Windows+NT+10.0%3B+Win64%3B+x64%29+AppleWebKit%2F537.36+%28KHTML%2C+like+Gecko%29+Chrome%2F70.0.3538.102+Safari%2F537.36	Gecko	Win32	en-US	1366	768	24	5Yh7geZD	NGf4Q	speaker	88	D4a.8	D4a	d.1s3c.s	12	5	a	orange.boot	orange.mitt	orange.boot	o2	c	2	o1	boot	orange	2	3	c	orange
salience	207	11/25	14:14	2	3	A	50	robert	table_	over65	English	female	fluent		maybe+to+see+if+I+could+read+in+English		15919	26135	10380	Mozilla%2F5.0+%28Windows+NT+6.1%3B+Win64%3B+x64%29+AppleWebKit%2F537.36+%28KHTML%2C+like+Gecko%29+Chrome%2F70.0.3538.110+Safari%2F537.36	Gecko	Win32	en-US	1920	1080	24	EU80kW6N	xWX0z	salience	207	D9a.7	D9a	d.3s2c.s	11	1	b	blue.table	orange.table	orange.table	o2	c	1	o3	orange	table	2	3	c	orange
speaker	154	11/25	14:15	2	2	fish	45	robert	fish_table_	over65	English	female	fluent		You+are+trying+to+determine+which+word+was+most+likely+to+get+Robert+to+pick+the+indicated+fish.	None	14327	15592	18569	Mozilla%2F5.0+%28Windows+NT+10.0%3B+WOW64%29+AppleWebKit%2F537.36+%28KHTML%2C+like+Gecko%29+Chrome%2F70.0.3538.102+Safari%2F537.36	Gecko	Win32	en-US	1600	900	24	FwDaD8BB	YM9Gd	speaker	154	D6b.4	D6b	d.2s2c.a.c	9	4	a	orange.fish	orange.fish	blue.table	o2	c	2	o1	fish	orange	2	2	s	fish
listener	223	11/25	14:15	3	3	B	100	robert	fish_	18-25	Other	female	intermediate	Tamil	presents+of+mind	Nice+hit	13279	187304	6207	Mozilla%2F5.0+%28Windows+NT+6.1%3B+WOW64%29+AppleWebKit%2F537.36+%28KHTML%2C+like+Gecko%29+Chrome%2F70.0.3538.102+Safari%2F537.36	Gecko	Win32	en-US	1366	768	24	SxhuW42J	fAKhv	listener	223	D10a.3	D10a	d.3s3c.s	9	0	a	orange.fish	orange.fish	orange.fish	o2	c	1	o1	orange	fish	3	3	c	orange
speaker	95	11/25	14:15	3	1	mitt	100	robert	fish_table_mitt_	26-35	English	female	fluent				10939	10123	5112	Mozilla%2F5.0+%28Macintosh%3B+Intel+Mac+OS+X+10_10_5%29+AppleWebKit%2F537.36+%28KHTML%2C+like+Gecko%29+Chrome%2F70.0.3538.77+Safari%2F537.36	Gecko	MacIntel	en-US	1680	1050	24	j7yPNtYm	aavAs	speaker	95	D4b.5	D4b	d.1s3c.cds	12	2	a	orange.fish	orange.mitt	orange.table	o2	c	1	o1	orange	fish	3	1	c	orange
salience	177	11/25	14:15	2	2	B	68	robert	fish_table_	26-35	English	male	fluent		Not+sure	None	7611	7045	3891	Mozilla%2F5.0+%28Windows+NT+10.0%3B+Win64%3B+x64%29+AppleWebKit%2F537.36+%28KHTML%2C+like+Gecko%29+Chrome%2F70.0.3538.102+Safari%2F537.36	Gecko	Win32	en-US	1366	768	24	GCZU6Nzb	5e50p	salience	177	D7b.7	D7b	d.2s2c.b.c	15	2	b	green.table	purple.table	purple.fish	o2	c	1	o1	purple	table	2	2	c	purple
listener	162	11/25	14:15	2	2	B	65	robert	table_	over65	English	female	fluent	n%2Fa	guessing+someone%27s+preference	no	14865	13236	9167	Mozilla%2F5.0+%28Windows+NT+10.0%3B+Win64%3B+x64%29+AppleWebKit%2F537.36+%28KHTML%2C+like+Gecko%29+Chrome%2F70.0.3538.102+Safari%2F537.36	Gecko	Win32	en-US	1536	864	24	91BE5Yi4	VPbqD	listener	162	D7a.2	D7a	d.2s2c.b.s	3	7	a	blue.mitt	blue.table	green.table	o2	s	2	o1	blue	table	2	2	c	blue
salience	217	11/25	14:15	1	3	A	14	robert	boot_	56-65	Spanish	male	fluent	N%2FA	I+am+not+sure	thanks	10773	31120	10743	Mozilla%2F5.0+%28Windows+NT+10.0%3B+Win64%3B+x64%29+AppleWebKit%2F537.36+%28KHTML%2C+like+Gecko%29+Chrome%2F70.0.3538.102+Safari%2F537.36	Gecko	Win32	en-US	1067	600	24	s0luGDkw	inJXl	salience	217	D9b.7	D9b	d.3s2c.c	2	2	b	orange.boot	blue.boot	blue.boot	o2	s	2	o1	orange	boot	1	3	c	blue
salience	111	11/25	14:16	2	3	B	56	robert	mitt_	46-55	English	female	fluent		how+intuitive+we+are	fun	19100	18947	6328	Mozilla%2F5.0+%28X11%3B+CrOS+x86_64+10575.58.0%29+AppleWebKit%2F537.36+%28KHTML%2C+like+Gecko%29+Chrome%2F67.0.3396.101+Safari%2F537.36	Gecko	Linux+x86_64	en-US	1366	768	24	NhmFk9pB	VX9bV	salience	111	D5a.1	D5a	d.3s1c.c	16	5	a	green.mitt	purple.mitt	green.mitt	o2	s	2	o1	green	mitt	2	3	s	mitt
salience	17	11/25	14:16	2	1	A	50	robert	fish_mitt_boot_	26-35	English	male	fluent		Preferences+and+inferences	Thank+you%21	8808	12784	6431	Mozilla%2F5.0+%28Windows+NT+10.0%3B+Win64%3B+x64%29+AppleWebKit%2F537.36+%28KHTML%2C+like+Gecko%29+Chrome%2F70.0.3538.102+Safari%2F537.36	Gecko	Win32	en-US	1366	768	24	j3pCp96N	JDoOQ	salience	17	D1b.7	D1b	d.1s1c.c	4	28	a	green.boot	blue.mitt	green.fish	o2	s	2	o3	green	mitt	2	1	s	mitt
salience	30	11/25	14:19	1	2	A	73	robert	table_mitt_boot_	56-65	English	female	fluent		Probabilities		10524	13456	9194	Mozilla%2F5.0+%28Windows+NT+10.0%3B+Win64%3B+x64%29+AppleWebKit%2F537.36+%28KHTML%2C+like+Gecko%29+Chrome%2F70.0.3538.102+Safari%2F537.36	Gecko	Win32	en-US	1366	768	24	Rpwi1JNs	zd8ta	salience	30	D2a.10	D2a	d.1s2c.s	7	24	b	purple.boot	green.table	green.mitt	o2	c	2	o3	mitt	green	1	2	c	green
listener	90	11/25	14:19	3	1	B	100	robert	fish_table_boot_	26-35	English	male	fluent				22839	10975	13369	Mozilla%2F5.0+%28Windows+NT+6.1%3B+Win64%3B+x64%29+AppleWebKit%2F537.36+%28KHTML%2C+like+Gecko%29+Chrome%2F70.0.3538.102+Safari%2F537.36	Gecko	Win32	en-US	1366	768	24	p8bDIg9q	m6TQp	listener	90	D4a.10	D4a	d.1s3c.s	7	4	a	green.boot	green.table	green.fish	o2	c	1	o3	green	fish	3	1	s	table
salience	218	11/25	14:20	2	3	A	80	robert	table_	36-45	English	male	fluent		Not+really+sure.		11877	12913	8202	Mozilla%2F5.0+%28Windows+NT+10.0%3B+Win64%3B+x64%29+AppleWebKit%2F537.36+%28KHTML%2C+like+Gecko%29+Chrome%2F70.0.3538.102+Safari%2F537.36	Gecko	Win32	en-US	1366	768	24	mN9ef7Ql	d0Zlz	salience	218	D9b.8	D9b	d.3s2c.c	7	1	b	blue.table	green.table	green.table	o2	c	1	o3	green	table	2	3	c	green
listener	96	11/25	14:20	0	3	B	37	robert	mitt_boot_	36-45	English	male	fluent		Choices		13639	13240	6559	Mozilla%2F5.0+%28Windows+NT+10.0%3B+Win64%3B+x64%29+AppleWebKit%2F537.36+%28KHTML%2C+like+Gecko%29+Chrome%2F70.0.3538.102+Safari%2F537.36	Gecko	Win32	en-US	1920	1080	24	4iEOH4rX	epEuV	listener	96	D4b.6	D4b	d.1s3c.cds	4	3	a	blue.boot	blue.mitt	blue.fish	o2	s	1	o3	mitt	blue	1	3	s	mitt
speaker	102	11/25	14:21	3	2	mitt	100	richard	table_mitt_	46-55	English	male	fluent		i+dont+know	none	11602	11539	6640	Mozilla%2F5.0+%28Macintosh%3B+Intel+Mac+OS+X+10_13_6%29+AppleWebKit%2F537.36+%28KHTML%2C+like+Gecko%29+Chrome%2F70.0.3538.77+Safari%2F537.36	Gecko	MacIntel	en-US	1280	800	24	SlV1IUWG	mnu4V	speaker	102	D4c.2	D4c	d.1s3c.css	8	3	a	green.table	green.mitt	green.table	o2	c	1	o1	green	table	3	2	c	green
speaker	45	11/25	14:21	2	2	mitt	100	robert	mitt_boot_	36-45	English	male	fluent		No+clue	thanks+for+letting+me+participate	13899	10293	6878	Mozilla%2F5.0+%28Windows+NT+6.1%29+AppleWebKit%2F537.36+%28KHTML%2C+like+Gecko%29+Chrome%2F70.0.3538.110+Safari%2F537.36	Gecko	Win32	en-US	1280	800	24	Tt1zgzH8	CDuNJ	speaker	45	D2c.5	D2c	d.1s2c.css	8	5	a	green.boot	green.mitt	orange.boot	o2	c	1	o3	green	boot	2	2	s	mitt
speaker	28	11/25	14:21	1	1	mitt	100	robert	table_mitt_	46-55	English	female	fluent		memory+from+colors	none	17545	14626	11888	Mozilla%2F5.0+%28Windows+NT+10.0%3B+Win64%3B+x64%29+AppleWebKit%2F537.36+%28KHTML%2C+like+Gecko%29+Chrome%2F70.0.3538.102+Safari%2F537.36	Gecko	Win32	en-US	1280	1024	24	8WeGRkRf	PjVPi	speaker	28	D2a.8	D2a	d.1s2c.s	12	26	b	green.table	orange.mitt	orange.table	o2	s	1	o1	mitt	green	1	1	s	mitt
listener	181	11/25	14:22	3	1	A	100	robert	fish_table_	26-35	English	female	fluent		guessing+and+concentration		16136	13638	22863	Mozilla%2F5.0+%28X11%3B+CrOS+armv7l+11021.56.0%29+AppleWebKit%2F537.36+%28KHTML%2C+like+Gecko%29+Chrome%2F70.0.3538.76+Safari%2F537.36	Gecko	Linux+armv7l	en-US	1366	768	24	oSs719eY	olwO5	listener	181	D8a.1	D8a	d.2s3c.s	15	1	a	purple.table	purple.table	purple.fish	o2	c	1	o3	purple	fish	3	1	s	table
speaker	110	11/25	14:24	2	3	boot	99	robert	mitt_boot_	46-55	English	male	fluent		something+about+choosing+the+most+obvious+answer	none	21407	16640	7140	Mozilla%2F5.0+%28Windows+NT+10.0%3B+Win64%3B+x64%29+AppleWebKit%2F537.36+%28KHTML%2C+like+Gecko%29+Chrome%2F70.0.3538.102+Safari%2F537.36	Gecko	Win32	en-US	1366	768	24	VEeSFaP6	f1Deo	speaker	110	D4c.10	D4c	d.1s3c.css	2	3	a	blue.mitt	blue.boot	blue.mitt	o2	c	2	o1	mitt	blue	2	3	s	boot
speaker	224	11/25	14:25	3	3	purple	9	robert	table_	18-25	English	male	fluent		See+how+probable+it+is+to+pick+the+center+object.		7170	8234	8737	Mozilla%2F5.0+%28Windows+NT+10.0%3B+Win64%3B+x64%29+AppleWebKit%2F537.36+%28KHTML%2C+like+Gecko%29+Chrome%2F70.0.3538.102+Safari%2F537.36	Gecko	Win32	en-US	1366	768	24	hl0xg3KJ	CFt4t	speaker	224	D10a.4	D10a	d.3s3c.s	15	0	a	purple.table	purple.table	purple.table	o2	c	1	o1	purple	table	3	3	c	purple
salience	86	11/25	14:27	1	3	C	64	robert	fish_boot_	26-35	English	female	fluent		suggestion		11186	8960	7663	Mozilla%2F5.0+%28Windows+NT+10.0%3B+Win64%3B+x64%29+AppleWebKit%2F537.36+%28KHTML%2C+like+Gecko%29+Chrome%2F70.0.3538.102+Safari%2F537.36	Gecko	Win32	en-US	1366	768	24	ztWnRF4C	dkBff	salience	86	D4a.6	D4a	d.1s3c.s	10	1	a	orange.fish	orange.boot	orange.fish	o2	s	1	o3	boot	orange	1	3	s	boot
salience	173	11/25	14:29	2	2	A	38	robert	table_mitt_	36-45	English	male	fluent		If+we+think+it+was+more+likely+he+was+talking+about+a+unique+item		18216	13272	20254	Mozilla%2F5.0+%28Windows+NT+10.0%3B+Win64%3B+x64%29+AppleWebKit%2F537.36+%28KHTML%2C+like+Gecko%29+Chrome%2F70.0.3538.102+Safari%2F537.36	Gecko	Win32	en-US	1440	900	24	zERNsyjj	0dwjb	salience	173	D7b.3	D7b	d.2s2c.b.c	8	9	a	green.table	green.mitt	purple.mitt	o2	c	2	o3	mitt	green	2	2	s	mitt
speaker	162	11/25	14:32	2	2	table	50	robert	table_mitt_	46-55	English	male	fluent		What+attributes+people+choose+to+describe+things		6117	9877	13575	Mozilla%2F5.0+%28Windows+NT+6.1%3B+Win64%3B+x64%29+AppleWebKit%2F537.36+%28KHTML%2C+like+Gecko%29+Chrome%2F70.0.3538.102+Safari%2F537.36	Gecko	Win32	en-US	1920	1080	24	vhPheiJL	a0fo9	speaker	162	D7a.2	D7a	d.2s2c.b.s	3	7	a	blue.mitt	blue.table	green.table	o2	s	2	o1	blue	table	2	2	c	blue
listener	171	11/25	14:34	1	2	B	80	robert	fish_boot_	18-25	Chinese	male	good	tamil	mind+game	GOOD+	11999	25271	9633	Mozilla%2F5.0+%28Windows+NT+6.1%29+AppleWebKit%2F537.36+%28KHTML%2C+like+Gecko%29+Chrome%2F70.0.3538.102+Safari%2F537.36	Gecko	Win32	en-US	1366	768	24	xaEDeDl2	f13Hv	listener	171	D7b.1	D7b	d.2s2c.b.c	6	1	a	green.fish	green.boot	blue.boot	o2	c	2	o1	fish	green	1	2	s	boot
speaker	240	11/25	14:37	3	3	mitt	23	robert	mitt_	56-65	English	female	fluent		choices		18374	26526	13231	Mozilla%2F5.0+%28Windows+NT+10.0%3B+Win64%3B+x64%29+AppleWebKit%2F537.36+%28KHTML%2C+like+Gecko%29+Chrome%2F64.0.3282.140+Safari%2F537.36+Edge%2F17.17134	Gecko	Win32	en-US	1214	683	24	sObVfosx	XWuHt	speaker	240	D10b.10	D10b	d.3s3c.c	4	0	a	blue.mitt	blue.mitt	blue.mitt	o2	s	2	o1	blue	mitt	3	3	s	mitt
listener	29	11/25	14:37	1	2	B	100	robert	table_mitt_boot_	46-55	English	female	fluent		memory	thank+you	9127	10368	6360	Mozilla%2F5.0+%28Windows+NT+6.1%3B+Win64%3B+x64%29+AppleWebKit%2F537.36+%28KHTML%2C+like+Gecko%29+Chrome%2F70.0.3538.102+Safari%2F537.36	Gecko	Win32	en-US	1600	900	24	p93VS08h	NDGWS	listener	29	D2a.9	D2a	d.1s2c.s	8	24	b	purple.boot	green.mitt	green.table	o2	s	1	o3	mitt	green	1	2	c	green
speaker	34	11/25	14:38	2	1	boot	100	robert	fish_table_boot_	46-55	English	female	fluent		How+people+think+about+explaining+something	Thank+you	12532	12662	7030	Mozilla%2F5.0+%28Windows+NT+10.0%3B+Win64%3B+x64%29+AppleWebKit%2F537.36+%28KHTML%2C+like+Gecko%29+Chrome%2F70.0.3538.102+Safari%2F537.36	Gecko	Win32	en-US	1366	768	24	UJivxFC1	fWv0C	speaker	34	D2b.4	D2b	d.1s2c.cds	2	3	a	blue.fish	blue.boot	purple.table	o2	c	1	o1	blue	fish	2	1	c	blue
salience	91	11/25	14:43	1	3	C	33	robert	fish_table_boot_	26-35	English	female	fluent		initial+impressions+of+a+person+you+don%27t+know		8082	11377	7202	Mozilla%2F5.0+%28X11%3B+CrOS+x86_64+11021.56.0%29+AppleWebKit%2F537.36+%28KHTML%2C+like+Gecko%29+Chrome%2F70.0.3538.76+Safari%2F537.36	Gecko	Linux+x86_64	en-US	1536	864	24	kThQjwMx	E5mp1	salience	91	D4b.1	D4b	d.1s3c.cds	13	1	a	purple.boot	purple.fish	purple.table	o2	c	2	o1	boot	purple	1	3	c	purple
speaker	204	11/25	14:45	3	3	green	50	robert	boot_	26-35	English	male	fluent		Seeing+how+well+people+remember+things		8232	12416	6504	Mozilla%2F5.0+%28Windows+NT+10.0%3B+Win64%3B+x64%29+AppleWebKit%2F537.36+%28KHTML%2C+like+Gecko%29+Chrome%2F70.0.3538.102+Safari%2F537.36	Gecko	Win32	en-US	1600	900	24	uM5NcNFu	yaYHQ	speaker	204	D9a.4	D9a	d.3s2c.s	6	1	a	green.boot	green.boot	blue.boot	o2	s	2	o1	green	boot	2	3	c	green
listener	79	11/25	14:48	2	2	B	100	robert	fish_boot_	46-55	English	female	fluent		Perceiving+what+others+are+thinking.		22200	30395	15860	Mozilla%2F5.0+%28Linux%3B+Android+5.0.2%3B+LG-D725%2FD72520h+Build%2FLRX22G%29+AppleWebKit%2F537.36+%28KHTML%2C+like+Gecko%29+Version%2F4.0+Chrome%2F34.0.1847.118+Mobile+Safari%2F537.36	Gecko	Linux+armv7l	en-US	360	594	32	QMvt2vNj	YeWAt	listener	79	D3c.9	D3c	d.2s1c.ssc	1	7	b	purple.boot	blue.fish	purple.fish	o2	s	1	o3	fish	purple	2	2	c	blue
speaker	115	11/25	14:48	2	3	orange	100	robert	fish_	26-35	English	male	fluent		I%27m+not+sure.		8958	10834	4850	Mozilla%2F5.0+%28Windows+NT+10.0%3B+Win64%3B+x64%29+AppleWebKit%2F537.36+%28KHTML%2C+like+Gecko%29+Chrome%2F70.0.3538.102+Safari%2F537.36	Gecko	Win32	en-US	1920	1080	24	mScRttmi	dtcsO	speaker	115	D5a.5	D5a	d.3s1c.c	9	5	a	green.fish	orange.fish	green.fish	o2	s	2	o1	green	fish	2	3	c	orange
listener	116	11/25	14:49	1	3	B	100	robert	mitt_	46-55	English	male	fluent		unsure	none	19247	17215	12311	Mozilla%2F5.0+%28Windows+NT+6.1%3B+Win64%3B+x64%3B+rv%3A63.0%29+Gecko%2F20100101+Firefox%2F63.0	Gecko	Win32	en-US	1366	768	24	Yi56HNfh	GUO0j	listener	116	D5a.6	D5a	d.3s1c.c	8	4	a	orange.mitt	green.mitt	blue.mitt	o2	c	1	o3	green	mitt	1	3	c	green
listener	142	11/25	14:49	1	2	A	71	robert	fish_	26-35	Spanish	female	fluent		Memory%3F		6888	7766	11796	Mozilla%2F5.0+%28iPad%3B+CPU+OS+11_4_1+like+Mac+OS+X%29+AppleWebKit%2F605.1.15+%28KHTML%2C+like+Gecko%29+Version%2F11.0+Mobile%2F15E148+Safari%2F604.1	Gecko	iPad	en-US	768	1024	32	UiPRPeUf	6MeZc	listener	142	D6a.2	D6a	d.2s2c.a.s	1	6	a	blue.fish	blue.fish	purple.table	o2	s	2	o3	purple	fish	1	2	s	fish
speaker	17	11/25	14:49	2	1	blue	100	robert	fish_mitt_boot_	26-35	English	female	fluent		Im+not+sure		7837	8015	5497	Mozilla%2F5.0+%28Windows+NT+10.0%3B+Win64%3B+x64%29+AppleWebKit%2F537.36+%28KHTML%2C+like+Gecko%29+Chrome%2F70.0.3538.102+Safari%2F537.36	Gecko	Win32	en-US	1920	1080	24	0oVtadml	k5r91	speaker	17	D1b.7	D1b	d.1s1c.c	4	28	a	green.boot	blue.mitt	green.fish	o2	s	2	o3	green	mitt	2	1	s	mitt
salience	77	11/25	14:55	2	2	A	50	robert	mitt_boot_	26-35	English	male	fluent		Not+really+sure.		9267	21273	9931	Mozilla%2F5.0+%28Windows+NT+6.3%3B+Win64%3B+x64%29+AppleWebKit%2F537.36+%28KHTML%2C+like+Gecko%29+Chrome%2F70.0.3538.102+Safari%2F537.36	Gecko	Win32	en-US	1920	1080	24	bN7YtziZ	umCBP	salience	77	D3c.7	D3c	d.2s1c.ssc	4	5	b	orange.boot	blue.mitt	orange.mitt	o2	s	2	o1	orange	mitt	2	2	c	blue
listener	17	11/25	14:56	2	1	B	100	robert	fish_mitt_boot_	26-35	English	male	fluent		No+idea		9924	11525	6622	Mozilla%2F5.0+%28Linux%3B+Android+7.1.1%3B+Lenovo+TB-8504F%29+AppleWebKit%2F537.36+%28KHTML%2C+like+Gecko%29+Chrome%2F70.0.3538.80+Safari%2F537.36	Gecko	Linux+armv8l	en-US	601	962	24	fIdsNufn	dxGAc	listener	17	D1b.7	D1b	d.1s1c.c	4	28	a	green.boot	blue.mitt	green.fish	o2	s	2	o3	green	mitt	2	1	s	mitt
speaker	89	11/25	14:56	3	1	table	100	robert	table_boot_	26-35	English	female	fluent		Which+word+is+more+descriptive+of+an+item		10470	11443	5870	Mozilla%2F5.0+%28X11%3B+CrOS+x86_64+11021.56.0%29+AppleWebKit%2F537.36+%28KHTML%2C+like+Gecko%29+Chrome%2F70.0.3538.76+Safari%2F537.36	Gecko	Linux+x86_64	en-US	1536	864	24	JvyeDGV0	vT435	speaker	89	D4a.9	D4a	d.1s3c.s	15	5	a	purple.boot	purple.table	purple.boot	o2	s	2	o1	purple	table	3	1	c	purple
speaker	138	11/25	15:3	2	3	blue	100	robert	table_	46-55	English	male	fluent		no+idea		8970	9069	4370	Mozilla%2F5.0+%28X11%3B+CrOS+x86_64+10575.58.0%29+AppleWebKit%2F537.36+%28KHTML%2C+like+Gecko%29+Chrome%2F67.0.3396.99+Safari%2F537.36	Gecko	Linux+x86_64	en-US	1536	864	24	46SwoNIo	VyqAe	speaker	138	D5c.8	D5c	d.3s1c.ssc	3	1	a	green.table	blue.table	green.table	o2	s	2	o1	green	table	2	3	c	blue
listener	10	11/25	15:4	1	1	B	100	robert	fish_table_boot_	46-55	English	male	fluent	n%2Fa	Not+sure	none	12949	6639	9015	Mozilla%2F5.0+%28Windows+NT+10.0%3B+Win64%3B+x64%29+AppleWebKit%2F537.36+%28KHTML%2C+like+Gecko%29+Chrome%2F70.0.3538.102+Safari%2F537.36	Gecko	Win32	en-US	1280	720	24	7lAttT9h	lLFWz	listener	10	D1a.10	D1a	d.1s1c.s	2	48	a	purple.table	blue.boot	purple.fish	o2	c	2	o3	fish	blue	1	1	s	boot
listener	67	11/25	15:24	2	1	B	99	robert	table_mitt_	26-35	English	male	fluent		idk+honestly		512130	24716	40833	Mozilla%2F5.0+%28Windows+NT+10.0%3B+Win64%3B+x64%29+AppleWebKit%2F537.36+%28KHTML%2C+like+Gecko%29+Chrome%2F70.0.3538.102+Safari%2F537.36	Gecko	Win32	en-US	1366	768	24	XBfba0nb	lucvK	listener	67	D3b.7	D3b	d.2s1c.sdc	11	11	b	blue.mitt	orange.table	green.table	o2	s	1	o1	table	blue	2	1	s	table
salience	230	11/25	18:23	3	3	C	66	robert	boot_	36-45	English	female	fluent		decisions	none	12651	13607	13951	Mozilla%2F5.0+%28X11%3B+CrOS+x86_64+10895.78.0%29+AppleWebKit%2F537.36+%28KHTML%2C+like+Gecko%29+Chrome%2F69.0.3497.120+Safari%2F537.36	Gecko	Linux+x86_64	en-US	1366	768	24	iHXjHa1X	rkEu8	salience	230	D10a.10	D10a	d.3s3c.s	10	0	a	orange.boot	orange.boot	orange.boot	o2	s	2	o3	orange	boot	3	3	c	orange
speaker	45	11/25	18:23	2	2	mitt	100	robert	mitt_boot_	26-35	English	male	fluent		Perception+of+interacting+with+digital+chatbots+etc.%3F	No.	10148	10384	5760	Mozilla%2F5.0+%28Macintosh%3B+Intel+Mac+OS+X+10_13_1%29+AppleWebKit%2F537.36+%28KHTML%2C+like+Gecko%29+Chrome%2F70.0.3538.102+Safari%2F537.36	Gecko	MacIntel	en-US	2560	1440	24	Tt1zgzH8	CDuNJ	speaker	45	D2c.5	D2c	d.1s2c.css	8	5	a	green.boot	green.mitt	orange.boot	o2	c	1	o3	green	boot	2	2	s	mitt
salience	217	11/25	18:23	1	3	A	75	robert	boot_	56-65	English	male	fluent		recognition+of+objects	thank+you+very+much	13971	10870	7192	Mozilla%2F5.0+%28Windows+NT+6.3%3B+Win64%3B+x64%3B+rv%3A63.0%29+Gecko%2F20100101+Firefox%2F63.0	Gecko	Win32	en-US	1366	768	24	s0luGDkw	inJXl	salience	217	D9b.7	D9b	d.3s2c.c	2	2	b	orange.boot	blue.boot	blue.boot	o2	s	2	o1	orange	boot	1	3	c	blue
speaker	33	11/25	18:25	2	1	mitt	83	robert	table_mitt_boot_	18-25	English	male	fluent		description		20793	10044	5106	Mozilla%2F5.0+%28Windows+NT+10.0%3B+Win64%3B+x64%29+AppleWebKit%2F537.36+%28KHTML%2C+like+Gecko%29+Chrome%2F69.0.3497.100+Safari%2F537.36	Gecko	Win32	en-US	1280	720	24	YDyO8UEA	dtqJv	speaker	33	D2b.3	D2b	d.1s2c.cds	4	17	a	blue.table	blue.mitt	orange.boot	o2	c	1	o1	blue	table	2	1	c	blue
listener	71	11/25	18:25	2	2	B	99	robert	fish_mitt_	26-35	English	male	fluent		How+people+see+objects.	Great+study.	21130	25036	6210	Mozilla%2F5.0+%28Windows+NT+10.0%3B+Win64%3B+x64%29+AppleWebKit%2F537.36+%28KHTML%2C+like+Gecko%29+Chrome%2F70.0.3538.102+Safari%2F537.36	Gecko	Win32	en-US	1366	768	24	e8qzKIaX	3qXxO	listener	71	D3c.1	D3c	d.2s1c.ssc	16	7	a	orange.mitt	purple.mitt	orange.fish	o2	s	1	o3	mitt	orange	2	2	s	mitt
salience	98	11/25	18:27	1	3	B	35	robert	table_mitt_boot_	26-35	English	male	fluent		Human+understanding+of+language%3F		12891	8993	7883	Mozilla%2F5.0+%28X11%3B+Linux+x86_64%29+AppleWebKit%2F537.36+%28KHTML%2C+like+Gecko%29+Chrome%2F68.0.3440.106+YaBrowser%2F18.9.2.31.00+Safari%2F537.36	Gecko	Linux+armv7l	en-US	320	570	24	Xa2WeoTU	KA3dV	salience	98	D4b.8	D4b	d.1s3c.cds	7	6	a	green.mitt	green.table	green.boot	o2	s	1	o3	table	green	1	3	c	green
listener	98	11/25	18:27	1	3	A	80	robert	table_mitt_boot_	46-55	English	male	fluent		Perceptions+and+memory%3F	Thank+you+and+good+luck+with+your+study.	103397	35215	114700	Mozilla%2F5.0+%28X11%3B+CrOS+x86_64+11021.56.0%29+AppleWebKit%2F537.36+%28KHTML%2C+like+Gecko%29+Chrome%2F70.0.3538.76+Safari%2F537.36	Gecko	Linux+x86_64	en-US	1920	1080	24	S3UsKfCS	ZTQYw	listener	98	D4b.8	D4b	d.1s3c.cds	7	6	a	green.mitt	green.table	green.boot	o2	s	1	o3	table	green	1	3	c	green
salience	167	11/25	18:28	2	1	A	34	robert	fish_mitt_	18-25	English	male	fluent		How+people+pick+objects%2Fcolor+based+on+character+they+are+interacting+with		8455	14832	3977	Mozilla%2F5.0+%28Windows+NT+10.0%3B+Win64%3B+x64%29+AppleWebKit%2F537.36+%28KHTML%2C+like+Gecko%29+Chrome%2F70.0.3538.102+Safari%2F537.36	Gecko	Win32	en-US	1920	1080	24	KuVI7vsl	7BzsB	salience	167	D7a.7	D7a	d.2s2c.b.s	13	7	b	blue.fish	purple.fish	purple.mitt	o2	s	1	o1	fish	blue	2	1	s	fish
listener	67	11/25	18:28	2	1	C	50	robert	table_mitt_	56-65	English	female	fluent		no+idea+sorry	that+was+fun	8501	19696	9168	Mozilla%2F5.0+%28Windows+NT+10.0%3B+Win64%3B+x64%29+AppleWebKit%2F537.36+%28KHTML%2C+like+Gecko%29+Chrome%2F70.0.3538.102+Safari%2F537.36	Gecko	Win32	en-US	1920	1080	24	XBfba0nb	lucvK	listener	67	D3b.7	D3b	d.2s1c.sdc	11	11	b	blue.mitt	orange.table	green.table	o2	s	1	o1	table	blue	2	1	s	table
listener	94	11/25	18:36	1	3	B	33	robert	table_mitt_boot_	26-35	English	male	fluent		picking+an+object	no	8640	13163	19632	Mozilla%2F5.0+%28Windows+NT+10.0%3B+Win64%3B+x64%29+AppleWebKit%2F537.36+%28KHTML%2C+like+Gecko%29+Chrome%2F70.0.3538.102+Safari%2F537.36	Gecko	Win32	en-US	1536	864	24	ItfpyzAA	e2o4s	listener	94	D4b.4	D4b	d.1s3c.cds	16	4	a	purple.boot	purple.mitt	purple.table	o2	c	2	o3	table	purple	1	3	c	purple
listener	126	11/25	18:38	3	1	B	33	richard	mitt_	18-25	English	female	fluent		I+think+it+was+about+perceptions+of+probability.	N%2FA	4306	4856	7264	Mozilla%2F5.0+%28Windows+NT+10.0%3B+Win64%3B+x64%29+AppleWebKit%2F537.36+%28KHTML%2C+like+Gecko%29+Chrome%2F70.0.3538.102+Safari%2F537.36	Gecko	Win32	en-US	1920	1080	24	Ha4ex6C1	jsoAC	listener	126	D5b.6	D5b	d.3s1c.sdc	8	6	a	purple.mitt	green.mitt	orange.mitt	o2	c	2	o1	mitt	green	3	1	c	green
speaker	223	11/25	18:53	3	3	fish	33	richard	fish_	56-65	English	male	fluent		percentages	no	10321	15149	14068	Mozilla%2F5.0+%28Windows+NT+10.0%3B+Win64%3B+x64%29+AppleWebKit%2F537.36+%28KHTML%2C+like+Gecko%29+Chrome%2F70.0.3538.102+Safari%2F537.36	Gecko	Win32	en-US	1536	864	24	L5wApax8	GIOEJ	speaker	223	D10a.3	D10a	d.3s3c.s	9	0	a	orange.fish	orange.fish	orange.fish	o2	c	1	o1	orange	fish	3	3	c	orange
listener	159	11/25	18:55	2	2	B	100	robert	fish_mitt_	26-35	English	female	fluent	N%2Fa	I+don%27t+know	Thanx+for+your+time	27736	13010	6582	Mozilla%2F5.0+%28Windows+NT+10.0%3B+Win64%3B+x64%3B+rv%3A63.0%29+Gecko%2F20100101+Firefox%2F63.0	Gecko	Win32	en-US	1252	704	24	Pt1YWRYp	I6Hpp	listener	159	D6b.9	D6b	d.2s2c.a.c	4	2	b	orange.fish	blue.mitt	blue.mitt	o2	c	1	o3	blue	mitt	2	2	c	blue
salience	180	11/25	19:1	2	2	B	35	robert	fish_table_	36-45	English	male	fluent		I+don%27t+know.+	No	12224	12418	16511	Mozilla%2F5.0+%28Windows+NT+10.0%3B+Win64%3B+x64%29+AppleWebKit%2F537.36+%28KHTML%2C+like+Gecko%29+Chrome%2F70.0.3538.102+Safari%2F537.36	Gecko	Win32	en-US	1600	900	24	Q1sOsUEG	rPta1	salience	180	D7b.10	D7b	d.2s2c.b.c	13	5	b	green.fish	purple.fish	purple.table	o2	s	1	o3	fish	purple	2	2	c	purple
salience	137	11/25	19:34	3	2	B	85	robert	fish_	26-35	English	female	fluent		Differentiating+between+objects+with+slight+differences		7989	6904	7302	Mozilla%2F5.0+%28Macintosh%3B+Intel+Mac+OS+X+10_14_0%29+AppleWebKit%2F537.36+%28KHTML%2C+like+Gecko%29+Chrome%2F70.0.3538.102+Safari%2F537.36	Gecko	MacIntel	en-US	1280	800	24	av7DaC6E	QXydK	salience	137	D5c.7	D5c	d.3s1c.ssc	13	1	a	blue.fish	purple.fish	blue.fish	o2	s	1	o1	fish	blue	3	2	s	fish
speaker	198	11/25	19:42	1	3	mitt	56	robert	table_mitt_	26-35	English	female	fluent		don%27t+know		4783	7921	7950	Mozilla%2F5.0+%28Windows+NT+10.0%3B+Win64%3B+x64%29+AppleWebKit%2F537.36+%28KHTML%2C+like+Gecko%29+Chrome%2F71.0.3578.57+Safari%2F537.36+Vivaldi%2F2.2.1373.4	Gecko	Win32	en-US	1920	1080	24	DgmwZlJO	3N61R	speaker	198	D8b.8	D8b	d.2s3c.c	4	3	b	blue.table	blue.mitt	blue.mitt	o2	c	2	o1	table	blue	1	3	s	mitt
listener	62	11/25	19:42	2	1	B	72	robert	fish_table_	18-25	English	male	fluent		Not+sure	Thanks%21	7878	6239	5781	Mozilla%2F5.0+%28Windows+NT+10.0%3B+Win64%3B+x64%3B+rv%3A63.0%29+Gecko%2F20100101+Firefox%2F63.0	Gecko	Win32	en-US	1047	589	24	wXtB170q	gS8aJ	listener	62	D3b.2	D3b	d.2s1c.sdc	15	8	a	green.table	purple.table	orange.fish	o2	c	2	o1	table	purple	2	1	c	purple
speaker	56	11/25	19:42	2	1	purple	100	robert	fish_boot_	26-35	English	male	fluent		Choosing+the+best+word+to+describe+an+object.	No+issues.	14434	6686	4418	Mozilla%2F5.0+%28Windows+NT+10.0%3B+Win64%3B+x64%3B+rv%3A63.0%29+Gecko%2F20100101+Firefox%2F63.0	Gecko	Win32	en-US	2560	1440	24	JfQaSuU3	RvVP0	speaker	56	D3a.6	D3a	d.2s1c.c	13	2	b	green.boot	purple.fish	blue.fish	o2	s	1	o1	fish	green	2	1	s	fish
salience	132	11/25	19:42	3	1	B	90	robert	boot_	18-25	English	male	fluent		I%27m+not+sure.		7644	8654	5683	Mozilla%2F5.0+%28Windows+NT+10.0%3B+Win64%3B+x64%3B+rv%3A63.0%29+Gecko%2F20100101+Firefox%2F63.0	Gecko	Win32	en-US	1366	768	24	91cWVeQ7	ljYQX	salience	132	D5c.2	D5c	d.3s1c.ssc	10	1	a	blue.boot	orange.boot	blue.boot	o2	c	2	o3	boot	orange	3	1	c	orange
listener	133	11/25	19:42	3	2	B	68	robert	table_	18-25	English	male	fluent				11240	14707	11044	Mozilla%2F5.0+%28Windows+NT+10.0%3B+Win64%3B+x64%29+AppleWebKit%2F537.36+%28KHTML%2C+like+Gecko%29+Chrome%2F64.0.3282.140+Safari%2F537.36+Edge%2F17.17134	Gecko	Win32	en-US	1600	900	24	IzlZ20gB	2Iz06	listener	133	D5c.3	D5c	d.3s1c.ssc	11	3	a	purple.table	orange.table	purple.table	o2	s	1	o1	table	purple	3	2	s	table
speaker	136	11/25	19:42	3	1	green	90	robert	mitt_	26-35	English	male	fluent		choice+and+options+based+off+a+word	none	9263	8568	4485	Mozilla%2F5.0+%28Windows+NT+10.0%3B+WOW64%29+AppleWebKit%2F537.36+%28KHTML%2C+like+Gecko%29+Chrome%2F70.0.3538.102+Safari%2F537.36	Gecko	Win32	en-US	1366	768	24	4L9gqpUR	OpZTq	speaker	136	D5c.6	D5c	d.3s1c.ssc	8	3	a	purple.mitt	green.mitt	purple.mitt	o2	c	2	o1	mitt	green	3	1	s	mitt
salience	29	11/25	19:42	1	1	B	77	robert	table_mitt_boot_	36-45	English	male	fluent		memory	++Thank+You%21	12758	11337	12479	Mozilla%2F5.0+%28Windows+NT+10.0%3B+Win64%3B+x64%29+AppleWebKit%2F537.36+%28KHTML%2C+like+Gecko%29+Chrome%2F70.0.3538.102+Safari%2F537.36	Gecko	Win32	en-US	1024	768	24	nQLCgk9S	5GiUR	salience	29	D2a.9	D2a	d.1s2c.s	8	24	b	purple.boot	green.mitt	green.table	o2	s	1	o3	mitt	green	1	2	c	green
speaker	229	11/25	19:42	3	3	fish	100	robert	fish_	36-45	English	male	fluent		no+idea	no	19300	9553	9449	Mozilla%2F5.0+%28Windows+NT+6.1%3B+Win64%3B+x64%3B+rv%3A63.0%29+Gecko%2F20100101+Firefox%2F63.0	Gecko	Win32	en-US	1920	1080	24	HmLqBtpc	s9sl5	speaker	229	D10a.9	D10a	d.3s3c.s	5	0	a	green.fish	green.fish	green.fish	o2	s	1	o3	fish	green	3	3	s	fish
salience	37	11/25	19:43	1	2	B	53	robert	table_mitt_boot_	18-25	English	female	fluent		Choosing+objects		6706	9124	2501	Mozilla%2F5.0+%28Macintosh%3B+Intel+Mac+OS+X+10_13_6%29+AppleWebKit%2F537.36+%28KHTML%2C+like+Gecko%29+Chrome%2F70.0.3538.102+Safari%2F537.36	Gecko	MacIntel	en-US	1280	800	24	vzkr8tcz	m30EZ	salience	37	D2b.7	D2b	d.1s2c.cds	16	16	b	blue.boot	purple.mitt	purple.table	o2	c	2	o1	boot	purple	1	2	c	purple
speaker	49	11/25	19:43	2	2	table	92	robert	table_mitt_	26-35	English	female	fluent		Unsure		7887	9297	6735	Mozilla%2F5.0+%28Windows+NT+10.0%3B+Win64%3B+x64%29+AppleWebKit%2F537.36+%28KHTML%2C+like+Gecko%29+Chrome%2F70.0.3538.102+Safari%2F537.36	Gecko	Win32	en-US	1920	1080	24	GXQdsSUc	uGzN5	speaker	49	D2c.9	D2c	d.1s2c.css	3	8	b	orange.mitt	blue.table	blue.mitt	o2	c	1	o1	blue	mitt	2	2	c	blue
listener	33	11/25	19:43	2	1	B	50	robert	fish_table_mitt_	46-55	English	female	fluent		Memory		7568	6905	6248	Mozilla%2F5.0+%28Windows+NT+10.0%3B+Win64%3B+x64%29+AppleWebKit%2F537.36+%28KHTML%2C+like+Gecko%29+Chrome%2F70.0.3538.102+Safari%2F537.36	Gecko	Win32	en-US	2560	1440	24	HaHFnClg	vmgr0	listener	33	D2b.3	D2b	d.1s2c.cds	4	17	a	blue.table	blue.mitt	orange.boot	o2	c	1	o1	blue	table	2	1	c	blue
salience	47	11/25	19:43	2	1	C	80	robert	fish_mitt_	26-35	English	male	fluent		Perception+of+Robert		8964	12921	6631	Mozilla%2F5.0+%28iPad%3B+CPU+OS+11_1_2+like+Mac+OS+X%29+AppleWebKit%2F604.3.5+%28KHTML%2C+like+Gecko%29+Version%2F11.0+Mobile%2F15B202+Safari%2F604.1	Gecko	iPad	en-US	768	1024	32	infeQKAq	hrsI7	salience	47	D2c.7	D2c	d.1s2c.css	13	7	b	blue.mitt	purple.fish	purple.mitt	o2	s	2	o3	purple	fish	2	1	s	fish
listener	47	11/25	19:43	2	1	C	99	robert	mitt_	56-65	Other	female	fluent	german	training+AI		10485	23708	7214	Mozilla%2F5.0+%28Windows+NT+6.1%3B+Win64%3B+x64%3B+rv%3A62.0%29+Gecko%2F20100101+Firefox%2F62.0	Gecko	Win64	en-US	1280	720	24	V44g1ZfY	4cz9j	listener	47	D2c.7	D2c	d.1s2c.css	13	7	b	blue.mitt	purple.fish	purple.mitt	o2	s	2	o3	purple	fish	2	1	s	fish
listener	49	11/25	19:43	2	2	C	100	robert	table_mitt_	18-25	English	male	fluent		Helping+AI+to+learn+from+different+previous+steps+what+an+item+could+be+chose+by+giving+non-concrete+instructions.		14672	10883	3789	Mozilla%2F5.0+%28Windows+NT+10.0%3B+Win64%3B+x64%29+AppleWebKit%2F537.36+%28KHTML%2C+like+Gecko%29+Chrome%2F70.0.3538.102+Safari%2F537.36	Gecko	Win32	es-ES	1920	1080	24	jHyMUblr	zNAaU	listener	49	D2c.9	D2c	d.1s2c.css	3	8	b	orange.mitt	blue.table	blue.mitt	o2	c	1	o1	blue	mitt	2	2	c	blue
salience	183	11/25	19:43	2	3	A	33	robert	mitt_boot_	26-35	English	female	fluent		no+idea		7172	12170	21937	Mozilla%2F5.0+%28Windows+NT+6.3%3B+Win64%3B+x64%3B+rv%3A63.0%29+Gecko%2F20100101+Firefox%2F63.0	Gecko	Win32	en-US	1366	768	24	Rt9dX2TA	c19jk	salience	183	D8a.3	D8a	d.2s3c.s	14	3	a	purple.boot	purple.boot	purple.mitt	o2	s	1	o1	boot	purple	2	3	s	boot
salience	181	11/25	19:43	3	1	C	73	robert	car_fish_table_	18-25	English	female	fluent		To+see+how+people+of+different+demographics+judge+and+perceive+people%27s+choices+based+on+their+faces		9101	8934	3890	Mozilla%2F5.0+%28Windows+NT+10.0%3B+Win64%3B+x64%29+AppleWebKit%2F537.36+%28KHTML%2C+like+Gecko%29+Chrome%2F70.0.3538.110+Safari%2F537.36	Gecko	Win32	en-US	1536	864	24	xoxEOOuf	x1tYb	salience	181	D8a.1	D8a	d.2s3c.s	15	1	a	purple.table	purple.table	purple.fish	o2	c	1	o3	purple	fish	3	1	s	table
speaker	96	11/25	19:43	1	3	mitt	100	robert	fish_mitt_boot_	36-45	English	female	fluent		communication		7293	6210	5170	Mozilla%2F5.0+%28Windows+NT+10.0%3B+Win64%3B+x64%29+AppleWebKit%2F537.36+%28KHTML%2C+like+Gecko%29+Chrome%2F70.0.3538.77+Safari%2F537.36	Gecko	Win32	en-US	1600	900	24	ZwKQzpGI	28fyf	speaker	96	D4b.6	D4b	d.1s3c.cds	4	3	a	blue.boot	blue.mitt	blue.fish	o2	s	1	o3	mitt	blue	1	3	s	mitt
speaker	176	11/25	19:43	2	2	boot	66	robert	mitt_boot_	36-45	English	female	fluent		What+quality+is+more+important+to+describe.		9101	8324	23815	Mozilla%2F5.0+%28Macintosh%3B+Intel+Mac+OS+X+10_12_6%29+AppleWebKit%2F537.36+%28KHTML%2C+like+Gecko%29+Chrome%2F70.0.3538.102+Safari%2F537.36	Gecko	MacIntel	en-US	1920	1080	24	QM3HFCcs	wp8nB	speaker	176	D7b.6	D7b	d.2s2c.b.c	14	8	b	green.boot	purple.boot	purple.mitt	o2	s	1	o3	boot	purple	2	2	s	boot
listener	216	11/25	19:43	2	3	B	45	robert	boot_	46-55	English	male	fluent		Interpreting+ambiguity+		19438	9335	17411	Mozilla%2F5.0+%28Linux%3B+Android+7.1.1%3B+SM-T350%29+AppleWebKit%2F537.36+%28KHTML%2C+like+Gecko%29+Chrome%2F70.0.3538.80+Safari%2F537.36	Gecko	Linux+armv7l	en-US	1024	768	24	pLZKdeyE	QYJJG	listener	216	D9b.6	D9b	d.3s2c.c	14	2	b	green.boot	purple.boot	purple.boot	o2	s	2	o3	purple	boot	2	3	s	boot
speaker	199	11/25	19:43	3	2	fish	100	robert	fish_boot_	26-35	English	female	fluent		about+describing+something+	fun+study	8403	12369	4551	Mozilla%2F5.0+%28Windows+NT+10.0%3B+Win64%3B+x64%29+AppleWebKit%2F537.36+%28KHTML%2C+like+Gecko%29+Chrome%2F70.0.3538.102+Safari%2F537.36	Gecko	Win32	en-US	1366	768	24	ennTbcGy	wSjDP	speaker	199	D8b.9	D8b	d.2s3c.c	5	1	b	green.boot	green.fish	green.fish	o2	s	2	o3	green	fish	3	2	s	fish
salience	6	11/25	19:43	1	1	A	30	robert	fish_table_boot_	26-35	English	female	fluent		No+idea		9047	14526	6700	Mozilla%2F5.0+%28Macintosh%3B+Intel+Mac+OS+X+10_12_3%29+AppleWebKit%2F537.36+%28KHTML%2C+like+Gecko%29+Chrome%2F70.0.3538.102+Safari%2F537.36	Gecko	MacIntel	en-US	1440	900	24	8gmsSZ2N	SP42P	salience	6	D1a.6	D1a	d.1s1c.s	11	30	a	blue.boot	orange.table	purple.fish	o2	s	1	o1	table	blue	1	1	c	orange
listener	149	11/25	19:43	2	1	B	50	robert	table_boot_	26-35	English	female	fluent		I+don%27t+even+know.		8383	12000	10040	Mozilla%2F5.0+%28Windows+NT+10.0%3B+Win64%3B+x64%29+AppleWebKit%2F537.36+%28KHTML%2C+like+Gecko%29+Chrome%2F64.0.3282.140+Safari%2F537.36+Edge%2F17.17134	Gecko	Win32	en-US	1920	1080	24	3OMXMAAZ	sws4t	listener	149	D6a.9	D6a	d.2s2c.a.s	11	4	b	blue.boot	orange.table	orange.table	o2	s	1	o1	table	blue	2	1	c	orange
salience	225	11/25	19:43	3	3	B	53	robert	boot_	26-35	English	female	fluent		comprhension		15318	8286	7199	Mozilla%2F5.0+%28Windows+NT+6.1%3B+Win64%3B+x64%29+AppleWebKit%2F537.36+%28KHTML%2C+like+Gecko%29+Chrome%2F70.0.3538.102+Safari%2F537.36	Gecko	Win32	en-US	1280	768	24	8ZFb5VaZ	NTTCQ	salience	225	D10a.5	D10a	d.3s3c.s	14	0	a	purple.boot	purple.boot	purple.boot	o2	s	2	o3	purple	boot	3	3	c	purple
speaker	83	11/25	19:43	1	3	fish	100	robert	car_fish_boot_	26-35	English	male	fluent		to+pick+or+describe+the+object	thanks	14439	13457	6752	Mozilla%2F5.0+%28Windows+NT+10.0%3B+Win64%3B+x64%29+AppleWebKit%2F537.36+%28KHTML%2C+like+Gecko%29+Chrome%2F70.0.3538.102+Safari%2F537.36	Gecko	Win32	en-US	1280	720	24	rXyMohQR	g059I	speaker	83	D4a.3	D4a	d.1s3c.s	1	1	a	blue.boot	blue.fish	blue.boot	o2	s	1	o1	fish	blue	1	3	s	fish
speaker	157	11/25	19:43	2	2	fish	40	robert	fish_mitt_	18-25	English	female	fluent		description+		12321	11400	10138	Mozilla%2F5.0+%28Windows+NT+10.0%3B+Win64%3B+x64%29+AppleWebKit%2F537.36+%28KHTML%2C+like+Gecko%29+Chrome%2F70.0.3538.102+Safari%2F537.36	Gecko	Win32	en-US	1600	900	24	Gl7islC7	f58bk	speaker	157	D6b.7	D6b	d.2s2c.a.c	13	8	b	green.mitt	purple.fish	purple.fish	o2	c	1	o3	purple	fish	2	2	s	fish
salience	205	11/25	19:43	3	2	B	50	robert	mitt_	36-45	English	female	fluent		no+idea	no	7689	13759	7022	Mozilla%2F5.0+%28Windows+NT+6.3%29+AppleWebKit%2F537.36+%28KHTML%2C+like+Gecko%29+Chrome%2F70.0.3538.102+Safari%2F537.36	Gecko	Win32	en-US	1366	768	24	k9q8yFI3	RzXef	salience	205	D9a.5	D9a	d.3s2c.s	16	1	a	purple.mitt	purple.mitt	blue.mitt	o2	c	2	o1	mitt	purple	3	2	s	mitt
speaker	165	11/25	19:43	2	2	table	54	robert	table_	36-45	English	male	fluent		NOT+SURE	NONE	6672	8714	5038	Mozilla%2F5.0+%28Windows+NT+10.0%3B+Win64%3B+x64%29+AppleWebKit%2F537.36+%28KHTML%2C+like+Gecko%29+Chrome%2F70.0.3538.102+Safari%2F537.36	Gecko	Win32	en-US	1366	768	24	4GjqMirV	R85xG	speaker	165	D7a.5	D7a	d.2s2c.b.s	7	4	a	green.boot	green.table	blue.table	o2	c	2	o3	table	green	2	2	c	green
salience	192	11/25	19:43	3	1	C	70	robert	mitt_boot_	26-35	English	female	fluent		How+well+one+can+follow+directions%3F	None%2C+interesting+study	8566	14583	9744	Mozilla%2F5.0+%28Windows+NT+10.0%3B+Win64%3B+x64%29+AppleWebKit%2F537.36+%28KHTML%2C+like+Gecko%29+Chrome%2F70.0.3538.102+Safari%2F537.36	Gecko	Win32	en-US	1366	768	24	yjVP5gLZ	ubSAo	salience	192	D8b.2	D8b	d.2s3c.c	16	2	a	purple.mitt	purple.mitt	purple.boot	o2	c	1	o3	purple	boot	3	1	s	mitt
salience	222	11/25	19:43	3	3	B	68	robert	fish_	18-25	English	female	fluent		Predicting+what+people+meant	n%2Fa	9274	14451	6073	Mozilla%2F5.0+%28Windows+NT+10.0%3B+Win64%3B+x64%29+AppleWebKit%2F537.36+%28KHTML%2C+like+Gecko%29+Chrome%2F70.0.3538.102+Safari%2F537.36	Gecko	Win32	en-US	1366	768	24	1NMHU8Kr	FsCny	salience	222	D10a.2	D10a	d.3s3c.s	13	0	a	purple.fish	purple.fish	purple.fish	o2	s	1	o1	fish	purple	3	3	s	fish
speaker	109	11/25	19:43	3	1	table	43	robert	table_	18-25	English	male	good	TAMIL	BEST		30580	15350	5722	Mozilla%2F5.0+%28Windows+NT+6.1%3B+Win64%3B+x64%3B+rv%3A63.0%29+Gecko%2F20100101+Firefox%2F63.0	Gecko	Win32	en-US	1280	960	16	d0TRfBKV	m0OnX	speaker	109	D4c.9	D4c	d.1s3c.css	3	1	a	blue.fish	blue.table	blue.fish	o2	s	2	o1	blue	table	3	1	c	blue
speaker	31	11/25	19:44	2	1	orange	72	robert	table_mitt_boot_	26-35	English	male	fluent		How+humans+determine+choices+for+others.		9289	5906	5347	Mozilla%2F5.0+%28Macintosh%3B+Intel+Mac+OS+X+10_14_0%29+AppleWebKit%2F537.36+%28KHTML%2C+like+Gecko%29+Chrome%2F70.0.3538.102+Safari%2F537.36	Gecko	MacIntel	en-US	1440	900	24	My4h2MPQ	JPILb	speaker	31	D2b.1	D2b	d.1s2c.cds	12	16	a	orange.table	orange.mitt	blue.boot	o2	c	1	o3	orange	boot	2	1	c	orange
salience	8	11/25	19:44	1	1	A	91	robert	fish_table_mitt_	26-35	Other	male	good	TAMIL	GOOD	NO	10376	26927	8064	Mozilla%2F5.0+%28Windows+NT+6.1%29+AppleWebKit%2F537.36+%28KHTML%2C+like+Gecko%29+Chrome%2F70.0.3538.102+Safari%2F537.36	Gecko	Win32	en-US	1366	768	24	KMbpGJPy	Ww1hP	salience	8	D1a.8	D1a	d.1s1c.s	4	18	a	orange.fish	blue.mitt	purple.table	o2	c	2	o1	fish	blue	1	1	s	mitt
listener	52	11/25	19:44	2	1	B	100	robert	mitt_	56-65	English	female	fluent		following+directions%3F		10877	8224	7020	Mozilla%2F5.0+%28Macintosh%3B+Intel+Mac+OS+X+10_13_6%29+AppleWebKit%2F537.36+%28KHTML%2C+like+Gecko%29+Chrome%2F70.0.3538.102+Safari%2F537.36	Gecko	MacIntel	en-US	1920	1080	24	Sxde0p3I	cTaCh	listener	52	D3a.2	D3a	d.2s1c.c	4	16	a	orange.mitt	blue.mitt	green.table	o2	c	2	o1	mitt	blue	2	1	c	blue
speaker	120	11/25	19:44	1	3	purple	95	robert	fish_	46-55	Other	male	good	tamil	attention+question	no	7830	18752	18296	Mozilla%2F5.0+%28Windows+NT+6.1%29+AppleWebKit%2F537.36+%28KHTML%2C+like+Gecko%29+Chrome%2F70.0.3538.110+Safari%2F537.36	Gecko	Win32	en-US	1366	768	24	VuDDO29S	Ue51F	speaker	120	D5a.10	D5a	d.3s1c.c	13	9	a	orange.fish	purple.fish	orange.fish	o2	c	1	o3	purple	fish	1	3	s	fish
listener	36	11/25	19:44	2	1	C	50	robert	fish_table_boot_	46-55	English	female	fluent		I%27m+not+sure		8439	9342	8487	Mozilla%2F5.0+%28Windows+NT+6.3%3B+Win64%3B+x64%3B+rv%3A63.0%29+Gecko%2F20100101+Firefox%2F63.0	Gecko	Win32	en-US	1467	825	24	rMiZvUdJ	b4RZV	listener	36	D2b.6	D2b	d.1s2c.cds	1	9	b	purple.boot	blue.fish	blue.table	o2	c	1	o3	blue	table	2	1	s	fish
speaker	79	11/25	19:44	2	2	blue	99	richard	fish_boot_	18-25	English	male	fluent		if+we+remember+the+other+object+from+the+one+we+have+to+describe		8429	7815	8040	Mozilla%2F5.0+%28Windows+NT+10.0%3B+Win64%3B+x64%29+AppleWebKit%2F537.36+%28KHTML%2C+like+Gecko%29+Chrome%2F70.0.3538.102+Safari%2F537.36	Gecko	Win32	en-US	1366	768	24	1TAni6aM	YmbBp	speaker	79	D3c.9	D3c	d.2s1c.ssc	1	7	b	purple.boot	blue.fish	purple.fish	o2	s	1	o3	fish	purple	2	2	c	blue
speaker	169	11/25	19:44	2	2	blue	68	robert	table_mitt_	56-65	English	female	fluent		Not+sure+interesting	Thanks	18831	28376	9999	Mozilla%2F5.0+%28Windows+NT+6.1%3B+Win64%3B+x64%29+AppleWebKit%2F537.36+%28KHTML%2C+like+Gecko%29+Chrome%2F70.0.3538.102+Safari%2F537.36	Gecko	Win32	en-US	1920	1080	24	9NY5YUlL	B9kVf	speaker	169	D7a.9	D7a	d.2s2c.b.s	4	9	b	purple.mitt	blue.mitt	blue.table	o2	c	1	o1	blue	mitt	2	2	s	mitt
speaker	212	11/25	19:44	2	3	orange	64	robert	mitt_	36-45	English	male	fluent		not+sure		13118	15251	5926	Mozilla%2F5.0+%28Windows+NT+10.0%3B+Win64%3B+x64%29+AppleWebKit%2F537.36+%28KHTML%2C+like+Gecko%29+Chrome%2F70.0.3538.102+Safari%2F537.36	Gecko	Win32	en-US	1366	768	24	ENRZ0U4Z	YuVs2	speaker	212	D9b.2	D9b	d.3s2c.c	12	1	a	orange.mitt	orange.mitt	blue.mitt	o2	c	1	o3	orange	mitt	2	3	s	mitt
listener	231	11/25	19:44	3	3	A	33	robert	boot_	18-25	English	female	fluent		I%27m+guessing+it%27s+testing+peoples%27+memories%2C+or+how+they+understand+percentages		6549	6764	8076	Mozilla%2F5.0+%28Windows+NT+10.0%3B+Win64%3B+x64%29+AppleWebKit%2F537.36+%28KHTML%2C+like+Gecko%29+Chrome%2F70.0.3538.102+Safari%2F537.36	Gecko	Win32	en-US	1600	900	24	r9KhuPxN	Ok9CH	listener	231	D10b.1	D10b	d.3s3c.c	14	0	a	purple.boot	purple.boot	purple.boot	o2	s	2	o1	purple	boot	3	3	c	purple
salience	182	11/25	19:44	1	3	B	70	robert	table_mitt_	18-25	English	male	fluent		not+sure		12727	12816	5417	Mozilla%2F5.0+%28Windows+NT+10.0%3B+Win64%3B+x64%29+AppleWebKit%2F537.36+%28KHTML%2C+like+Gecko%29+Chrome%2F69.0.3497.100+Safari%2F537.36	Gecko	Win32	en-US	1368	912	24	8WxmFGob	th4LJ	salience	182	D8a.2	D8a	d.2s3c.s	11	3	a	orange.table	orange.table	orange.mitt	o2	c	2	o3	mitt	orange	1	3	c	orange
speaker	78	11/25	19:44	2	2	orange	100	robert	mitt_	36-45	English	female	fluent		not+sure		12186	8848	5209	Mozilla%2F5.0+%28Windows+NT+6.3%3B+Win64%3B+x64%29+AppleWebKit%2F537.36+%28KHTML%2C+like+Gecko%29+Chrome%2F70.0.3538.102+Safari%2F537.36	Gecko	Win32	en-US	1366	768	24	vqRTIZNZ	sS0Do	speaker	78	D3c.8	D3c	d.2s1c.ssc	12	6	b	green.table	orange.mitt	green.mitt	o2	s	2	o1	green	mitt	2	2	c	orange
salience	95	11/25	19:44	3	1	A	33	robert	fish_table_mitt_	36-45	English	male	fluent				10681	21514	24182	Mozilla%2F5.0+%28Windows+NT+10.0%3B+Win64%3B+x64%29+AppleWebKit%2F537.36+%28KHTML%2C+like+Gecko%29+Chrome%2F70.0.3538.102+Safari%2F537.36	Gecko	Win32	en-US	1536	864	24	Rfu4s2bK	0Tidy	salience	95	D4b.5	D4b	d.1s3c.cds	12	2	a	orange.fish	orange.mitt	orange.table	o2	c	1	o1	orange	fish	3	1	c	orange
speaker	85	11/25	19:44	1	3	mitt	99	robert	table_mitt_boot_	36-45	English	female	fluent		following+instructions	thank+you	11887	9168	5896	Mozilla%2F5.0+%28Windows+NT+10.0%3B+Win64%3B+x64%29+AppleWebKit%2F537.36+%28KHTML%2C+like+Gecko%29+Chrome%2F70.0.3538.102+Safari%2F537.36	Gecko	Win32	en-US	1920	1080	24	acBayZ7Y	m8Q6U	speaker	85	D4a.5	D4a	d.1s3c.s	16	9	a	purple.table	purple.mitt	purple.table	o2	s	1	o3	mitt	purple	1	3	c	purple
listener	203	11/25	19:44	1	3	C	33	robert	table_	56-65	English	male	fluent		I+am+not+certain.	None%2C+Thank+You.	30850	13981	15783	Mozilla%2F5.0+%28Windows+NT+6.1%3B+WOW64%29+AppleWebKit%2F537.36+%28KHTML%2C+like+Gecko%29+Chrome%2F70.0.3538.102+Safari%2F537.36	Gecko	Win32	en-US	1366	768	24	LpQLmXkq	n9CPk	listener	203	D9a.3	D9a	d.3s2c.s	7	1	a	green.table	green.table	blue.table	o2	s	2	o3	blue	table	1	3	c	green
speaker	62	11/25	19:44	2	1	purple	100	robert	fish_table_	46-55	English	female	fluent		don%27t+know	no	14725	11754	6984	Mozilla%2F5.0+%28Windows+NT+10.0%3B+Win64%3B+x64%29+AppleWebKit%2F537.36+%28KHTML%2C+like+Gecko%29+Chrome%2F70.0.3538.102+Safari%2F537.36	Gecko	Win32	en-US	1536	864	24	lTBqVekB	QoeUj	speaker	62	D3b.2	D3b	d.2s1c.sdc	15	8	a	green.table	purple.table	orange.fish	o2	c	2	o1	table	purple	2	1	c	purple
salience	116	11/25	19:44	1	3	C	34	robert	mitt_	46-55	English	male	fluent		no+clue		10958	22494	9353	Mozilla%2F5.0+%28Macintosh%3B+Intel+Mac+OS+X+10_14_0%29+AppleWebKit%2F537.36+%28KHTML%2C+like+Gecko%29+Chrome%2F70.0.3538.110+Safari%2F537.36	Gecko	MacIntel	en-US	1366	768	24	0BaQTUdh	LbZlA	salience	116	D5a.6	D5a	d.3s1c.c	8	4	a	orange.mitt	green.mitt	blue.mitt	o2	c	1	o3	green	mitt	1	3	c	green
listener	108	11/25	19:44	1	3	A	66	robert	fish_table_	18-25	English	male	beginner	TAMIL+HINDI	VERY+NICE	+NICE	19535	13081	10271	Mozilla%2F5.0+%28Windows+NT+6.2%29+AppleWebKit%2F537.36+%28KHTML%2C+like+Gecko%29+Chrome%2F70.0.3538.110+Safari%2F537.36	Gecko	Win32	en-US	1366	768	24	jJFIkGt4	K5iME	listener	108	D4c.8	D4c	d.1s3c.css	11	1	a	orange.fish	orange.table	orange.fish	o2	s	1	o3	table	orange	1	3	s	table
listener	63	11/25	19:44	1	1	B	56	richard	mitt_boot_	26-35	English	female	fluent		Not+sure		5767	5760	3652	Mozilla%2F5.0+%28Windows+NT+10.0%3B+Win64%3B+x64%29+AppleWebKit%2F537.36+%28KHTML%2C+like+Gecko%29+Chrome%2F70.0.3538.102+Safari%2F537.36	Gecko	Win32	en-US	1366	768	24	yDhfKpDA	eMMcl	listener	63	D3b.3	D3b	d.2s1c.sdc	12	10	a	green.mitt	orange.mitt	purple.boot	o2	c	1	o3	orange	boot	1	1	s	mitt
listener	23	11/25	19:44	2	1	B	100	robert	fish_mitt_boot_	56-65	English	female	fluent		robots+ability+to+communicate+with+us+in+an+understanding+way		9334	14151	8210	Mozilla%2F5.0+%28Windows+NT+10.0%3B+Win64%3B+x64%29+AppleWebKit%2F537.36+%28KHTML%2C+like+Gecko%29+Chrome%2F70.0.3538.102+Safari%2F537.36	Gecko	Win32	en-US	1366	768	24	TzzwyqF9	MuoGA	listener	23	D2a.3	D2a	d.1s2c.s	4	6	a	blue.fish	blue.mitt	purple.boot	o2	s	2	o1	blue	mitt	2	1	c	blue
listener	109	11/25	19:45	1	1	B	75	richard	table_	18-25	Spanish	female	good		Nice+Hit	Nothing	13344	5976	3336	Mozilla%2F5.0+%28Windows+NT+6.1%3B+Win64%3B+x64%3B+rv%3A60.0%29+Gecko%2F20100101+Firefox%2F60.0	Gecko	Win64	en-US	1525	858	24	lSjvj1qX	JMKdu	listener	109	D4c.9	D4c	d.1s3c.css	3	1	a	blue.fish	blue.table	blue.fish	o2	s	2	o1	blue	table	3	1	c	blue
listener	130	11/25	19:45	2	2	A	75	richard	mitt_	18-25	English	male	good	Tamil	Nice+One	Nothing	37023	11416	3311	Mozilla%2F5.0+%28Windows+NT+6.1%3B+Win64%3B+x64%3B+rv%3A63.0%29+Gecko%2F20100101+Firefox%2F63.0	Gecko	Win32	en-US	1280	960	24	yX9AtSXm	OBjYq	listener	130	D5b.10	D5b	d.3s1c.sdc	16	2	a	blue.mitt	purple.mitt	orange.mitt	o2	c	2	o3	mitt	purple	3	1	c	purple
salience	126	11/25	19:45	2	1	B	60	richard	table_	26-35	Other	male	good				18575	9312	11424	Mozilla%2F5.0+%28Windows+NT+6.1%29+AppleWebKit%2F537.36+%28KHTML%2C+like+Gecko%29+Chrome%2F70.0.3538.102+Safari%2F537.36	Gecko	Win32	en-GB	1366	768	24	WNbCVVUE	d1s1a	salience	126	D5b.6	D5b	d.3s1c.sdc	8	6	a	purple.mitt	green.mitt	orange.mitt	o2	c	2	o1	mitt	green	3	1	c	green
speaker	134	11/25	19:45	3	2	blue	100	robert	mitt_	26-35	Other	male	fluent	Slovak	machine+learning	not+really	16621	12683	5374	Mozilla%2F5.0+%28Windows+NT+6.1%3B+Win64%3B+x64%29+AppleWebKit%2F537.36+%28KHTML%2C+like+Gecko%29+Chrome%2F70.0.3538.102+Safari%2F537.36	Gecko	Win32	en	1920	1080	24	7VOVCU2x	92fIr	speaker	134	D5c.4	D5c	d.3s1c.ssc	4	3	a	purple.mitt	blue.mitt	purple.mitt	o2	s	1	o1	mitt	purple	3	2	s	mitt
listener	209	11/25	19:45	1	3	A	76	robert	mitt_	36-45	English	male	fluent		Study+of+perception		14517	19935	9821	Mozilla%2F5.0+%28Windows+NT+10.0%3B+Win64%3B+x64%3B+rv%3A63.0%29+Gecko%2F20100101+Firefox%2F63.0	Gecko	Win32	en-US	1536	864	24	3W1M0laN	R79OE	listener	209	D9a.9	D9a	d.3s2c.s	12	1	b	blue.mitt	orange.mitt	orange.mitt	o2	s	2	o1	blue	mitt	1	3	s	mitt
salience	228	11/25	19:45	3	3	B	33	robert	boot_	26-35	English	female	fluent		unsure	none	6627	9185	4816	Mozilla%2F5.0+%28Windows+NT+10.0%3B+Win64%3B+x64%29+AppleWebKit%2F537.36+%28KHTML%2C+like+Gecko%29+Chrome%2F69.0.3497.100+Safari%2F537.36	Gecko	Win32	en	1920	1080	24	QkcFmgG8	HGpO2	salience	228	D10a.8	D10a	d.3s3c.s	6	0	a	green.boot	green.boot	green.boot	o2	c	1	o3	green	boot	3	3	s	boot
listener	207	11/25	19:45	2	3	A	100	robert	table_	46-55	English	female	fluent		perceptions	no	9901	12024	15675	Mozilla%2F5.0+%28Windows+NT+10.0%3B+Win64%3B+x64%29+AppleWebKit%2F537.36+%28KHTML%2C+like+Gecko%29+Chrome%2F70.0.3538.102+Safari%2F537.36	Gecko	Win32	en-US	1600	900	24	CUH9ZF1j	koodd	listener	207	D9a.7	D9a	d.3s2c.s	11	1	b	blue.table	orange.table	orange.table	o2	c	1	o3	orange	table	2	3	c	orange
salience	170	11/25	19:45	2	2	A	90	robert	table_mitt_	26-35	English	male	fluent		reasoning	Great+survey%21	16096	35997	35202	Mozilla%2F5.0+%28Windows+NT+6.1%3B+Win64%3B+x64%29+AppleWebKit%2F537.36+%28KHTML%2C+like+Gecko%29+Chrome%2F70.0.3538.102+Safari%2F537.36	Gecko	Win32	en-US	1440	900	24	VatJnYzR	YOJoq	salience	170	D7a.10	D7a	d.2s2c.b.s	12	9	b	purple.mitt	orange.mitt	orange.table	o2	s	1	o3	mitt	orange	2	2	c	orange
listener	166	11/25	19:45	2	1	B	73	robert	table_boot_	26-35	English	female	fluent		Not+sure		6381	8878	7679	Mozilla%2F5.0+%28Macintosh%3B+Intel+Mac+OS+X+10_9_5%29+AppleWebKit%2F537.36+%28KHTML%2C+like+Gecko%29+Chrome%2F67.0.3396.87+Safari%2F537.36	Gecko	MacIntel	en-US	1920	1080	24	bZHbkpy1	BHbH9	listener	166	D7a.6	D7a	d.2s2c.b.s	2	6	b	purple.boot	blue.boot	blue.table	o2	c	1	o3	blue	table	2	1	s	boot
salience	131	11/25	19:45	3	1	B	33	robert	table_	26-35	Other	male	fluent	Russian	No+idea		9928	10304	9456	Mozilla%2F5.0+%28Windows+NT+6.1%3B+Win64%3B+x64%3B+rv%3A52.0%29+Gecko%2F20100101+Firefox%2F52.0	Gecko	Win64	en-US	1680	1050	24	Qec6urGw	LBBav	salience	131	D5c.1	D5c	d.3s1c.ssc	15	2	a	green.table	purple.table	green.table	o2	c	2	o3	table	purple	3	1	s	table
speaker	38	11/25	19:45	1	1	table	82	robert	fish_table_boot_	26-35	English	male	good	english	good	nice	58646	23767	15080	Mozilla%2F5.0+%28Windows+NT+6.1%3B+Win64%3B+x64%29+AppleWebKit%2F537.36+%28KHTML%2C+like+Gecko%29+Chrome%2F70.0.3538.102+Safari%2F537.36	Gecko	Win32	en-US	1024	768	24	QEEvJpcC	wInLX	speaker	38	D2b.8	D2b	d.1s2c.cds	11	3	b	purple.boot	orange.table	orange.fish	o2	s	1	o1	table	purple	1	1	c	orange
salience	141	11/25	19:45	2	2	C	69	robert	fish_boot_	46-55	English	female	fluent		picking+the+different+object+as+likely+to+be+the+topic+of+conversation		14173	23901	9142	Mozilla%2F5.0+%28Windows+NT+10.0%3B+Win64%3B+x64%29+AppleWebKit%2F537.36+%28KHTML%2C+like+Gecko%29+Chrome%2F70.0.3538.102+Safari%2F537.36	Gecko	Win32	en-US	1920	1080	24	zADsrqX6	Ofxiw	salience	141	D6a.1	D6a	d.2s2c.a.s	6	1	a	green.boot	green.boot	blue.fish	o2	c	2	o1	boot	green	2	2	c	green
speaker	59	11/25	19:45	2	1	orange	98	robert	mitt_boot_	56-65	English	female	fluent				17296	15920	7634	Mozilla%2F5.0+%28Windows+NT+6.1%3B+Win64%3B+x64%29+AppleWebKit%2F537.36+%28KHTML%2C+like+Gecko%29+Chrome%2F70.0.3538.102+Safari%2F537.36	Gecko	Win32	en-US	1280	800	24	gFPvk225	vWkOb	speaker	59	D3a.9	D3a	d.2s1c.c	10	8	b	green.mitt	orange.boot	blue.boot	o2	s	1	o3	boot	blue	2	1	c	orange
salience	158	11/25	19:45	2	2	B	80	robert	fish_boot_	26-35	English	male	fluent		memory+checking+		12705	45532	3486	Mozilla%2F5.0+%28Windows+NT+6.1%3B+Win64%3B+x64%29+AppleWebKit%2F537.36+%28KHTML%2C+like+Gecko%29+Chrome%2F70.0.3538.102+Safari%2F537.36	Gecko	Win32	en-US	1366	768	24	tygatQzb	C1UFZ	salience	158	D6b.8	D6b	d.2s2c.a.c	5	1	b	blue.boot	green.fish	green.fish	o2	s	2	o3	green	fish	2	2	s	fish
salience	106	11/25	19:45	1	3	B	76	robert	fish_mitt_	36-45	English	male	fluent		not+sure		5732	17566	3399	Mozilla%2F5.0+%28Windows+NT+6.3%29+AppleWebKit%2F537.36+%28KHTML%2C+like+Gecko%29+Chrome%2F70.0.3538.102+Safari%2F537.36	Gecko	Win32	en-US	1280	800	24	fTCcOFjW	Brr8o	salience	106	D4c.6	D4c	d.1s3c.css	13	3	a	purple.mitt	purple.fish	purple.mitt	o2	s	1	o1	fish	purple	1	3	c	purple
speaker	73	11/25	19:45	1	2	orange	100	robert	boot_	36-45	English	female	fluent		Unsure+-+some+sort+of+attention+study%3F		8622	6299	5280	Mozilla%2F5.0+%28Windows+NT+10.0%3B+Win64%3B+x64%29+AppleWebKit%2F537.36+%28KHTML%2C+like+Gecko%29+Chrome%2F70.0.3538.110+Safari%2F537.36	Gecko	Win32	en-US	1920	1080	24	1PwGK8He	eoc4i	speaker	73	D3c.3	D3c	d.2s1c.ssc	10	9	a	purple.boot	orange.boot	purple.mitt	o2	c	1	o1	orange	boot	1	2	s	boot
salience	193	11/25	19:45	3	2	C	80	robert	table_boot_	26-35	English	female	good		READING+ONE%27S+MIND		12568	22952	14124	Mozilla%2F5.0+%28Windows+NT+10.0%3B+Win64%3B+x64%29+AppleWebKit%2F537.36+%28KHTML%2C+like+Gecko%29+Chrome%2F70.0.3538.102+Safari%2F537.36	Gecko	Win32	en-US	1366	768	24	25dfTJV8	bBIYW	salience	193	D8b.3	D8b	d.2s3c.c	10	2	a	orange.boot	orange.boot	orange.table	o2	s	2	o3	orange	boot	3	2	c	orange
speaker	76	11/25	19:45	1	1	orange	100	robert	fish_table_	26-35	English	male	fluent		Perhaps+it+was+about+training+a+computer+program+to+recognize+objects%2F+categories.	Thank+you+for+the+opportunity+to+take+part.	16007	15973	6885	Mozilla%2F5.0+%28Windows+NT+10.0%3B+Win64%3B+x64%29+AppleWebKit%2F537.36+%28KHTML%2C+like+Gecko%29+Chrome%2F70.0.3538.102+Safari%2F537.36	Gecko	Win32	en-US	1920	1080	24	7MTo4gHJ	yeSHc	speaker	76	D3c.6	D3c	d.2s1c.ssc	11	1	b	blue.fish	orange.table	blue.table	o2	c	2	o1	fish	orange	1	1	s	table
listener	53	11/25	19:45	1	2	B	100	robert	table_mitt_	36-45	English	female	fluent				7431	39410	4695	Mozilla%2F5.0+%28Windows+NT+10.0%3B+Win64%3B+x64%29+AppleWebKit%2F537.36+%28KHTML%2C+like+Gecko%29+Chrome%2F70.0.3538.102+Safari%2F537.36	Gecko	Win32	en-US	1280	1024	24	uNM9LckB	wfmln	listener	53	D3a.3	D3a	d.2s1c.c	15	26	a	orange.table	purple.table	green.mitt	o2	c	1	o1	purple	table	1	2	c	purple
salience	237	11/25	19:46	3	3	A	100	robert	mitt_	26-35	Other	female	fluent	malayalam	good	no	25132	6345	2487	Mozilla%2F5.0+%28Windows+NT+6.1%29+AppleWebKit%2F537.36+%28KHTML%2C+like+Gecko%29+Chrome%2F70.0.3538.102+Safari%2F537.36	Gecko	Win32	en-US	1024	768	24	hJ7mQFtZ	4CVQ9	salience	237	D10b.7	D10b	d.3s3c.c	16	0	a	purple.mitt	purple.mitt	purple.mitt	o2	s	1	o1	mitt	purple	3	3	c	purple
salience	147	11/25	19:46	2	2	B	76	robert	table_mitt_	36-45	English	male	fluent	N%2FA	Memory	No	161731	54976	5069	Mozilla%2F5.0+%28Windows+NT+10.0%3B+Win64%3B+x64%29+AppleWebKit%2F537.36+%28KHTML%2C+like+Gecko%29+Chrome%2F70.0.3538.102+Safari%2F537.36	Gecko	Win32	en-US	1920	1080	24	99WsES4X	bdoLv	salience	147	D6a.7	D6a	d.2s2c.a.s	4	9	b	purple.table	blue.mitt	blue.mitt	o2	s	1	o3	mitt	blue	2	2	s	mitt
salience	34	11/25	19:46	2	1	A	100	robert	fish_table_boot_	36-45	English	female	fluent		Description		13608	11257	8551	Mozilla%2F5.0+%28Windows+NT+10.0%3B+Win64%3B+x64%29+AppleWebKit%2F537.36+%28KHTML%2C+like+Gecko%29+Chrome%2F70.0.3538.102+Safari%2F537.36	Gecko	Win32	en-US	1366	768	24	ForL9U5I	UMz8w	salience	34	D2b.4	D2b	d.1s2c.cds	2	3	a	blue.fish	blue.boot	purple.table	o2	c	1	o1	blue	fish	2	1	c	blue
speaker	91	11/25	19:46	1	3	fish	100	robert	fish_table_boot_	18-25	English	male	fluent		Describing+objects	no	7207	5254	5261	Mozilla%2F5.0+%28Macintosh%3B+Intel+Mac+OS+X+10_11_6%29+AppleWebKit%2F537.36+%28KHTML%2C+like+Gecko%29+Chrome%2F70.0.3538.77+Safari%2F537.36	Gecko	MacIntel	en-US	1280	800	24	SKC76C8F	Dx6x7	speaker	91	D4b.1	D4b	d.1s3c.cds	13	1	a	purple.boot	purple.fish	purple.table	o2	c	2	o1	boot	purple	1	3	c	purple
listener	61	11/25	19:46	1	1	B	57	robert	fish_table_	46-55	English	male	fluent		How+we+describe+things%3F	none	10985	16275	8712	Mozilla%2F5.0+%28Macintosh%3B+Intel+Mac+OS+X+10_13_6%29+AppleWebKit%2F605.1.15+%28KHTML%2C+like+Gecko%29+Version%2F12.0.1+Safari%2F605.1.15	Gecko	MacIntel	en-US	1440	900	24	8sRuHyRz	nCgJ9	listener	61	D3b.1	D3b	d.2s1c.sdc	7	8	a	orange.table	green.table	purple.fish	o2	c	2	o3	fish	green	1	1	s	table
speaker	143	11/25	19:46	2	2	table	100	robert	table_	36-45	English	male	fluent				7462	5194	2638	Mozilla%2F5.0+%28Windows+NT+10.0%3B+Win64%3B+x64%29+AppleWebKit%2F537.36+%28KHTML%2C+like+Gecko%29+Chrome%2F70.0.3538.102+Safari%2F537.36	Gecko	Win32	en-US	1600	900	24	iKEx4w09	fGnTN	speaker	143	D6a.3	D6a	d.2s2c.a.s	7	5	a	green.table	green.table	orange.boot	o2	c	2	o1	table	green	2	2	c	green
listener	239	11/25	19:46	2	2	A	62	robert	fish_table_	18-25	English	male	good	tamil+	i+like	no	16182	8936	3129	Mozilla%2F5.0+%28Windows+NT+6.1%29+AppleWebKit%2F537.36+%28KHTML%2C+like+Gecko%29+Chrome%2F70.0.3538.102+Safari%2F537.36	Gecko	Win32	en-US	1366	768	24	wyHHrnnE	16C6b	listener	239	D10b.9	D10b	d.3s3c.c	6	0	a	green.boot	green.boot	green.boot	o2	c	2	o3	boot	green	3	3	s	boot
salience	154	11/25	19:46	2	2	C	70	robert	fish_table_	18-25	English	male	fluent		Making+decisions+on+little+information.		10819	25773	12083	Mozilla%2F5.0+%28Windows+NT+10.0%3B+Win64%3B+x64%29+AppleWebKit%2F537.36+%28KHTML%2C+like+Gecko%29+Chrome%2F70.0.3538.102+Safari%2F537.36	Gecko	Win32	en-US	1366	768	24	7KRgWfqd	rhv1r	salience	154	D6b.4	D6b	d.2s2c.a.c	9	4	a	orange.fish	orange.fish	blue.table	o2	c	2	o1	fish	orange	2	2	s	fish
listener	25	11/25	19:46	1	2	B	75	robert	table_boot_	18-25	Spanish	male	good		No+idea.		7504	6438	11118	Mozilla%2F5.0+%28Windows+NT+10.0%3B+Win64%3B+x64%29+AppleWebKit%2F537.36+%28KHTML%2C+like+Gecko%29+Chrome%2F70.0.3538.102+Safari%2F537.36	Gecko	Win32	es-419	1920	1080	24	d8X7KD0T	f38o9	listener	25	D2a.5	D2a	d.1s2c.s	3	13	a	blue.boot	blue.table	green.boot	o2	c	2	o1	boot	blue	2	2	s	table
salience	138	11/25	19:46	2	3	B	46	robert	table_	26-35	English	female	fluent				9356	14499	7110	Mozilla%2F5.0+%28Windows+NT+10.0%3B+Win64%3B+x64%29+AppleWebKit%2F537.36+%28KHTML%2C+like+Gecko%29+Chrome%2F70.0.3538.77+Safari%2F537.36	Gecko	Win32	en-US	1366	768	24	GZeTws3F	uVrJo	salience	138	D5c.8	D5c	d.3s1c.ssc	3	1	a	green.table	blue.table	green.table	o2	s	2	o1	green	table	2	3	c	blue
listener	82	11/25	19:46	3	1	B	82	robert	fish_mitt_boot_	18-25	Other	male	good	Tamil	memory+hit	none	12174	11480	2265	Mozilla%2F5.0+%28Windows+NT+6.1%29+AppleWebKit%2F537.36+%28KHTML%2C+like+Gecko%29+Chrome%2F70.0.3538.102+Safari%2F537.36	Gecko	Win32	en-US	1366	768	24	m8LnyF90	339fj	listener	82	D4a.2	D4a	d.1s3c.s	6	7	a	green.mitt	green.boot	green.fish	o2	c	1	o3	green	fish	3	1	c	green
salience	93	11/25	19:46	1	3	C	80	robert	table_mitt_boot_	26-35	English	female	fluent		Trying+to+decipher+based+on+no+hint.	None	6906	9117	4279	Mozilla%2F5.0+%28Windows+NT+10.0%3B+Win64%3B+x64%29+AppleWebKit%2F537.36+%28KHTML%2C+like+Gecko%29+Chrome%2F70.0.3538.102+Safari%2F537.36	Gecko	Win32	en-US	1280	720	24	fQrloazo	XEuxk	salience	93	D4b.3	D4b	d.1s3c.cds	14	4	a	purple.table	purple.boot	purple.mitt	o2	s	1	o1	boot	purple	1	3	s	boot
listener	164	11/25	19:46	2	2	B	50	robert	table_boot_	36-45	English	female	fluent		unsure	no	9681	15389	7854	Mozilla%2F5.0+%28Windows+NT+10.0%3B+Win64%3B+x64%29+AppleWebKit%2F537.36+%28KHTML%2C+like+Gecko%29+Chrome%2F70.0.3538.102+Safari%2F537.36	Gecko	Win32	en-US	1366	768	24	GXFVqpir	dhOAe	listener	164	D7a.4	D7a	d.2s2c.b.s	6	5	a	green.table	green.boot	orange.boot	o2	s	2	o1	green	boot	2	2	s	boot
salience	23	11/25	19:46	2	1	A	30	robert	fish_mitt_boot_	36-45	English	male	fluent				10498	21491	5062	Mozilla%2F5.0+%28X11%3B+Linux+x86_64%3B+rv%3A63.0%29+Gecko%2F20100101+Firefox%2F63.0	Gecko	Linux+x86_64	en-US	1800	1125	24	4VG8eO4C	pc8qR	salience	23	D2a.3	D2a	d.1s2c.s	4	6	a	blue.fish	blue.mitt	purple.boot	o2	s	2	o1	blue	mitt	2	1	c	blue
speaker	87	11/25	19:46	3	1	mitt	100	robert	table_mitt_boot_	26-35	English	male	fluent		Not+sure+to+be+honest	None	8293	8311	6494	Mozilla%2F5.0+%28Windows+NT+10.0%3B+Win64%3B+x64%29+AppleWebKit%2F537.36+%28KHTML%2C+like+Gecko%29+Chrome%2F70.0.3538.102+Safari%2F537.36	Gecko	Win32	en-US	1920	1080	24	wJqQqc8U	MEbn0	speaker	87	D4a.7	D4a	d.1s3c.s	4	6	a	blue.boot	blue.mitt	blue.table	o2	s	2	o1	blue	mitt	3	1	s	mitt
speaker	209	11/25	19:46	1	3	orange	50	robert	mitt_	46-55	English	male	fluent		Not+sure		12308	25102	12094	Mozilla%2F5.0+%28Windows+NT+10.0%3B+Win64%3B+x64%3B+rv%3A63.0%29+Gecko%2F20100101+Firefox%2F63.0	Gecko	Win32	en-US	1920	1080	24	A693ULfD	z5naU	speaker	209	D9a.9	D9a	d.3s2c.s	12	1	b	blue.mitt	orange.mitt	orange.mitt	o2	s	2	o1	blue	mitt	1	3	s	mitt
salience	128	11/25	19:46	1	3	A	75	robert	table_	26-35	English	male	fluent		How+we+make+judgements		11349	13481	5511	Mozilla%2F5.0+%28Windows+NT+10.0%3B+Win64%3B+x64%29+AppleWebKit%2F537.36+%28KHTML%2C+like+Gecko%29+Chrome%2F70.0.3538.102+Safari%2F537.36	Gecko	Win32	en-US	1536	864	24	cB0PgUwd	WOK0e	salience	128	D5b.8	D5b	d.3s1c.sdc	3	6	a	purple.table	blue.table	orange.table	o2	c	1	o1	blue	table	1	3	c	blue
listener	68	11/25	19:46	2	1	C	100	robert	table_mitt_	36-45	English	other	fluent		not+sure	no	9187	13084	10115	Mozilla%2F5.0+%28Windows+NT+10.0%3B+Win64%3B+x64%29+AppleWebKit%2F537.36+%28KHTML%2C+like+Gecko%29+Chrome%2F70.0.3538.102+Safari%2F537.36	Gecko	Win32	en-US	1536	864	24	WBaFAUvK	0TpzX	listener	68	D3b.8	D3b	d.2s1c.sdc	16	6	b	orange.table	purple.mitt	blue.mitt	o2	s	1	o1	mitt	orange	2	1	s	mitt
speaker	219	11/25	19:46	1	3	blue	100	robert	fish_	26-35	English	male	fluent		Probability		11656	11504	8927	Mozilla%2F5.0+%28Windows+NT+10.0%3B+Win64%3B+x64%29+AppleWebKit%2F537.36+%28KHTML%2C+like+Gecko%29+Chrome%2F70.0.3538.102+Safari%2F537.36	Gecko	Win32	en-US	1280	720	24	WHnXZ1Fh	IpF14	speaker	219	D9b.9	D9b	d.3s2c.c	1	1	b	green.fish	blue.fish	blue.fish	o2	s	2	o1	green	fish	1	3	c	blue
listener	50	11/25	19:46	1	1	C	50	robert	fish_boot_	26-35	English	female	fluent		a+robot		6319	8537	9876	Mozilla%2F5.0+%28Windows+NT+10.0%3B+Win64%3B+x64%29+AppleWebKit%2F537.36+%28KHTML%2C+like+Gecko%29+Chrome%2F70.0.3538.102+Safari%2F537.36	Gecko	Win32	en-US	1920	1080	24	1tYjZ9PW	lv4vd	listener	50	D2c.10	D2c	d.1s2c.css	5	2	b	orange.boot	green.fish	green.boot	o2	s	2	o1	orange	fish	1	1	c	green
salience	119	11/25	19:46	1	3	A	56	robert	table_	26-35	English	female	fluent		Seeing+what+you+think+a+person+may+be+talking+about+by+just+their+name+and+appearance	Nothing+else+I+can+think+of	10421	12431	5110	Mozilla%2F5.0+%28Windows+NT+10.0%3B+Win64%3B+x64%29+AppleWebKit%2F537.36+%28KHTML%2C+like+Gecko%29+Chrome%2F70.0.3538.102+Safari%2F537.36	Gecko	Win32	en-US	1920	1080	24	rWs5sfmP	jCMlC	salience	119	D5a.9	D5a	d.3s1c.c	15	3	a	blue.table	purple.table	orange.table	o2	c	1	o1	purple	table	1	3	c	purple
salience	125	11/25	19:46	1	3	C	78	robert	table_	18-25	Other	male	fluent	tamil	memory+experiment+	good	8114	9223	3618	Mozilla%2F5.0+%28Windows+NT+6.1%3B+Win64%3B+x64%29+AppleWebKit%2F537.36+%28KHTML%2C+like+Gecko%29+Chrome%2F70.0.3538.102+Safari%2F537.36	Gecko	Win32	en-US	1366	768	24	EtudHg2z	Ar1Eu	salience	125	D5b.5	D5b	d.3s1c.sdc	11	2	a	blue.table	orange.table	purple.table	o2	s	2	o3	purple	table	1	3	c	orange
listener	24	11/25	19:46	2	1	B	100	robert	fish_table_boot_	26-35	English	male	fluent		Hmmm...+I+really+don%27t+know.		10670	9623	4999	Mozilla%2F5.0+%28Macintosh%3B+Intel+Mac+OS+X+10_9_5%29+AppleWebKit%2F537.36+%28KHTML%2C+like+Gecko%29+Chrome%2F67.0.3396.87+Safari%2F537.36	Gecko	MacIntel	en-US	1920	1080	24	PEHHwfjM	P8auT	listener	24	D2a.4	D2a	d.1s2c.s	2	11	a	blue.table	blue.boot	orange.fish	o2	s	2	o1	blue	boot	2	1	s	boot
listener	122	11/25	19:47	1	3	C	49	robert	fish_	36-45	English	male	fluent		To+see+if+asking+to+pick+purple+influenced+the+fish+that+was+picked		18702	34912	11464	Mozilla%2F5.0+%28Windows+NT+10.0%3B+Win64%3B+x64%29+AppleWebKit%2F537.36+%28KHTML%2C+like+Gecko%29+Chrome%2F70.0.3538.102+Safari%2F537.36	Gecko	Win32	en-US	1920	1080	24	PZthJqAW	Jb5cL	listener	122	D5b.2	D5b	d.3s1c.sdc	5	4	a	orange.fish	green.fish	purple.fish	o2	s	2	o3	purple	fish	1	3	s	fish
speaker	108	11/25	19:47	1	3	table	100	robert	fish_table_	26-35	Other	male	good	hindi	dnt+knw		9624	10262	13338	Mozilla%2F5.0+%28Windows+NT+10.0%3B+Win64%3B+x64%29+AppleWebKit%2F537.36+%28KHTML%2C+like+Gecko%29+Chrome%2F70.0.3538.102+Safari%2F537.36	Gecko	Win32	en-US	1366	768	24	BOy6QCn8	Q1VDq	speaker	108	D4c.8	D4c	d.1s3c.css	11	1	a	orange.fish	orange.table	orange.fish	o2	s	1	o3	table	orange	1	3	s	table
listener	97	11/25	19:47	1	3	C	33	robert	table_mitt_boot_	56-65	English	male	fluent		logical+thought	no	16225	60879	22835	Mozilla%2F5.0+%28Windows+NT+6.1%3B+Win64%3B+x64%29+AppleWebKit%2F537.36+%28KHTML%2C+like+Gecko%29+Chrome%2F70.0.3538.102+Safari%2F537.36	Gecko	Win32	en-US	1366	768	24	P5AStLru	azs6H	listener	97	D4b.7	D4b	d.1s3c.cds	2	6	a	blue.mitt	blue.boot	blue.table	o2	c	2	o3	table	blue	1	3	c	blue
listener	152	11/25	19:47	1	2	A	50	robert	table_mitt_	26-35	English	male	fluent		opinion	none	9111	12269	8755	Mozilla%2F5.0+%28Windows+NT+6.1%3B+Win64%3B+x64%29+AppleWebKit%2F537.36+%28KHTML%2C+like+Gecko%29+Chrome%2F70.0.3538.102+Safari%2F537.36	Gecko	Win32	en-US	1366	768	24	ei8SZZlz	2sBeT	listener	152	D6b.2	D6b	d.2s2c.a.c	15	7	a	purple.table	purple.table	blue.mitt	o2	s	2	o3	blue	table	1	2	c	purple
speaker	100	11/25	19:47	1	3	table	90	robert	table_mitt_boot_	26-35	English	male	fluent		item+identification.	Robert+looks+like+a+cool+dude.	8788	11600	12128	Mozilla%2F5.0+%28Windows+NT+10.0%3B+Win64%3B+x64%3B+rv%3A63.0%29+Gecko%2F20100101+Firefox%2F63.0	Gecko	Win32	en-US	1920	1080	24	zhSMKmja	8C10a	speaker	100	D4b.10	D4b	d.1s3c.cds	3	6	a	blue.mitt	blue.table	blue.boot	o2	s	1	o1	table	blue	1	3	s	table
salience	142	11/25	19:47	1	2	A	62	robert	fish_table_	18-25	Other	male	fluent	Albanian	Understanding+imagination	Very+interesting+study	11251	18764	6727	Mozilla%2F5.0+%28Windows+NT+10.0%29+AppleWebKit%2F537.36+%28KHTML%2C+like+Gecko%29+Chrome%2F58.0.3029.110+Safari%2F537.36+Edge%2F16.16299	Gecko	Win32	en-US	1280	800	24	XXMaj3S8	8P5Eg	salience	142	D6a.2	D6a	d.2s2c.a.s	1	6	a	blue.fish	blue.fish	purple.table	o2	s	2	o3	purple	fish	1	2	s	fish
salience	26	11/25	19:47	2	1	A	33	robert	fish_table_boot_	36-45	English	female	fluent		Memory+perhaps%3F	No+comment	16894	15505	15838	Mozilla%2F5.0+%28Windows+NT+10.0%3B+Win64%3B+x64%29+AppleWebKit%2F537.36+%28KHTML%2C+like+Gecko%29+Chrome%2F70.0.3538.102+Safari%2F537.36	Gecko	Win32	en-US	1280	720	24	53aa5ez1	VQe3I	salience	26	D2a.6	D2a	d.1s2c.s	13	11	b	green.boot	purple.fish	purple.table	o2	c	1	o3	purple	table	2	1	s	fish
speaker	42	11/25	19:47	2	2	fish	100	robert	fish_boot_	46-55	English	female	fluent		Colors+and+shapes		17011	19265	10188	Mozilla%2F5.0+%28Windows+NT+10.0%3B+Win64%3B+x64%29+AppleWebKit%2F537.36+%28KHTML%2C+like+Gecko%29+Chrome%2F70.0.3538.102+Safari%2F537.36	Gecko	Win32	en-US	1536	864	24	j4TMV7ju	cZpjf	speaker	42	D2c.2	D2c	d.1s2c.css	9	3	a	orange.boot	orange.fish	purple.boot	o2	c	1	o3	orange	boot	2	2	c	orange
listener	45	11/25	19:47	2	2	B	60	robert	mitt_boot_	56-65	English	female	fluent		thought+I+would+be+describing+an+item	fun+HIT+to+complete+	11992	21201	11422	Mozilla%2F5.0+%28Macintosh%3B+Intel+Mac+OS+X+10_14%29+AppleWebKit%2F605.1.15+%28KHTML%2C+like+Gecko%29+Version%2F12.0+Safari%2F605.1.15	Gecko	MacIntel	en-US	1440	900	24	rdwYbpnO	7yKN5	listener	45	D2c.5	D2c	d.1s2c.css	8	5	a	green.boot	green.mitt	orange.boot	o2	c	1	o3	green	boot	2	2	s	mitt
listener	221	11/25	19:47	3	3	A	33	robert	mitt_	36-45	English	male	good				8279	12467	19134	Mozilla%2F5.0+%28Windows+NT+10.0%3B+Win64%3B+x64%29+AppleWebKit%2F537.36+%28KHTML%2C+like+Gecko%29+Chrome%2F70.0.3538.102+Safari%2F537.36	Gecko	Win32	en-US	1280	854	24	Nbg3bCFx	XXXTS	listener	221	D10a.1	D10a	d.3s3c.s	8	0	a	green.mitt	green.mitt	green.mitt	o2	c	2	o1	mitt	green	3	3	c	green
speaker	32	11/25	19:47	1	1	boot	73	robert	boot_	18-25	English	male	fluent		identifying+objects		45936	43419	7807	Mozilla%2F5.0+%28Windows+NT+10.0%3B+Win64%3B+x64%29+AppleWebKit%2F537.36+%28KHTML%2C+like+Gecko%29+Chrome%2F70.0.3538.102+Safari%2F537.36	Gecko	Win32	en-US	1920	1080	24	b2nhxeh0	pG3Hq	speaker	32	D2b.2	D2b	d.1s2c.cds	14	14	a	purple.mitt	purple.boot	green.fish	o2	s	2	o3	green	boot	1	1	s	boot
speaker	142	11/25	19:47	1	2	fish	81	richard	fish_	26-35	English	male	fluent		object+describe	No	12190	10401	12864	Mozilla%2F5.0+%28Windows+NT+10.0%29+AppleWebKit%2F537.36+%28KHTML%2C+like+Gecko%29+Chrome%2F70.0.3538.102+Safari%2F537.36	Gecko	Win32	en-US	1366	768	24	BVsSPXud	ti1wF	speaker	142	D6a.2	D6a	d.2s2c.a.s	1	6	a	blue.fish	blue.fish	purple.table	o2	s	2	o3	purple	fish	1	2	s	fish
listener	16	11/25	19:47	3	1	B	90	robert	car_table_boot_	26-35	English	male	fluent		demographics		7400	6170	4019	Mozilla%2F5.0+%28Macintosh%3B+Intel+Mac+OS+X+10_14_1%29+AppleWebKit%2F537.36+%28KHTML%2C+like+Gecko%29+Chrome%2F70.0.3538.77+Safari%2F537.36	Gecko	MacIntel	en-US	1440	900	24	8sKNZ3j6	jeBIM	listener	16	D1b.6	D1b	d.1s1c.c	11	42	a	green.boot	orange.table	purple.boot	o2	s	1	o3	table	purple	1	1	c	orange
salience	165	11/25	19:47	2	2	C	91	robert	table_boot_	36-45	English	male	fluent		Tables+and+boots	Nope.	8058	8768	3918	Mozilla%2F5.0+%28Windows+NT+10.0%3B+Win64%3B+x64%29+AppleWebKit%2F537.36+%28KHTML%2C+like+Gecko%29+Chrome%2F70.0.3538.102+Safari%2F537.36	Gecko	Win32	en-US	1366	768	24	aO69LMUf	iqE8j	salience	165	D7a.5	D7a	d.2s2c.b.s	7	4	a	green.boot	green.table	blue.table	o2	c	2	o3	table	green	2	2	c	green
salience	216	11/25	19:47	2	3	B	41	robert	boot_	56-65	English	female	fluent		Not+sure	no	13790	22461	16405	Mozilla%2F5.0+%28Windows+NT+10.0%3B+Win64%3B+x64%29+AppleWebKit%2F537.36+%28KHTML%2C+like+Gecko%29+Chrome%2F70.0.3538.102+Safari%2F537.36	Gecko	Win32	en-US	1366	768	24	5QUOFtS5	01gZt	salience	216	D9b.6	D9b	d.3s2c.c	14	2	b	green.boot	purple.boot	purple.boot	o2	s	2	o3	purple	boot	2	3	s	boot
speaker	64	11/25	19:47	2	1	fish	79	robert	fish_boot_	26-35	English	female	fluent		How+we+explain+things+we+see%2C+either+by+color+or+the+object+it+is	great+survey%2C+Thank+you%21	10571	13178	9052	Mozilla%2F5.0+%28Windows+NT+10.0%3B+Win64%3B+x64%29+AppleWebKit%2F537.36+%28KHTML%2C+like+Gecko%29+Chrome%2F70.0.3538.102+Safari%2F537.36	Gecko	Win32	en-US	1366	768	24	xonYBhWv	A4awI	speaker	64	D3b.4	D3b	d.2s1c.sdc	5	7	a	orange.fish	green.fish	blue.boot	o2	s	1	o3	fish	blue	2	1	c	green
salience	196	11/25	19:48	2	3	A	100	robert	table_mitt_	18-25	English	female	fluent		Object+differentiation%3F+		13012	10597	4722	Mozilla%2F5.0+%28Windows+NT+10.0%3B+Win64%3B+x64%29+AppleWebKit%2F537.36+%28KHTML%2C+like+Gecko%29+Chrome%2F70.0.3538.102+Safari%2F537.36	Gecko	Win32	en-US	1366	768	24	ItcdFQWF	MOrER	salience	196	D8b.6	D8b	d.2s3c.c	15	3	b	purple.mitt	purple.table	purple.table	o2	s	1	o1	table	purple	2	3	c	purple
listener	213	11/25	19:48	3	2	A	50	robert	fish_	18-25	English	male	fluent				7554	6218	4597	Mozilla%2F5.0+%28Windows+NT+10.0%3B+Win64%3B+x64%29+AppleWebKit%2F537.36+%28KHTML%2C+like+Gecko%29+Chrome%2F70.0.3538.102+Safari%2F537.36	Gecko	Win32	en-US	1920	1080	24	LAmOhC1t	ol4m5	listener	213	D9b.3	D9b	d.3s2c.c	9	1	a	orange.fish	orange.fish	blue.fish	o2	c	2	o1	fish	orange	3	2	s	fish
salience	206	11/25	19:48	2	3	B	87	robert	boot_	26-35	English	female	fluent		Guessing+what+Robert+was+saying+based+on+the+ratio+of+colored+boots	Thank+you%21	16183	9649	6575	Mozilla%2F5.0+%28Windows+NT+10.0%3B+Win64%3B+x64%3B+rv%3A63.0%29+Gecko%2F20100101+Firefox%2F63.0	Gecko	Win32	en-US	1536	864	24	u9Igd5xR	2AaxU	salience	206	D9a.6	D9a	d.3s2c.s	10	1	b	blue.boot	orange.boot	orange.boot	o2	c	1	o1	orange	boot	2	3	s	boot
speaker	139	11/25	19:48	1	3	purple	100	robert	mitt_	56-65	English	female	fluent		Fun		16828	16219	25849	Mozilla%2F5.0+%28Windows+NT+10.0%3B+Win64%3B+x64%29+AppleWebKit%2F537.36+%28KHTML%2C+like+Gecko%29+Chrome%2F70.0.3538.102+Safari%2F537.36	Gecko	Win32	en-US	1366	768	24	kBInKxem	Ppw4p	speaker	139	D5c.9	D5c	d.3s1c.ssc	16	1	a	blue.mitt	purple.mitt	blue.mitt	o2	c	1	o3	purple	mitt	1	3	c	purple
speaker	9	11/25	19:48	2	1	fish	100	robert	car_mitt_	56-65	English	male	fluent		I+don%27t+know		10684	15880	9822	Mozilla%2F5.0+%28Windows+NT+10.0%3B+Win64%3B+x64%3B+rv%3A63.0%29+Gecko%2F20100101+Firefox%2F63.0	Gecko	Win32	en-US	1366	768	24	YNJyrtq3	oarZN	speaker	9	D1a.9	D1a	d.1s1c.s	9	79	a	purple.mitt	orange.fish	blue.mitt	o2	c	2	o3	mitt	orange	2	1	c	orange
listener	26	11/25	19:48	2	1	B	100	robert	fish_table_boot_	26-35	English	male	fluent	N%2FA	Reading+%26+Image+comprehension	No	7921	6227	5865	Mozilla%2F5.0+%28Windows+NT+6.3%3B+Win64%3B+x64%29+AppleWebKit%2F537.36+%28KHTML%2C+like+Gecko%29+Chrome%2F70.0.3538.110+Safari%2F537.36	Gecko	Win32	en-US	1920	1080	24	3u6dmX7l	KHPu9	listener	26	D2a.6	D2a	d.1s2c.s	13	11	b	green.boot	purple.fish	purple.table	o2	c	1	o3	purple	table	2	1	s	fish
listener	123	11/25	19:48	3	1	A	58	robert	boot_	over65	English	female	fluent		no+idea		10016	12055	10487	Mozilla%2F5.0+%28Windows+NT+10.0%3B+Win64%3B+x64%29+AppleWebKit%2F537.36+%28KHTML%2C+like+Gecko%29+Chrome%2F64.0.3282.140+Safari%2F537.36+Edge%2F17.17134	Gecko	Win32	en-US	1366	768	24	YvdgvLIb	Ljb3M	listener	123	D5b.3	D5b	d.3s1c.sdc	2	4	a	orange.boot	blue.boot	purple.boot	o2	s	1	o1	boot	orange	3	1	s	boot
speaker	181	11/25	19:48	3	1	table	50	robert	fish_table_	26-35	English	male	fluent				6100	9870	8137	Mozilla%2F5.0+%28Windows+NT+10.0%3B+Win64%3B+x64%29+AppleWebKit%2F537.36+%28KHTML%2C+like+Gecko%29+Chrome%2F70.0.3538.102+Safari%2F537.36	Gecko	Win32	en-US	1920	1080	24	pDBYF05w	Otr9z	speaker	181	D8a.1	D8a	d.2s3c.s	15	1	a	purple.table	purple.table	purple.fish	o2	c	1	o3	purple	fish	3	1	s	table
salience	175	11/25	19:48	2	2	A	75	robert	table_boot_	over65	English	female	fluent		Choosing+an+object+based+on+what+you+think+someone+wants	no	15439	18098	13564	Mozilla%2F5.0+%28Windows+NT+10.0%3B+Win64%3B+x64%29+AppleWebKit%2F537.36+%28KHTML%2C+like+Gecko%29+Chrome%2F70.0.3538.102+Safari%2F537.36	Gecko	Win32	en-US	1366	768	24	Okj1ZoG3	bwvo2	salience	175	D7b.5	D7b	d.2s2c.b.c	7	5	a	green.boot	green.table	orange.table	o2	s	1	o1	table	green	2	2	s	table
speaker	222	11/25	19:48	3	3	fish	69	robert	fish_	18-25	English	male	intermediate	MALAYALM	NICE	NONE	29872	4904	3216	Mozilla%2F5.0+%28Windows+NT+6.2%29+AppleWebKit%2F537.36+%28KHTML%2C+like+Gecko%29+Chrome%2F70.0.3538.102+Safari%2F537.36	Gecko	Win32	en-US	1366	768	24	fs2zk4y3	ZIrPy	speaker	222	D10a.2	D10a	d.3s3c.s	13	0	a	purple.fish	purple.fish	purple.fish	o2	s	1	o1	fish	purple	3	3	s	fish
listener	168	11/25	19:48	2	1	C	75	robert	fish_mitt_	26-35	Other	male	intermediate	Malayalam	no+idea	interesting	15821	22152	4159	Mozilla%2F5.0+%28Windows+NT+6.1%29+AppleWebKit%2F537.36+%28KHTML%2C+like+Gecko%29+Chrome%2F70.0.3538.102+Safari%2F537.36	Gecko	Win32	en-US	1366	768	24	fRBo723z	tpjQA	listener	168	D7a.8	D7a	d.2s2c.b.s	9	7	b	blue.fish	orange.fish	orange.mitt	o2	c	1	o3	orange	mitt	2	1	s	fish
salience	14	11/25	19:48	3	3	C	65	robert	boot_	26-35	Other	male	good	tamil	nice	nice+	6284	4446	2750	Mozilla%2F5.0+%28Windows+NT+6.1%29+AppleWebKit%2F537.36+%28KHTML%2C+like+Gecko%29+Chrome%2F70.0.3538.102+Safari%2F537.36	Gecko	Win32	en-US	1366	768	24	XsrHlPkk	WNWLl	salience	14	D1b.4	D1b	d.1s1c.c	3	16	a	orange.fish	blue.table	green.mitt	o2	s	1	o1	table	orange	1	1	c	blue
speaker	24	11/25	19:48	2	1	boot	100	robert	fish_table_boot_	18-25	English	female	fluent		see+how+people+give+information		29313	23214	11639	Mozilla%2F5.0+%28Windows+NT+10.0%3B+Win64%3B+x64%29+AppleWebKit%2F537.36+%28KHTML%2C+like+Gecko%29+Chrome%2F64.0.3282.140+Safari%2F537.36+Edge%2F17.17134	Gecko	Win32	en-US	1438	808	24	5wO7Gi6t	ODM7c	speaker	24	D2a.4	D2a	d.1s2c.s	2	11	a	blue.table	blue.boot	orange.fish	o2	s	2	o1	blue	boot	2	1	s	boot
listener	93	11/25	19:48	1	3	C	70	robert	table_mitt_boot_	26-35	English	male	fluent		Investigating+perceptions+of+color+association+with+mundane+objects.	No+comments.	10503	21152	13080	Mozilla%2F5.0+%28Windows+NT+10.0%3B+Win64%3B+x64%29+AppleWebKit%2F537.36+%28KHTML%2C+like+Gecko%29+Chrome%2F70.0.3538.102+Safari%2F537.36	Gecko	Win32	en-US	1440	900	24	OQJ7cYNa	tttCk	listener	93	D4b.3	D4b	d.1s3c.cds	14	4	a	purple.table	purple.boot	purple.mitt	o2	s	1	o1	boot	purple	1	3	s	boot
salience	70	11/25	19:48	1	2	C	80	robert	table_	36-45	English	female	fluent		If+things+said+previously+influence+your+decision+process	none++Thank+you	7775	11136	5288	Mozilla%2F5.0+%28Windows+NT+10.0%3B+Win64%3B+x64%29+AppleWebKit%2F537.36+%28KHTML%2C+like+Gecko%29+Chrome%2F70.0.3538.102+Safari%2F537.36	Gecko	Win32	en-US	1366	768	24	qY2wTCfZ	UjOuZ	salience	70	D3b.10	D3b	d.2s1c.sdc	3	5	b	orange.mitt	blue.table	green.table	o2	s	2	o3	green	table	1	2	c	blue
salience	68	11/25	19:48	2	1	A	50	robert	table_mitt_	18-25	English	male	fluent				7524	9700	5743	Mozilla%2F5.0+%28Windows+NT+6.3%3B+Win64%3B+x64%29+AppleWebKit%2F537.36+%28KHTML%2C+like+Gecko%29+Chrome%2F70.0.3538.102+Safari%2F537.36	Gecko	Win32	en-US	1920	1080	24	Q9Fvt5oT	5sk47	salience	68	D3b.8	D3b	d.2s1c.sdc	16	6	b	orange.table	purple.mitt	blue.mitt	o2	s	1	o1	mitt	orange	2	1	s	mitt
salience	160	11/25	19:48	1	2	A	75	robert	fish_table_	26-35	English	male	fluent		Possibly+something+about+hearing+imparement+and+mouth+reading	Nope	11043	38040	8341	Mozilla%2F5.0+%28Windows+NT+10.0%3B+Win64%3B+x64%3B+rv%3A63.0%29+Gecko%2F20100101+Firefox%2F63.0	Gecko	Win32	en-US	1536	864	24	Dl8NMrfI	760p8	salience	160	D6b.10	D6b	d.2s2c.a.c	1	6	b	purple.table	blue.fish	blue.fish	o2	c	2	o1	table	blue	1	2	s	fish
listener	238	11/25	19:49	3	3	C	76	robert	fish_	26-35	Other	female	beginner	malayalam	nice	no	20077	51618	12511	Mozilla%2F5.0+%28Windows+NT+6.1%29+AppleWebKit%2F537.36+%28KHTML%2C+like+Gecko%29+Chrome%2F70.0.3538.110+Safari%2F537.36	Gecko	Win32	en-US	1024	768	24	P1CKUyZ9	0XyA7	listener	238	D10b.8	D10b	d.3s3c.c	9	0	a	orange.fish	orange.fish	orange.fish	o2	c	1	o3	orange	fish	3	3	c	orange
speaker	230	11/25	19:49	3	3	boot	100	robert	mitt_boot_	26-35	Other	female	good	kerela	very+honesty	nothing	11479	317985	5576	Mozilla%2F5.0+%28Windows+NT+6.1%29+AppleWebKit%2F537.36+%28KHTML%2C+like+Gecko%29+Chrome%2F70.0.3538.102+Safari%2F537.36	Gecko	Win32	en-US	1024	768	24	QFiNX0aD	jyeFH	speaker	230	D10a.10	D10a	d.3s3c.s	10	0	a	orange.boot	orange.boot	orange.boot	o2	s	2	o3	orange	boot	3	3	c	orange
speaker	19	11/25	19:49	1	1	purple	100	robert	fish_mitt_boot_	18-25	English	female	fluent		Machine+learning	Thank+you%21	5126	9708	17997	Mozilla%2F5.0+%28Windows+NT+10.0%3B+Win64%3B+x64%3B+rv%3A63.0%29+Gecko%2F20100101+Firefox%2F63.0	Gecko	Win32	en-US	1920	1080	24	wARSZ9wr	9xEzi	speaker	19	D1b.9	D1b	d.1s1c.c	16	29	a	blue.boot	purple.mitt	green.fish	o2	c	1	o1	purple	boot	1	1	c	purple
speaker	2	11/25	19:49	1	1	purple	99	robert	fish_mitt_boot_	36-45	English	male	fluent		I+don%27t+know		9267	11373	11410	Mozilla%2F5.0+%28Macintosh%3B+Intel+Mac+OS+X+10_7_5%29+AppleWebKit%2F537.36+%28KHTML%2C+like+Gecko%29+Chrome%2F49.0.2623.112+Safari%2F537.36	Gecko	MacIntel	en-US	1280	800	24	FXVZgvVB	2k6xl	speaker	2	D1a.2	D1a	d.1s1c.s	14	25	a	orange.fish	purple.boot	blue.mitt	o2	s	1	o1	boot	orange	1	1	c	purple
listener	205	11/25	19:49	3	2	C	50	robert	mitt_	26-35	English	female	fluent		To+see+the+percentage+we+chose.	None+that+I+can+think+of.	7802	13606	7864	Mozilla%2F5.0+%28Windows+NT+10.0%3B+Win64%3B+x64%29+AppleWebKit%2F537.36+%28KHTML%2C+like+Gecko%29+Chrome%2F70.0.3538.102+Safari%2F537.36	Gecko	Win32	en-US	1920	1080	24	K4DR7yaj	bFisG	listener	205	D9a.5	D9a	d.3s2c.s	16	1	a	purple.mitt	purple.mitt	blue.mitt	o2	c	2	o1	mitt	purple	3	2	s	mitt
speaker	92	11/25	19:49	3	1	boot	99	robert	table_mitt_boot_	36-45	Spanish	female	fluent		Teaching+a+robot+to+recognize+words		15687	13688	8527	Mozilla%2F5.0+%28Windows+NT+10.0%3B+Win64%3B+x64%29+AppleWebKit%2F537.36+%28KHTML%2C+like+Gecko%29+Chrome%2F70.0.3538.102+Safari%2F537.36	Gecko	Win32	en-US	1093	615	24	bLXjli6S	8pwT6	speaker	92	D4b.2	D4b	d.1s3c.cds	6	4	a	green.table	green.boot	green.mitt	o2	s	2	o1	green	boot	3	1	s	boot
salience	69	11/25	19:49	1	1	A	71	robert	boot_	26-35	English	male	fluent		Pick+or+describe+an+object		13176	16456	6279	Mozilla%2F5.0+%28Macintosh%3B+Intel+Mac+OS+X+10_10_5%29+AppleWebKit%2F537.36+%28KHTML%2C+like+Gecko%29+Chrome%2F70.0.3538.102+Safari%2F537.36	Gecko	MacIntel	en-US	1920	1200	24	0ROejLph	sYfJF	salience	69	D3b.9	D3b	d.2s1c.sdc	10	15	b	blue.table	orange.boot	purple.boot	o2	c	2	o1	table	orange	1	1	c	orange
speaker	228	11/25	19:49	3	3	green	93	richard	boot_	36-45	English	female	fluent		perspective		12120	43043	6097	Mozilla%2F5.0+%28Windows+NT+10.0%3B+Win64%3B+x64%29+AppleWebKit%2F537.36+%28KHTML%2C+like+Gecko%29+Chrome%2F70.0.3538.102+Safari%2F537.36	Gecko	Win32	en-US	1920	1080	24	5J2f1XIv	wPdSu	speaker	228	D10a.8	D10a	d.3s3c.s	6	0	a	green.boot	green.boot	green.boot	o2	c	1	o3	green	boot	3	3	s	boot
salience	162	11/25	19:49	2	2	B	33	robert	table_mitt_	26-35	English	female	fluent		choosing+object		10302	10000	7980	Mozilla%2F5.0+%28X11%3B+CrOS+x86_64+11021.56.0%29+AppleWebKit%2F537.36+%28KHTML%2C+like+Gecko%29+Chrome%2F70.0.3538.76+Safari%2F537.36	Gecko	Linux+x86_64	en-US	1366	768	24	AYuEF4Dl	2x82Q	salience	162	D7a.2	D7a	d.2s2c.b.s	3	7	a	blue.mitt	blue.table	green.table	o2	s	2	o1	blue	table	2	2	c	blue
speaker	186	11/25	19:50	3	2	fish	70	robert	fish_table_	46-55	English	female	fluent		Describing+an+object+to+someone	N%2FA	8514	13142	10558	Mozilla%2F5.0+%28Windows+NT+10.0%3B+Win64%3B+x64%29+AppleWebKit%2F537.36+%28KHTML%2C+like+Gecko%29+Chrome%2F64.0.3282.140+Safari%2F537.36+Edge%2F17.17134	Gecko	Win32	en-US	1920	1080	24	eSTd70wr	9ngsP	speaker	186	D8a.6	D8a	d.2s3c.s	1	2	b	blue.table	blue.fish	blue.fish	o2	c	1	o3	blue	fish	3	2	c	blue
salience	178	11/25	19:50	2	2	B	33	robert	fish_boot_	36-45	English	female	fluent		probability		8252	11740	9801	Mozilla%2F5.0+%28Windows+NT+10.0%3B+Win64%3B+x64%29+AppleWebKit%2F537.36+%28KHTML%2C+like+Gecko%29+Chrome%2F70.0.3538.102+Safari%2F537.36	Gecko	Win32	en-US	1536	864	24	aMcrJu16	E7dFV	salience	178	D7b.8	D7b	d.2s2c.b.c	1	3	b	purple.fish	blue.fish	blue.boot	o2	c	1	o1	blue	fish	2	2	c	blue
listener	210	11/25	19:50	3	2	A	53	robert	fish_	26-35	English	male	fluent		exploring+how+people+perceive+others%27+choices	This+was+interesting+and+enjoyable.	7301	8632	9538	Mozilla%2F5.0+%28Windows+NT+10.0%3B+rv%3A63.0%29+Gecko%2F20100101+Firefox%2F63.0	Gecko	Win32	en-US	1920	1080	24	gYHWRWaJ	2bclu	listener	210	D9a.10	D9a	d.3s2c.s	1	2	b	orange.fish	blue.fish	blue.fish	o2	s	1	o3	fish	blue	3	2	c	blue
listener	13	11/25	19:50	1	1	B	99	robert	fish_table_	26-35	English	female	fluent				6950	6400	5568	Mozilla%2F5.0+%28Macintosh%3B+Intel+Mac+OS+X+10_12_1%29+AppleWebKit%2F537.36+%28KHTML%2C+like+Gecko%29+Chrome%2F65.0.3325.181+Safari%2F537.36	Gecko	MacIntel	en-US	1440	900	24	Dhpc96db	OdeOE	listener	13	D1b.3	D1b	d.1s1c.c	10	24	a	purple.fish	orange.boot	purple.table	o2	c	2	o3	table	orange	1	1	s	boot
salience	88	11/25	19:50	2	3	B	55	robert	mitt_boot_	18-25	English	female	fluent		I%27m+not+entirely+sure	I%27m+not+sure+what+the+study+was+for+so+I+don%27t+have+anything+to+comment.	13338	23739	16681	Mozilla%2F5.0+%28Linux%3B+Android+9%3B+Pixel%29+AppleWebKit%2F537.36+%28KHTML%2C+like+Gecko%29+Chrome%2F70.0.3538.110+Mobile+Safari%2F537.36	Gecko	Linux+armv8l	en-US	412	732	24	zKYH5hrA	AEmZ6	salience	88	D4a.8	D4a	d.1s3c.s	12	5	a	orange.boot	orange.mitt	orange.boot	o2	c	2	o1	boot	orange	2	3	c	orange
listener	200	11/25	19:50	2	3	A	50	robert	fish_mitt_	36-45	English	female	fluent		Following+instructions		11557	17851	12802	Mozilla%2F5.0+%28Windows+NT+10.0%3B+Win64%3B+x64%3B+rv%3A63.0%29+Gecko%2F20100101+Firefox%2F63.0	Gecko	Win32	en-US	1600	900	24	MQYKN9zy	NASza	listener	200	D8b.10	D8b	d.2s3c.c	13	3	b	purple.mitt	purple.fish	purple.fish	o2	s	1	o3	fish	purple	2	3	c	purple
listener	5	11/25	19:50	2	1	B	92	robert	fish_mitt_	26-35	Other	female	good	Malayalam	This+is+very+useful.	I+like+that+Requester%27s+interest.	7565	5260	3658	Mozilla%2F5.0+%28Windows+NT+6.1%29+AppleWebKit%2F537.36+%28KHTML%2C+like+Gecko%29+Chrome%2F70.0.3538.102+Safari%2F537.36	Gecko	Win32	en-US	1280	1024	24	RgVCy9Ub	qYS8V	listener	5	D1a.5	D1a	d.1s1c.s	16	21	a	orange.fish	purple.mitt	orange.fish	o2	c	2	o3	fish	purple	2	1	c	purple
listener	4	11/25	19:50	1	2	B	90	robert	fish_mitt_boot_	26-35	English	male	fluent		No+idea		11961	6442	10062	Mozilla%2F5.0+%28Windows+NT+10.0%3B+Win64%3B+x64%29+AppleWebKit%2F537.36+%28KHTML%2C+like+Gecko%29+Chrome%2F70.0.3538.102+Safari%2F537.36	Gecko	Win32	en-US	1536	864	24	OXoyvAt9	XvU7O	listener	4	D1a.4	D1a	d.1s1c.s	10	65	a	green.mitt	orange.boot	green.fish	o2	s	1	o1	boot	green	1	2	s	boot
salience	32	11/25	19:51	1	1	B	60	richard	fish_mitt_boot_	26-35	English	male	fluent	N%2FA	how+people+decide+on+objects	none	7866	16516	7417	Mozilla%2F5.0+%28Windows+NT+10.0%3B+Win64%3B+x64%29+AppleWebKit%2F537.36+%28KHTML%2C+like+Gecko%29+Chrome%2F70.0.3538.102+Safari%2F537.36	Gecko	Win32	en-US	1536	864	24	6XK5Y4s3	MwFZF	salience	32	D2b.2	D2b	d.1s2c.cds	14	14	a	purple.mitt	purple.boot	green.fish	o2	s	2	o3	green	boot	1	1	s	boot
speaker	152	11/25	19:51	1	2	table	75	richard	table_	26-35	English	male	intermediate			good	7342	9472	6416	Mozilla%2F5.0+%28Windows+NT+6.1%29+AppleWebKit%2F537.36+%28KHTML%2C+like+Gecko%29+Chrome%2F70.0.3538.102+Safari%2F537.36	Gecko	Win32	en-US	1024	768	24	3plP9UGt	cOv2j	speaker	152	D6b.2	D6b	d.2s2c.a.c	15	7	a	purple.table	purple.table	blue.mitt	o2	s	2	o3	blue	table	1	2	c	purple
speaker	124	11/25	19:51	3	3	boot	66	robert	boot_	26-35	Other	female	good	tamil	nice	nice	6207	14887	4471	Mozilla%2F5.0+%28Windows+NT+6.1%29+AppleWebKit%2F537.36+%28KHTML%2C+like+Gecko%29+Chrome%2F70.0.3538.102+Safari%2F537.36	Gecko	Win32	en-US	1024	768	24	8CuIOMl1	PYlG7	speaker	124	D5b.4	D5b	d.3s1c.sdc	10	3	a	green.boot	orange.boot	blue.boot	o2	s	2	o1	green	boot	1	3	s	boot
speaker	41	11/25	19:51	2	1	fish	94	robert	fish_table_	26-35	English	female	fluent		memory	no	10645	11190	5759	Mozilla%2F5.0+%28Windows+NT+10.0%3B+Win64%3B+x64%29+AppleWebKit%2F537.36+%28KHTML%2C+like+Gecko%29+Chrome%2F70.0.3538.102+Safari%2F537.36	Gecko	Win32	en-US	1366	768	24	hbikRTM5	cjqVs	speaker	41	D2c.1	D2c	d.1s2c.css	1	4	a	blue.table	blue.fish	green.table	o2	s	2	o1	blue	fish	2	1	c	blue
listener	226	11/25	19:51	3	3	A	34	robert	mitt_	26-35	English	female	fluent		To+see+how+confident+people+are+of+themselves+when+they+have+no+way+oof+knowing+if+they%27re+right	No	12218	8519	6172	Mozilla%2F5.0+%28Windows+NT+10.0%3B+Win64%3B+x64%29+AppleWebKit%2F537.36+%28KHTML%2C+like+Gecko%29+Chrome%2F70.0.3538.102+Safari%2F537.36	Gecko	Win32	en-US	1366	768	24	65UMMkyf	Fv52Z	listener	226	D10a.6	D10a	d.3s3c.s	4	0	a	blue.mitt	blue.mitt	blue.mitt	o2	c	2	o1	mitt	blue	3	3	s	mitt
speaker	201	11/25	19:51	3	1	table	57	robert	table_	18-25	English	male	fluent		not+sure	no	6045	3428	29557	Mozilla%2F5.0+%28Windows+NT+6.2%3B+Win64%3B+x64%29+AppleWebKit%2F537.36+%28KHTML%2C+like+Gecko%29+Chrome%2F70.0.3538.102+Safari%2F537.36	Gecko	Win32	en-US	1366	768	24	AKDyP66S	kylLS	speaker	201	D9a.1	D9a	d.3s2c.s	3	2	a	blue.table	blue.table	orange.table	o2	s	1	o3	table	orange	3	1	s	table
salience	20	11/25	19:51	1	1	C	63	robert	fish_table_mitt_	26-35	English	female	fluent		to+pick+objects	no	12731	18195	9492	Mozilla%2F5.0+%28Windows+NT+10.0%3B+Win64%3B+x64%29+AppleWebKit%2F537.36+%28KHTML%2C+like+Gecko%29+Chrome%2F64.0.3282.140+Safari%2F537.36+Edge%2F17.17134	Gecko	Win32	en-US	1280	720	24	qRsiUdTT	Afo5Y	salience	20	D1b.10	D1b	d.1s1c.c	1	76	a	purple.mitt	blue.fish	green.table	o2	c	2	o3	table	blue	1	1	c	blue
speaker	29	11/25	19:51	1	2	mitt	100	robert	table_mitt_boot_	18-25	English	female	fluent				9268	10410	32742	Mozilla%2F5.0+%28Windows+NT+10.0%3B+Win64%3B+x64%29+AppleWebKit%2F537.36+%28KHTML%2C+like+Gecko%29+Chrome%2F70.0.3538.102+Safari%2F537.36	Gecko	Win32	en-US	1366	768	24	i7BX5pfn	PSnvH	speaker	29	D2a.9	D2a	d.1s2c.s	8	24	b	purple.boot	green.mitt	green.table	o2	s	1	o3	mitt	green	1	2	c	green
speaker	94	11/25	19:51	1	3	mitt	100	robert	table_mitt_boot_	26-35	English	male	fluent		how+to+describe+items		7366	4808	4079	Mozilla%2F5.0+%28Windows+NT+10.0%3B+Win64%3B+x64%29+AppleWebKit%2F537.36+%28KHTML%2C+like+Gecko%29+Chrome%2F70.0.3538.102+Safari%2F537.36	Gecko	Win32	en-US	1366	768	24	bZxo4f44	7U6mD	speaker	94	D4b.4	D4b	d.1s3c.cds	16	4	a	purple.boot	purple.mitt	purple.table	o2	c	2	o3	table	purple	1	3	c	purple
listener	129	11/25	19:51	3	1	B	36	robert	fish_	18-25	English	male	fluent		I+believe+this+HIT+is+about+studying+how+individuals+interpret+language+and+make+decisions.		7784	7068	4622	Mozilla%2F5.0+%28Windows+NT+10.0%3B+Win64%3B+x64%29+AppleWebKit%2F537.36+%28KHTML%2C+like+Gecko%29+Chrome%2F70.0.3538.102+Safari%2F537.36	Gecko	Win32	en-US	2560	1440	24	Gs9Erkhy	5ey61	listener	129	D5b.9	D5b	d.3s1c.sdc	1	3	a	orange.fish	blue.fish	green.fish	o2	s	1	o3	fish	green	3	1	s	fish
salience	18	11/25	19:51	1	1	A	66	robert	fish_mitt_boot_	18-25	English	female	fluent				14412	13545	12127	Mozilla%2F5.0+%28Windows+NT+10.0%3B+Win64%3B+x64%29+AppleWebKit%2F537.36+%28KHTML%2C+like+Gecko%29+Chrome%2F70.0.3538.102+Safari%2F537.36	Gecko	Win32	en-US	1366	768	24	z87kD0hk	5J5II	salience	18	D1b.8	D1b	d.1s1c.c	5	16	a	orange.boot	green.fish	blue.mitt	o2	s	1	o1	fish	orange	1	1	s	fish
listener	38	11/25	19:51	1	1	B	46	robert	fish_table_boot_	56-65	English	female	fluent		paying+attention+to+characteristics+that+weren%27t+asked+about%3F		16746	10904	8603	Mozilla%2F5.0+%28Windows+NT+10.0%3B+Win64%3B+x64%29+AppleWebKit%2F537.36+%28KHTML%2C+like+Gecko%29+Chrome%2F70.0.3538.102+Safari%2F537.36	Gecko	Win32	en-US	1366	768	24	lrBcg07h	uprkF	listener	38	D2b.8	D2b	d.1s2c.cds	11	3	b	purple.boot	orange.table	orange.fish	o2	s	1	o1	table	purple	1	1	c	orange
salience	63	11/25	19:51	1	1	C	48	robert	mitt_boot_	26-35	English	female	fluent				6595	9679	5506	Mozilla%2F5.0+%28Macintosh%3B+Intel+Mac+OS+X+10.14%3B+rv%3A63.0%29+Gecko%2F20100101+Firefox%2F63.0	Gecko	MacIntel	en-US	1920	1080	24	rJDsEqpR	epzRt	salience	63	D3b.3	D3b	d.2s1c.sdc	12	10	a	green.mitt	orange.mitt	purple.boot	o2	c	1	o3	orange	boot	1	1	s	mitt
salience	43	11/25	19:51	2	2	A	33	robert	table_mitt_	26-35	English	female	fluent		No+idea	no	8358	11844	6626	Mozilla%2F5.0+%28Macintosh%3B+Intel+Mac+OS+X+10_14_0%29+AppleWebKit%2F537.36+%28KHTML%2C+like+Gecko%29+Chrome%2F70.0.3538.102+Safari%2F537.36	Gecko	MacIntel	en-US	1440	900	24	fr8os3q8	Wt5QY	salience	43	D2c.3	D2c	d.1s2c.css	16	7	a	purple.table	purple.mitt	blue.table	o2	c	1	o3	purple	table	2	2	s	mitt
speaker	128	11/25	19:51	1	3	blue	79	robert	table_	26-35	Other	female	good	Malayalam	Game	Good	10136	15695	4754	Mozilla%2F5.0+%28Windows+NT+6.1%29+AppleWebKit%2F537.36+%28KHTML%2C+like+Gecko%29+Chrome%2F70.0.3538.102+Safari%2F537.36	Gecko	Win32	en-US	1280	1024	24	JYEOR38b	uMpa3	speaker	128	D5b.8	D5b	d.3s1c.sdc	3	6	a	purple.table	blue.table	orange.table	o2	c	1	o1	blue	table	1	3	c	blue
salience	74	11/25	19:51	1	1	C	100	robert	table_boot_	26-35	English	female	fluent		Guessing		10480	13011	6276	Mozilla%2F5.0+%28Macintosh%3B+Intel+Mac+OS+X+10_12_5%29+AppleWebKit%2F603.2.4+%28KHTML%2C+like+Gecko%29+Version%2F10.1.1+Safari%2F603.2.4	Gecko	MacIntel	en-US	1280	800	24	tmdduDrw	ZBBa1	salience	74	D3c.4	D3c	d.2s1c.ssc	3	2	a	green.table	blue.table	green.boot	o2	c	1	o3	blue	boot	1	1	c	blue
speaker	182	11/25	19:51	3	3	orange	84	robert	table_	36-45	Other	male	intermediate	Tamil	Object+describe.	Good	9303	6737	2231	Mozilla%2F5.0+%28Windows+NT+6.1%29+AppleWebKit%2F537.36+%28KHTML%2C+like+Gecko%29+Chrome%2F70.0.3538.102+Safari%2F537.36	Gecko	Win32	en-US	1280	1024	24	rJm5DX8M	i3f5A	speaker	182	D8a.2	D8a	d.2s3c.s	11	3	a	orange.table	orange.table	orange.mitt	o2	c	2	o3	mitt	orange	1	3	c	orange
salience	4	11/25	19:52	1	2	C	76	robert	fish_mitt_boot_	36-45	English	male	fluent		I+have+not+a+clue.		13988	26473	12297	Mozilla%2F5.0+%28X11%3B+Ubuntu%3B+Linux+x86_64%3B+rv%3A63.0%29+Gecko%2F20100101+Firefox%2F63.0	Gecko	Linux+x86_64	en-US	2560	1080	24	HdYD1QMH	ISmIj	salience	4	D1a.4	D1a	d.1s1c.s	10	65	a	green.mitt	orange.boot	green.fish	o2	s	1	o1	boot	green	1	2	s	boot
salience	11	11/25	19:52	1	1	B	37	robert	table_mitt_boot_	26-35	English	female	fluent		i+dont+know		11709	13834	8223	Mozilla%2F5.0+%28Windows+NT+10.0%3B+Win64%3B+x64%29+AppleWebKit%2F537.36+%28KHTML%2C+like+Gecko%29+Chrome%2F70.0.3538.102+Safari%2F537.36	Gecko	Win32	en-US	1366	768	24	FRQR0QEL	QsjX6	salience	11	D1b.1	D1b	d.1s1c.c	15	53	a	orange.boot	purple.table	green.mitt	o2	c	2	o1	boot	purple	1	1	s	table
speaker	184	11/25	19:52	3	2	boot	50	robert	mitt_boot_	26-35	English	male	fluent		AI+training+		7151	10497	8951	Mozilla%2F5.0+%28Windows+NT+10.0%3B+Win64%3B+x64%29+AppleWebKit%2F537.36+%28KHTML%2C+like+Gecko%29+Chrome%2F70.0.3538.102+Safari%2F537.36	Gecko	Win32	en-US	1440	900	24	p0qlwTJS	djzfy	speaker	184	D8a.4	D8a	d.2s3c.s	2	3	a	blue.boot	blue.boot	blue.mitt	o2	s	2	o1	blue	boot	3	2	s	boot
salience	85	11/25	19:52	1	3	B	81	robert	table_mitt_	36-45	English	female	fluent		I+have+no+idea	n%2Fa	9052	11584	5169	Mozilla%2F5.0+%28Macintosh%3B+Intel+Mac+OS+X+10_12_6%29+AppleWebKit%2F537.36+%28KHTML%2C+like+Gecko%29+Chrome%2F70.0.3538.77+Safari%2F537.36	Gecko	MacIntel	en-US	1440	900	24	YdXgQdK4	porcF	salience	85	D4a.5	D4a	d.1s3c.s	16	9	a	purple.table	purple.mitt	purple.table	o2	s	1	o3	mitt	purple	1	3	c	purple
salience	78	11/25	19:52	2	1	B	75	robert	table_mitt_boot_	56-65	English	female	fluent		no+idea+sorry		10068	11504	6064	Mozilla%2F5.0+%28X11%3B+CrOS+aarch64+11021.56.0%29+AppleWebKit%2F537.36+%28KHTML%2C+like+Gecko%29+Chrome%2F70.0.3538.76+Safari%2F537.36	Gecko	Linux+aarch64	en-US	1280	800	24	IMEiU0or	boO02	salience	78	D3c.8	D3c	d.2s1c.ssc	12	6	b	green.table	orange.mitt	green.mitt	o2	s	2	o1	green	mitt	2	2	c	orange
speaker	132	11/25	19:52	3	1	orange	97	robert	boot_	36-45	English	male	fluent		to+see+about+how+people+determine+the+easiest+way+to+pick+out+things	none	11191	9651	5578	Mozilla%2F5.0+%28Windows+NT+10.0%3B+Win64%3B+x64%29+AppleWebKit%2F537.36+%28KHTML%2C+like+Gecko%29+Chrome%2F70.0.3538.102+Safari%2F537.36	Gecko	Win32	en-US	1707	1067	24	23UV70Ly	epV2W	speaker	132	D5c.2	D5c	d.3s1c.ssc	10	1	a	blue.boot	orange.boot	blue.boot	o2	c	2	o3	boot	orange	3	1	c	orange
listener	161	11/25	19:52	1	2	C	50	robert	fish_mitt_	26-35	English	male	fluent		The+influence+of+color+and+other+objects+on+decision+making.+		10448	11220	9221	Mozilla%2F5.0+%28Macintosh%3B+Intel+Mac+OS+X+10_14_0%29+AppleWebKit%2F537.36+%28KHTML%2C+like+Gecko%29+Chrome%2F70.0.3538.102+Safari%2F537.36	Gecko	MacIntel	en-US	1440	900	24	oJ39jycg	BD5CB	listener	161	D7a.1	D7a	d.2s2c.b.s	5	7	a	green.mitt	green.fish	blue.fish	o2	c	2	o1	mitt	green	1	2	c	green
listener	22	11/25	19:52	1	1	B	100	robert	mitt_boot_	18-25	English	female	fluent		How+people+pay+attention+and+can+apply+what+they+read+to+instruction.		9689	8511	4934	Mozilla%2F5.0+%28Macintosh%3B+Intel+Mac+OS+X+10_13_4%29+AppleWebKit%2F537.36+%28KHTML%2C+like+Gecko%29+Chrome%2F70.0.3538.102+Safari%2F537.36	Gecko	MacIntel	en-US	1280	800	24	0AlZ7ayi	sL9F4	listener	22	D2a.2	D2a	d.1s2c.s	6	27	a	green.mitt	green.boot	purple.mitt	o2	s	1	o3	boot	purple	1	1	s	boot
salience	40	11/25	19:52	1	2	A	86	robert	mitt_boot_	26-35	English	male	fluent				13816	34343	3984	Mozilla%2F5.0+%28Windows+NT+10.0%29+AppleWebKit%2F537.36+%28KHTML%2C+like+Gecko%29+Chrome%2F70.0.3538.110+Safari%2F537.36	Gecko	Win32	en-US	1366	768	24	bW0XTLTU	akcRz	salience	40	D2b.10	D2b	d.1s2c.cds	8	16	b	blue.boot	green.mitt	green.table	o2	s	2	o1	blue	mitt	1	1	s	mitt
salience	239	11/25	19:52	3	3	B	93	robert	boot_	18-25	Other	male	good	tamil	attention+seeking+hit	none	10342	55305	5567	Mozilla%2F5.0+%28Windows+NT+6.1%29+AppleWebKit%2F537.36+%28KHTML%2C+like+Gecko%29+Chrome%2F70.0.3538.102+Safari%2F537.36	Gecko	Win32	en-US	1366	768	24	rSsKGfoM	54IqS	salience	239	D10b.9	D10b	d.3s3c.c	6	0	a	green.boot	green.boot	green.boot	o2	c	2	o3	boot	green	3	3	s	boot
speaker	77	11/25	19:52	2	2	blue	100	robert	mitt_boot_	46-55	Other	male	intermediate	Italian	No+Idea		37735	16679	10688	Mozilla%2F5.0+%28Windows+NT+10.0%3B+Win64%3B+x64%29+AppleWebKit%2F537.36+%28KHTML%2C+like+Gecko%29+Chrome%2F70.0.3538.102+Safari%2F537.36	Gecko	Win32	en-GB	1920	1200	24	ExSMBKcm	D6w3Q	speaker	77	D3c.7	D3c	d.2s1c.ssc	4	5	b	orange.boot	blue.mitt	orange.mitt	o2	s	2	o1	orange	mitt	2	2	c	blue
salience	201	11/25	19:52	3	1	C	50	robert	table_	26-35	English	male	fluent		Assumptions		9398	7514	5567	Mozilla%2F5.0+%28Macintosh%3B+Intel+Mac+OS+X+10_12_6%29+AppleWebKit%2F605.1.15+%28KHTML%2C+like+Gecko%29+Version%2F12.0.1+Safari%2F605.1.15	Gecko	MacIntel	en-US	1280	800	24	9tl3oJ3y	ASJHI	salience	201	D9a.1	D9a	d.3s2c.s	3	2	a	blue.table	blue.table	orange.table	o2	s	1	o3	table	orange	3	1	s	table
listener	46	11/25	19:52	1	1	B	91	richard	fish_table_	26-35	English	male	good		speed	good	18910	13473	4159	Mozilla%2F5.0+%28Windows+NT+6.1%29+AppleWebKit%2F537.36+%28KHTML%2C+like+Gecko%29+Chrome%2F70.0.3538.102+Safari%2F537.36	Gecko	Win32	en-GB	1366	768	24	T9AMmIxH	hp0hS	listener	46	D2c.6	D2c	d.1s2c.css	7	1	b	blue.fish	green.table	green.fish	o2	s	2	o1	blue	table	1	1	s	table
listener	196	11/25	19:52	2	3	A	33	robert	table_mitt_	26-35	English	male	fluent		A+basic+look+at+AI+perhaps%3F		13207	15907	19285	Mozilla%2F5.0+%28iPhone%3B+CPU+iPhone+OS+11_2+like+Mac+OS+X%29+AppleWebKit%2F604.4.7+%28KHTML%2C+like+Gecko%29+Version%2F11.0+Mobile%2F15C114+Safari%2F604.1	Gecko	iPhone	en-US	414	736	32	EYVtWO7M	hcRuR	listener	196	D8b.6	D8b	d.2s3c.c	15	3	b	purple.mitt	purple.table	purple.table	o2	s	1	o1	table	purple	2	3	c	purple
listener	136	11/25	19:52	3	1	B	100	robert	mitt_	26-35	English	female	fluent		unsure		12294	7170	3336	Mozilla%2F5.0+%28Windows+NT+10.0%3B+Win64%3B+x64%29+AppleWebKit%2F537.36+%28KHTML%2C+like+Gecko%29+Chrome%2F70.0.3538.102+Safari%2F537.36	Gecko	Win32	en-US	1366	768	24	uTHY60lj	105IY	listener	136	D5c.6	D5c	d.3s1c.ssc	8	3	a	purple.mitt	green.mitt	purple.mitt	o2	c	2	o1	mitt	green	3	1	s	mitt
speaker	129	11/25	19:52	3	1	blue	100	robert	fish_	46-55	English	female	fluent		minimum+words+needed+to+communicate		12547	11446	7148	Mozilla%2F5.0+%28Macintosh%3B+Intel+Mac+OS+X+10_13_6%29+AppleWebKit%2F537.36+%28KHTML%2C+like+Gecko%29+Chrome%2F70.0.3538.102+Safari%2F537.36	Gecko	MacIntel	en-US	1440	900	24	Kq8ZC67g	AauYJ	speaker	129	D5b.9	D5b	d.3s1c.sdc	1	3	a	orange.fish	blue.fish	green.fish	o2	s	1	o3	fish	green	3	1	s	fish
speaker	119	11/25	19:52	1	3	purple	86	robert	table_	26-35	Other	female	good	Malayalam	Good	Good	10427	3599	2528	Mozilla%2F5.0+%28Windows+NT+6.1%3B+Win64%3B+x64%29+AppleWebKit%2F537.36+%28KHTML%2C+like+Gecko%29+Chrome%2F70.0.3538.102+Safari%2F537.36	Gecko	Win32	en-US	1366	768	24	XqFYHSPA	xdkwU	speaker	119	D5a.9	D5a	d.3s1c.c	15	3	a	blue.table	purple.table	orange.table	o2	c	1	o1	purple	table	1	3	c	purple
speaker	171	11/25	19:52	1	2	boot	100	robert	fish_boot_	26-35	English	female	fluent		not+sure....memory%3F		6730	7112	6001	Mozilla%2F5.0+%28Windows+NT+10.0%3B+Win64%3B+x64%29+AppleWebKit%2F537.36+%28KHTML%2C+like+Gecko%29+Chrome%2F70.0.3538.102+Safari%2F537.36	Gecko	Win32	en-US	1280	720	24	YnChJaQy	6wezB	speaker	171	D7b.1	D7b	d.2s2c.b.c	6	1	a	green.fish	green.boot	blue.boot	o2	c	2	o1	fish	green	1	2	s	boot
salience	66	11/25	19:53	2	1	A	33	richard	fish_mitt_	26-35	English	female	fluent		I+don%27t+know		16794	18854	18432	Mozilla%2F5.0+%28Windows+NT+10.0%3B+Win64%3B+x64%29+AppleWebKit%2F537.36+%28KHTML%2C+like+Gecko%29+Chrome%2F70.0.3538.102+Safari%2F537.36	Gecko	Win32	en-US	1280	720	24	JpJCP5gi	P4Cr2	salience	66	D3b.6	D3b	d.2s1c.sdc	9	5	b	green.mitt	orange.fish	blue.fish	o2	s	1	o1	fish	green	2	1	c	orange
salience	19	11/25	19:53	1	1	A	60	robert	fish_mitt_boot_	46-55	English	female	fluent		Language+Skill		10773	21240	11502	Mozilla%2F5.0+%28Windows+NT+10.0%3B+Win64%3B+x64%3B+rv%3A63.0%29+Gecko%2F20100101+Firefox%2F63.0	Gecko	Win32	en-US	1366	768	24	WDAYPU45	UpLM4	salience	19	D1b.9	D1b	d.1s1c.c	16	29	a	blue.boot	purple.mitt	green.fish	o2	c	1	o1	purple	boot	1	1	c	purple
speaker	187	11/25	19:53	1	3	mitt	50	robert	mitt_boot_	26-35	English	female	fluent		descriptions+of+various+items+		13217	12881	19331	Mozilla%2F5.0+%28Macintosh%3B+Intel+Mac+OS+X+10_9_5%29+AppleWebKit%2F537.36+%28KHTML%2C+like+Gecko%29+Chrome%2F67.0.3396.87+Safari%2F537.36	Gecko	MacIntel	en-US	1280	800	24	MPiV75Lg	iEYlJ	speaker	187	D8a.7	D8a	d.2s3c.s	16	2	b	purple.boot	purple.mitt	purple.mitt	o2	c	2	o1	boot	purple	1	3	c	purple
listener	188	11/25	19:53	3	2	A	88	robert	fish_table_mitt_	26-35	Other	male	good	kerela	very+honesty	nothing	15103	16664	4824	Mozilla%2F5.0+%28Windows+NT+6.1%29+AppleWebKit%2F537.36+%28KHTML%2C+like+Gecko%29+Chrome%2F70.0.3538.102+Safari%2F537.36	Gecko	Win32	en-US	1024	768	24	PNt7K6G2	ZpBHP	listener	188	D8a.8	D8a	d.2s3c.s	9	3	b	orange.mitt	orange.fish	orange.fish	o2	s	2	o1	orange	fish	3	2	c	orange
salience	35	11/25	19:53	1	1	B	81	robert	fish_mitt_boot_	36-45	English	male	fluent		No+idea+		68740	10711	5840	Mozilla%2F5.0+%28Windows+NT+10.0%3B+Win64%3B+x64%29+AppleWebKit%2F537.36+%28KHTML%2C+like+Gecko%29+Chrome%2F70.0.3538.102+Safari%2F537.36	Gecko	Win32	en-US	1280	720	24	xmXyF40W	PV1rM	salience	35	D2b.5	D2b	d.1s2c.cds	6	15	a	green.mitt	green.boot	purple.fish	o2	s	2	o3	purple	boot	1	1	s	boot
listener	121	11/25	19:53	1	3	A	50	robert	table_	26-35	English	female	fluent		Following+directions+and+paying+attention.+		11207	29753	14127	Mozilla%2F5.0+%28Windows+NT+10.0%3B+Win64%3B+x64%29+AppleWebKit%2F537.36+%28KHTML%2C+like+Gecko%29+Chrome%2F70.0.3538.102+Safari%2F537.36	Gecko	Win32	en-US	1366	768	24	yd53zlw2	rgact	listener	121	D5b.1	D5b	d.3s1c.sdc	15	6	a	orange.table	purple.table	green.table	o2	c	1	o1	purple	table	1	3	c	purple
salience	64	11/25	19:53	2	1	C	100	richard	fish_boot_	26-35	Other	female	fluent	FILIPINO	PICKING+THE+CORRECT+OBJECT	THANK+YOU	16221	34781	6065	Mozilla%2F5.0+%28Macintosh%3B+Intel+Mac+OS+X+10_12_1%29+AppleWebKit%2F537.36+%28KHTML%2C+like+Gecko%29+Chrome%2F70.0.3538.102+Safari%2F537.36	Gecko	MacIntel	en-US	1440	900	24	ScNkRnQS	ZyjEp	salience	64	D3b.4	D3b	d.2s1c.sdc	5	7	a	orange.fish	green.fish	blue.boot	o2	s	1	o3	fish	blue	2	1	c	green
salience	135	11/25	19:53	2	3	B	66	richard	fish_	56-65	English	male	fluent		no+idea		12261	15506	8632	Mozilla%2F5.0+%28Windows+NT+6.1%3B+WOW64%29+AppleWebKit%2F537.36+%28KHTML%2C+like+Gecko%29+Chrome%2F70.0.3538.102+Safari%2F537.36	Gecko	Win32	en-US	1536	864	24	owajxtQb	Ecl3G	salience	135	D5c.5	D5c	d.3s1c.ssc	5	1	a	blue.fish	green.fish	blue.fish	o2	s	2	o3	blue	fish	2	3	c	green
listener	21	11/25	19:53	1	2	B	100	robert	fish_table_boot_	46-55	English	female	fluent		Memory		11736	10827	6880	Mozilla%2F5.0+%28iPad%3B+CPU+OS+12_1+like+Mac+OS+X%29+AppleWebKit%2F605.1.15+%28KHTML%2C+like+Gecko%29+Version%2F12.0+Mobile%2F15E148+Safari%2F604.1	Gecko	iPad	en-US	768	1024	32	BToOoO3K	YSBrt	listener	21	D2a.1	D2a	d.1s2c.s	11	12	a	orange.boot	orange.table	purple.fish	o2	c	2	o1	boot	orange	1	2	c	orange
speaker	149	11/25	19:53	2	1	table	65	robert	table_	36-45	Spanish	male	good		memory	thank+u	10599	22160	15696	Mozilla%2F5.0+%28Windows+NT+10.0%3B+Win64%3B+x64%3B+rv%3A63.0%29+Gecko%2F20100101+Firefox%2F63.0	Gecko	Win32	es-ES	1366	768	24	lFwv3GGt	d532F	speaker	149	D6a.9	D6a	d.2s2c.a.s	11	4	b	blue.boot	orange.table	orange.table	o2	s	1	o1	table	blue	2	1	c	orange
speaker	13	11/25	19:53	1	1	orange	100	robert	fish_table_boot_	26-35	English	female	fluent		Whether+you+describe+the+object+or+not		11102	9598	4864	Mozilla%2F5.0+%28Linux%3B+Android+6.0.1%3B+Lenovo+TB-X103F%29+AppleWebKit%2F537.36+%28KHTML%2C+like+Gecko%29+Chrome%2F70.0.3538.110+Safari%2F537.36	Gecko	Linux+armv7l	en-GB	1280	800	24	eX34wl74	rL4UP	speaker	13	D1b.3	D1b	d.1s1c.c	10	24	a	purple.fish	orange.boot	purple.table	o2	c	2	o3	table	orange	1	1	s	boot
speaker	237	11/25	19:53	3	3	mitt	92	robert	mitt_	26-35	English	female	good	elglish	good	nice	64608	30192	3855	Mozilla%2F5.0+%28Windows+NT+6.1%3B+WOW64%29+AppleWebKit%2F537.36+%28KHTML%2C+like+Gecko%29+Chrome%2F70.0.3538.102+Safari%2F537.36	Gecko	Win32	en-US	1024	768	24	v8uaWBVu	273om	speaker	237	D10b.7	D10b	d.3s3c.c	16	0	a	purple.mitt	purple.mitt	purple.mitt	o2	s	1	o1	mitt	purple	3	3	c	purple
salience	212	11/25	19:53	2	3	C	69	robert	mitt_	26-35	English	female	fluent		Picking+and+describing+objects	it+was+a+fun+and+interesting+survey	14902	22834	11111	Mozilla%2F5.0+%28Windows+NT+10.0%3B+Win64%3B+x64%29+AppleWebKit%2F537.36+%28KHTML%2C+like+Gecko%29+Chrome%2F70.0.3538.102+Safari%2F537.36	Gecko	Win32	en-GB	1366	768	24	IRIlEvQI	zqJep	salience	212	D9b.2	D9b	d.3s2c.c	12	1	a	orange.mitt	orange.mitt	blue.mitt	o2	c	1	o3	orange	mitt	2	3	s	mitt
salience	102	11/25	19:53	3	2	B	100	robert	table_	26-35	Other	male	intermediate	Tamil	Object+describe	good	10383	7704	3536	Mozilla%2F5.0+%28Windows+NT+6.1%3B+WOW64%29+AppleWebKit%2F537.36+%28KHTML%2C+like+Gecko%29+Chrome%2F70.0.3538.102+Safari%2F537.36	Gecko	Win32	en-US	1366	768	24	YysIHRju	XhgGh	salience	102	D4c.2	D4c	d.1s3c.css	8	3	a	green.table	green.mitt	green.table	o2	c	1	o1	green	table	3	2	c	green
salience	169	11/25	19:53	2	2	B	55	robert	table_mitt_	18-25	English	female	fluent		Memory	No%2C+thank+you%21	8301	11676	5904	Mozilla%2F5.0+%28Macintosh%3B+Intel+Mac+OS+X+10_12_5%29+AppleWebKit%2F537.36+%28KHTML%2C+like+Gecko%29+Chrome%2F68.0.3440.106+Safari%2F537.36	Gecko	MacIntel	en-US	1280	800	24	uru7mN9K	yqtVI	salience	169	D7a.9	D7a	d.2s2c.b.s	4	9	b	purple.mitt	blue.mitt	blue.table	o2	c	1	o1	blue	mitt	2	2	s	mitt
speaker	113	11/25	19:53	2	3	blue	100	robert	table_	26-35	English	female	fluent		Memory+and+choices+		7043	6757	5828	Mozilla%2F5.0+%28Macintosh%3B+Intel+Mac+OS+X+10_14_0%29+AppleWebKit%2F537.36+%28KHTML%2C+like+Gecko%29+Chrome%2F70.0.3538.102+Safari%2F537.36	Gecko	MacIntel	en-US	1440	900	24	5X4eFLpC	BepNX	speaker	113	D5a.3	D5a	d.3s1c.c	3	9	a	purple.table	blue.table	purple.table	o2	s	2	o1	purple	table	2	3	s	table
listener	141	11/25	19:54	2	2	A	92	robert	fish_boot_	26-35	English	male	fluent		Easy+and+great	nothing%2C.	18165	56627	29751	Mozilla%2F5.0+%28Windows+NT+10.0%3B+Win64%3B+x64%29+AppleWebKit%2F537.36+%28KHTML%2C+like+Gecko%29+Chrome%2F70.0.3538.102+Safari%2F537.36	Gecko	Win32	en-US	1364	768	24	2cFBuIRm	ln9ut	listener	141	D6a.1	D6a	d.2s2c.a.s	6	1	a	green.boot	green.boot	blue.fish	o2	c	2	o1	boot	green	2	2	c	green
listener	208	11/25	19:54	2	3	B	77	robert	fish_	26-35	Other	male	good	Malayalam	This+is+fun.	Entertainment	10626	16046	2311	Mozilla%2F5.0+%28Windows+NT+6.1%3B+Win64%3B+x64%29+AppleWebKit%2F537.36+%28KHTML%2C+like+Gecko%29+Chrome%2F70.0.3538.110+Safari%2F537.36	Gecko	Win32	en-US	1280	1024	24	spVKLP3M	qRTKn	listener	208	D9a.8	D9a	d.3s2c.s	9	2	b	green.fish	orange.fish	orange.fish	o2	c	1	o1	orange	fish	2	3	s	fish
listener	20	11/25	19:54	1	1	B	95	robert	fish_table_mitt_	26-35	English	male	fluent		Seeing+how+people+interpret+how+others+describe+certain+objects+and+seeing+if+they+match.		7848	8272	7311	Mozilla%2F5.0+%28Windows+NT+10.0%3B+WOW64%3B+rv%3A63.0%29+Gecko%2F20100101+Firefox%2F63.0	Gecko	Win32	en-US	1525	858	24	YnqxuNnG	TDzA5	listener	20	D1b.10	D1b	d.1s1c.c	1	76	a	purple.mitt	blue.fish	green.table	o2	c	2	o3	table	blue	1	1	c	blue
speaker	82	11/25	19:54	3	1	boot	100	robert	car_fish_boot_	18-25	English	female	fluent		Not+sure	na	8295	8024	3568	Mozilla%2F5.0+%28Windows+NT+10.0%3B+Win64%3B+x64%29+AppleWebKit%2F537.36+%28KHTML%2C+like+Gecko%29+Chrome%2F70.0.3538.102+Safari%2F537.36	Gecko	Win32	nl-NL	1600	900	24	BR7Sne6m	3QjwL	speaker	82	D4a.2	D4a	d.1s3c.s	6	7	a	green.mitt	green.boot	green.fish	o2	c	1	o3	green	fish	3	1	c	green
speaker	233	11/25	19:54	3	3	table	85	robert	table_	26-35	Other	male	good	Tamil	Its+about+mutual+understanding+between+two+persons.	Good+Task.	13989	21376	10024	Mozilla%2F5.0+%28Windows+NT+6.1%3B+Win64%3B+x64%29+AppleWebKit%2F537.36+%28KHTML%2C+like+Gecko%29+Chrome%2F70.0.3538.110+Safari%2F537.36	Gecko	Win32	en-US	1600	900	24	N3NNSGqk	RiVVA	speaker	233	D10b.3	D10b	d.3s3c.c	7	0	a	green.table	green.table	green.table	o2	s	1	o3	table	green	3	3	c	green
listener	191	11/25	19:54	2	3	C	80	robert	table_mitt_	46-55	English	male	fluent		how+people+interpret+others+statements	none	8419	7668	5035	Mozilla%2F5.0+%28Windows+NT+6.1%3B+Win64%3B+x64%29+AppleWebKit%2F537.36+%28KHTML%2C+like+Gecko%29+Chrome%2F70.0.3538.102+Safari%2F537.36	Gecko	Win32	en-US	1536	864	24	KMHslgZb	pBs8r	listener	191	D8b.1	D8b	d.2s3c.c	8	3	a	green.mitt	green.mitt	green.table	o2	c	2	o1	mitt	green	2	3	s	mitt
listener	187	11/25	19:54	1	3	B	54	robert	mitt_	18-25	English	female	fluent		I+DONT+KNOW	na	9747	11297	6493	Mozilla%2F5.0+%28Macintosh%3B+Intel+Mac+OS+X+10_11_5%29+AppleWebKit%2F537.36+%28KHTML%2C+like+Gecko%29+Chrome%2F70.0.3538.102+Safari%2F537.36	Gecko	MacIntel	en-US	1280	800	24	pkav7nrc	WxyrI	listener	187	D8a.7	D8a	d.2s3c.s	16	2	b	purple.boot	purple.mitt	purple.mitt	o2	c	2	o1	boot	purple	1	3	c	purple
speaker	189	11/25	19:54	2	2	mitt	66	robert	mitt_boot_	26-35	English	male	fluent				6470	8754	5869	Mozilla%2F5.0+%28Windows+NT+6.1%3B+Win64%3B+x64%29+AppleWebKit%2F537.36+%28KHTML%2C+like+Gecko%29+Chrome%2F70.0.3538.102+Safari%2F537.36	Gecko	Win32	en-US	1920	1080	24	izzZaJqK	itZVJ	speaker	189	D8a.9	D8a	d.2s3c.s	8	2	b	green.boot	green.mitt	green.mitt	o2	s	1	o3	mitt	green	2	3	s	mitt
salience	79	11/25	19:54	2	2	A	50	richard	fish_boot_	36-45	English	female	fluent				8137	7535	7576	Mozilla%2F5.0+%28Windows+NT+10.0%3B+Win64%3B+x64%29+AppleWebKit%2F537.36+%28KHTML%2C+like+Gecko%29+Chrome%2F70.0.3538.102+Safari%2F537.36	Gecko	Win32	en-US	1360	768	24	zVHOlPPX	uzkZ9	salience	79	D3c.9	D3c	d.2s1c.ssc	1	7	b	purple.boot	blue.fish	purple.fish	o2	s	1	o3	fish	purple	2	2	c	blue
listener	165	11/25	19:54	0	2	C	73	richard	table_boot_	18-25	English	female	fluent				10994	5225	1920	Mozilla%2F5.0+%28Windows+NT+10.0%3B+Win64%3B+x64%29+AppleWebKit%2F537.36+%28KHTML%2C+like+Gecko%29+Chrome%2F70.0.3538.102+Safari%2F537.36	Gecko	Win32	en-US	1366	768	24	2haOt3aq	551br	listener	165	D7a.5	D7a	d.2s2c.b.s	7	4	a	green.boot	green.table	blue.table	o2	c	2	o3	table	green	2	2	c	green
salience	155	11/25	19:54	2	1	C	100	robert	mitt_boot_	26-35	Other	male	good	kerla	good	nothing	12473	9985	2991	Mozilla%2F5.0+%28Windows+NT+6.1%29+AppleWebKit%2F537.36+%28KHTML%2C+like+Gecko%29+Chrome%2F70.0.3538.102+Safari%2F537.36	Gecko	Win32	en-US	1280	1024	24	w4VQbcMk	nnm2m	salience	155	D6b.5	D6b	d.2s2c.a.c	16	4	a	purple.mitt	purple.mitt	blue.boot	o2	s	2	o1	purple	mitt	2	2	s	mitt
speaker	144	11/25	19:55	2	1	boot	59	robert	table_boot_	18-25	English	male	fluent		I+have+no+idea.		10607	28960	8880	Mozilla%2F5.0+%28Windows+NT+10.0%3B+Win64%3B+x64%29+AppleWebKit%2F537.36+%28KHTML%2C+like+Gecko%29+Chrome%2F70.0.3538.102+Safari%2F537.36	Gecko	Win32	en-US	1920	1080	24	QCEGTPzI	vhqtY	speaker	144	D6a.4	D6a	d.2s2c.a.s	14	6	a	purple.boot	purple.boot	orange.table	o2	c	1	o3	purple	table	2	1	c	purple
listener	135	11/25	19:55	2	3	B	40	robert	fish_	26-35	English	male	fluent		bias%3F		11697	16179	28102	Mozilla%2F5.0+%28X11%3B+Linux+x86_64%29+AppleWebKit%2F537.36+%28KHTML%2C+like+Gecko%29+Chrome%2F70.0.3538.102+Safari%2F537.36	Gecko	Linux+x86_64	en-US	1366	768	24	SPVZcmmH	pt1vO	listener	135	D5c.5	D5c	d.3s1c.ssc	5	1	a	blue.fish	green.fish	blue.fish	o2	s	2	o3	blue	fish	2	3	c	green
salience	236	11/25	19:55	3	3	B	84	robert	fish_	26-35	English	male	fluent		no+clue+really		17217	9278	3141	Mozilla%2F5.0+%28Windows+NT+10.0%3B+Win64%3B+x64%29+AppleWebKit%2F537.36+%28KHTML%2C+like+Gecko%29+Chrome%2F70.0.3538.102+Safari%2F537.36	Gecko	Win32	en-US	1536	864	24	tsqwD5YU	FCeF4	salience	236	D10b.6	D10b	d.3s3c.c	1	0	a	blue.fish	blue.fish	blue.fish	o2	c	1	o1	blue	fish	3	3	c	blue
speaker	156	11/25	19:55	1	2	orange	86	robert	table_	18-25	Other	female	intermediate	malayalam	nice+hit+it+is+so+easy	nothing	14487	22630	4498	Mozilla%2F5.0+%28Windows+NT+6.1%29+AppleWebKit%2F537.36+%28KHTML%2C+like+Gecko%29+Chrome%2F70.0.3538.102+Safari%2F537.36	Gecko	Win32	en-US	1280	1024	24	KfiVCEEz	WsUkE	speaker	156	D6b.6	D6b	d.2s2c.a.c	12	7	b	blue.table	orange.mitt	orange.mitt	o2	s	1	o3	mitt	orange	2	2	c	orange
speaker	30	11/25	19:55	1	2	table	100	robert	table_mitt_boot_	56-65	English	female	fluent		I+have+no+clue%21	Nope%21	13903	12560	5192	Mozilla%2F5.0+%28Windows+NT+10.0%3B+Win64%3B+x64%29+AppleWebKit%2F537.36+%28KHTML%2C+like+Gecko%29+Chrome%2F70.0.3538.110+Safari%2F537.36	Gecko	Win32	en-US	1366	768	24	16suiSDy	XrFWB	speaker	30	D2a.10	D2a	d.1s2c.s	7	24	b	purple.boot	green.table	green.mitt	o2	c	2	o3	mitt	green	1	2	c	green
salience	194	11/25	19:55	3	2	C	100	robert	table_boot_	26-35	Other	male	fluent	Tamil	Object+describe	Good+one.	7789	5922	2487	Mozilla%2F5.0+%28Windows+NT+6.1%29+AppleWebKit%2F537.36+%28KHTML%2C+like+Gecko%29+Chrome%2F70.0.3538.102+Safari%2F537.36	Gecko	Win32	en-US	1024	768	24	y6ebvJze	Ml8w1	salience	194	D8b.4	D8b	d.2s3c.c	6	2	a	green.boot	green.boot	green.table	o2	c	1	o1	green	boot	3	2	c	green
speaker	131	11/25	19:56	3	1	table	49	robert	table_	18-25	English	male	fluent	ENGLISH	NICE	GREAT	16498	221366	22018	Mozilla%2F5.0+%28Windows+NT+10.0%3B+Win64%3B+x64%29+AppleWebKit%2F537.36+%28KHTML%2C+like+Gecko%29+Chrome%2F70.0.3538.102+Safari%2F537.36	Gecko	Win32	en-US	1364	768	24	rel0NGXD	O6kk1	speaker	131	D5c.1	D5c	d.3s1c.ssc	15	2	a	green.table	purple.table	green.table	o2	c	2	o3	table	purple	3	1	s	table
speaker	123	11/25	19:56	3	1	blue	100	robert	boot_	46-55	English	male	fluent		moral+ethics		8898	9081	5182	Mozilla%2F5.0+%28Windows+NT+10.0%3B+Win64%3B+x64%29+AppleWebKit%2F537.36+%28KHTML%2C+like+Gecko%29+Chrome%2F70.0.3538.102+Safari%2F537.36	Gecko	Win32	en-US	1536	864	24	qiBkJYst	eQDbn	speaker	123	D5b.3	D5b	d.3s1c.sdc	2	4	a	orange.boot	blue.boot	purple.boot	o2	s	1	o1	boot	orange	3	1	s	boot
salience	55	11/25	19:56	1	2	C	72	robert	table_boot_	26-35	English	male	good		Not+sure+		11044	15351	8504	Mozilla%2F5.0+%28iPhone%3B+CPU+iPhone+OS+10_1+like+Mac+OS+X%29+AppleWebKit%2F602.2.14+%28KHTML%2C+like+Gecko%29+Version%2F10.0+Mobile%2F14B72+Safari%2F602.1	Gecko	iPhone	en-us	414	736	32	gxzjeekF	SsTxy	salience	55	D3a.5	D3a	d.2s1c.c	6	6	a	blue.boot	green.boot	purple.table	o2	s	2	o3	purple	boot	1	2	s	boot
speaker	7	11/25	19:56	1	2	table	100	robert	table_boot_	26-35	English	male	fluent		Right+answer.	Not+bad+at+all.	43679	12619	3517	Mozilla%2F5.0+%28Windows+NT+6.1%29+AppleWebKit%2F537.36+%28KHTML%2C+like+Gecko%29+Chrome%2F70.0.3538.102+Safari%2F537.36	Gecko	Win32	en-US	1366	768	24	2MmdgIcB	pUQzk	speaker	7	D1a.7	D1a	d.1s1c.s	15	32	a	blue.boot	purple.table	green.boot	o2	c	1	o3	purple	boot	1	2	c	purple
salience	188	11/25	19:56	3	2	A	71	robert	fish_mitt_	36-45	English	male	fluent		memory	hi	11593	18992	16721	Mozilla%2F5.0+%28X11%3B+Linux+x86_64%29+AppleWebKit%2F537.36+%28KHTML%2C+like+Gecko%29+Chrome%2F70.0.3538.77+Safari%2F537.36	Gecko	Linux+x86_64	en-US	1920	1080	24	ANzIlzBg	HSlj2	salience	188	D8a.8	D8a	d.2s3c.s	9	3	b	orange.mitt	orange.fish	orange.fish	o2	s	2	o1	orange	fish	3	2	c	orange
listener	158	11/25	19:56	2	2	B	73	robert	car_fish_	26-35	Spanish	female	fluent		I+am+really+not+sure	no	7729	10939	8404	Mozilla%2F5.0+%28Macintosh%3B+Intel+Mac+OS+X+10_14_0%29+AppleWebKit%2F537.36+%28KHTML%2C+like+Gecko%29+Chrome%2F70.0.3538.110+Safari%2F537.36	Gecko	MacIntel	en-US	1280	800	24	SK2l0nPp	PbQrT	listener	158	D6b.8	D6b	d.2s2c.a.c	5	1	b	blue.boot	green.fish	green.fish	o2	s	2	o3	green	fish	2	2	s	fish
salience	232	11/25	19:56	3	3	A	91	robert	fish_	26-35	Other	female	good	Malayalam	Like+a+small+fun+game+.one+object+from+a+set+of+several+objects	This+is+good	10361	29377	6298	Mozilla%2F5.0+%28Windows+NT+6.1%3B+Win64%3B+x64%29+AppleWebKit%2F537.36+%28KHTML%2C+like+Gecko%29+Chrome%2F70.0.3538.102+Safari%2F537.36	Gecko	Win32	en-US	1280	1024	24	TuiuHUtI	dj4WG	salience	232	D10b.2	D10b	d.3s3c.c	5	0	a	green.fish	green.fish	green.fish	o2	c	2	o3	fish	green	3	3	s	fish
speaker	147	11/25	19:56	2	2	blue	81	robert	table_mitt_	26-35	Other	male	intermediate	Malayalam	nothing	good	47739	17663	2646	Mozilla%2F5.0+%28Windows+NT+6.2%29+AppleWebKit%2F537.36+%28KHTML%2C+like+Gecko%29+Chrome%2F70.0.3538.102+Safari%2F537.36	Gecko	Win32	en-US	1366	768	24	XAWgyyjs	RaCOr	speaker	147	D6a.7	D6a	d.2s2c.a.s	4	9	b	purple.table	blue.mitt	blue.mitt	o2	s	1	o3	mitt	blue	2	2	s	mitt
speaker	174	11/25	19:57	2	2	blue	48	robert	table_boot_	26-35	English	male	fluent		How+people+describe+objects.	n%2Fa	7393	10874	4249	Mozilla%2F5.0+%28Windows+NT+10.0%3B+Win64%3B+x64%29+AppleWebKit%2F537.36+%28KHTML%2C+like+Gecko%29+Chrome%2F70.0.3538.102+Safari%2F537.36	Gecko	Win32	en-US	1366	768	24	zKTZTf6S	0zXO5	speaker	174	D7b.4	D7b	d.2s2c.b.c	2	5	a	blue.table	blue.boot	orange.boot	o2	s	2	o1	blue	boot	2	2	c	blue
listener	91	11/25	19:57	1	2	B	68	robert	table_boot_	26-35	Other	male	good	malaiyalam	GOOD	NO	170561	11583	6721	Mozilla%2F5.0+%28Windows+NT+6.1%29+AppleWebKit%2F537.36+%28KHTML%2C+like+Gecko%29+Chrome%2F70.0.3538.102+Safari%2F537.36	Gecko	Win32	en-US	1280	800	24	Y4F1zI7C	OsNPo	listener	91	D4b.1	D4b	d.1s3c.cds	13	1	a	purple.boot	purple.fish	purple.table	o2	c	2	o1	boot	purple	1	3	c	purple
listener	169	11/25	19:57	0	2	B	84	robert	table_mitt_	26-35	English	male	good		nice	good	19263	4953	3488	Mozilla%2F5.0+%28Windows+NT+6.1%29+AppleWebKit%2F537.36+%28KHTML%2C+like+Gecko%29+Chrome%2F72.0.3610.2+Safari%2F537.36	Gecko	Win32	en-US	1366	768	24	BAZxC4WH	KciJg	listener	169	D7a.9	D7a	d.2s2c.b.s	4	9	b	purple.mitt	blue.mitt	blue.table	o2	c	1	o1	blue	mitt	2	2	s	mitt
speaker	167	11/25	19:58	2	1	purple	50	robert	fish_mitt_	56-65	English	male	fluent		Focus		17176	41984	30499	Mozilla%2F5.0+%28Windows+NT+10.0%3B+Win64%3B+x64%29+AppleWebKit%2F537.36+%28KHTML%2C+like+Gecko%29+Chrome%2F70.0.3538.102+Safari%2F537.36	Gecko	Win32	en-US	1920	1080	24	UQw37lnU	GIPRu	speaker	167	D7a.7	D7a	d.2s2c.b.s	13	7	b	blue.fish	purple.fish	purple.mitt	o2	s	1	o1	fish	blue	2	1	s	fish
listener	172	11/25	19:58	3	2	A	96	robert	fish_table_mitt_	26-35	English	male	fluent	kerela	very+honsety+	nothing	11160	12489	3906	Mozilla%2F5.0+%28Windows+NT+6.1%29+AppleWebKit%2F537.36+%28KHTML%2C+like+Gecko%29+Chrome%2F70.0.3538.102+Safari%2F537.36	Gecko	Win32	en-US	1280	1024	24	fAW2Fs0N	odUbh	listener	172	D7b.2	D7b	d.2s2c.b.c	5	5	a	green.table	green.fish	orange.fish	o2	s	2	o3	orange	fish	1	2	s	fish
listener	56	11/25	19:59	2	1	B	99	robert	mitt_boot_	26-35	Other	female	good	kerla	nothing	good	11599	7463	3554	Mozilla%2F5.0+%28Windows+NT+6.1%29+AppleWebKit%2F537.36+%28KHTML%2C+like+Gecko%29+Chrome%2F70.0.3538.102+Safari%2F537.36	Gecko	Win32	en-GB	1280	1024	24	sg5EeZZQ	nW2cK	listener	56	D3a.6	D3a	d.2s1c.c	13	2	b	green.boot	purple.fish	blue.fish	o2	s	1	o1	fish	green	2	1	s	fish
listener	55	11/25	20:0	1	2	B	100	robert	table_boot_	26-35	English	male	fluent		Logical+deconstruction+and+decision+making	Thanks.	6296	7880	3392	Mozilla%2F5.0+%28Windows+NT+10.0%3B+WOW64%29+AppleWebKit%2F537.36+%28KHTML%2C+like+Gecko%29+Chrome%2F70.0.3538.102+Safari%2F537.36	Gecko	Win32	en-US	1920	1080	24	23CjVPqw	gjGN8	listener	55	D3a.5	D3a	d.2s1c.c	6	6	a	blue.boot	green.boot	purple.table	o2	s	2	o3	purple	boot	1	2	s	boot
speaker	51	11/25	20:1	1	1	table	98	robert	table_	26-35	Other	male	good	Malayalam	This+is+an+interacting+to+other	This+is+fun	10294	22110	3830	Mozilla%2F5.0+%28Windows+NT+6.1%29+AppleWebKit%2F537.36+%28KHTML%2C+like+Gecko%29+Chrome%2F70.0.3538.102+Safari%2F537.36	Gecko	Win32	en-US	1280	1024	24	b4Mr8ctN	6xCVY	speaker	51	D3a.1	D3a	d.2s1c.c	3	26	a	purple.table	blue.table	orange.mitt	o2	c	2	o3	mitt	blue	1	1	s	table
salience	179	11/25	20:2	3	2	B	89	robert	fish_table_	18-25	Other	female	good	tamil	attention+checking+hit	none	14699	6033	3223	Mozilla%2F5.0+%28Windows+NT+6.1%3B+Win64%3B+x64%29+AppleWebKit%2F537.36+%28KHTML%2C+like+Gecko%29+Chrome%2F70.0.3538.102+Safari%2F537.36	Gecko	Win32	en-US	1366	768	24	cxSTryhL	dUBze	salience	179	D7b.9	D7b	d.2s2c.b.c	11	3	b	purple.table	orange.table	orange.fish	o2	c	2	o3	fish	orange	1	2	c	orange
listener	2	11/25	20:2	1	1	B	100	robert	fish_mitt_boot_	26-35	English	male	fluent		i+do+not+know	n%2Fa	11144	15223	5371	Mozilla%2F5.0+%28X11%3B+CrOS+x86_64+11021.81.0%29+AppleWebKit%2F537.36+%28KHTML%2C+like+Gecko%29+Chrome%2F70.0.3538.110+Safari%2F537.36	Gecko	Linux+x86_64	en-US	1366	768	24	QJsyzwr2	897e2	listener	2	D1a.2	D1a	d.1s1c.s	14	25	a	orange.fish	purple.boot	blue.mitt	o2	s	1	o1	boot	orange	1	1	c	purple
salience	58	11/25	20:2	3	1	A	96	robert	car_fish_	26-35	Other	female	good	kerela	very+intresting	nothing	6968	31592	3399	Mozilla%2F5.0+%28Windows+NT+6.1%29+AppleWebKit%2F537.36+%28KHTML%2C+like+Gecko%29+Chrome%2F70.0.3538.102+Safari%2F537.36	Gecko	Win32	en-US	1280	1024	24	FQj8gauS	UoATw	salience	58	D3a.8	D3a	d.2s1c.c	7	2	b	orange.fish	green.table	blue.table	o2	c	1	o1	green	fish	1	1	s	table
salience	109	11/25	20:2	3	1	C	33	robert	fish_table_	36-45	English	female	fluent		I+do+not+know		8796	10760	6561	Mozilla%2F5.0+%28Macintosh%3B+Intel+Mac+OS+X+10_10_5%29+AppleWebKit%2F603.3.8+%28KHTML%2C+like+Gecko%29+Version%2F10.1.2+Safari%2F603.3.8	Gecko	MacIntel	en-US	1440	900	24	yj483M3Y	atr5a	salience	109	D4c.9	D4c	d.1s3c.css	3	1	a	blue.fish	blue.table	blue.fish	o2	s	2	o1	blue	table	3	1	c	blue
listener	215	11/25	20:2	2	3	A	81	richard	mitt_	36-45	English	female	fluent		attention	no	16847	12932	23002	Mozilla%2F5.0+%28Windows+NT+10.0%3B+Win64%3B+x64%29+AppleWebKit%2F537.36+%28KHTML%2C+like+Gecko%29+Chrome%2F70.0.3538.102+Safari%2F537.36	Gecko	Win32	en-US	1366	768	24	aXh7BTUe	rP229	listener	215	D9b.5	D9b	d.3s2c.c	8	1	a	green.mitt	green.mitt	blue.mitt	o2	s	2	o1	green	mitt	2	3	s	mitt
speaker	12	11/25	20:2	1	1	orange	97	robert	table_mitt_boot_	26-35	English	male	fluent		not+certain		9286	12064	6807	Mozilla%2F5.0+%28Windows+NT+10.0%3B+WOW64%29+AppleWebKit%2F537.36+%28KHTML%2C+like+Gecko%29+Chrome%2F70.0.3538.102+Safari%2F537.36	Gecko	Win32	en-US	1280	720	24	lp8Zkx9g	nNXBW	speaker	12	D1b.2	D1b	d.1s1c.c	12	58	a	blue.table	orange.mitt	blue.boot	o2	c	1	o1	orange	table	1	1	s	mitt
salience	100	11/25	20:4	1	3	A	86	robert	table_mitt_boot_	26-35	Other	female	good	Malayalam	This+is+an+interacting+to+hit	Good%2C+Entertainment%2C+Fun	6318	13247	3338	Mozilla%2F5.0+%28Windows+NT+6.1%29+AppleWebKit%2F537.36+%28KHTML%2C+like+Gecko%29+Chrome%2F70.0.3538.102+Safari%2F537.36	Gecko	Win32	en-US	1280	720	24	59FKXFRC	GV2UR	salience	100	D4b.10	D4b	d.1s3c.cds	3	6	a	blue.mitt	blue.table	blue.boot	o2	s	1	o1	table	blue	1	3	s	table
salience	171	11/25	20:6	1	2	C	88	robert	fish_	26-35	Other	female	good	malaiyalam	good	super	14215	19656	6176	Mozilla%2F5.0+%28Windows+NT+6.1%29+AppleWebKit%2F537.36+%28KHTML%2C+like+Gecko%29+Chrome%2F70.0.3538.110+Safari%2F537.36	Gecko	Win32	en-US	1024	768	24	wBQyZldR	jigtz	salience	171	D7b.1	D7b	d.2s2c.b.c	6	1	a	green.fish	green.boot	blue.boot	o2	c	2	o1	fish	green	1	2	s	boot
speaker	58	11/25	20:6	1	1	table	90	robert	fish_	26-35	Other	female	intermediate	malayalam	nice	nothing	13895	8986	10855	Mozilla%2F5.0+%28Windows+NT+6.1%29+AppleWebKit%2F537.36+%28KHTML%2C+like+Gecko%29+Chrome%2F70.0.3538.102+Safari%2F537.36	Gecko	Win32	en-US	1280	1024	24	GbpxC2J8	KPfMS	speaker	58	D3a.8	D3a	d.2s1c.c	7	2	b	orange.fish	green.table	blue.table	o2	c	1	o1	green	fish	1	1	s	table
salience	224	11/25	20:6	0	3	A	33	robert	table_	46-55	English	female	fluent		attention+to+survey	none	7955	17023	8332	Mozilla%2F5.0+%28Windows+NT+6.3%3B+Win64%3B+x64%29+AppleWebKit%2F537.36+%28KHTML%2C+like+Gecko%29+Chrome%2F70.0.3538.102+Safari%2F537.36	Gecko	Win32	en-US	1366	768	24	z0cvIrvX	NT0zt	salience	224	D10a.4	D10a	d.3s3c.s	15	0	a	purple.table	purple.table	purple.table	o2	c	1	o1	purple	table	3	3	c	purple
listener	103	11/25	20:6	3	1	B	86	robert	boot_	26-35	English	male	good		To+get+the+personal+opinion+on+the+other+person+thinking		10835	10346	7243	Mozilla%2F5.0+%28Windows+NT+6.1%3B+rv%3A63.0%29+Gecko%2F20100101+Firefox%2F63.0	Gecko	Win32	en-US	1366	768	24	xHhQCu6K	GkAk6	listener	103	D4c.3	D4c	d.1s3c.css	14	3	a	purple.mitt	purple.boot	purple.mitt	o2	s	2	o3	purple	boot	3	1	c	purple
salience	65	11/25	20:7	1	1	C	88	robert	fish_mitt_	26-35	Other	male	good	Malayalam	This+is+fun.	Good%2C+Nice+Concept.	5446	6969	3280	Mozilla%2F5.0+%28Windows+NT+6.1%29+AppleWebKit%2F537.36+%28KHTML%2C+like+Gecko%29+Chrome%2F70.0.3538.102+Safari%2F537.36	Gecko	Win32	en-US	1280	1024	24	8THHBbqb	mXQA7	salience	65	D3b.5	D3b	d.2s1c.sdc	4	14	a	purple.mitt	blue.mitt	orange.fish	o2	c	2	o3	fish	blue	1	1	s	mitt
listener	178	11/25	20:9	2	2	B	99	robert	fish_	26-35	Other	female	intermediate	malayalam	nice	nothing	22455	43649	4800	Mozilla%2F5.0+%28Windows+NT+6.1%29+AppleWebKit%2F537.36+%28KHTML%2C+like+Gecko%29+Chrome%2F70.0.3538.102+Safari%2F537.36	Gecko	Win32	en-GB	1280	1024	24	BH9eJ50K	oXLaY	listener	178	D7b.8	D7b	d.2s2c.b.c	1	3	b	purple.fish	blue.fish	blue.boot	o2	c	1	o1	blue	fish	2	2	c	blue
listener	137	11/25	20:9	3	2	A	33	robert	fish_	36-45	English	male	fluent		if+one+can+discern+specifics+from+general+requests	was+interesting+thanks+for+the+opportunity	7632	11083	12161	Mozilla%2F5.0+%28Windows+NT+10.0%3B+Win64%3B+x64%29+AppleWebKit%2F537.36+%28KHTML%2C+like+Gecko%29+Chrome%2F70.0.3538.102+Safari%2F537.36	Gecko	Win32	en-US	1536	864	24	AcA7EGfA	Ugl5L	listener	137	D5c.7	D5c	d.3s1c.ssc	13	1	a	blue.fish	purple.fish	blue.fish	o2	s	1	o1	fish	blue	3	2	s	fish
speaker	68	11/25	20:9	2	1	mitt	77	robert	mitt_	26-35	Other	male	good	Malayalam	analysis	well+and+good.	25094	17785	12832	Mozilla%2F5.0+%28Windows+NT+6.1%29+AppleWebKit%2F537.36+%28KHTML%2C+like+Gecko%29+Chrome%2F70.0.3538.110+Safari%2F537.36	Gecko	Win32	en-US	1280	1024	24	mG70Qlvl	hO4Td	speaker	68	D3b.8	D3b	d.2s1c.sdc	16	6	b	orange.table	purple.mitt	blue.mitt	o2	s	1	o1	mitt	orange	2	1	s	mitt
listener	132	11/25	20:10	3	1	A	38	robert	boot_	36-45	English	female	fluent		Peoples%27+confidence+level+in+their+communication+with+others%3F	I%27m+curious+what+this+HIT+was+really+about%21	27890	21815	25626	Mozilla%2F5.0+%28Linux%3B+Android+8.0.0%3B+SM-G955U+Build%2FR16NW%29+AppleWebKit%2F537.36+%28KHTML%2C+like+Gecko%29+Chrome%2F69.0.3497.100+Mobile+Safari%2F537.36	Gecko	Linux+armv8l	en-US	412	846	24	C1nJx1Nh	0IInG	listener	132	D5c.2	D5c	d.3s1c.ssc	10	1	a	blue.boot	orange.boot	blue.boot	o2	c	2	o3	boot	orange	3	1	c	orange
listener	193	11/25	20:11	3	2	B	97	robert	boot_	26-35	Other	female	intermediate	MALAYALAM	NICE	NOTHING	20134	8169	4817	Mozilla%2F5.0+%28Windows+NT+6.1%29+AppleWebKit%2F537.36+%28KHTML%2C+like+Gecko%29+Chrome%2F70.0.3538.102+Safari%2F537.36	Gecko	Win32	en-US	1280	1024	24	RseaqH4I	57yvh	listener	193	D8b.3	D8b	d.2s3c.c	10	2	a	orange.boot	orange.boot	orange.table	o2	s	2	o3	orange	boot	3	2	c	orange
listener	51	11/25	20:11	1	1	B	96	robert	table_	26-35	Other	male	intermediate	malayalam	nice	good	12048	5015	9969	Mozilla%2F5.0+%28Windows+NT+6.1%29+AppleWebKit%2F537.36+%28KHTML%2C+like+Gecko%29+Chrome%2F70.0.3538.110+Safari%2F537.36	Gecko	Win32	en-US	1024	768	24	HLB8jxoC	Ko3Ct	listener	51	D3a.1	D3a	d.2s1c.c	3	26	a	purple.table	blue.table	orange.mitt	o2	c	2	o3	mitt	blue	1	1	s	table
listener	156	11/25	20:13	1	2	C	82	richard	car_	26-35	English	male	beginner	malayalam	no	good+	17119	14801	30984	Mozilla%2F5.0+%28Windows+NT+6.1%29+AppleWebKit%2F537.36+%28KHTML%2C+like+Gecko%29+Chrome%2F70.0.3538.102+Safari%2F537.36	Gecko	Win32	en-US	1024	768	24	uelLQU8O	qfc4h	listener	156	D6b.6	D6b	d.2s2c.a.c	12	7	b	blue.table	orange.mitt	orange.mitt	o2	s	1	o3	mitt	orange	2	2	c	orange
speaker	195	11/25	20:14	1	3	boot	50	robert	table_boot_	26-35	English	male	fluent		No+idea		6790	10551	9472	Mozilla%2F5.0+%28Windows+NT+10.0%3B+Win64%3B+x64%29+AppleWebKit%2F537.36+%28KHTML%2C+like+Gecko%29+Chrome%2F70.0.3538.102+Safari%2F537.36	Gecko	Win32	en-US	1920	1080	24	BjSdGs3m	qIJQ3	speaker	195	D8b.5	D8b	d.2s3c.c	14	2	a	purple.boot	purple.boot	purple.table	o2	c	2	o3	table	purple	1	3	s	boot
listener	80	11/25	20:15	2	2	B	50	robert	fish_boot_	56-65	English	male	fluent		Research+on+language.	n%2Fa	11296	22497	7095	Mozilla%2F5.0+%28Windows+NT+10.0%3B+Win64%3B+x64%29+AppleWebKit%2F537.36+%28KHTML%2C+like+Gecko%29+Chrome%2F70.0.3538.102+Safari%2F537.36	Gecko	Win32	en-US	1920	1080	24	YZwZTvxb	S29GN	listener	80	D3c.10	D3c	d.2s1c.ssc	9	1	b	blue.boot	orange.fish	blue.fish	o2	s	2	o3	blue	fish	2	2	s	fish
salience	166	11/25	20:16	2	1	C	77	robert	table_boot_	26-35	Other	male	intermediate	tamil	nothing	good	57268	27944	2544	Mozilla%2F5.0+%28Windows+NT+6.1%29+AppleWebKit%2F537.36+%28KHTML%2C+like+Gecko%29+Chrome%2F70.0.3538.110+Safari%2F537.36	Gecko	Win32	en-US	1280	1024	24	Wf3SqSLO	X7wCY	salience	166	D7a.6	D7a	d.2s2c.b.s	2	6	b	purple.boot	blue.boot	blue.table	o2	c	1	o3	blue	table	2	1	s	boot
salience	83	11/25	20:17	1	3	C	34	robert	fish_boot_	36-45	English	male	fluent		It+was+testing+our+reasoning+and+perception+skills		67488	22479	16512	Mozilla%2F5.0+%28Windows+NT+6.1%3B+Win64%3B+x64%29+AppleWebKit%2F537.36+%28KHTML%2C+like+Gecko%29+Chrome%2F70.0.3538.102+Safari%2F537.36	Gecko	Win32	en-US	1280	1024	24	LXXk6ZFk	5zvkc	salience	83	D4a.3	D4a	d.1s3c.s	1	1	a	blue.boot	blue.fish	blue.boot	o2	s	1	o1	fish	blue	1	3	s	fish
listener	160	11/25	20:22	1	2	A	77	robert	fish_table_	26-35	Other	female	good	Malayalam	Object+description.	Good+one	14559	78392	3855	Mozilla%2F5.0+%28Windows+NT+6.1%29+AppleWebKit%2F537.36+%28KHTML%2C+like+Gecko%29+Chrome%2F70.0.3538.102+Safari%2F537.36	Gecko	Win32	en-US	1280	1024	24	GgNfcDgb	JHYmT	listener	160	D6b.10	D6b	d.2s2c.a.c	1	6	b	purple.table	blue.fish	blue.fish	o2	c	2	o1	table	blue	1	2	s	fish
listener	95	11/25	20:26	3	1	A	33	robert	fish_table_mitt_	46-55	English	female	fluent		memory	none	11165	15418	20176	Mozilla%2F5.0+%28Windows+NT+10.0%3B+Win64%3B+x64%29+AppleWebKit%2F537.36+%28KHTML%2C+like+Gecko%29+Chrome%2F70.0.3538.110+Safari%2F537.36	Gecko	Win32	en-US	1280	720	24	tY5K2Vlr	o5Rsg	listener	95	D4b.5	D4b	d.1s3c.cds	12	2	a	orange.fish	orange.mitt	orange.table	o2	c	1	o1	orange	fish	3	1	c	orange
salience	60	11/25	20:35	2	1	B	51	robert	mitt_	26-35	English	male	fluent		decision+making+survey	thanks%21	7127	12945	6793	Mozilla%2F5.0+%28Windows+NT+6.1%3B+Win64%3B+x64%29+AppleWebKit%2F537.36+%28KHTML%2C+like+Gecko%29+Chrome%2F70.0.3538.102+Safari%2F537.36	Gecko	Win32	en-US	1366	768	24	5ajrHPF2	G9TEf	salience	60	D3a.10	D3a	d.2s1c.c	8	25	b	blue.table	green.mitt	purple.mitt	o2	c	2	o3	mitt	green	2	1	c	green
salience	49	11/25	20:38	2	2	C	82	robert	table_mitt_	26-35	English	male	good		the+survey+is+about+any+object+that+i+pick	good+survey	146244	178967	16288	Mozilla%2F5.0+%28Windows+NT+6.1%29+AppleWebKit%2F537.36+%28KHTML%2C+like+Gecko%29+Chrome%2F70.0.3538.102+Safari%2F537.36	Gecko	Win32	en-US	1366	768	24	Jqh0QDDd	WdR17	salience	49	D2c.9	D2c	d.1s2c.css	3	8	b	orange.mitt	blue.table	blue.mitt	o2	c	1	o1	blue	mitt	2	2	c	blue
listener	143	11/25	20:39	2	2	A	49	robert	table_boot_	36-45	English	female	fluent		I+don%27t+know.		6300	7951	6397	Mozilla%2F5.0+%28Windows+NT+6.1%3B+Win64%3B+x64%3B+rv%3A63.0%29+Gecko%2F20100101+Firefox%2F63.0	Gecko	Win32	en-US	1920	1080	24	cqciYxMN	Q6Y7M	listener	143	D6a.3	D6a	d.2s2c.a.s	7	5	a	green.table	green.table	orange.boot	o2	c	2	o1	table	green	2	2	c	green
salience	139	11/25	20:43	1	3	A	52	robert	mitt_	36-45	English	female	fluent				11862	16884	20660	Mozilla%2F5.0+%28Macintosh%3B+Intel+Mac+OS+X+10_14_1%29+AppleWebKit%2F537.36+%28KHTML%2C+like+Gecko%29+Chrome%2F70.0.3538.102+Safari%2F537.36	Gecko	MacIntel	en-US	1440	900	24	uwbMR61m	eDKOx	salience	139	D5c.9	D5c	d.3s1c.ssc	16	1	a	blue.mitt	purple.mitt	blue.mitt	o2	c	1	o3	purple	mitt	1	3	c	purple
salience	90	11/25	20:48	3	1	A	79	robert	fish_table_boot_	18-25	English	female	fluent		Guessing+context+clues%3F+He+wouldn%27t+have+wanted+me+to+pass+him+a+table+and+a+fish+is+weird+too.+	Cool+experiment.+	6307	18431	5356	Mozilla%2F5.0+%28Macintosh%3B+Intel+Mac+OS+X+10_14%29+AppleWebKit%2F605.1.15+%28KHTML%2C+like+Gecko%29+Version%2F12.0+Safari%2F605.1.15	Gecko	MacIntel	en-US	1440	900	24	g3VYVAUw	7rt1S	salience	90	D4a.10	D4a	d.1s3c.s	7	4	a	green.boot	green.table	green.fish	o2	c	1	o3	green	fish	3	1	s	table
listener	198	11/25	20:48	1	3	A	85	robert	table_mitt_	36-45	English	male	fluent		language+perception+and+understanding	No	11200	14672	10541	Mozilla%2F5.0+%28Windows+NT+10.0%3B+Win64%3B+x64%29+AppleWebKit%2F537.36+%28KHTML%2C+like+Gecko%29+Chrome%2F70.0.3538.102+Safari%2F537.36	Gecko	Win32	en-US	1920	1080	24	uqohm5p8	9dI7S	listener	198	D8b.8	D8b	d.2s3c.c	4	3	b	blue.table	blue.mitt	blue.mitt	o2	c	2	o1	table	blue	1	3	s	mitt
speaker	130	11/25	20:48	3	1	purple	100	robert	mitt_	over65	English	female	fluent		How+you+would+instruct+a+robot+to+pick+something		14901	12420	7545	Mozilla%2F5.0+%28Windows+NT+10.0%29+AppleWebKit%2F537.36+%28KHTML%2C+like+Gecko%29+Chrome%2F70.0.3538.102+Safari%2F537.36	Gecko	Win32	en-US	1280	800	24	ueGviQMS	71l2R	speaker	130	D5b.10	D5b	d.3s1c.sdc	16	2	a	blue.mitt	purple.mitt	orange.mitt	o2	c	2	o3	mitt	purple	3	1	c	purple
salience	238	11/25	20:48	3	3	C	82	robert	fish_	18-25	Other	male	good	Malayalam	good	good	52638	15352	2488	Mozilla%2F5.0+%28Windows+NT+6.1%29+AppleWebKit%2F537.36+%28KHTML%2C+like+Gecko%29+Chrome%2F70.0.3538.102+Safari%2F537.36	Gecko	Win32	en-US	1280	1024	24	mkiiJxni	RZPiV	salience	238	D10b.8	D10b	d.3s3c.c	9	0	a	orange.fish	orange.fish	orange.fish	o2	c	1	o3	orange	fish	3	3	c	orange
listener	92	11/25	20:49	3	1	B	33	robert	table_mitt_boot_	18-25	English	male	fluent		Probability		10284	20611	14253	Mozilla%2F5.0+%28Windows+NT+6.1%3B+Win64%3B+x64%29+AppleWebKit%2F537.36+%28KHTML%2C+like+Gecko%29+Chrome%2F70.0.3538.102+Safari%2F537.36	Gecko	Win32	en-US	1920	1080	24	CoSrqgwl	Uy5Fs	listener	92	D4b.2	D4b	d.1s3c.cds	6	4	a	green.table	green.boot	green.mitt	o2	s	2	o1	green	boot	3	1	s	boot
salience	140	11/25	20:50	1	3	B	67	richard	fish_	36-45	English	female	fluent		dunno	+no	24053	8768	6076	Mozilla%2F5.0+%28Windows+NT+10.0%3B+Win64%3B+x64%29+AppleWebKit%2F537.36+%28KHTML%2C+like+Gecko%29+Chrome%2F70.0.3538.102+Safari%2F537.36	Gecko	Win32	en-US	1920	1080	24	W1Nx1dgY	rd4s1	salience	140	D5c.10	D5c	d.3s1c.ssc	1	3	a	purple.fish	blue.fish	purple.fish	o2	c	1	o3	blue	fish	1	3	c	blue
listener	105	11/25	20:51	2	3	B	80	robert	table_	18-25	English	male	fluent		I+don%27t+know		19535	14787	6893	Mozilla%2F5.0+%28Linux%3B+Android+7.1.1%3B+Coolpad+3632A+Build%2FNMF26F%29+AppleWebKit%2F537.36+%28KHTML%2C+like+Gecko%29+Chrome%2F55.0.2883.91+Mobile+Safari%2F537.36	Gecko	Linux+armv7l	en-US	320	570	32	XItoaJxK	fvv2r	listener	105	D4c.5	D4c	d.1s3c.css	1	2	a	blue.table	blue.fish	blue.table	o2	c	2	o1	table	blue	2	3	c	blue
salience	89	11/25	20:52	3	1	B	50	robert	table_boot_	26-35	English	female	fluent		Observation	Nope	7305	10302	8476	Mozilla%2F5.0+%28Windows+NT+10.0%3B+Win64%3B+x64%29+AppleWebKit%2F537.36+%28KHTML%2C+like+Gecko%29+Chrome%2F70.0.3538.102+Safari%2F537.36	Gecko	Win32	en-US	1366	768	24	4UBqEtul	iGAb8	salience	89	D4a.9	D4a	d.1s3c.s	15	5	a	purple.boot	purple.table	purple.boot	o2	s	2	o1	purple	table	3	1	c	purple
listener	58	11/25	20:52	1	1	B	100	robert	fish_table_	26-35	English	male	fluent		How+people+use+limited+descriptions+to+determine+context		7503	6888	3600	Mozilla%2F5.0+%28Windows+NT+10.0%3B+Win64%3B+x64%29+AppleWebKit%2F537.36+%28KHTML%2C+like+Gecko%29+Chrome%2F70.0.3538.102+Safari%2F537.36	Gecko	Win32	en-US	1920	1080	24	fMSuagz9	jYAsJ	listener	58	D3a.8	D3a	d.2s1c.c	7	2	b	orange.fish	green.table	blue.table	o2	c	1	o1	green	fish	1	1	s	table
listener	87	11/25	20:52	3	1	B	100	robert	table_mitt_	26-35	English	female	fluent				10548	7749	5273	Mozilla%2F5.0+%28Windows+NT+10.0%3B+Win64%3B+x64%29+AppleWebKit%2F537.36+%28KHTML%2C+like+Gecko%29+Chrome%2F69.0.3497.100+Safari%2F537.36	Gecko	Win32	en-US	1536	864	24	WJki5f6N	DQKcq	listener	87	D4a.7	D4a	d.1s3c.s	4	6	a	blue.boot	blue.mitt	blue.table	o2	s	2	o1	blue	mitt	3	1	s	mitt
listener	170	11/25	20:53	2	2	A	100	robert	table_mitt_	18-25	English	male	fluent		Making+inferences+	Fun	10705	8401	4809	Mozilla%2F5.0+%28Windows+NT+10.0%3B+Win64%3B+x64%29+AppleWebKit%2F537.36+%28KHTML%2C+like+Gecko%29+Chrome%2F70.0.3538.102+Safari%2F537.36	Gecko	Win32	en-US	1600	900	24	BbzD4PiA	nfCYK	listener	170	D7a.10	D7a	d.2s2c.b.s	12	9	b	purple.mitt	orange.mitt	orange.table	o2	s	1	o3	mitt	orange	2	2	c	orange
speaker	183	11/25	20:53	2	3	boot	62	robert	mitt_boot_	56-65	English	female	fluent		not+sure		15664	10332	8936	Mozilla%2F5.0+%28Windows+NT+10.0%3B+Win64%3B+x64%29+AppleWebKit%2F537.36+%28KHTML%2C+like+Gecko%29+Chrome%2F70.0.3538.102+Safari%2F537.36	Gecko	Win32	en-US	1280	1024	24	2E0tUfG4	73F9k	speaker	183	D8a.3	D8a	d.2s3c.s	14	3	a	purple.boot	purple.boot	purple.mitt	o2	s	1	o1	boot	purple	2	3	s	boot
listener	183	11/25	20:55	2	3	A	50	robert	mitt_boot_	26-35	English	female	fluent		how+people+make+decisions+with+limited+knowledge+		8943	10948	9225	Mozilla%2F5.0+%28Windows+NT+10.0%3B+Win64%3B+x64%29+AppleWebKit%2F537.36+%28KHTML%2C+like+Gecko%29+Chrome%2F70.0.3538.110+Safari%2F537.36	Gecko	Win32	en-US	1920	1080	24	ty0x7Kd1	kCxwE	listener	183	D8a.3	D8a	d.2s3c.s	14	3	a	purple.boot	purple.boot	purple.mitt	o2	s	1	o1	boot	purple	2	3	s	boot
listener	39	11/25	20:57	2	1	B	60	robert	table_mitt_boot_	56-65	English	female	fluent		Picking+out+an+object		19688	36272	18547	Mozilla%2F5.0+%28Windows+NT+6.3%3B+Win64%3B+x64%29+AppleWebKit%2F537.36+%28KHTML%2C+like+Gecko%29+Chrome%2F70.0.3538.102+Safari%2F537.36	Gecko	Win32	en-US	1600	900	24	mUNqX0s6	FPGAt	listener	39	D2b.9	D2b	d.1s2c.cds	10	12	b	purple.mitt	orange.boot	orange.table	o2	s	2	o3	orange	boot	2	1	s	boot
speaker	168	11/25	20:57	2	1	orange	86	robert	boot_	26-35	English	female	good	malayalam	n	good+	8439	15528	4585	Mozilla%2F5.0+%28Windows+NT+6.1%29+AppleWebKit%2F537.36+%28KHTML%2C+like+Gecko%29+Chrome%2F70.0.3538.102+Safari%2F537.36	Gecko	Win32	en-US	1280	1024	24	IwL89PnW	OSAW2	speaker	168	D7a.8	D7a	d.2s2c.b.s	9	7	b	blue.fish	orange.fish	orange.mitt	o2	c	1	o3	orange	mitt	2	1	s	fish
speaker	215	11/25	20:58	2	3	green	97	robert	mitt_	over65	English	male	fluent		MEMORY		10685	21240	18896	Mozilla%2F5.0+%28Windows+NT+10.0%3B+Win64%3B+x64%29+AppleWebKit%2F537.36+%28KHTML%2C+like+Gecko%29+Chrome%2F70.0.3538.102+Safari%2F537.36	Gecko	Win32	en-US	1536	864	24	lnOYLQfV	xrDda	speaker	215	D9b.5	D9b	d.3s2c.c	8	1	a	green.mitt	green.mitt	blue.mitt	o2	s	2	o1	green	mitt	2	3	s	mitt
salience	99	11/25	21:1	1	3	C	80	robert	fish_table_boot_	36-45	English	male	fluent		something+to+do+with+assumptions		13226	15557	10695	Mozilla%2F5.0+%28Macintosh%3B+Intel+Mac+OS+X+10_14_1%29+AppleWebKit%2F537.36+%28KHTML%2C+like+Gecko%29+Chrome%2F70.0.3538.102+Safari%2F537.36	Gecko	MacIntel	en-US	1440	900	24	r67Y2mUD	0rKiL	salience	99	D4b.9	D4b	d.1s3c.cds	5	3	a	green.table	green.fish	green.boot	o2	c	2	o3	boot	green	1	3	s	fish
speaker	194	11/25	21:2	3	2	boot	66	robert	boot_	36-45	English	female	fluent				7734	13875	6957	Mozilla%2F5.0+%28X11%3B+CrOS+x86_64+11021.56.0%29+AppleWebKit%2F537.36+%28KHTML%2C+like+Gecko%29+Chrome%2F70.0.3538.76+Safari%2F537.36	Gecko	Linux+x86_64	en-US	1366	768	24	sGu5E9n9	2R6hE	speaker	194	D8b.4	D8b	d.2s3c.c	6	2	a	green.boot	green.boot	green.table	o2	c	1	o1	green	boot	3	2	c	green
listener	180	11/25	21:4	2	2	C	50	robert	fish_table_	18-25	Other	male	fluent	Italian	choosing+the+right+object+basing+on+a+particular+feature	what+is+the+purpose%3F	9659	25738	23278	Mozilla%2F5.0+%28Windows+NT+10.0%3B+Win64%3B+x64%29+AppleWebKit%2F537.36+%28KHTML%2C+like+Gecko%29+Chrome%2F64.0.3282.140+Safari%2F537.36+Edge%2F17.17134	Gecko	Win32	it-IT	1536	864	24	f52cKQ4k	WRvfi	listener	180	D7b.10	D7b	d.2s2c.b.c	13	5	b	green.fish	purple.fish	purple.table	o2	s	1	o3	fish	purple	2	2	c	purple
speaker	116	11/25	21:6	1	3	green	100	robert	mitt_	18-25	English	male	fluent		Perceptions+		5592	7152	4808	Mozilla%2F5.0+%28Windows+NT+10.0%3B+Win64%3B+x64%3B+rv%3A63.0%29+Gecko%2F20100101+Firefox%2F63.0	Gecko	Win32	en-US	1600	900	24	Pp45Vh9R	48NOD	speaker	116	D5a.6	D5a	d.3s1c.c	8	4	a	orange.mitt	green.mitt	blue.mitt	o2	c	1	o3	green	mitt	1	3	c	green
listener	240	11/26	7:31	3	3	A	100	robert	mitt_	26-35	English	female	fluent		Great.	None.	14118	16474	7570	Mozilla%2F5.0+%28Linux%3B+Android+8.0.0%3B+SAMSUNG+SM-T820+Build%2FR16NW%29+AppleWebKit%2F537.36+%28KHTML%2C+like+Gecko%29+SamsungBrowser%2F7.4+Chrome%2F59.0.3071.125+Safari%2F537.36	Gecko	Linux+armv8l	en-US	1024	768	32	sx4gnkLB	wgTQf	listener	240	D10b.10	D10b	d.3s3c.c	4	0	a	blue.mitt	blue.mitt	blue.mitt	o2	s	2	o1	blue	mitt	3	3	s	mitt
speaker	139	11/26	7:32	1	3	purple	80	robert	mitt_	36-45	English	female	fluent		no+clue		23062	34267	27280	Mozilla%2F5.0+%28Windows+NT+10.0%3B+Win64%3B+x64%29+AppleWebKit%2F537.36+%28KHTML%2C+like+Gecko%29+Chrome%2F64.0.3282.140+Safari%2F537.36+Edge%2F17.17134	Gecko	Win32	en-US	1280	720	24	kBInKxem	Ppw4p	speaker	139	D5c.9	D5c	d.3s1c.ssc	16	1	a	blue.mitt	purple.mitt	blue.mitt	o2	c	1	o3	purple	mitt	1	3	c	purple
speaker	193	11/26	7:37	3	2	boot	50	robert	table_boot_	26-35	English	male	good		MEMORY+TESTER		26680	17968	19593	Mozilla%2F5.0+%28Windows+NT+6.1%29+AppleWebKit%2F537.36+%28KHTML%2C+like+Gecko%29+Chrome%2F70.0.3538.110+Safari%2F537.36	Gecko	Win32	en-US	1366	768	24	XWc6bgfA	tVBrS	speaker	193	D8b.3	D8b	d.2s3c.c	10	2	a	orange.boot	orange.boot	orange.table	o2	s	2	o3	orange	boot	3	2	c	orange
speaker	22	11/26	7:43	1	1	boot	88	robert	mitt_boot_	26-35	English	male	good		MEMORY+TEST		16568	15024	15985	Mozilla%2F5.0+%28Windows+NT+6.1%29+AppleWebKit%2F537.36+%28KHTML%2C+like+Gecko%29+Chrome%2F70.0.3538.102+Safari%2F537.36	Gecko	Win32	en-US	1280	1024	24	2lx8jW0K	us4dx	speaker	22	D2a.2	D2a	d.1s2c.s	6	27	a	green.mitt	green.boot	purple.mitt	o2	s	1	o3	boot	purple	1	1	s	boot
listener	125	11/26	8:6	0	3	B	77	robert	table_	26-35	Other	male	good	TAMIL	NICE	good	64510	16537	9850	Mozilla%2F5.0+%28Windows+NT+6.1%29+AppleWebKit%2F537.36+%28KHTML%2C+like+Gecko%29+Chrome%2F70.0.3538.102+Safari%2F537.36	Gecko	Win32	en-US	1024	820	24	8idKrHg3	THJRq	listener	125	D5b.5	D5b	d.3s1c.sdc	11	2	a	blue.table	orange.table	purple.table	o2	s	2	o3	purple	table	1	3	c	orange
speaker	177	11/26	8:15	2	2	table	61	robert	fish_table_	26-35	English	male	good		MEMORY		11726	16384	15728	Mozilla%2F5.0+%28Windows+NT+6.1%29+AppleWebKit%2F537.36+%28KHTML%2C+like+Gecko%29+Chrome%2F70.0.3538.110+Safari%2F537.36	Gecko	Win32	en-US	1280	1024	24	28JF8cxS	G4G8j	speaker	177	D7b.7	D7b	d.2s2c.b.c	15	2	b	green.table	purple.table	purple.fish	o2	c	1	o1	purple	table	2	2	c	purple
salience	229	11/26	8:24	3	3	A	62	robert	fish_	36-45	English	male	fluent		Not+quite+sure.+Maybe+it+was+about+instinct%3F		60121	81572	5208	Mozilla%2F5.0+%28Windows+NT+10.0%3B+Win64%3B+x64%29+AppleWebKit%2F537.36+%28KHTML%2C+like+Gecko%29+Chrome%2F70.0.3538.102+Safari%2F537.36	Gecko	Win32	en-US	1366	768	24	RMrZVgmJ	v7T3w	salience	229	D10a.9	D10a	d.3s3c.s	5	0	a	green.fish	green.fish	green.fish	o2	s	1	o3	fish	green	3	3	s	fish
listener	146	11/26	11:0	1	2	B	50	robert	table_boot_	18-25	English	male	fluent		Measuring+Probability		9710	11296	20984	Mozilla%2F5.0+%28Windows+NT+10.0%3B+Win64%3B+x64%29+AppleWebKit%2F537.36+%28KHTML%2C+like+Gecko%29+Chrome%2F70.0.3538.102+Safari%2F537.36	Gecko	Win32	en-US	1536	864	24	6YNNEDN1	mbOc2	listener	146	D6a.6	D6a	d.2s2c.a.s	3	4	b	green.boot	blue.table	blue.table	o2	s	2	o1	green	table	1	2	s	table
speaker	213	11/26	21:4	3	2	orange	50	robert	fish_	36-45	English	male	fluent		Leading+language	no	6130	6469	5151	Mozilla%2F5.0+%28Macintosh%3B+Intel+Mac+OS+X+10_12_6%29+AppleWebKit%2F537.36+%28KHTML%2C+like+Gecko%29+Chrome%2F70.0.3538.67+Safari%2F537.36	Gecko	MacIntel	en-US	1920	1200	24	6KLUAbUU	bStTb	speaker	213	D9b.3	D9b	d.3s2c.c	9	1	a	orange.fish	orange.fish	blue.fish	o2	c	2	o1	fish	orange	3	2	s	fish
salience	194	11/26	21:5	3	2	A	85	robert	table_boot_	18-25	English	male	fluent		Choose+objects	No	6843	6235	3216	Mozilla%2F5.0+%28Windows+NT+6.1%3B+Win64%3B+x64%29+AppleWebKit%2F537.36+%28KHTML%2C+like+Gecko%29+Chrome%2F70.0.3538.102+Safari%2F537.36	Gecko	Win32	en-US	1440	900	24	y6ebvJze	Ml8w1	salience	194	D8b.4	D8b	d.2s3c.c	6	2	a	green.boot	green.boot	green.table	o2	c	1	o1	green	boot	3	2	c	green
speaker	149	11/26	21:5	2	1	table	73	robert	table_boot_	36-45	English	female	fluent		i+have+no+idea		5464	8168	4815	Mozilla%2F5.0+%28Windows+NT+10.0%3B+Win64%3B+x64%29+AppleWebKit%2F537.36+%28KHTML%2C+like+Gecko%29+Chrome%2F70.0.3538.102+Safari%2F537.36	Gecko	Win32	en-US	1536	864	24	lFwv3GGt	d532F	speaker	149	D6a.9	D6a	d.2s2c.a.s	11	4	b	blue.boot	orange.table	orange.table	o2	s	1	o1	table	blue	2	1	c	orange
speaker	18	11/26	21:5	1	1	fish	100	robert	car_fish_mitt_	26-35	English	female	fluent		See+how+well+we+remember.		10223	7706	4784	Mozilla%2F5.0+%28Windows+NT+10.0%3B+Win64%3B+x64%29+AppleWebKit%2F537.36+%28KHTML%2C+like+Gecko%29+Chrome%2F70.0.3538.102+Safari%2F537.36	Gecko	Win32	en-US	1440	900	24	8GokMqXt	7ccGC	speaker	18	D1b.8	D1b	d.1s1c.c	5	16	a	orange.boot	green.fish	blue.mitt	o2	s	1	o1	fish	orange	1	1	s	fish
speaker	92	11/26	21:5	3	1	boot	100	richard	table_mitt_boot_	26-35	English	male	fluent		I%27m+not+sure.	Thanks+for+letting+me+participate.	6655	8949	3022	Mozilla%2F5.0+%28Windows+NT+10.0%3B+Win64%3B+x64%29+AppleWebKit%2F537.36+%28KHTML%2C+like+Gecko%29+Chrome%2F70.0.3538.110+Safari%2F537.36	Gecko	Win32	en-US	1920	1080	24	bLXjli6S	8pwT6	speaker	92	D4b.2	D4b	d.1s3c.cds	6	4	a	green.table	green.boot	green.mitt	o2	s	2	o1	green	boot	3	1	s	boot
salience	161	11/26	21:5	1	2	B	31	robert	fish_mitt_	26-35	English	male	fluent		Don%27t+know		6762	5827	3131	Mozilla%2F5.0+%28Windows+NT+10.0%3B+Win64%3B+x64%3B+rv%3A63.0%29+Gecko%2F20100101+Firefox%2F63.0	Gecko	Win32	en-US	1440	900	24	CbcHyVsX	kVoLh	salience	161	D7a.1	D7a	d.2s2c.b.s	5	7	a	green.mitt	green.fish	blue.fish	o2	c	2	o1	mitt	green	1	2	c	green
listener	16	11/26	21:5	1	1	B	100	robert	table_boot_	18-25	English	male	good				15960	5239	2808	Mozilla%2F5.0+%28Windows+NT+6.1%29+AppleWebKit%2F537.36+%28KHTML%2C+like+Gecko%29+Chrome%2F70.0.3538.102+Safari%2F537.36	Gecko	Win32	en-US	1366	768	24	8sKNZ3j6	jeBIM	listener	16	D1b.6	D1b	d.1s1c.c	11	42	a	green.boot	orange.table	purple.boot	o2	s	1	o3	table	purple	1	1	c	orange
listener	127	11/26	21:5	1	3	A	30	robert	fish_	26-35	English	female	fluent		How+we+interpret+people		6260	7840	5252	Mozilla%2F5.0+%28Macintosh%3B+Intel+Mac+OS+X+10_13_1%29+AppleWebKit%2F537.36+%28KHTML%2C+like+Gecko%29+Chrome%2F70.0.3538.102+Safari%2F537.36	Gecko	MacIntel	en-US	1440	900	24	5aLGZtO4	8xsWv	listener	127	D5b.7	D5b	d.3s1c.sdc	13	6	a	orange.fish	purple.fish	green.fish	o2	c	1	o3	purple	fish	1	3	s	fish
salience	217	11/26	21:5	1	3	A	53	robert	boot_	26-35	English	female	fluent		No+idea	No	8154	10097	11666	Mozilla%2F5.0+%28X11%3B+CrOS+armv7l+11151.29.0%29+AppleWebKit%2F537.36+%28KHTML%2C+like+Gecko%29+Chrome%2F71.0.3578.49+Safari%2F537.36	Gecko	Linux+armv7l	en-US	1366	768	24	s0luGDkw	inJXl	salience	217	D9b.7	D9b	d.3s2c.c	2	2	b	orange.boot	blue.boot	blue.boot	o2	s	2	o1	orange	boot	1	3	c	blue
listener	37	11/26	21:5	1	2	C	60	robert	table_mitt_boot_	56-65	English	male	fluent		Understand+implicaitons		10230	11048	7824	Mozilla%2F5.0+%28Windows+NT+6.3%3B+Win64%3B+x64%29+AppleWebKit%2F537.36+%28KHTML%2C+like+Gecko%29+Chrome%2F70.0.3538.102+Safari%2F537.36	Gecko	Win32	en-US	1920	1080	24	VPfpcziZ	FuiJd	listener	37	D2b.7	D2b	d.1s2c.cds	16	16	b	blue.boot	purple.mitt	purple.table	o2	c	2	o1	boot	purple	1	2	c	purple
listener	224	11/26	21:5	3	3	A	33	robert	table_	26-35	English	male	fluent		To+see+which+table+people+will+pick.	I+am+not+sure+I+remembered+his+name%2C+so+hopefully+I+don%27t+get+rejected+if+I+picked+the+wrong+name.	7096	6463	7528	Mozilla%2F5.0+%28Windows+NT+6.1%3B+Win64%3B+x64%29+AppleWebKit%2F537.36+%28KHTML%2C+like+Gecko%29+Chrome%2F70.0.3538.110+Safari%2F537.36	Gecko	Win32	en-US	1440	900	24	mvVCzFS7	YiBZQ	listener	224	D10a.4	D10a	d.3s3c.s	15	0	a	purple.table	purple.table	purple.table	o2	c	1	o1	purple	table	3	3	c	purple
salience	213	11/26	21:5	3	2	C	78	robert	fish_	26-35	Other	male	fluent	Gujarati	Guess		14199	11729	4319	Mozilla%2F5.0+%28Windows+NT+6.1%3B+Win64%3B+x64%29+AppleWebKit%2F537.36+%28KHTML%2C+like+Gecko%29+Chrome%2F70.0.3538.102+Safari%2F537.36	Gecko	Win32	en-GB	1600	900	24	YNy3ZWjU	VVNLe	salience	213	D9b.3	D9b	d.3s2c.c	9	1	a	orange.fish	orange.fish	blue.fish	o2	c	2	o1	fish	orange	3	2	s	fish
salience	151	11/26	21:5	2	2	C	100	robert	fish_boot_	26-35	English	female	fluent		not+really+sure.+something+to+do+with+AI%3F		5520	10560	3904	Mozilla%2F5.0+%28Windows+NT+10.0%3B+Win64%3B+x64%29+AppleWebKit%2F537.36+%28KHTML%2C+like+Gecko%29+Chrome%2F70.0.3538.102+Safari%2F537.36	Gecko	Win32	en-US	1680	1050	24	bMwiDu5k	DG33F	salience	151	D6b.1	D6b	d.2s2c.a.c	14	3	a	purple.boot	purple.boot	orange.fish	o2	c	1	o1	purple	boot	2	2	c	purple
listener	70	11/26	21:5	1	2	C	84	robert	table_mitt_	26-35	English	female	fluent		I+think+it%27s+about+whether+or+not+you+could+remember+the+3rd+object+and+the+name+of+the+character.		10452	9860	9411	Mozilla%2F5.0+%28Macintosh%3B+Intel+Mac+OS+X+10_14_1%29+AppleWebKit%2F537.36+%28KHTML%2C+like+Gecko%29+Chrome%2F70.0.3538.102+Safari%2F537.36	Gecko	MacIntel	en-US	1440	900	24	5idYk2nC	qEEPD	listener	70	D3b.10	D3b	d.2s1c.sdc	3	5	b	orange.mitt	blue.table	green.table	o2	s	2	o3	green	table	1	2	c	blue
listener	225	11/26	21:5	3	3	A	33	robert	boot_	36-45	English	male	fluent		don%27t+know		18044	16279	10997	Mozilla%2F5.0+%28X11%3B+Linux+i686%29+AppleWebKit%2F537.36+%28KHTML%2C+like+Gecko%29+Ubuntu+Chromium%2F68.0.3440.106+Chrome%2F68.0.3440.106+Safari%2F537.36	Gecko	Linux+i686	en-US	1440	900	24	IhaRLD2o	Bydcu	listener	225	D10a.5	D10a	d.3s3c.s	14	0	a	purple.boot	purple.boot	purple.boot	o2	s	2	o3	purple	boot	3	3	c	purple
salience	193	11/26	21:5	3	2	C	39	robert	table_boot_	26-35	English	female	fluent		unsure		12686	20177	9168	Mozilla%2F5.0+%28Windows+NT+10.0%3B+Win64%3B+x64%29+AppleWebKit%2F537.36+%28KHTML%2C+like+Gecko%29+Chrome%2F70.0.3538.102+Safari%2F537.36	Gecko	Win32	en-US	1280	720	24	25dfTJV8	bBIYW	salience	193	D8b.3	D8b	d.2s3c.c	10	2	a	orange.boot	orange.boot	orange.table	o2	s	2	o3	orange	boot	3	2	c	orange
speaker	233	11/26	21:5	3	3	table	0	robert	table_	26-35	English	female	fluent		objects		5191	4255	5807	Mozilla%2F5.0+%28Windows+NT+6.1%3B+Win64%3B+x64%29+AppleWebKit%2F537.36+%28KHTML%2C+like+Gecko%29+Chrome%2F70.0.3538.102+Safari%2F537.36	Gecko	Win32	en-US	1920	1080	24	N3NNSGqk	RiVVA	speaker	233	D10b.3	D10b	d.3s3c.c	7	0	a	green.table	green.table	green.table	o2	s	1	o3	table	green	3	3	c	green
speaker	203	11/26	21:5	1	3	green	50	robert	table_	18-25	English	male	fluent		Perception+of+an+object.		5827	9556	10266	Mozilla%2F5.0+%28Windows+NT+10.0%3B+Win64%3B+x64%29+AppleWebKit%2F537.36+%28KHTML%2C+like+Gecko%29+Chrome%2F69.0.3497.100+Safari%2F537.36	Gecko	Win32	en-US	1366	768	24	OaCM4PTO	WmZRE	speaker	203	D9a.3	D9a	d.3s2c.s	7	1	a	green.table	green.table	blue.table	o2	s	2	o3	blue	table	1	3	c	green
speaker	156	11/26	21:5	2	2	orange	70	robert	table_mitt_	over65	English	male	fluent		don%27t+know	actually+he+was+BOB	9137	7080	7511	Mozilla%2F5.0+%28Macintosh%3B+Intel+Mac+OS+X+10_14_1%29+AppleWebKit%2F537.36+%28KHTML%2C+like+Gecko%29+Chrome%2F70.0.3538.102+Safari%2F537.36	Gecko	MacIntel	en-US	1440	900	24	KfiVCEEz	WsUkE	speaker	156	D6b.6	D6b	d.2s2c.a.c	12	7	b	blue.table	orange.mitt	orange.mitt	o2	s	1	o3	mitt	orange	2	2	c	orange
listener	56	11/26	21:5	2	1	B	66	robert	fish_	18-25	English	male	fluent				5591	4020	2248	Mozilla%2F5.0+%28Macintosh%3B+Intel+Mac+OS+X+10_13_4%29+AppleWebKit%2F537.36+%28KHTML%2C+like+Gecko%29+Chrome%2F70.0.3538.77+Safari%2F537.36	Gecko	MacIntel	en-US	1440	900	24	sg5EeZZQ	nW2cK	listener	56	D3a.6	D3a	d.2s1c.c	13	2	b	green.boot	purple.fish	blue.fish	o2	s	1	o1	fish	green	2	1	s	fish
listener	171	11/26	21:6	1	2	B	100	robert	fish_boot_	26-35	English	female	fluent		Problem+solving		8288	9647	6281	Mozilla%2F5.0+%28X11%3B+CrOS+x86_64+11021.56.0%29+AppleWebKit%2F537.36+%28KHTML%2C+like+Gecko%29+Chrome%2F70.0.3538.76+Safari%2F537.36	Gecko	Linux+x86_64	en-US	1300	731	24	xaEDeDl2	f13Hv	listener	171	D7b.1	D7b	d.2s2c.b.c	6	1	a	green.fish	green.boot	blue.boot	o2	c	2	o1	fish	green	1	2	s	boot
listener	15	11/26	21:6	2	1	B	100	robert	car_table_boot_	36-45	English	female	fluent		I+have+no+idea		11025	10022	7147	Mozilla%2F5.0+%28X11%3B+CrOS+armv7l+11021.56.0%29+AppleWebKit%2F537.36+%28KHTML%2C+like+Gecko%29+Chrome%2F70.0.3538.76+Safari%2F537.36	Gecko	Linux+armv7l	en-US	1366	768	24	SLmOlgZq	7FGCU	listener	15	D1b.5	D1b	d.1s1c.c	6	48	a	purple.table	green.boot	purple.fish	o2	s	2	o3	purple	boot	2	1	c	green
listener	5	11/26	21:6	3	1	B	100	robert	fish_mitt_	26-35	English	male	fluent		not+sure	no	7128	8204	4300	Mozilla%2F5.0+%28Windows+NT+10.0%3B+Win64%3B+x64%29+AppleWebKit%2F537.36+%28KHTML%2C+like+Gecko%29+Chrome%2F70.0.3538.102+Safari%2F537.36	Gecko	Win32	en-US	1280	1024	24	RgVCy9Ub	qYS8V	listener	5	D1a.5	D1a	d.1s1c.s	16	21	a	orange.fish	purple.mitt	orange.fish	o2	c	2	o3	fish	purple	2	1	c	purple
listener	157	11/26	21:6	2	2	B	66	robert	fish_mitt_	36-45	English	female	fluent		It+was+fun		7125	13983	12570	Mozilla%2F5.0+%28iPad%3B+CPU+OS+12_1+like+Mac+OS+X%29+AppleWebKit%2F605.1.15+%28KHTML%2C+like+Gecko%29+Version%2F12.0+Mobile%2F15E148+Safari%2F604.1	Gecko	iPad	en-US	768	1024	32	91VPAByW	N0mX9	listener	157	D6b.7	D6b	d.2s2c.a.c	13	8	b	green.mitt	purple.fish	purple.fish	o2	c	1	o3	purple	fish	2	2	s	fish
salience	203	11/26	21:6	1	3	C	100	robert	table_	26-35	English	female	fluent	none	well	well	15818	7936	2167	Mozilla%2F5.0+%28Windows+NT+6.1%3B+Win64%3B+x64%29+AppleWebKit%2F537.36+%28KHTML%2C+like+Gecko%29+Chrome%2F70.0.3538.110+Safari%2F537.36	Gecko	Win32	en-US	1280	800	24	5PHugsvE	s5Vns	salience	203	D9a.3	D9a	d.3s2c.s	7	1	a	green.table	green.table	blue.table	o2	s	2	o3	blue	table	1	3	c	green
speaker	189	11/26	21:6	2	3	mitt	75	robert	mitt_boot_	18-25	English	female	fluent		Not+Sure	no	7319	7850	6530	Mozilla%2F5.0+%28Windows+NT+10.0%3B+Win64%3B+x64%29+AppleWebKit%2F537.36+%28KHTML%2C+like+Gecko%29+Chrome%2F70.0.3538.102+Safari%2F537.36	Gecko	Win32	en-US	1366	768	24	izzZaJqK	itZVJ	speaker	189	D8a.9	D8a	d.2s3c.s	8	2	b	green.boot	green.mitt	green.mitt	o2	s	1	o3	mitt	green	2	3	s	mitt
salience	155	11/26	21:6	2	2	A	33	robert	mitt_boot_	26-35	English	male	fluent		How+people+make+assumptions+about+what+they+hear+based+on+external+knowledge.		6690	8512	9532	Mozilla%2F5.0+%28Windows+NT+10.0%3B+Win64%3B+x64%29+AppleWebKit%2F537.36+%28KHTML%2C+like+Gecko%29+Chrome%2F70.0.3538.102+Safari%2F537.36	Gecko	Win32	en-US	1920	1080	24	w4VQbcMk	nnm2m	salience	155	D6b.5	D6b	d.2s2c.a.c	16	4	a	purple.mitt	purple.mitt	blue.boot	o2	s	2	o1	purple	mitt	2	2	s	mitt
speaker	128	11/26	21:6	1	3	blue	99	robert	table_	26-35	English	female	fluent		I+am+unsure+of+the+purpose+of+this+HIT.	n%2Fa	6406	5692	4680	Mozilla%2F5.0+%28X11%3B+CrOS+x86_64+11021.56.0%29+AppleWebKit%2F537.36+%28KHTML%2C+like+Gecko%29+Chrome%2F70.0.3538.76+Safari%2F537.36	Gecko	Linux+x86_64	en-US	1366	768	24	JYEOR38b	uMpa3	speaker	128	D5b.8	D5b	d.3s1c.sdc	3	6	a	purple.table	blue.table	orange.table	o2	c	1	o1	blue	table	1	3	c	blue
speaker	68	11/26	21:6	2	1	purple	90	robert	table_mitt_	26-35	English	male	fluent				10140	8666	10265	Mozilla%2F5.0+%28Linux%3B+Android+6.0.1%3B+SAMSUNG+SM-G550T2+Build%2FMMB29K%29+AppleWebKit%2F537.36+%28KHTML%2C+like+Gecko%29+SamsungBrowser%2F7.4+Chrome%2F59.0.3071.125+Mobile+Safari%2F537.36	Gecko	Linux+armv7l	en-US	360	640	32	mG70Qlvl	hO4Td	speaker	68	D3b.8	D3b	d.2s1c.sdc	16	6	b	orange.table	purple.mitt	blue.mitt	o2	s	1	o1	mitt	orange	2	1	s	mitt
speaker	230	11/26	21:6	3	3	boot	33	robert	boot_	36-45	English	female	fluent		I+have+no+idea		12067	13500	8701	Mozilla%2F5.0+%28Windows+NT+10.0%3B+Win64%3B+x64%3B+rv%3A63.0%29+Gecko%2F20100101+Firefox%2F63.0	Gecko	Win32	en-US	1408	792	24	QFiNX0aD	jyeFH	speaker	230	D10a.10	D10a	d.3s3c.s	10	0	a	orange.boot	orange.boot	orange.boot	o2	s	2	o3	orange	boot	3	3	c	orange
speaker	205	11/26	21:6	3	2	purple	50	robert	mitt_	26-35	English	male	fluent		unsure		7575	10920	8112	Mozilla%2F5.0+%28Windows+NT+10.0%3B+Win64%3B+x64%29+AppleWebKit%2F537.36+%28KHTML%2C+like+Gecko%29+Chrome%2F70.0.3538.110+Safari%2F537.36	Gecko	Win32	en-US	1920	1080	24	eXC4UcA2	UPSlt	speaker	205	D9a.5	D9a	d.3s2c.s	16	1	a	purple.mitt	purple.mitt	blue.mitt	o2	c	2	o1	mitt	purple	3	2	s	mitt
salience	150	11/26	21:6	2	2	A	85	richard	fish_mitt_	18-25	English	male	fluent		Short+term+memory%3F+Finding+out+if+we+remember+the+name+of+the+person+we+interacted+with+but+distracting+us+with+the+fish+example		10786	11041	6615	Mozilla%2F5.0+%28Windows+NT+10.0%3B+Win64%3B+x64%29+AppleWebKit%2F537.36+%28KHTML%2C+like+Gecko%29+Chrome%2F70.0.3538.102+Safari%2F537.36	Gecko	Win32	en-GB	1366	768	24	4Z2Zj8B6	82q7I	salience	150	D6a.10	D6a	d.2s2c.a.s	13	9	b	orange.mitt	purple.fish	purple.fish	o2	s	1	o3	fish	purple	2	2	s	fish
salience	100	11/26	21:6	1	3	B	100	robert	table_mitt_boot_	over65	English	male	fluent		choosing+and+object		9679	18186	5758	Mozilla%2F5.0+%28Windows+NT+10.0%3B+Win64%3B+x64%29+AppleWebKit%2F537.36+%28KHTML%2C+like+Gecko%29+Chrome%2F70.0.3538.110+Safari%2F537.36	Gecko	Win32	en-US	1920	1080	24	59FKXFRC	GV2UR	salience	100	D4b.10	D4b	d.1s3c.cds	3	6	a	blue.mitt	blue.table	blue.boot	o2	s	1	o1	table	blue	1	3	s	table
listener	233	11/26	21:6	3	3	A	34	robert	table_	18-25	English	female	fluent		choosing+objects		7711	8443	14883	Mozilla%2F5.0+%28Windows+NT+10.0%3B+Win64%3B+x64%29+AppleWebKit%2F537.36+%28KHTML%2C+like+Gecko%29+Chrome%2F70.0.3538.102+Safari%2F537.36	Gecko	Win32	en-US	1280	720	24	M8qETlUg	8vpfc	listener	233	D10b.3	D10b	d.3s3c.c	7	0	a	green.table	green.table	green.table	o2	s	1	o3	table	green	3	3	c	green
salience	131	11/26	21:6	3	1	B	73	robert	table_	26-35	English	male	fluent		Decision+making%3F		8076	8725	7047	Mozilla%2F5.0+%28Windows+NT+10.0%3B+Win64%3B+x64%29+AppleWebKit%2F537.36+%28KHTML%2C+like+Gecko%29+Chrome%2F70.0.3538.102+Safari%2F537.36	Gecko	Win32	en-US	1366	768	24	Qec6urGw	LBBav	salience	131	D5c.1	D5c	d.3s1c.ssc	15	2	a	green.table	purple.table	green.table	o2	c	2	o3	table	purple	3	1	s	table
listener	12	11/26	21:6	1	1	B	92	robert	table_mitt_boot_	36-45	English	female	fluent		making+sure+I+paid+attention+to+details		11190	8012	5733	Mozilla%2F5.0+%28Linux%3B+Android+8.0.0%3B+SAMSUNG+SM-G930A+Build%2FR16NW%29+AppleWebKit%2F537.36+%28KHTML%2C+like+Gecko%29+SamsungBrowser%2F7.4+Chrome%2F59.0.3071.125+Mobile+Safari%2F537.36	Gecko	Linux+armv8l	en-US	360	640	32	zrz2ZHav	APQDL	listener	12	D1b.2	D1b	d.1s1c.c	12	58	a	blue.table	orange.mitt	blue.boot	o2	c	1	o1	orange	table	1	1	s	mitt
listener	9	11/26	21:6	2	1	B	100	robert	fish_mitt_	26-35	English	male	fluent		decision+making	none	17774	16351	10020	Mozilla%2F5.0+%28Windows+NT+10.0%3B+Win64%3B+x64%29+AppleWebKit%2F537.36+%28KHTML%2C+like+Gecko%29+Chrome%2F69.0.3497.100+Safari%2F537.36	Gecko	Win32	en-US	1366	768	24	E6YO7yPl	Rvmhq	listener	9	D1a.9	D1a	d.1s1c.s	9	79	a	purple.mitt	orange.fish	blue.mitt	o2	c	2	o3	mitt	orange	2	1	c	orange
salience	72	11/26	21:6	1	2	A	100	robert	table_mitt_	36-45	English	female	fluent		Attention+to+detail	Nice+graphic	7520	8640	5464	Mozilla%2F5.0+%28Windows+NT+10.0%3B+rv%3A63.0%29+Gecko%2F20100101+Firefox%2F63.0	Gecko	Win32	en-US	1440	900	24	EgRU7gnA	3fzJk	salience	72	D3c.2	D3c	d.2s1c.ssc	7	3	a	blue.table	green.table	blue.mitt	o2	c	1	o1	green	table	1	2	s	table
listener	89	11/26	21:6	3	1	B	100	robert	table_boot_	26-35	English	female	fluent		paying+attention		11024	5588	8178	Mozilla%2F5.0+%28Windows+NT+10.0%3B+Win64%3B+x64%29+AppleWebKit%2F537.36+%28KHTML%2C+like+Gecko%29+Chrome%2F70.0.3538.77+Safari%2F537.36	Gecko	Win32	en-US	1536	864	24	BpDvgwzO	20h3W	listener	89	D4a.9	D4a	d.1s3c.s	15	5	a	purple.boot	purple.table	purple.boot	o2	s	2	o1	purple	table	3	1	c	purple
listener	222	11/26	21:6	3	3	A	70	robert	fish_	26-35	English	female	fluent		how+people+interpret+vague+instructions%3F		11327	12872	9799	Mozilla%2F5.0+%28Windows+NT+10.0%3B+Win64%3B+x64%29+AppleWebKit%2F537.36+%28KHTML%2C+like+Gecko%29+Chrome%2F70.0.3538.102+Safari%2F537.36	Gecko	Win32	en-US	1366	768	24	DKKwjhyo	7ASMb	listener	222	D10a.2	D10a	d.3s3c.s	13	0	a	purple.fish	purple.fish	purple.fish	o2	s	1	o1	fish	purple	3	3	s	fish
speaker	202	11/26	21:6	3	2	mitt	100	robert	mitt_	56-65	English	female	fluent		word+choice	no	9360	6975	8640	Mozilla%2F5.0+%28Macintosh%3B+Intel+Mac+OS+X+10_13_6%29+AppleWebKit%2F537.36+%28KHTML%2C+like+Gecko%29+Chrome%2F66.0.3359.181+Safari%2F537.36	Gecko	MacIntel	en-US	2560	1440	24	98excsrP	mwWtZ	speaker	202	D9a.2	D9a	d.3s2c.s	8	3	a	green.mitt	green.mitt	purple.mitt	o2	c	2	o3	mitt	green	3	2	c	green
listener	46	11/26	21:6	1	1	B	89	robert	fish_table_	26-35	English	male	fluent		see+how+people+infer+what+is+being+talked+about		5196	8147	3415	Mozilla%2F5.0+%28Windows+NT+10.0%3B+Win64%3B+x64%29+AppleWebKit%2F537.36+%28KHTML%2C+like+Gecko%29+Chrome%2F70.0.3538.102+Safari%2F537.36	Gecko	Win32	en-US	1707	960	24	T9AMmIxH	hp0hS	listener	46	D2c.6	D2c	d.1s2c.css	7	1	b	blue.fish	green.table	green.fish	o2	s	2	o1	blue	table	1	1	s	table
listener	189	11/26	21:6	2	3	B	91	robert	mitt_boot_	36-45	Other	male	fluent	Portuguese	Decision+making.		27245	16298	14129	Mozilla%2F5.0+%28Windows+NT+6.3%3B+Win64%3B+x64%29+AppleWebKit%2F537.36+%28KHTML%2C+like+Gecko%29+Chrome%2F70.0.3538.102+Safari%2F537.36	Gecko	Win32	pt-BR	1366	768	24	IZaMqykM	LAnz1	listener	189	D8a.9	D8a	d.2s3c.s	8	2	b	green.boot	green.mitt	green.mitt	o2	s	1	o3	mitt	green	2	3	s	mitt
salience	145	11/26	21:6	2	1	B	33	robert	fish_table_	56-65	English	female	fluent				11106	13810	12410	Mozilla%2F5.0+%28Windows+NT+10.0%3B+Win64%3B+x64%29+AppleWebKit%2F537.36+%28KHTML%2C+like+Gecko%29+Chrome%2F70.0.3538.102+Safari%2F537.36	Gecko	Win32	en-US	1366	768	24	tgAwNp8k	fZsg9	salience	145	D6a.5	D6a	d.2s2c.a.s	9	6	a	orange.fish	orange.fish	purple.table	o2	c	1	o3	orange	table	2	1	c	orange
listener	168	11/26	21:6	2	1	B	50	robert	fish_mitt_	18-25	English	male	fluent		How+people+interpret+vaguery.	no	6078	10303	7784	Mozilla%2F5.0+%28Windows+NT+10.0%3B+Win64%3B+x64%29+AppleWebKit%2F537.36+%28KHTML%2C+like+Gecko%29+Chrome%2F70.0.3538.102+Safari%2F537.36	Gecko	Win32	en-US	1920	1080	24	fRBo723z	tpjQA	listener	168	D7a.8	D7a	d.2s2c.b.s	9	7	b	blue.fish	orange.fish	orange.mitt	o2	c	1	o3	orange	mitt	2	1	s	fish
salience	65	11/26	21:6	1	1	C	75	robert	fish_	26-35	Other	male	good	MALAYALAM	THINK+HIT	GOOD	11168	6553	7502	Mozilla%2F5.0+%28Windows+NT+6.3%3B+Win64%3B+x64%29+AppleWebKit%2F537.36+%28KHTML%2C+like+Gecko%29+Chrome%2F69.0.3497.100+Safari%2F537.36	Gecko	Win32	en-US	1366	768	24	8THHBbqb	mXQA7	salience	65	D3b.5	D3b	d.2s1c.sdc	4	14	a	purple.mitt	blue.mitt	orange.fish	o2	c	2	o3	fish	blue	1	1	s	mitt
salience	61	11/26	21:6	1	1	A	72	robert	fish_table_	36-45	English	female	fluent		not+sure	no	11921	22819	9113	Mozilla%2F5.0+%28Windows+NT+10.0%3B+Win64%3B+x64%29+AppleWebKit%2F537.36+%28KHTML%2C+like+Gecko%29+Chrome%2F70.0.3538.102+Safari%2F537.36	Gecko	Win32	en-US	1366	768	24	hdEviWvj	BWAun	salience	61	D3b.1	D3b	d.2s1c.sdc	7	8	a	orange.table	green.table	purple.fish	o2	c	2	o3	fish	green	1	1	s	table
speaker	120	11/26	21:6	1	3	purple	100	robert	fish_	18-25	English	male	fluent		Communication		4734	7705	5968	Mozilla%2F5.0+%28Macintosh%3B+Intel+Mac+OS+X+10_14_1%29+AppleWebKit%2F537.36+%28KHTML%2C+like+Gecko%29+Chrome%2F70.0.3538.77+Safari%2F537.36	Gecko	MacIntel	en-US	1440	900	24	VuDDO29S	Ue51F	speaker	120	D5a.10	D5a	d.3s1c.c	13	9	a	orange.fish	purple.fish	orange.fish	o2	c	1	o3	purple	fish	1	3	s	fish
speaker	185	11/26	21:6	3	2	mitt	45	robert	mitt_boot_	36-45	English	male	fluent		Unsure%2C+perception+of+language		7047	10432	11400	Mozilla%2F5.0+%28Windows+NT+6.1%3B+Win64%3B+x64%29+AppleWebKit%2F537.36+%28KHTML%2C+like+Gecko%29+Chrome%2F70.0.3538.77+Safari%2F537.36	Gecko	Win32	en-US	1280	1024	24	J82CdZxh	SJlQ3	speaker	185	D8a.5	D8a	d.2s3c.s	4	2	a	blue.mitt	blue.mitt	blue.boot	o2	c	1	o1	blue	mitt	3	2	s	mitt
speaker	57	11/26	21:6	2	1	blue	70	robert	fish_boot_	18-25	Other	male	fluent	MALAYALAM	someone+to+pick+out+one+object+from+a+set+of+several+objects	good	10354	12089	3292	Mozilla%2F5.0+%28Windows+NT+6.1%29+AppleWebKit%2F537.36+%28KHTML%2C+like+Gecko%29+Chrome%2F70.0.3538.102+Safari%2F537.36	Gecko	Win32	en-US	1024	768	24	rRS14Dru	27e6D	speaker	57	D3a.7	D3a	d.2s1c.c	1	19	b	green.boot	blue.fish	purple.fish	o2	s	1	o3	fish	purple	2	1	c	blue
speaker	81	11/26	21:6	2	3	table	100	robert	table_boot_	26-35	English	male	fluent		cognition	no	9656	7920	6008	Mozilla%2F5.0+%28Windows+NT+10.0%3B+Win64%3B+x64%29+AppleWebKit%2F537.36+%28KHTML%2C+like+Gecko%29+Chrome%2F70.0.3538.102+Safari%2F537.36	Gecko	Win32	en-US	1366	768	24	QELoLu7T	7ZYAB	speaker	81	D4a.1	D4a	d.1s3c.s	11	5	a	orange.boot	orange.table	orange.boot	o2	c	2	o1	boot	orange	2	3	c	orange
salience	16	11/26	21:6	1	1	B	94	robert	table_boot_	26-35	Other	male	intermediate	malayalam	nice	nothing	8469	16199	9441	Mozilla%2F5.0+%28Windows+NT+6.1%29+AppleWebKit%2F537.36+%28KHTML%2C+like+Gecko%29+Chrome%2F70.0.3538.102+Safari%2F537.36	Gecko	Win32	en-GB	1280	1024	24	ff40SNmC	F2KIM	salience	16	D1b.6	D1b	d.1s1c.c	11	42	a	green.boot	orange.table	purple.boot	o2	s	1	o3	table	purple	1	1	c	orange
speaker	22	11/26	21:6	1	1	boot	80	robert	boot_	56-65	Other	male	good	other	5	good	21789	25184	4704	Mozilla%2F5.0+%28Windows+NT+6.1%3B+Win64%3B+x64%29+AppleWebKit%2F537.36+%28KHTML%2C+like+Gecko%29+Chrome%2F70.0.3538.110+Safari%2F537.36	Gecko	Win32	en-US	1280	800	24	2lx8jW0K	us4dx	speaker	22	D2a.2	D2a	d.1s2c.s	6	27	a	green.mitt	green.boot	purple.mitt	o2	s	1	o3	boot	purple	1	1	s	boot
salience	64	11/26	21:6	2	1	C	78	robert	fish_boot_	26-35	English	female	fluent		no+idea	no	12295	12237	5730	Mozilla%2F5.0+%28X11%3B+CrOS+x86_64+11021.56.0%29+AppleWebKit%2F537.36+%28KHTML%2C+like+Gecko%29+Chrome%2F70.0.3538.76+Safari%2F537.36	Gecko	Linux+x86_64	en-US	1366	768	24	ScNkRnQS	ZyjEp	salience	64	D3b.4	D3b	d.2s1c.sdc	5	7	a	orange.fish	green.fish	blue.boot	o2	s	1	o3	fish	blue	2	1	c	green
speaker	108	11/26	21:6	1	3	table	100	robert	fish_table_	18-25	English	male	fluent		memorization+with+colors		10745	8354	5549	Mozilla%2F5.0+%28Macintosh%3B+Intel+Mac+OS+X+10_11_6%29+AppleWebKit%2F537.36+%28KHTML%2C+like+Gecko%29+Chrome%2F70.0.3538.102+Safari%2F537.36	Gecko	MacIntel	en-GB	1280	800	24	BOy6QCn8	Q1VDq	speaker	108	D4c.8	D4c	d.1s3c.css	11	1	a	orange.fish	orange.table	orange.fish	o2	s	1	o3	table	orange	1	3	s	table
salience	29	11/26	21:6	1	2	A	60	robert	table_mitt_boot_	26-35	English	male	fluent		To+study+how+I+responded+to+Robert.+	No+comments	14504	10896	3760	Mozilla%2F5.0+%28Windows+NT+10.0%3B+Win64%3B+x64%29+AppleWebKit%2F537.36+%28KHTML%2C+like+Gecko%29+Chrome%2F70.0.3538.102+Safari%2F537.36	Gecko	Win32	en-US	1920	1080	24	nQLCgk9S	5GiUR	salience	29	D2a.9	D2a	d.1s2c.s	8	24	b	purple.boot	green.mitt	green.table	o2	s	1	o3	mitt	green	1	2	c	green
listener	239	11/26	21:6	3	3	A	33	robert	boot_	18-25	English	male	fluent		Understanding+chance.	No	10067	20642	15167	Mozilla%2F5.0+%28Macintosh%3B+Intel+Mac+OS+X+10_14_1%29+AppleWebKit%2F537.36+%28KHTML%2C+like+Gecko%29+Chrome%2F70.0.3538.102+Safari%2F537.36	Gecko	MacIntel	en-US	1280	800	24	wyHHrnnE	16C6b	listener	239	D10b.9	D10b	d.3s3c.c	6	0	a	green.boot	green.boot	green.boot	o2	c	2	o3	boot	green	3	3	s	boot
speaker	168	11/26	21:7	2	1	fish	78	robert	fish_mitt_	18-25	English	female	fluent		How+to+describe+sonething+to+someone		5582	5832	1890	Mozilla%2F5.0+%28Linux%3B+Android+8.1.0%3B+LM-Q710%28FGN%29%29+AppleWebKit%2F537.36+%28KHTML%2C+like+Gecko%29+Chrome%2F70.0.3538.80+Mobile+Safari%2F537.36	Gecko	Linux+armv7l	en-US	412	823	24	IwL89PnW	OSAW2	speaker	168	D7a.8	D7a	d.2s2c.b.s	9	7	b	blue.fish	orange.fish	orange.mitt	o2	c	1	o3	orange	mitt	2	1	s	fish
speaker	218	11/26	21:7	2	3	green	50	robert	table_	26-35	English	male	fluent		This+HIT+was+about+how+we+can+communicate+with+a+bot+%28Robert%29%2C+and+how+likely+they+are+to+guess+based+on+choices.		9948	12812	18266	Mozilla%2F5.0+%28Windows+NT+10.0%3B+Win64%3B+x64%29+AppleWebKit%2F537.36+%28KHTML%2C+like+Gecko%29+Chrome%2F70.0.3538.102+Safari%2F537.36	Gecko	Win32	en-US	1920	1200	24	Zte4Vau8	TtiPH	speaker	218	D9b.8	D9b	d.3s2c.c	7	1	b	blue.table	green.table	green.table	o2	c	1	o3	green	table	2	3	c	green
salience	144	11/26	21:7	2	1	B	91	robert	table_boot_	26-35	English	female	good		is+good	is+very+intersting	23152	8053	5109	Mozilla%2F5.0+%28Windows+NT+6.2%29+AppleWebKit%2F537.36+%28KHTML%2C+like+Gecko%29+Chrome%2F70.0.3538.102+Safari%2F537.36	Gecko	Win32	en-US	1366	768	24	syimAxZD	26lQ4	salience	144	D6a.4	D6a	d.2s2c.a.s	14	6	a	purple.boot	purple.boot	orange.table	o2	c	1	o3	purple	table	2	1	c	purple
speaker	237	11/26	21:7	3	3	mitt	26	robert	mitt_	26-35	English	female	fluent		The+likelihood+of+someone+picking+a+certain+item		13464	14975	11512	Mozilla%2F5.0+%28Windows+NT+10.0%3B+Win64%3B+x64%29+AppleWebKit%2F537.36+%28KHTML%2C+like+Gecko%29+Chrome%2F70.0.3538.102+Safari%2F537.36	Gecko	Win32	en-US	1366	768	24	v8uaWBVu	273om	speaker	237	D10b.7	D10b	d.3s3c.c	16	0	a	purple.mitt	purple.mitt	purple.mitt	o2	s	1	o1	mitt	purple	3	3	c	purple
salience	104	11/26	21:7	2	3	B	50	robert	fish_mitt_	26-35	English	male	fluent		I%27m+not+sure.	No	7920	15915	16827	Mozilla%2F5.0+%28Windows+NT+10.0%3B+Win64%3B+x64%29+AppleWebKit%2F537.36+%28KHTML%2C+like+Gecko%29+Chrome%2F70.0.3538.102+Safari%2F537.36	Gecko	Win32	en-US	2560	1440	24	S6eZYxKJ	ADPqb	salience	104	D4c.4	D4c	d.1s3c.css	9	3	a	orange.mitt	orange.fish	orange.mitt	o2	c	2	o3	mitt	orange	2	3	s	fish
listener	182	11/26	21:7	1	3	A	100	robert	table_mitt_	26-35	English	female	fluent	N%2FA	To+test+out+a+online+chat+system+when+discussing+products.		14676	17648	7929	Mozilla%2F5.0+%28Macintosh%3B+Intel+Mac+OS+X+10_13_6%29+AppleWebKit%2F537.36+%28KHTML%2C+like+Gecko%29+Chrome%2F63.0.3239.132+Safari%2F537.36	Gecko	MacIntel	en-US	1280	800	24	sqdEtmXQ	fuIYo	listener	182	D8a.2	D8a	d.2s3c.s	11	3	a	orange.table	orange.table	orange.mitt	o2	c	2	o3	mitt	orange	1	3	c	orange
listener	43	11/26	21:7	2	2	B	79	robert	table_mitt_	46-55	English	female	fluent		Likelihood+of+guessing+the+correct+object.+	I+liked+Robert%27s+avatar.+	16205	8579	7149	Mozilla%2F5.0+%28Windows+NT+10.0%3B+Win64%3B+x64%29+AppleWebKit%2F537.36+%28KHTML%2C+like+Gecko%29+Chrome%2F70.0.3538.102+Safari%2F537.36	Gecko	Win32	en-US	1366	768	24	ivSlUZdq	uqHAd	listener	43	D2c.3	D2c	d.1s2c.css	16	7	a	purple.table	purple.mitt	blue.table	o2	c	1	o3	purple	table	2	2	s	mitt
salience	24	11/26	21:7	2	1	B	63	robert	fish_table_boot_	26-35	English	female	fluent		It+was+fun		6696	13867	4934	Mozilla%2F5.0+%28Windows+NT+6.3%3B+Win64%3B+x64%29+AppleWebKit%2F537.36+%28KHTML%2C+like+Gecko%29+Chrome%2F70.0.3538.102+Safari%2F537.36	Gecko	Win32	en-US	1600	900	24	TfRE1Jm5	UQ0qP	salience	24	D2a.4	D2a	d.1s2c.s	2	11	a	blue.table	blue.boot	orange.fish	o2	s	2	o1	blue	boot	2	1	s	boot
salience	103	11/26	21:7	3	1	B	62	robert	boot_	18-25	Other	male	fluent	MALAYALAM	PSYCHOLOGY		13540	18569	8547	Mozilla%2F5.0+%28Windows+NT+10.0%3B+Win64%3B+x64%29+AppleWebKit%2F537.36+%28KHTML%2C+like+Gecko%29+Chrome%2F70.0.3538.102+Safari%2F537.36	Gecko	Win32	en-GB	1536	864	24	jX4HlbNQ	lgmgh	salience	103	D4c.3	D4c	d.1s3c.css	14	3	a	purple.mitt	purple.boot	purple.mitt	o2	s	2	o3	purple	boot	3	1	c	purple
speaker	111	11/26	21:7	2	1	purple	91	robert	mitt_	26-35	English	female	beginner		very+nice		10353	12320	13327	Mozilla%2F5.0+%28Windows+NT+6.1%29+AppleWebKit%2F537.36+%28KHTML%2C+like+Gecko%29+Chrome%2F70.0.3538.102+Safari%2F537.36	Gecko	Win32	en-US	1280	720	24	TR8jXmm7	M05r6	speaker	111	D5a.1	D5a	d.3s1c.c	16	5	a	green.mitt	purple.mitt	green.mitt	o2	s	2	o1	green	mitt	2	3	s	mitt
salience	234	11/26	21:7	3	3	C	33	robert	mitt_	26-35	English	male	fluent	N%2FA	Unsure	No	7622	8770	7838	Mozilla%2F5.0+%28Windows+NT+6.0%3B+rv%3A52.0%29+Gecko%2F20100101+Firefox%2F52.0	Gecko	Win32	en-US	1280	800	24	RU7qoAcY	FIQRj	salience	234	D10b.4	D10b	d.3s3c.c	8	0	a	green.mitt	green.mitt	green.mitt	o2	s	2	o1	green	mitt	3	3	s	mitt
speaker	38	11/26	21:7	1	1	table	100	robert	fish_table_boot_	36-45	English	female	fluent		No+idea		13898	10063	3883	Mozilla%2F5.0+%28Windows+NT+10.0%3B+Win64%3B+x64%29+AppleWebKit%2F537.36+%28KHTML%2C+like+Gecko%29+Chrome%2F70.0.3538.102+Safari%2F537.36	Gecko	Win32	en-US	1536	864	24	QEEvJpcC	wInLX	speaker	38	D2b.8	D2b	d.1s2c.cds	11	3	b	purple.boot	orange.table	orange.fish	o2	s	1	o1	table	purple	1	1	c	orange
listener	72	11/26	21:7	1	2	B	82	robert	table_	18-25	English	male	good	TAMIL	GOOD		8268	10658	14708	Mozilla%2F5.0+%28Windows+NT+10.0%3B+Win64%3B+x64%29+AppleWebKit%2F537.36+%28KHTML%2C+like+Gecko%29+Chrome%2F70.0.3538.102+Safari%2F537.36	Gecko	Win32	en-US	1366	768	24	YegeQPdB	ZwySG	listener	72	D3c.2	D3c	d.2s1c.ssc	7	3	a	blue.table	green.table	blue.mitt	o2	c	1	o1	green	table	1	2	s	table
salience	82	11/26	21:7	3	1	B	75	robert	fish_mitt_boot_	18-25	Spanish	male	fluent		Gender+perceptions		7943	15064	4096	Mozilla%2F5.0+%28Windows+NT+10.0%3B+Win64%3B+x64%29+AppleWebKit%2F537.36+%28KHTML%2C+like+Gecko%29+Chrome%2F70.0.3538.102+Safari%2F537.36	Gecko	Win32	en-US	1280	800	24	6ApdbOi7	2xp97	salience	82	D4a.2	D4a	d.1s3c.s	6	7	a	green.mitt	green.boot	green.fish	o2	c	1	o3	green	fish	3	1	c	green
listener	173	11/26	21:7	3	2	B	88	robert	mitt_	26-35	English	male	good		Robert	Green	12973	16609	12057	Mozilla%2F5.0+%28Windows+NT+10.0%3B+Win64%3B+x64%29+AppleWebKit%2F537.36+%28KHTML%2C+like+Gecko%29+Chrome%2F70.0.3538.102+Safari%2F537.36	Gecko	Win32	en-US	1440	900	24	zEmbjND2	DDkoc	listener	173	D7b.3	D7b	d.2s2c.b.c	8	9	a	green.table	green.mitt	purple.mitt	o2	c	2	o3	mitt	green	2	2	s	mitt
speaker	124	11/26	21:7	1	3	orange	91	robert	boot_	46-55	English	female	fluent		giving+clear+instructions+likely+to+elicit+a+wanted+response		15269	12569	7736	Mozilla%2F5.0+%28Macintosh%3B+Intel+Mac+OS+X+10_13_6%29+AppleWebKit%2F605.1.15+%28KHTML%2C+like+Gecko%29+Version%2F11.1.2+Safari%2F605.1.15	Gecko	MacIntel	en-US	1280	800	24	8CuIOMl1	PYlG7	speaker	124	D5b.4	D5b	d.3s1c.sdc	10	3	a	green.boot	orange.boot	blue.boot	o2	s	2	o1	green	boot	1	3	s	boot
listener	192	11/26	21:7	2	1	C	68	robert	boot_	18-25	English	male	good		no	nothing	11076	22083	2455	Mozilla%2F5.0+%28Windows+NT+6.1%29+AppleWebKit%2F537.36+%28KHTML%2C+like+Gecko%29+Chrome%2F70.0.3538.110+Safari%2F537.36	Gecko	Win32	en-GB	1366	768	24	GjV3hGRW	77L9K	listener	192	D8b.2	D8b	d.2s3c.c	16	2	a	purple.mitt	purple.mitt	purple.boot	o2	c	1	o3	purple	boot	3	1	s	mitt
listener	211	11/26	21:7	3	1	B	53	robert	table_	36-45	English	female	fluent		unsure%2C+which+blue+to+pick%3F	keep+on%2C+keepin%27+on.	17512	21774	13121	Mozilla%2F5.0+%28Windows+NT+10.0%3B+Win64%3B+x64%29+AppleWebKit%2F537.36+%28KHTML%2C+like+Gecko%29+Chrome%2F70.0.3538.102+Safari%2F537.36	Gecko	Win32	en-US	1366	768	24	T5Fth1Ps	ftJTj	listener	211	D9b.1	D9b	d.3s2c.c	3	3	a	blue.table	blue.table	purple.table	o2	s	1	o3	table	purple	3	1	c	blue
speaker	170	11/26	21:7	1	0	orange	82	robert	car_boot_	18-25	English	male	beginner	english	none	none	10694	4609	4192	Mozilla%2F5.0+%28Windows+NT+6.1%3B+Win64%3B+x64%29+AppleWebKit%2F537.36+%28KHTML%2C+like+Gecko%29+Chrome%2F70.0.3538.102+Safari%2F537.36	Gecko	Win32	en-US	1366	768	24	8Ab05YqO	075JB	speaker	170	D7a.10	D7a	d.2s2c.b.s	12	9	b	purple.mitt	orange.mitt	orange.table	o2	s	1	o3	mitt	orange	2	2	c	orange
listener	238	11/26	21:7	3	3	B	59	robert	car_	36-45	English	male	fluent		Perceptions+of+logic		8008	6384	2767	Mozilla%2F5.0+%28Windows+NT+10.0%3B+Win64%3B+x64%29+AppleWebKit%2F537.36+%28KHTML%2C+like+Gecko%29+Chrome%2F69.0.3497.100+Safari%2F537.36+OPR%2F56.0.3051.104	Gecko	Win32	en-US	1366	768	24	P1CKUyZ9	0XyA7	listener	238	D10b.8	D10b	d.3s3c.c	9	0	a	orange.fish	orange.fish	orange.fish	o2	c	1	o3	orange	fish	3	3	c	orange
speaker	71	11/26	21:7	2	2	purple	100	robert	fish_mitt_	46-55	English	male	fluent		object+identification	no	10450	15712	9238	Mozilla%2F5.0+%28Windows+NT+6.1%3B+Win64%3B+x64%29+AppleWebKit%2F537.36+%28KHTML%2C+like+Gecko%29+Chrome%2F70.0.3538.102+Safari%2F537.36	Gecko	Win32	en-US	1920	1080	24	iPfDO4iI	ylw3I	speaker	71	D3c.1	D3c	d.2s1c.ssc	16	7	a	orange.mitt	purple.mitt	orange.fish	o2	s	1	o3	mitt	orange	2	2	s	mitt
listener	96	11/26	21:7	1	3	A	84	robert	fish_mitt_boot_	26-35	Other	male	intermediate	Tamil	Memory+	Good+Job.	24000	9577	9232	Mozilla%2F5.0+%28X11%3B+Linux+x86_64%29+AppleWebKit%2F537.36+%28KHTML%2C+like+Gecko%29+Chrome%2F70.0.3538.77+Safari%2F537.36	Gecko	Linux+x86_64	en-GB	1280	800	24	4iEOH4rX	epEuV	listener	96	D4b.6	D4b	d.1s3c.cds	4	3	a	blue.boot	blue.mitt	blue.fish	o2	s	1	o3	mitt	blue	1	3	s	mitt
speaker	80	11/26	21:7	2	2	orange	94	robert	fish_boot_	36-45	English	female	fluent		I%27m+not+sure.		8204	8078	3795	Mozilla%2F5.0+%28Windows+NT+6.1%3B+Win64%3B+x64%29+AppleWebKit%2F537.36+%28KHTML%2C+like+Gecko%29+Chrome%2F70.0.3538.102+Safari%2F537.36	Gecko	Win32	en-US	1920	1200	24	IzsOBlWS	qCCS5	speaker	80	D3c.10	D3c	d.2s1c.ssc	9	1	b	blue.boot	orange.fish	blue.fish	o2	s	2	o3	blue	fish	2	2	s	fish
speaker	177	11/26	21:7	2	2	table	50	robert	fish_table_	26-35	English	female	fluent		Not+sure.		11735	24711	8021	Mozilla%2F5.0+%28Windows+NT+10.0%3B+Win64%3B+x64%29+AppleWebKit%2F537.36+%28KHTML%2C+like+Gecko%29+Chrome%2F70.0.3538.102+Safari%2F537.36	Gecko	Win32	en-US	1366	768	24	28JF8cxS	G4G8j	speaker	177	D7b.7	D7b	d.2s2c.b.c	15	2	b	green.table	purple.table	purple.fish	o2	c	1	o1	purple	table	2	2	c	purple
salience	27	11/26	21:7	2	2	B	62	richard	fish_table_	26-35	English	male	fluent		Interesting.		9926	22231	55832	Mozilla%2F5.0+%28Windows+NT+10.0%3B+Win64%3B+x64%29+AppleWebKit%2F537.36+%28KHTML%2C+like+Gecko%29+Chrome%2F70.0.3538.102+Safari%2F537.36	Gecko	Win32	en-US	1366	768	24	qou1yzUr	w6Cv1	salience	27	D2a.7	D2a	d.1s2c.s	1	13	b	green.table	blue.fish	blue.table	o2	c	1	o3	blue	table	2	2	c	blue
listener	221	11/26	21:7	3	3	B	100	robert	mitt_	26-35	English	female	fluent		i+have+no+idea		7172	10216	3247	Mozilla%2F5.0+%28Windows+NT+6.3%3B+Win64%3B+x64%29+AppleWebKit%2F537.36+%28KHTML%2C+like+Gecko%29+Chrome%2F70.0.3538.102+Safari%2F537.36	Gecko	Win32	en-US	1920	1080	24	Nbg3bCFx	XXXTS	listener	221	D10a.1	D10a	d.3s3c.s	8	0	a	green.mitt	green.mitt	green.mitt	o2	c	2	o1	mitt	green	3	3	c	green
salience	25	11/26	21:7	2	3	A	76	robert	table_boot_	26-35	English	male	fluent		Super	Nil	4215	5455	2040	Mozilla%2F5.0+%28Windows+NT+6.1%29+AppleWebKit%2F537.36+%28KHTML%2C+like+Gecko%29+Chrome%2F70.0.3538.102+Safari%2F537.36	Gecko	Win32	en-US	1024	768	24	muDtF60Z	InUVw	salience	25	D2a.5	D2a	d.1s2c.s	3	13	a	blue.boot	blue.table	green.boot	o2	c	2	o1	boot	blue	2	2	s	table
listener	108	11/26	21:8	1	3	B	67	robert	fish_table_	26-35	English	male	fluent		Robot+learning		15239	22778	3998	Mozilla%2F5.0+%28Windows+NT+10.0%3B+Win64%3B+x64%29+AppleWebKit%2F537.36+%28KHTML%2C+like+Gecko%29+Chrome%2F70.0.3538.102+Safari%2F537.36	Gecko	Win32	en-US	1366	768	24	jJFIkGt4	K5iME	listener	108	D4c.8	D4c	d.1s3c.css	11	1	a	orange.fish	orange.table	orange.fish	o2	s	1	o3	table	orange	1	3	s	table
speaker	51	11/26	21:8	1	1	blue	100	robert	table_mitt_	26-35	English	female	fluent		I+don%27t+know	no	5798	6233	3822	Mozilla%2F5.0+%28Windows+NT+10.0%3B+Win64%3B+x64%29+AppleWebKit%2F537.36+%28KHTML%2C+like+Gecko%29+Chrome%2F70.0.3538.102+Safari%2F537.36	Gecko	Win32	en-US	1366	768	24	b4Mr8ctN	6xCVY	speaker	51	D3a.1	D3a	d.2s1c.c	3	26	a	purple.table	blue.table	orange.mitt	o2	c	2	o3	mitt	blue	1	1	s	table
listener	169	11/26	21:8	2	2	B	89	robert	mitt_boot_	36-45	English	male	fluent		choices		14470	5744	3505	Mozilla%2F5.0+%28X11%3B+CrOS+x86_64+11021.56.0%29+AppleWebKit%2F537.36+%28KHTML%2C+like+Gecko%29+Chrome%2F70.0.3538.76+Safari%2F537.36	Gecko	Linux+x86_64	en-US	1366	768	24	BAZxC4WH	KciJg	listener	169	D7a.9	D7a	d.2s2c.b.s	4	9	b	purple.mitt	blue.mitt	blue.table	o2	c	1	o1	blue	mitt	2	2	s	mitt
speaker	11	11/26	21:8	1	1	table	100	robert	table_mitt_	18-25	English	male	fluent				7523	6193	6573	Mozilla%2F5.0+%28X11%3B+Linux+x86_64%29+AppleWebKit%2F537.36+%28KHTML%2C+like+Gecko%29+Chrome%2F70.0.3538.80+Safari%2F537.36	Gecko	Linux+armv7l	en-US	412	823	24	vNlAVa4L	SjJjQ	speaker	11	D1b.1	D1b	d.1s1c.c	15	53	a	orange.boot	purple.table	green.mitt	o2	c	2	o1	boot	purple	1	1	s	table
salience	221	11/26	21:8	3	3	B	81	robert	mitt_	26-35	English	male	good		About+user+interaction+with+robots	none	14612	11725	3996	Mozilla%2F5.0+%28Macintosh%3B+Intel+Mac+OS+X+10_14_0%29+AppleWebKit%2F537.36+%28KHTML%2C+like+Gecko%29+Chrome%2F70.0.3538.102+Safari%2F537.36	Gecko	MacIntel	en-US	1440	900	24	B9GRghgB	ijnzC	salience	221	D10a.1	D10a	d.3s3c.s	8	0	a	green.mitt	green.mitt	green.mitt	o2	c	2	o1	mitt	green	3	3	c	green
speaker	192	11/26	21:8	3	1	mitt	50	robert	mitt_boot_	18-25	English	male	fluent				5348	9013	6692	Mozilla%2F5.0+%28Macintosh%3B+Intel+Mac+OS+X+10_14_1%29+AppleWebKit%2F537.36+%28KHTML%2C+like+Gecko%29+Chrome%2F70.0.3538.110+Safari%2F537.36	Gecko	MacIntel	en-US	1440	900	24	W0JS9hSQ	VpagT	speaker	192	D8b.2	D8b	d.2s3c.c	16	2	a	purple.mitt	purple.mitt	purple.boot	o2	c	1	o3	purple	boot	3	1	s	mitt
speaker	126	11/26	21:8	0	1	green	85	robert	boot_	18-25	English	female	good	english	goood	mind+game	10355	5736	3912	Mozilla%2F5.0+%28Windows+NT+6.1%29+AppleWebKit%2F537.36+%28KHTML%2C+like+Gecko%29+Chrome%2F70.0.3538.102+Safari%2F537.36	Gecko	Win32	en-US	1366	768	24	kAkmllfd	yNrq8	speaker	126	D5b.6	D5b	d.3s1c.sdc	8	6	a	purple.mitt	green.mitt	orange.mitt	o2	c	2	o1	mitt	green	3	1	c	green
speaker	6	11/26	21:8	1	1	table	93	robert	fish_table_boot_	26-35	English	male	fluent		pickup+items		10760	19703	9536	Mozilla%2F5.0+%28Windows+NT+10.0%3B+Win64%3B+x64%29+AppleWebKit%2F537.36+%28KHTML%2C+like+Gecko%29+Chrome%2F70.0.3538.102+Safari%2F537.36	Gecko	Win32	en-GB	1366	768	24	Fus2hmMT	8OZLT	speaker	6	D1a.6	D1a	d.1s1c.s	11	30	a	blue.boot	orange.table	purple.fish	o2	s	1	o1	table	blue	1	1	c	orange
salience	49	11/26	21:8	2	2	C	65	robert	table_mitt_	46-55	English	female	fluent		To+see+how+many+people+picked+each+object.+I+picked+the+object+that+was+in+both+categories%3A+the+blue+category+and+the+mitt+category.	Now%2C+I+am+wondering+why+I+picked+the+one+I+did.+I+will+have+to+think+on+that.+	8495	10057	11662	Mozilla%2F5.0+%28Windows+NT+6.1%3B+Win64%3B+x64%29+AppleWebKit%2F537.36+%28KHTML%2C+like+Gecko%29+Chrome%2F70.0.3538.102+Safari%2F537.36	Gecko	Win32	en-US	1600	900	24	Jqh0QDDd	WdR17	salience	49	D2c.9	D2c	d.1s2c.css	3	8	b	orange.mitt	blue.table	blue.mitt	o2	c	1	o1	blue	mitt	2	2	c	blue
salience	44	11/26	21:8	2	2	C	71	robert	table_boot_	26-35	English	female	fluent		no+guess		16350	156562	3657	Mozilla%2F5.0+%28Windows+NT+10.0%3B+Win64%3B+x64%29+AppleWebKit%2F537.36+%28KHTML%2C+like+Gecko%29+Chrome%2F70.0.3538.110+Safari%2F537.36	Gecko	Win32	es	1920	1080	24	NND2hNhJ	EmLnY	salience	44	D2c.4	D2c	d.1s2c.css	14	6	a	purple.table	purple.boot	orange.table	o2	c	2	o1	table	purple	2	2	s	boot
salience	208	11/26	21:8	2	3	A	50	robert	fish_	18-25	English	female	fluent	N%2FA	How+people+choose+things.	None	7321	7139	6398	Mozilla%2F5.0+%28Windows+NT+10.0%3B+Win64%3B+x64%29+AppleWebKit%2F537.36+%28KHTML%2C+like+Gecko%29+Chrome%2F70.0.3538.102+Safari%2F537.36	Gecko	Win32	en-US	1920	1080	24	5qlvmYqK	5H9oI	salience	208	D9a.8	D9a	d.3s2c.s	9	2	b	green.fish	orange.fish	orange.fish	o2	c	1	o1	orange	fish	2	3	s	fish
listener	82	11/26	21:8	3	1	B	73	robert	fish_boot_	26-35	English	female	intermediate		I+think+it+is+about+comprehension+within+a+language+	None	15302	11914	6231	Mozilla%2F5.0+%28Windows+NT+10.0%3B+Win64%3B+x64%29+AppleWebKit%2F537.36+%28KHTML%2C+like+Gecko%29+Chrome%2F70.0.3538.102+Safari%2F537.36	Gecko	Win32	en-US	1920	1080	24	m8LnyF90	339fj	listener	82	D4a.2	D4a	d.1s3c.s	6	7	a	green.mitt	green.boot	green.fish	o2	c	1	o3	green	fish	3	1	c	green
speaker	216	11/26	21:8	2	3	purple	50	robert	boot_	18-25	Other	male	fluent	Marathi	How+people+convey+things+in+a+word.	No	24895	21781	25992	Mozilla%2F5.0+%28X11%3B+Linux+x86_64%29+AppleWebKit%2F537.36+%28KHTML%2C+like+Gecko%29+snap+Chromium%2F70.0.3538.110+Chrome%2F70.0.3538.110+Safari%2F537.36	Gecko	Linux+x86_64	en-GB	1366	768	24	HvLu0IRa	5kYIL	speaker	216	D9b.6	D9b	d.3s2c.c	14	2	b	green.boot	purple.boot	purple.boot	o2	s	2	o3	purple	boot	2	3	s	boot
listener	188	11/26	21:8	3	2	B	50	robert	fish_mitt_	26-35	English	female	fluent		I+think+it+was+about+how+people+interpret+others+intentions+when+speaking	no	8854	10038	9188	Mozilla%2F5.0+%28Windows+NT+10.0%3B+Win64%3B+x64%29+AppleWebKit%2F537.36+%28KHTML%2C+like+Gecko%29+Chrome%2F70.0.3538.102+Safari%2F537.36	Gecko	Win32	en-US	1366	768	24	PNt7K6G2	ZpBHP	listener	188	D8a.8	D8a	d.2s3c.s	9	3	b	orange.mitt	orange.fish	orange.fish	o2	s	2	o1	orange	fish	3	2	c	orange
speaker	58	11/26	21:9	1	1	green	83	robert	fish_table_	26-35	Other	male	good	urdu	robot	no	15717	24814	18870	Mozilla%2F5.0+%28Windows+NT+10.0%3B+Win64%3B+x64%29+AppleWebKit%2F537.36+%28KHTML%2C+like+Gecko%29+Chrome%2F70.0.3538.102+Safari%2F537.36	Gecko	Win32	en-US	1366	768	24	GbpxC2J8	KPfMS	speaker	58	D3a.8	D3a	d.2s1c.c	7	2	b	orange.fish	green.table	blue.table	o2	c	1	o1	green	fish	1	1	s	table
salience	186	11/26	21:9	3	2	A	86	robert	fish_table_	26-35	English	male	fluent		choices		6952	4289	2712	Mozilla%2F5.0+%28Windows+NT+10.0%3B+Win64%3B+x64%29+AppleWebKit%2F537.36+%28KHTML%2C+like+Gecko%29+Chrome%2F70.0.3538.102+Safari%2F537.36	Gecko	Win32	en-US	1920	1200	24	WKNGOHZs	aAckN	salience	186	D8a.6	D8a	d.2s3c.s	1	2	b	blue.table	blue.fish	blue.fish	o2	c	1	o3	blue	fish	3	2	c	blue
listener	103	11/26	21:9	3	1	B	76	robert	fish_mitt_boot_	26-35	Other	male	good	Malayalam	This+is+identification+task+about+others.	This+is+perfect.+i+like+it.	9072	190736	3312	Mozilla%2F5.0+%28Windows+NT+6.1%29+AppleWebKit%2F537.36+%28KHTML%2C+like+Gecko%29+Chrome%2F69.0.3497.100+Safari%2F537.36	Gecko	Win32	en-US	1280	1024	24	xHhQCu6K	GkAk6	listener	103	D4c.3	D4c	d.1s3c.css	14	3	a	purple.mitt	purple.boot	purple.mitt	o2	s	2	o3	purple	boot	3	1	c	purple
listener	138	11/26	21:9	2	3	B	75	robert	table_	26-35	English	male	fluent		How+I+infer+an+objects+selection+based+on+the+words+used+to+describe+it.		18654	31376	19928	Mozilla%2F5.0+%28Windows+NT+10.0%3B+Win64%3B+x64%29+AppleWebKit%2F537.36+%28KHTML%2C+like+Gecko%29+Chrome%2F70.0.3538.102+Safari%2F537.36	Gecko	Win32	en-US	1024	768	24	XHYOhFQu	uTEGV	listener	138	D5c.8	D5c	d.3s1c.ssc	3	1	a	green.table	blue.table	green.table	o2	s	2	o1	green	table	2	3	c	blue
salience	10	11/26	21:9	1	1	B	80	robert	fish_table_boot_	36-45	Other	male	good	Tamil		Thanks	15181	20864	8664	Mozilla%2F5.0+%28Windows+NT+6.1%3B+Win64%3B+x64%29+AppleWebKit%2F537.36+%28KHTML%2C+like+Gecko%29+Chrome%2F70.0.3538.110+Safari%2F537.36	Gecko	Win32	en-US	1366	768	24	uDewENUx	zQa3H	salience	10	D1a.10	D1a	d.1s1c.s	2	48	a	purple.table	blue.boot	purple.fish	o2	c	2	o3	fish	blue	1	1	s	boot
salience	14	11/26	21:9	1	1	B	85	robert	fish_table_	26-35	English	female	good		nice	nil	16358	15699	3758	Mozilla%2F5.0+%28Windows+NT+6.1%29+AppleWebKit%2F537.36+%28KHTML%2C+like+Gecko%29+Chrome%2F70.0.3538.110+Safari%2F537.36	Gecko	Win32	en-US	1366	768	24	XsrHlPkk	WNWLl	salience	14	D1b.4	D1b	d.1s1c.c	3	16	a	orange.fish	blue.table	green.mitt	o2	s	1	o1	table	orange	1	1	c	blue
speaker	180	11/26	21:9	2	2	fish	91	robert	fish_	26-35	English	male	good	NO	IT%27S+NICE	NO+COMMENTS	21954	13297	4235	Mozilla%2F5.0+%28Windows+NT+6.1%3B+Win64%3B+x64%29+AppleWebKit%2F537.36+%28KHTML%2C+like+Gecko%29+Chrome%2F70.0.3538.102+Safari%2F537.36	Gecko	Win32	en-US	1366	768	24	L4D3RJNv	9ZuGo	speaker	180	D7b.10	D7b	d.2s2c.b.c	13	5	b	green.fish	purple.fish	purple.table	o2	s	1	o3	fish	purple	2	2	c	purple
salience	200	11/26	21:10	2	3	A	100	robert	fish_boot_	26-35	English	male	fluent		no+idea+babe	nope	6135	7576	4182	Mozilla%2F5.0+%28Windows+NT+10.0%3B+Win64%3B+x64%29+AppleWebKit%2F537.36+%28KHTML%2C+like+Gecko%29+Chrome%2F70.0.3538.110+Safari%2F537.36	Gecko	Win32	en-US	1920	1080	24	Ur4oRgFu	15IqQ	salience	200	D8b.10	D8b	d.2s3c.c	13	3	b	purple.mitt	purple.fish	purple.fish	o2	s	1	o3	fish	purple	2	3	c	purple
listener	94	11/26	21:10	1	3	C	33	robert	table_mitt_boot_	18-25	English	female	fluent		Memory		6190	8463	10135	Mozilla%2F5.0+%28Windows+NT+6.1%3B+Win64%3B+x64%29+AppleWebKit%2F537.36+%28KHTML%2C+like+Gecko%29+Chrome%2F70.0.3538.102+Safari%2F537.36	Gecko	Win32	en-US	1920	1200	24	ItfpyzAA	e2o4s	listener	94	D4b.4	D4b	d.1s3c.cds	16	4	a	purple.boot	purple.mitt	purple.table	o2	c	2	o3	table	purple	1	3	c	purple
listener	155	11/26	21:10	2	2	B	85	robert	mitt_	18-25	English	male	fluent		feelings+towards+mitts		8008	6821	2721	Mozilla%2F5.0+%28X11%3B+Linux+x86_64%29+AppleWebKit%2F537.36+%28KHTML%2C+like+Gecko%29+Chrome%2F70.0.3538.67+Safari%2F537.36	Gecko	Linux+x86_64	en-US	1920	1080	24	6fMNkfMb	n53dS	listener	155	D6b.5	D6b	d.2s2c.a.c	16	4	a	purple.mitt	purple.mitt	blue.boot	o2	s	2	o1	purple	mitt	2	2	s	mitt
salience	134	11/26	21:10	3	2	B	50	robert	mitt_	26-35	English	male	fluent		I+don%27t+know.		5952	8805	5848	Mozilla%2F5.0+%28Windows+NT+10.0%3B+Win64%3B+x64%29+AppleWebKit%2F537.36+%28KHTML%2C+like+Gecko%29+Chrome%2F70.0.3538.102+Safari%2F537.36	Gecko	Win32	en-US	1366	768	24	ooDDUt8Y	6Jucx	salience	134	D5c.4	D5c	d.3s1c.ssc	4	3	a	purple.mitt	blue.mitt	purple.mitt	o2	s	1	o1	mitt	purple	3	2	s	mitt
listener	74	11/26	21:10	1	1	A	87	robert	table_boot_	26-35	English	male	fluent		decision+making	No	358232	4315	2923	Mozilla%2F5.0+%28Windows+NT+10.0%3B+Win64%3B+x64%29+AppleWebKit%2F537.36+%28KHTML%2C+like+Gecko%29+Chrome%2F70.0.3538.102+Safari%2F537.36	Gecko	Win32	en-US	2560	1080	24	USuo2l5h	Iy1s7	listener	74	D3c.4	D3c	d.2s1c.ssc	3	2	a	green.table	blue.table	green.boot	o2	c	1	o3	blue	boot	1	1	c	blue
listener	107	11/26	21:11	3	2	B	87	robert	boot_	26-35	English	male	good	Hindi	Good	Good	18321	11672	3486	Mozilla%2F5.0+%28Windows+NT+6.1%29+AppleWebKit%2F537.36+%28KHTML%2C+like+Gecko%29+Chrome%2F70.0.3538.102+Safari%2F537.36	Gecko	Win32	en-US	1600	900	24	bHIaweBV	O3L5J	listener	107	D4c.7	D4c	d.1s3c.css	16	2	a	purple.boot	purple.mitt	purple.boot	o2	c	1	o3	purple	boot	3	2	s	mitt
listener	91	11/26	21:11	1	3	C	41	robert	fish_table_boot_	26-35	English	female	fluent		I%27m+not+sure		7914	7748	3318	Mozilla%2F5.0+%28Windows+NT+10.0%3B+Win64%3B+x64%29+AppleWebKit%2F537.36+%28KHTML%2C+like+Gecko%29+Chrome%2F70.0.3538.102+Safari%2F537.36	Gecko	Win32	en-US	2560	1080	24	Y4F1zI7C	OsNPo	listener	91	D4b.1	D4b	d.1s3c.cds	13	1	a	purple.boot	purple.fish	purple.table	o2	c	2	o1	boot	purple	1	3	c	purple
listener	109	11/26	21:11	3	1	B	31	robert	fish_table_	26-35	English	female	fluent		reasoning	no	7771	13365	5479	Mozilla%2F5.0+%28Macintosh%3B+Intel+Mac+OS+X+10_14_1%29+AppleWebKit%2F537.36+%28KHTML%2C+like+Gecko%29+Chrome%2F70.0.3538.102+Safari%2F537.36	Gecko	MacIntel	en-US	1920	1080	24	lSjvj1qX	JMKdu	listener	109	D4c.9	D4c	d.1s3c.css	3	1	a	blue.fish	blue.table	blue.fish	o2	s	2	o1	blue	table	3	1	c	blue
salience	115	11/26	21:11	2	3	B	100	robert	fish_	18-25	Other	male	good	Tamil	Interacting+with+two+persons+in+noisy+situations.	Good+study.	8758	52768	7583	Mozilla%2F5.0+%28Windows+NT+10.0%3B+Win64%3B+x64%29+AppleWebKit%2F537.36+%28KHTML%2C+like+Gecko%29+Chrome%2F70.0.3538.102+Safari%2F537.36	Gecko	Win32	en-US	1366	768	24	mUnrE9NG	fI2Qd	salience	115	D5a.5	D5a	d.3s1c.c	9	5	a	green.fish	orange.fish	green.fish	o2	s	2	o1	green	fish	2	3	c	orange
listener	57	11/26	21:12	2	1	B	100	robert	fish_boot_	26-35	Other	male	good	Malayalam	This+is+an+identification+task.	This+is+good	14353	5185	3835	Mozilla%2F5.0+%28Windows+NT+6.1%29+AppleWebKit%2F537.36+%28KHTML%2C+like+Gecko%29+Chrome%2F70.0.3538.102+Safari%2F537.36	Gecko	Win32	en-US	1280	1024	24	flReIq6r	PM8j0	listener	57	D3a.7	D3a	d.2s1c.c	1	19	b	green.boot	blue.fish	purple.fish	o2	s	1	o3	fish	purple	2	1	c	blue
listener	230	11/26	21:13	3	3	C	62	robert	boot_	18-25	English	female	good		NO	NOTHING	22637	18873	4047	Mozilla%2F5.0+%28Windows+NT+6.1%3B+Win64%3B+x64%29+AppleWebKit%2F537.36+%28KHTML%2C+like+Gecko%29+Chrome%2F70.0.3538.102+Safari%2F537.36	Gecko	Win32	en-US	1366	768	24	5cEpddXv	w4ago	listener	230	D10a.10	D10a	d.3s3c.s	10	0	a	orange.boot	orange.boot	orange.boot	o2	s	2	o3	orange	boot	3	3	c	orange
listener	144	11/26	21:13	2	1	B	68	robert	table_boot_	26-35	English	male	fluent				8503	24230	5459	Mozilla%2F5.0+%28Windows+NT+5.1%29+AppleWebKit%2F537.36+%28KHTML%2C+like+Gecko%29+Chrome%2F49.0.2623.112+Safari%2F537.36	Gecko	Win32	en-US	1440	900	24	0MIfkIp0	83OS4	listener	144	D6a.4	D6a	d.2s2c.a.s	14	6	a	purple.boot	purple.boot	orange.table	o2	c	1	o3	purple	table	2	1	c	purple
salience	40	11/26	21:13	1	1	A	88	robert	table_mitt_boot_	26-35	English	male	fluent		decision+making	love+it	13948	23349	15437	Mozilla%2F5.0+%28Windows+NT+6.1%29+AppleWebKit%2F537.36+%28KHTML%2C+like+Gecko%29+Chrome%2F70.0.3538.102+Safari%2F537.36	Gecko	Win32	en-US	1280	800	24	bW0XTLTU	akcRz	salience	40	D2b.10	D2b	d.1s2c.cds	8	16	b	blue.boot	green.mitt	green.table	o2	s	2	o1	blue	mitt	1	1	s	mitt
listener	156	11/26	21:13	2	2	B	60	robert	mitt_	26-35	English	male	fluent		Guessing+how+people+might+interpret+instructions.	None+at+this+time.	6942	11053	6402	Mozilla%2F5.0+%28Windows+NT+6.1%3B+Win64%3B+x64%29+AppleWebKit%2F537.36+%28KHTML%2C+like+Gecko%29+Chrome%2F70.0.3538.102+Safari%2F537.36	Gecko	Win32	en-US	1920	1080	24	uelLQU8O	qfc4h	listener	156	D6b.6	D6b	d.2s2c.a.c	12	7	b	blue.table	orange.mitt	orange.mitt	o2	s	1	o3	mitt	orange	2	2	c	orange
salience	57	11/26	21:14	2	1	A	77	robert	fish_boot_	26-35	English	female	fluent		Choices+and+presumptions.+		9445	12780	7301	Mozilla%2F5.0+%28Windows+NT+6.1%3B+Win64%3B+x64%29+AppleWebKit%2F537.36+%28KHTML%2C+like+Gecko%29+Chrome%2F70.0.3538.102+Safari%2F537.36	Gecko	Win32	en-US	1366	768	24	H0CIdjSP	ANy8Y	salience	57	D3a.7	D3a	d.2s1c.c	1	19	b	green.boot	blue.fish	purple.fish	o2	s	1	o3	fish	purple	2	1	c	blue
speaker	55	11/26	21:14	1	2	boot	50	robert	table_boot_	26-35	English	female	fluent		thoughts	no	4721	5451	3985	Mozilla%2F5.0+%28Windows+NT+10.0%3B+Win64%3B+x64%29+AppleWebKit%2F537.36+%28KHTML%2C+like+Gecko%29+Chrome%2F70.0.3538.102+Safari%2F537.36	Gecko	Win32	en-US	1920	1080	24	4bFcwF1S	RYIrZ	speaker	55	D3a.5	D3a	d.2s1c.c	6	6	a	blue.boot	green.boot	purple.table	o2	s	2	o3	purple	boot	1	2	s	boot
salience	142	11/26	21:14	1	2	C	79	robert	fish_table_	26-35	Other	male	good	Malayalam	This+is+imagination+task	This+is+perfect.	8358	7871	1736	Mozilla%2F5.0+%28Windows+NT+6.1%29+AppleWebKit%2F537.36+%28KHTML%2C+like+Gecko%29+Chrome%2F70.0.3538.102+Safari%2F537.36	Gecko	Win32	en-US	1280	1024	24	XXMaj3S8	8P5Eg	salience	142	D6a.2	D6a	d.2s2c.a.s	1	6	a	blue.fish	blue.fish	purple.table	o2	s	2	o3	purple	fish	1	2	s	fish
listener	47	11/26	21:14	2	1	C	51	robert	fish_mitt_	36-45	English	male	fluent		Choices		8980	11544	10777	Mozilla%2F5.0+%28Macintosh%3B+Intel+Mac+OS+X+10_14_1%29+AppleWebKit%2F537.36+%28KHTML%2C+like+Gecko%29+Chrome%2F70.0.3538.102+Safari%2F537.36	Gecko	MacIntel	en-US	1440	900	24	V44g1ZfY	4cz9j	listener	47	D2c.7	D2c	d.1s2c.css	13	7	b	blue.mitt	purple.fish	purple.mitt	o2	s	2	o3	purple	fish	2	1	s	fish
speaker	134	11/26	21:15	3	2	blue	100	robert	mitt_	26-35	English	male	fluent		no+idea	none	20947	13412	5436	Mozilla%2F5.0+%28Windows+NT+10.0%3B+Win64%3B+x64%29+AppleWebKit%2F537.36+%28KHTML%2C+like+Gecko%29+Chrome%2F70.0.3538.102+Safari%2F537.36	Gecko	Win32	en-US	1920	1080	24	7VOVCU2x	92fIr	speaker	134	D5c.4	D5c	d.3s1c.ssc	4	3	a	purple.mitt	blue.mitt	purple.mitt	o2	s	1	o1	mitt	purple	3	2	s	mitt
listener	223	11/26	21:15	3	3	A	33	robert	fish_	26-35	English	male	fluent		Probability%3F	Thank+you+for+the+opportunity+to+participate+in+this+survey%21	13367	17112	11632	Mozilla%2F5.0+%28Windows+NT+6.3%3B+Win64%3B+x64%29+AppleWebKit%2F537.36+%28KHTML%2C+like+Gecko%29+Chrome%2F70.0.3538.102+Safari%2F537.36	Gecko	Win32	en-US	1536	960	24	SxhuW42J	fAKhv	listener	223	D10a.3	D10a	d.3s3c.s	9	0	a	orange.fish	orange.fish	orange.fish	o2	c	1	o1	orange	fish	3	3	c	orange
listener	3	11/26	21:15	1	2	B	66	robert	car_fish_table_mitt_	26-35	English	female	good	kerela	veery+intesting	nothing	45901	88897	2775	Mozilla%2F5.0+%28Windows+NT+6.1%29+AppleWebKit%2F537.36+%28KHTML%2C+like+Gecko%29+Chrome%2F70.0.3538.102+Safari%2F537.36	Gecko	Win32	en-US	1280	800	24	JzsVEPT9	a5jsV	listener	3	D1a.3	D1a	d.1s1c.s	8	34	a	blue.boot	green.mitt	blue.table	o2	s	1	o1	mitt	blue	1	2	s	mitt
listener	86	11/26	21:15	1	3	B	95	robert	fish_boot_	26-35	Other	male	good	Malayalam	This+is+an+interesting+task.	i+like+you.	7280	4088	2224	Mozilla%2F5.0+%28Windows+NT+6.1%29+AppleWebKit%2F537.36+%28KHTML%2C+like+Gecko%29+Chrome%2F70.0.3538.102+Safari%2F537.36	Gecko	Win32	en-US	1280	1024	24	pTjYArrs	9nEUF	listener	86	D4a.6	D4a	d.1s3c.s	10	1	a	orange.fish	orange.boot	orange.fish	o2	s	1	o3	boot	orange	1	3	s	boot
listener	232	11/26	21:15	3	3	C	78	robert	fish_	26-35	English	male	fluent		to+see+how+people+think	none	5814	5796	1369	Mozilla%2F5.0+%28Windows+NT+10.0%3B+Win64%3B+x64%29+AppleWebKit%2F537.36+%28KHTML%2C+like+Gecko%29+Chrome%2F70.0.3538.102+Safari%2F537.36	Gecko	Win32	en-US	1920	1080	24	F9lC7oMb	vQbLS	listener	232	D10b.2	D10b	d.3s3c.c	5	0	a	green.fish	green.fish	green.fish	o2	c	2	o3	fish	green	3	3	s	fish
salience	171	11/26	21:16	1	2	C	23	robert	fish_mitt_boot_	26-35	English	male	fluent		not+sure		6897	8217	3326	Mozilla%2F5.0+%28Windows+NT+10.0%3B+Win64%3B+x64%29+AppleWebKit%2F537.36+%28KHTML%2C+like+Gecko%29+Chrome%2F70.0.3538.67+Safari%2F537.36	Gecko	Win32	en-US	1600	900	24	wBQyZldR	jigtz	salience	171	D7b.1	D7b	d.2s2c.b.c	6	1	a	green.fish	green.boot	blue.boot	o2	c	2	o1	fish	green	1	2	s	boot
salience	238	11/26	21:16	3	3	B	81	robert	fish_	18-25	English	male	beginner	english	surveying	noyhing+else	15462	18114	13046	Mozilla%2F5.0+%28Windows+NT+6.3%29+AppleWebKit%2F537.36+%28KHTML%2C+like+Gecko%29+Chrome%2F70.0.3538.102+Safari%2F537.36	Gecko	Win32	en-US	1024	768	24	mkiiJxni	RZPiV	salience	238	D10b.8	D10b	d.3s3c.c	9	0	a	orange.fish	orange.fish	orange.fish	o2	c	1	o3	orange	fish	3	3	c	orange
listener	125	11/26	21:17	1	3	B	90	robert	table_	26-35	Other	male	good	Malayalam	This+is+remembering+task.	This+is+good	11526	397151	2982	Mozilla%2F5.0+%28Windows+NT+6.1%29+AppleWebKit%2F537.36+%28KHTML%2C+like+Gecko%29+Chrome%2F70.0.3538.102+Safari%2F537.36	Gecko	Win32	en-US	1280	1024	24	8idKrHg3	THJRq	listener	125	D5b.5	D5b	d.3s1c.sdc	11	2	a	blue.table	orange.table	purple.table	o2	s	2	o3	purple	table	1	3	c	orange
salience	108	11/26	21:17	1	3	B	50	robert	fish_table_	18-25	English	female	fluent		Assumptions		15922	18746	14006	Mozilla%2F5.0+%28Windows+NT+10.0%3B+Win64%3B+x64%29+AppleWebKit%2F537.36+%28KHTML%2C+like+Gecko%29+Chrome%2F70.0.3538.102+Safari%2F537.36	Gecko	Win32	en-US	1280	720	24	UCimx4Fi	a1QKE	salience	108	D4c.8	D4c	d.1s3c.css	11	1	a	orange.fish	orange.table	orange.fish	o2	s	1	o3	table	orange	1	3	s	table
salience	199	11/26	21:17	1	2	A	81	robert	fish_	26-35	Other	male	good	other	good	good	34973	14136	2424	Mozilla%2F5.0+%28Windows+NT+6.1%3B+WOW64%29+AppleWebKit%2F537.36+%28KHTML%2C+like+Gecko%29+Chrome%2F70.0.3538.102+Safari%2F537.36	Gecko	Win32	en-US	1280	768	24	OOMqvEBp	ygIAM	salience	199	D8b.9	D8b	d.2s3c.c	5	1	b	green.boot	green.fish	green.fish	o2	s	2	o3	green	fish	3	2	s	fish
listener	180	11/26	21:18	2	2	B	97	robert	fish_table_	26-35	Other	male	intermediate	malayalam	nice	nothing	11040	11384	10897	Mozilla%2F5.0+%28Windows+NT+6.1%29+AppleWebKit%2F537.36+%28KHTML%2C+like+Gecko%29+Chrome%2F70.0.3538.102+Safari%2F537.36	Gecko	Win32	en-US	1024	768	24	f52cKQ4k	WRvfi	listener	180	D7b.10	D7b	d.2s2c.b.c	13	5	b	green.fish	purple.fish	purple.table	o2	s	1	o3	fish	purple	2	2	c	purple
speaker	27	11/26	21:18	2	2	fish	100	robert	fish_table_	26-35	English	male	fluent		not+sure	no	8785	4782	3480	Mozilla%2F5.0+%28Windows+NT+10.0%3B+Win64%3B+x64%29+AppleWebKit%2F537.36+%28KHTML%2C+like+Gecko%29+Chrome%2F70.0.3538.102+Safari%2F537.36	Gecko	Win32	en-US	1366	768	24	LKneS43X	AN5Fg	speaker	27	D2a.7	D2a	d.1s2c.s	1	13	b	green.table	blue.fish	blue.table	o2	c	1	o3	blue	table	2	2	c	blue
listener	175	11/26	21:19	2	2	B	71	robert	table_boot_	46-55	English	male	fluent		Percentages	no	15677	17463	15669	Mozilla%2F5.0+%28Windows+NT+10.0%3B+Win64%3B+x64%29+AppleWebKit%2F537.36+%28KHTML%2C+like+Gecko%29+Chrome%2F70.0.3538.102+Safari%2F537.36	Gecko	Win32	en-US	1366	768	24	xU1SJT3v	ApPM1	listener	175	D7b.5	D7b	d.2s2c.b.c	7	5	a	green.boot	green.table	orange.table	o2	s	1	o1	table	green	2	2	s	table
salience	133	11/26	21:20	3	2	B	34	robert	table_	26-35	English	female	fluent		Context+and+assumptions		5639	5167	8033	Mozilla%2F5.0+%28Windows+NT+6.3%3B+Win64%3B+x64%29+AppleWebKit%2F537.36+%28KHTML%2C+like+Gecko%29+Chrome%2F70.0.3538.102+Safari%2F537.36	Gecko	Win32	en-US	1920	1080	24	qwz411Qe	DZ7mM	salience	133	D5c.3	D5c	d.3s1c.ssc	11	3	a	purple.table	orange.table	purple.table	o2	s	1	o1	table	purple	3	2	s	table
listener	228	11/26	21:20	3	3	A	64	robert	boot_	26-35	English	male	fluent		to+see+how+other+people+perceive+an+object		6304	5722	3446	Mozilla%2F5.0+%28Macintosh%3B+Intel+Mac+OS+X+10_13_1%29+AppleWebKit%2F537.36+%28KHTML%2C+like+Gecko%29+Chrome%2F70.0.3538.102+Safari%2F537.36	Gecko	MacIntel	en-US	1280	800	24	wtwq0lbC	zqgYJ	listener	228	D10a.8	D10a	d.3s3c.s	6	0	a	green.boot	green.boot	green.boot	o2	c	1	o3	green	boot	3	3	s	boot
listener	142	11/26	21:20	1	2	B	89	robert	fish_table_	26-35	Other	male	good	Malayalam	Game	Good	21703	4047	13225	Mozilla%2F5.0+%28Windows+NT+6.1%29+AppleWebKit%2F537.36+%28KHTML%2C+like+Gecko%29+Chrome%2F70.0.3538.110+Safari%2F537.36	Gecko	Win32	en-US	1280	1024	24	UiPRPeUf	6MeZc	listener	142	D6a.2	D6a	d.2s2c.a.s	1	6	a	blue.fish	blue.fish	purple.table	o2	s	2	o3	purple	fish	1	2	s	fish
speaker	118	11/26	21:20	1	3	orange	100	robert	mitt_	26-35	English	female	fluent		Not+sure	None	7172	5074	3373	Mozilla%2F5.0+%28Windows+NT+10.0%3B+Win64%3B+x64%29+AppleWebKit%2F537.36+%28KHTML%2C+like+Gecko%29+Chrome%2F70.0.3538.110+Safari%2F537.36	Gecko	Win32	en-US	1920	1080	24	wWSf6Mf8	sfMGK	speaker	118	D5a.8	D5a	d.3s1c.c	12	3	a	blue.mitt	orange.mitt	purple.mitt	o2	c	1	o3	orange	mitt	1	3	c	orange
salience	97	11/26	21:20	1	3	B	95	robert	fish_table_boot_	18-25	English	male	good		Nice	Nothing+Else	10181	6936	5344	Mozilla%2F5.0+%28Windows+NT+6.1%29+AppleWebKit%2F537.36+%28KHTML%2C+like+Gecko%29+Chrome%2F70.0.3538.102+Safari%2F537.36	Gecko	Win32	en-US	1366	768	24	lsLHreui	pIp5c	salience	97	D4b.7	D4b	d.1s3c.cds	2	6	a	blue.mitt	blue.boot	blue.table	o2	c	2	o3	table	blue	1	3	c	blue
listener	148	11/26	21:21	1	2	B	89	william	table_	26-35	English	female	good		NILL	NICE	10408	4831	3089	Mozilla%2F5.0+%28Windows+NT+6.1%29+AppleWebKit%2F537.36+%28KHTML%2C+like+Gecko%29+Chrome%2F70.0.3538.102+Safari%2F537.36	Gecko	Win32	en-US	1152	720	24	Y5cMy8ho	oaIzT	listener	148	D6a.8	D6a	d.2s2c.a.s	16	9	b	orange.table	purple.mitt	purple.mitt	o2	c	2	o1	table	purple	1	2	s	mitt
speaker	147	11/26	21:21	2	2	mitt	50	robert	table_mitt_	26-35	English	female	fluent		your+decision+making	fun%21	7823	8280	5673	Mozilla%2F5.0+%28Windows+NT+10.0%3B+Win64%3B+x64%29+AppleWebKit%2F537.36+%28KHTML%2C+like+Gecko%29+Chrome%2F70.0.3538.102+Safari%2F537.36	Gecko	Win32	en-US	1920	1080	24	XAWgyyjs	RaCOr	speaker	147	D6a.7	D6a	d.2s2c.a.s	4	9	b	purple.table	blue.mitt	blue.mitt	o2	s	1	o3	mitt	blue	2	2	s	mitt
salience	125	11/26	21:21	1	3	C	71	robert	table_	26-35	English	female	fluent		perception	no	9832	16110	6686	Mozilla%2F5.0+%28Windows+NT+10.0%3B+Win64%3B+x64%29+AppleWebKit%2F537.36+%28KHTML%2C+like+Gecko%29+Chrome%2F70.0.3538.102+Safari%2F537.36	Gecko	Win32	en-US	1366	768	24	EtudHg2z	Ar1Eu	salience	125	D5b.5	D5b	d.3s1c.sdc	11	2	a	blue.table	orange.table	purple.table	o2	s	2	o3	purple	table	1	3	c	orange
salience	232	11/26	21:21	3	3	B	43	robert	fish_	36-45	English	male	fluent		No+idea	Fun%21	10043	15181	7239	Mozilla%2F5.0+%28Windows+NT+10.0%3B+Win64%3B+x64%29+AppleWebKit%2F537.36+%28KHTML%2C+like+Gecko%29+Chrome%2F70.0.3538.102+Safari%2F537.36	Gecko	Win32	en-US	1024	768	24	TuiuHUtI	dj4WG	salience	232	D10b.2	D10b	d.3s3c.c	5	0	a	green.fish	green.fish	green.fish	o2	c	2	o3	fish	green	3	3	s	fish
listener	160	11/26	21:21	1	2	B	50	robert	fish_table_	36-45	English	female	fluent		I+think+it+was+about+probability.		15262	12760	60084	Mozilla%2F5.0+%28Windows+NT+6.1%3B+Win64%3B+x64%29+AppleWebKit%2F537.36+%28KHTML%2C+like+Gecko%29+Chrome%2F70.0.3538.67+Safari%2F537.36	Gecko	Win32	en-US	1536	864	24	GgNfcDgb	JHYmT	listener	160	D6b.10	D6b	d.2s2c.a.c	1	6	b	purple.table	blue.fish	blue.fish	o2	c	2	o1	table	blue	1	2	s	fish
speaker	40	11/26	21:21	1	1	mitt	100	robert	table_mitt_boot_	18-25	English	male	fluent		I+think+it+was+how+we+choose+to+describe+objects.+		4991	5927	3423	Mozilla%2F5.0+%28Windows+NT+10.0%3B+Win64%3B+x64%29+AppleWebKit%2F537.36+%28KHTML%2C+like+Gecko%29+Chrome%2F70.0.3538.102+Safari%2F537.36	Gecko	Win32	en-US	1920	1080	24	ri7ocint	cxQ1g	speaker	40	D2b.10	D2b	d.1s2c.cds	8	16	b	blue.boot	green.mitt	green.table	o2	s	2	o1	blue	mitt	1	1	s	mitt
listener	75	11/26	21:22	1	1	B	50	robert	car_boot_	46-55	English	male	fluent		i%27m+not+sure.....how+much+i+pay+attention%3F	thank+you+	8748	14823	8823	Mozilla%2F5.0+%28Windows+NT+6.1%3B+Win64%3B+x64%29+AppleWebKit%2F537.36+%28KHTML%2C+like+Gecko%29+Chrome%2F70.0.3538.102+Safari%2F537.36	Gecko	Win32	en-US	1920	1080	24	1rzA9V3E	6SaFh	listener	75	D3c.5	D3c	d.2s1c.ssc	2	4	a	orange.boot	blue.boot	orange.fish	o2	c	2	o3	fish	blue	1	1	c	blue
listener	64	11/26	21:22	2	1	A	90	robert	fish_boot_	18-25	English	female	fluent		Simple+straight+forward.	No+there+was+no+issues+with+the+survey.	11357	28623	9552	Mozilla%2F5.0+%28Windows+NT+10.0%3B+Win64%3B+x64%29+AppleWebKit%2F537.36+%28KHTML%2C+like+Gecko%29+Chrome%2F64.0.3282.140+Safari%2F537.36+Edge%2F17.17134	Gecko	Win32	en-US	1301	731	24	GO7AjZvq	aVQmz	listener	64	D3b.4	D3b	d.2s1c.sdc	5	7	a	orange.fish	green.fish	blue.boot	o2	s	1	o3	fish	blue	2	1	c	green
salience	227	11/26	21:23	3	3	A	84	robert	table_	26-35	Other	male	good	other	2	good	9797	7959	13110	Mozilla%2F5.0+%28Windows+NT+6.1%29+AppleWebKit%2F537.36+%28KHTML%2C+like+Gecko%29+Chrome%2F70.0.3538.102+Safari%2F537.36	Gecko	Win32	en-US	1280	1024	24	HpUWnrCd	fo5KG	salience	227	D10a.7	D10a	d.3s3c.s	11	0	a	orange.table	orange.table	orange.table	o2	s	2	o3	orange	table	3	3	s	table
listener	165	11/26	21:23	2	2	B	61	robert	table_boot_	26-35	English	male	fluent		I+think+this+HIT+was+studying+memory.	Great+experiment%21+Thanks%21	11344	13304	7257	Mozilla%2F5.0+%28X11%3B+Ubuntu%3B+Linux+x86_64%3B+rv%3A63.0%29+Gecko%2F20100101+Firefox%2F63.0	Gecko	Linux+x86_64	en-US	1440	900	24	2haOt3aq	551br	listener	165	D7a.5	D7a	d.2s2c.b.s	7	4	a	green.boot	green.table	blue.table	o2	c	2	o3	table	green	2	2	c	green
speaker	98	11/26	21:23	1	3	table	100	robert	table_mitt_boot_	26-35	English	male	fluent		Interesting		6055	9145	4336	Mozilla%2F5.0+%28Windows+NT+10.0%3B+Win64%3B+x64%29+AppleWebKit%2F537.36+%28KHTML%2C+like+Gecko%29+Chrome%2F70.0.3538.110+Safari%2F537.36	Gecko	Win32	en-US	1440	900	24	OuXloRba	ze2iO	speaker	98	D4b.8	D4b	d.1s3c.cds	7	6	a	green.mitt	green.table	green.boot	o2	s	1	o3	table	green	1	3	c	green
salience	15	11/26	21:24	2	1	B	35	robert	fish_table_boot_	36-45	English	female	fluent	English	What+kinds+of+assumptions+you+make	no	7863	11587	3804	Mozilla%2F5.0+%28Windows+NT+10.0%3B+Win64%3B+x64%29+AppleWebKit%2F537.36+%28KHTML%2C+like+Gecko%29+Chrome%2F70.0.3538.102+Safari%2F537.36	Gecko	Win32	en-US	1366	768	24	uS9uUyGs	9VNmC	salience	15	D1b.5	D1b	d.1s1c.c	6	48	a	purple.table	green.boot	purple.fish	o2	s	2	o3	purple	boot	2	1	c	green
speaker	135	11/26	21:25	2	3	green	100	robert	fish_	26-35	Other	male	good	Malayalam	This+is+an+interesting+and+remembering+task	This+is+good	5975	5192	1976	Mozilla%2F5.0+%28Windows+NT+6.1%29+AppleWebKit%2F537.36+%28KHTML%2C+like+Gecko%29+Chrome%2F70.0.3538.102+Safari%2F537.36	Gecko	Win32	en-US	1024	768	24	248OOJDI	XdaVt	speaker	135	D5c.5	D5c	d.3s1c.ssc	5	1	a	blue.fish	green.fish	blue.fish	o2	s	2	o3	blue	fish	2	3	c	green
salience	78	11/26	21:26	2	2	B	100	robert	table_mitt_	over65	English	male	fluent		selecting+objects	no	34429	25831	11448	Mozilla%2F5.0+%28Windows+NT+6.1%3B+Win64%3B+x64%29+AppleWebKit%2F537.36+%28KHTML%2C+like+Gecko%29+Chrome%2F70.0.3538.102+Safari%2F537.36	Gecko	Win32	en-US	1536	864	24	IMEiU0or	boO02	salience	78	D3c.8	D3c	d.2s1c.ssc	12	6	b	green.table	orange.mitt	green.mitt	o2	s	2	o1	green	mitt	2	2	c	orange
speaker	220	11/26	21:26	2	3	fish	100	robert	fish_	26-35	English	female	fluent		How+we+describe+things%3F		5167	4657	3837	Mozilla%2F5.0+%28Windows+NT+6.1%3B+Win64%3B+x64%29+AppleWebKit%2F537.36+%28KHTML%2C+like+Gecko%29+Chrome%2F70.0.3538.102+Safari%2F537.36	Gecko	Win32	en-US	1536	864	24	UUU6bmKG	3PXSO	speaker	220	D9b.10	D9b	d.3s2c.c	13	3	b	orange.fish	purple.fish	purple.fish	o2	c	1	o1	purple	fish	2	3	c	purple
speaker	204	11/26	21:26	2	3	green	75	robert	boot_	26-35	English	female	fluent		process+of+elimination+to+get+the+correct+answer	no	7751	15432	9000	Mozilla%2F5.0+%28Windows+NT+6.1%3B+Win64%3B+x64%3B+rv%3A57.0%29+Gecko%2F20100101+Firefox%2F57.0	Gecko	Win64	en-US	1920	1080	24	uM5NcNFu	yaYHQ	speaker	204	D9a.4	D9a	d.3s2c.s	6	1	a	green.boot	green.boot	blue.boot	o2	s	2	o1	green	boot	2	3	c	green
listener	202	11/26	21:28	3	2	C	75	robert	mitt_	26-35	English	male	fluent		Judgement+of+incomplete+sentences.		35222	14175	9887	Mozilla%2F5.0+%28Windows+NT+6.1%3B+Win64%3B+x64%29+AppleWebKit%2F537.36+%28KHTML%2C+like+Gecko%29+Chrome%2F70.0.3538.110+Safari%2F537.36	Gecko	Win32	en-US	1366	768	24	Zg9d95j9	9G5jM	listener	202	D9a.2	D9a	d.3s2c.s	8	3	a	green.mitt	green.mitt	purple.mitt	o2	c	2	o3	mitt	green	3	2	c	green
salience	102	11/26	21:28	3	2	B	95	robert	table_mitt_	26-35	English	male	fluent		test+memory.	none	6799	12378	5302	Mozilla%2F5.0+%28Windows+NT+10.0%3B+Win64%3B+x64%29+AppleWebKit%2F537.36+%28KHTML%2C+like+Gecko%29+Chrome%2F70.0.3538.110+Safari%2F537.36	Gecko	Win32	en-US	1920	1080	24	YysIHRju	XhgGh	salience	102	D4c.2	D4c	d.1s3c.css	8	3	a	green.table	green.mitt	green.table	o2	c	1	o1	green	table	3	2	c	green
listener	208	11/26	21:28	2	3	A	92	robert	fish_	26-35	English	male	fluent		testing	none	15576	9720	5919	Mozilla%2F5.0+%28Windows+NT+10.0%3B+Win64%3B+x64%3B+rv%3A63.0%29+Gecko%2F20100101+Firefox%2F63.0	Gecko	Win32	en-US	1366	768	24	spVKLP3M	qRTKn	listener	208	D9a.8	D9a	d.3s2c.s	9	2	b	green.fish	orange.fish	orange.fish	o2	c	1	o1	orange	fish	2	3	s	fish
speaker	60	11/26	21:30	2	1	green	100	robert	table_mitt_	46-55	English	female	fluent		Help+an+AI+pick+out+a+object	Thanks%21	13471	17015	6783	Mozilla%2F5.0+%28Windows+NT+10.0%3B+Win64%3B+x64%29+AppleWebKit%2F537.36+%28KHTML%2C+like+Gecko%29+Chrome%2F68.0.3440.106+Safari%2F537.36	Gecko	Win32	en-US	1467	917	24	vZ4TJVrt	Y4Qkk	speaker	60	D3a.10	D3a	d.2s1c.c	8	25	b	blue.table	green.mitt	purple.mitt	o2	c	2	o3	mitt	green	2	1	c	green
salience	143	11/26	21:30	2	2	C	71	richard	table_boot_	26-35	English	female	fluent		unsure		280838	397018	3058	Mozilla%2F5.0+%28X11%3B+CrOS+x86_64+11021.56.0%29+AppleWebKit%2F537.36+%28KHTML%2C+like+Gecko%29+Chrome%2F70.0.3538.76+Safari%2F537.36	Gecko	Linux+x86_64	en-US	1366	768	24	87ebhlBc	ZiiZh	salience	143	D6a.3	D6a	d.2s2c.a.s	7	5	a	green.table	green.table	orange.boot	o2	c	2	o1	table	green	2	2	c	green
listener	150	11/26	21:32	2	2	B	70	robert	fish_mitt_	26-35	Other	male	fluent	Malaiyalam	game	good	16928	2671	3680	Mozilla%2F5.0+%28Windows+NT+6.1%29+AppleWebKit%2F537.36+%28KHTML%2C+like+Gecko%29+Chrome%2F70.0.3538.102+Safari%2F537.36	Gecko	Win32	en-US	1280	1024	24	fXVgFiHd	cwnay	listener	150	D6a.10	D6a	d.2s2c.a.s	13	9	b	orange.mitt	purple.fish	purple.fish	o2	s	1	o3	fish	purple	2	2	s	fish
salience	153	11/26	21:33	2	2	B	56	robert	table_boot_	18-25	English	female	fluent				12070	8692	6261	Mozilla%2F5.0+%28Windows+NT+10.0%3B+Win64%3B+x64%29+AppleWebKit%2F537.36+%28KHTML%2C+like+Gecko%29+Chrome%2F70.0.3538.102+Safari%2F537.36	Gecko	Win32	en-US	1366	768	24	1bevyL5c	IexGI	salience	153	D6b.3	D6b	d.2s2c.a.c	10	5	a	orange.boot	orange.boot	green.table	o2	s	1	o1	boot	orange	2	2	c	orange
salience	172	11/26	21:35	1	2	C	60	robert	fish_table_	26-35	English	female	fluent		How+we+determine+odds+of+roberts+choice.		7682	8809	2822	Mozilla%2F5.0+%28Windows+NT+10.0%3B+Win64%3B+x64%29+AppleWebKit%2F537.36+%28KHTML%2C+like+Gecko%29+Chrome%2F70.0.3538.102+Safari%2F537.36	Gecko	Win32	en-US	1920	1080	24	bForTN5u	m0g5w	salience	172	D7b.2	D7b	d.2s2c.b.c	5	5	a	green.table	green.fish	orange.fish	o2	s	2	o3	orange	fish	1	2	s	fish
speaker	119	11/26	21:35	1	3	purple	98	robert	table_	26-35	English	male	fluent		not+sure		8525	12790	6810	Mozilla%2F5.0+%28Windows+NT+6.3%3B+Win64%3B+x64%29+AppleWebKit%2F537.36+%28KHTML%2C+like+Gecko%29+Chrome%2F70.0.3538.102+Safari%2F537.36	Gecko	Win32	en-US	1366	768	24	XqFYHSPA	xdkwU	speaker	119	D5a.9	D5a	d.3s1c.c	15	3	a	blue.table	purple.table	orange.table	o2	c	1	o1	purple	table	1	3	c	purple
salience	233	11/26	21:36	3	3	B	33	robert	table_	36-45	English	female	fluent		Whether+or+not+I+am+good+at+percentages%3F	None.+Thanks%21+%3A-%29	10171	7906	11149	Mozilla%2F5.0+%28Windows+NT+10.0%3B+Win64%3B+x64%29+AppleWebKit%2F537.36+%28KHTML%2C+like+Gecko%29+Chrome%2F70.0.3538.102+Safari%2F537.36	Gecko	Win32	en-US	1366	768	24	qdFHuSQ9	fOe8O	salience	233	D10b.3	D10b	d.3s3c.c	7	0	a	green.table	green.table	green.table	o2	s	1	o3	table	green	3	3	c	green
salience	157	11/26	21:38	2	2	A	83	robert	fish_mitt_	26-35	English	male	fluent	n%2Fa	picking+an+object.	n%2Fa	5069	7299	2282	Mozilla%2F5.0+%28Windows+NT+10.0%3B+Win64%3B+x64%29+AppleWebKit%2F537.36+%28KHTML%2C+like+Gecko%29+Chrome%2F70.0.3538.102+Safari%2F537.36	Gecko	Win32	en-US	1920	1080	24	kC3NwHnz	RnV9x	salience	157	D6b.7	D6b	d.2s2c.a.c	13	8	b	green.mitt	purple.fish	purple.fish	o2	c	1	o3	purple	fish	2	2	s	fish
speaker	164	11/26	21:41	2	2	boot	100	robert	boot_	46-55	English	female	fluent		objects+to+remember	this+was+great	17963	20486	8020	Mozilla%2F5.0+%28Windows+NT+10.0%3B+Win64%3B+x64%29+AppleWebKit%2F537.36+%28KHTML%2C+like+Gecko%29+Chrome%2F70.0.3538.102+Safari%2F537.36	Gecko	Win32	en-US	1366	768	24	SSIhFnbR	bQ5dP	speaker	164	D7a.4	D7a	d.2s2c.b.s	6	5	a	green.table	green.boot	orange.boot	o2	s	2	o1	green	boot	2	2	s	boot
speaker	222	11/26	21:42	3	3	purple	84	robert	fish_	18-25	English	male	fluent		no+idea+	no	6568	3714	3072	Mozilla%2F5.0+%28Macintosh%3B+Intel+Mac+OS+X+10_13_6%29+AppleWebKit%2F537.36+%28KHTML%2C+like+Gecko%29+Chrome%2F70.0.3538.102+Safari%2F537.36	Gecko	MacIntel	en-US	1280	800	24	fs2zk4y3	ZIrPy	speaker	222	D10a.2	D10a	d.3s3c.s	13	0	a	purple.fish	purple.fish	purple.fish	o2	s	1	o1	fish	purple	3	3	s	fish
speaker	109	11/26	21:44	3	1	table	99	robert	car_fish_table_	36-45	English	female	fluent		I%27m+not+sure.		22427	7797	5377	Mozilla%2F5.0+%28Windows+NT+10.0%3B+Win64%3B+x64%3B+rv%3A63.0%29+Gecko%2F20100101+Firefox%2F63.0	Gecko	Win32	en-US	1920	1080	24	d0TRfBKV	m0OnX	speaker	109	D4c.9	D4c	d.1s3c.css	3	1	a	blue.fish	blue.table	blue.fish	o2	s	2	o1	blue	table	3	1	c	blue
speaker	43	11/26	21:45	2	2	purple	100	robert	table_	18-25	English	male	fluent	other	nice	nothing	18660	14946	18679	Mozilla%2F5.0+%28Windows+NT+10.0%3B+Win64%3B+x64%29+AppleWebKit%2F537.36+%28KHTML%2C+like+Gecko%29+Chrome%2F70.0.3538.110+Safari%2F537.36	Gecko	Win32	en-US	1364	768	24	Bo592W2o	pr0vO	speaker	43	D2c.3	D2c	d.1s2c.css	16	7	a	purple.table	purple.mitt	blue.table	o2	c	1	o3	purple	table	2	2	s	mitt
speaker	152	11/26	21:49	1	2	table	81	robert	table_mitt_	56-65	English	female	fluent		decision+making		10038	23382	16336	Mozilla%2F5.0+%28Windows+NT+10.0%3B+Win64%3B+x64%29+AppleWebKit%2F537.36+%28KHTML%2C+like+Gecko%29+Chrome%2F70.0.3538.102+Safari%2F537.36	Gecko	Win32	en-US	1366	768	24	3plP9UGt	cOv2j	speaker	152	D6b.2	D6b	d.2s2c.a.c	15	7	a	purple.table	purple.table	blue.mitt	o2	s	2	o3	blue	table	1	2	c	purple
listener	32	11/26	21:50	1	1	B	80	robert	fish_mitt_boot_	26-35	English	female	fluent				22426	20384	11455	Mozilla%2F5.0+%28Windows+NT+6.3%3B+WOW64%29+AppleWebKit%2F537.36+%28KHTML%2C+like+Gecko%29+Chrome%2F66.0.3359.139+Safari%2F537.36	Gecko	Win32	en-US	1330	676	24	lA1BisBf	3nZ5x	listener	32	D2b.2	D2b	d.1s2c.cds	14	14	a	purple.mitt	purple.boot	green.fish	o2	s	2	o3	green	boot	1	1	s	boot
speaker	137	11/26	21:50	3	2	purple	100	richard	fish_	26-35	English	female	fluent		IDK	TY	7559	12386	3054	Mozilla%2F5.0+%28Windows+NT+10.0%3B+Win64%3B+x64%29+AppleWebKit%2F537.36+%28KHTML%2C+like+Gecko%29+Chrome%2F70.0.3538.102+Safari%2F537.36	Gecko	Win32	en-US	1360	768	24	cTMBuPrI	3C7Vo	speaker	137	D5c.7	D5c	d.3s1c.ssc	13	1	a	blue.fish	purple.fish	blue.fish	o2	s	1	o1	fish	blue	3	2	s	fish
speaker	77	11/26	21:50	2	2	blue	82	robert	mitt_boot_	36-45	Other	male	good	India			45895	21951	6000	Mozilla%2F5.0+%28Windows+NT+6.1%3B+Win64%3B+x64%29+AppleWebKit%2F537.36+%28KHTML%2C+like+Gecko%29+Chrome%2F70.0.3538.110+Safari%2F537.36	Gecko	Win32	en-US	1280	800	24	ExSMBKcm	D6w3Q	speaker	77	D3c.7	D3c	d.2s1c.ssc	4	5	b	orange.boot	blue.mitt	orange.mitt	o2	s	2	o1	orange	mitt	2	2	c	blue
salience	239	11/26	21:52	3	3	B	33	robert	boot_	18-25	English	female	fluent	English	I%27m+not+sure		5927	7857	3920	Mozilla%2F5.0+%28Windows+NT+10.0%3B+Win64%3B+x64%29+AppleWebKit%2F537.36+%28KHTML%2C+like+Gecko%29+Chrome%2F70.0.3538.102+Safari%2F537.36	Gecko	Win32	en-US	1920	1080	24	rSsKGfoM	54IqS	salience	239	D10b.9	D10b	d.3s3c.c	6	0	a	green.boot	green.boot	green.boot	o2	c	2	o3	boot	green	3	3	s	boot
salience	94	11/26	21:52	1	3	C	83	richard	table_mitt_boot_	36-45	English	female	fluent				10524	49279	4754	Mozilla%2F5.0+%28Linux%3B+Android+7.0%3B+SAMSUNG+SM-J727AZ+Build%2FNRD90M%29+AppleWebKit%2F537.36+%28KHTML%2C+like+Gecko%29+SamsungBrowser%2F7.4+Chrome%2F59.0.3071.125+Mobile+Safari%2F537.36	Gecko	Linux+armv8l	en-US	412	732	32	YRy4QY6A	xoUsd	salience	94	D4b.4	D4b	d.1s3c.cds	16	4	a	purple.boot	purple.mitt	purple.table	o2	c	2	o3	table	purple	1	3	c	purple
listener	111	11/26	21:54	2	3	B	100	robert	mitt_	18-25	English	female	fluent		See+how+we+perceive+english		7436	4993	3977	Mozilla%2F5.0+%28Windows+NT+6.1%3B+Win64%3B+x64%29+AppleWebKit%2F537.36+%28KHTML%2C+like+Gecko%29+Chrome%2F70.0.3538.102+Safari%2F537.36	Gecko	Win32	en-US	1280	1024	24	NArEOznW	wiTss	listener	111	D5a.1	D5a	d.3s1c.c	16	5	a	green.mitt	purple.mitt	green.mitt	o2	s	2	o1	green	mitt	2	3	s	mitt
salience	55	11/26	21:54	1	2	A	65	robert	table_boot_	18-25	English	male	fluent		Object+selection+based+on+choice+and+characteristics+of+an+individual		18796	20479	7645	Mozilla%2F5.0+%28Windows+NT+10.0%3B+Win64%3B+x64%29+AppleWebKit%2F537.36+%28KHTML%2C+like+Gecko%29+Chrome%2F70.0.3538.102+Safari%2F537.36	Gecko	Win32	en-US	3440	1440	24	gxzjeekF	SsTxy	salience	55	D3a.5	D3a	d.2s1c.c	6	6	a	blue.boot	green.boot	purple.table	o2	s	2	o3	purple	boot	1	2	s	boot
listener	42	11/26	21:56	2	2	B	79	robert	fish_boot_	26-35	English	male	fluent		no+idea		4718	5644	3116	Mozilla%2F5.0+%28Windows+NT+10.0%3B+Win64%3B+x64%29+AppleWebKit%2F537.36+%28KHTML%2C+like+Gecko%29+Chrome%2F70.0.3538.102+Safari%2F537.36	Gecko	Win32	en-US	2560	1440	24	KWaPy6WE	9KHwK	listener	42	D2c.2	D2c	d.1s2c.css	9	3	a	orange.boot	orange.fish	purple.boot	o2	c	1	o3	orange	boot	2	2	c	orange
speaker	182	11/26	21:58	1	3	table	52	robert	table_mitt_	36-45	English	female	fluent		It+was+quick+and+fun.	Thanks+and+I+hope+you+have+more+fun+hits+in+the+future%21+	13761	9760	7950	Mozilla%2F5.0+%28Windows+NT+10.0%3B+Win64%3B+x64%29+AppleWebKit%2F537.36+%28KHTML%2C+like+Gecko%29+Chrome%2F70.0.3538.110+Safari%2F537.36	Gecko	Win32	en-US	1366	768	24	rJm5DX8M	i3f5A	speaker	182	D8a.2	D8a	d.2s3c.s	11	3	a	orange.table	orange.table	orange.mitt	o2	c	2	o3	mitt	orange	1	3	c	orange
salience	76	11/26	22:1	1	1	B	37	robert	car_table_	26-35	English	male	fluent		unknown		6887	22081	6725	Mozilla%2F5.0+%28Windows+NT+10.0%3B+Win64%3B+x64%29+AppleWebKit%2F537.36+%28KHTML%2C+like+Gecko%29+Chrome%2F70.0.3538.102+Safari%2F537.36	Gecko	Win32	en-US	1920	1080	24	BwWbSQff	qrvnr	salience	76	D3c.6	D3c	d.2s1c.ssc	11	1	b	blue.fish	orange.table	blue.table	o2	c	2	o1	fish	orange	1	1	s	table
listener	102	11/26	22:1	3	2	A	33	robert	table_mitt_	36-45	English	female	fluent		no+idea	no	8872	9471	9920	Mozilla%2F5.0+%28Windows+NT+10.0%3B+Win64%3B+x64%29+AppleWebKit%2F537.36+%28KHTML%2C+like+Gecko%29+Chrome%2F70.0.3538.102+Safari%2F537.36	Gecko	Win32	en-US	1366	768	24	teVEt5G9	zxtM3	listener	102	D4c.2	D4c	d.1s3c.css	8	3	a	green.table	green.mitt	green.table	o2	c	1	o1	green	table	3	2	c	green
listener	178	11/26	22:1	2	2	C	50	robert	fish_boot_	36-45	English	male	fluent		+I+hope+it+helps	+None	15102	20489	41959	Mozilla%2F5.0+%28Windows+NT+6.1%3B+Win64%3B+x64%29+AppleWebKit%2F537.36+%28KHTML%2C+like+Gecko%29+Chrome%2F70.0.3538.102+Safari%2F537.36	Gecko	Win32	en-US	1920	1080	24	BH9eJ50K	oXLaY	listener	178	D7b.8	D7b	d.2s2c.b.c	1	3	b	purple.fish	blue.fish	blue.boot	o2	c	1	o1	blue	fish	2	2	c	blue
listener	25	11/26	22:4	2	2	B	100	robert	mitt_boot_	26-35	Other	male	good	kerla	yes	good	12413	3682	2023	Mozilla%2F5.0+%28Windows+NT+6.1%29+AppleWebKit%2F537.36+%28KHTML%2C+like+Gecko%29+Chrome%2F70.0.3538.102+Safari%2F537.36	Gecko	Win32	en-US	1280	1024	24	d8X7KD0T	f38o9	listener	25	D2a.5	D2a	d.1s2c.s	3	13	a	blue.boot	blue.table	green.boot	o2	c	2	o1	boot	blue	2	2	s	table
listener	99	11/26	22:7	1	3	B	33	robert	fish_table_boot_	26-35	English	female	fluent		memory		9191	30189	11473	Mozilla%2F5.0+%28Windows+NT+6.1%3B+Win64%3B+x64%29+AppleWebKit%2F537.36+%28KHTML%2C+like+Gecko%29+Chrome%2F70.0.3538.102+Safari%2F537.36	Gecko	Win32	en-US	1920	1080	24	smneN29l	1HOA0	listener	99	D4b.9	D4b	d.1s3c.cds	5	3	a	green.table	green.fish	green.boot	o2	c	2	o3	boot	green	1	3	s	fish
speaker	46	11/26	22:8	1	1	table	100	robert	fish_table_	26-35	Spanish	female	fluent		+if+people+are+good+at+giving+hints	no	14698	17339	10791	Mozilla%2F5.0+%28Windows+NT+10.0%3B+Win64%3B+x64%29+AppleWebKit%2F537.36+%28KHTML%2C+like+Gecko%29+Chrome%2F70.0.3538.102+Safari%2F537.36	Gecko	Win32	en-US	1366	768	24	GZ3PrulH	lUgrZ	speaker	46	D2c.6	D2c	d.1s2c.css	7	1	b	blue.fish	green.table	green.fish	o2	s	2	o1	blue	table	1	1	s	table
listener	193	11/26	22:8	3	2	C	18	robert	table_boot_	18-25	English	female	fluent		Perceptions+on+random+tasks	Nothing+else+to+add.	7311	10406	5787	Mozilla%2F5.0+%28Macintosh%3B+Intel+Mac+OS+X+10_13_6%29+AppleWebKit%2F537.36+%28KHTML%2C+like+Gecko%29+Chrome%2F69.0.3497.100+Safari%2F537.36	Gecko	MacIntel	en-US	1440	900	24	RseaqH4I	57yvh	listener	193	D8b.3	D8b	d.2s3c.c	10	2	a	orange.boot	orange.boot	orange.table	o2	s	2	o3	orange	boot	3	2	c	orange
salience	126	11/26	22:9	3	1	B	80	robert	mitt_	36-45	English	male	fluent				8453	12404	6595	Mozilla%2F5.0+%28Windows+NT+6.3%3B+Win64%3B+x64%29+AppleWebKit%2F537.36+%28KHTML%2C+like+Gecko%29+Chrome%2F70.0.3538.102+Safari%2F537.36	Gecko	Win32	en-US	1600	900	24	WNbCVVUE	d1s1a	salience	126	D5b.6	D5b	d.3s1c.sdc	8	6	a	purple.mitt	green.mitt	orange.mitt	o2	c	2	o1	mitt	green	3	1	c	green
salience	166	11/26	22:10	2	1	A	35	robert	table_boot_	56-65	English	female	fluent		Not+sure	no	13526	25611	26572	Mozilla%2F5.0+%28Macintosh%3B+Intel+Mac+OS+X+10_11_6%29+AppleWebKit%2F537.36+%28KHTML%2C+like+Gecko%29+Chrome%2F69.0.3497.100+Safari%2F537.36	Gecko	MacIntel	en-US	1366	768	24	Wf3SqSLO	X7wCY	salience	166	D7a.6	D7a	d.2s2c.b.s	2	6	b	purple.boot	blue.boot	blue.table	o2	c	1	o3	blue	table	2	1	s	boot
listener	212	11/26	22:10	2	3	A	55	robert	mitt_	18-25	English	female	fluent		testing+paying+attention		8456	7900	10364	Mozilla%2F5.0+%28Macintosh%3B+Intel+Mac+OS+X+10_13_6%29+AppleWebKit%2F605.1.15+%28KHTML%2C+like+Gecko%29+Version%2F12.0.1+Safari%2F605.1.15	Gecko	MacIntel	en-US	1440	900	24	GLSAexgl	ediT7	listener	212	D9b.2	D9b	d.3s2c.c	12	1	a	orange.mitt	orange.mitt	blue.mitt	o2	c	1	o3	orange	mitt	2	3	s	mitt
speaker	179	11/26	22:11	1	2	orange	62	robert	fish_table_	46-55	English	female	fluent		not+sure		7695	13879	12522	Mozilla%2F5.0+%28Windows+NT+6.1%3B+Win64%3B+x64%29+AppleWebKit%2F537.36+%28KHTML%2C+like+Gecko%29+Chrome%2F70.0.3538.102+Safari%2F537.36	Gecko	Win32	en-US	1440	900	24	Tykhi14J	IWdxy	speaker	179	D7b.9	D7b	d.2s2c.b.c	11	3	b	purple.table	orange.table	orange.fish	o2	c	2	o3	fish	orange	1	2	c	orange
listener	172	11/26	22:12	1	2	A	50	robert	fish_table_	26-35	English	female	fluent		not+sure		11847	10784	19004	Mozilla%2F5.0+%28Macintosh%3B+Intel+Mac+OS+X+10_10_5%29+AppleWebKit%2F537.36+%28KHTML%2C+like+Gecko%29+Chrome%2F69.0.3497.100+Safari%2F537.36	Gecko	MacIntel	en-US	1440	900	24	fAW2Fs0N	odUbh	listener	172	D7b.2	D7b	d.2s2c.b.c	5	5	a	green.table	green.fish	orange.fish	o2	s	2	o3	orange	fish	1	2	s	fish
salience	224	11/26	22:12	3	3	A	33	robert	table_	26-35	English	female	fluent		being+able+to+determine+how+to+pick+objects+that+are+the+same+without+knowing+what+robert+had+choosen.	no+comments	9186	17593	7968	Mozilla%2F5.0+%28Windows+NT+10.0%3B+Win64%3B+x64%29+AppleWebKit%2F537.36+%28KHTML%2C+like+Gecko%29+Chrome%2F70.0.3538.102+Safari%2F537.36	Gecko	Win32	en-US	1366	768	24	z0cvIrvX	NT0zt	salience	224	D10a.4	D10a	d.3s3c.s	15	0	a	purple.table	purple.table	purple.table	o2	c	1	o1	purple	table	3	3	c	purple
salience	179	11/26	22:12	1	2	A	33	robert	fish_table_	26-35	English	male	fluent		How+people+make+choices%2C+I+suppose.	Thanks+so+much.	7716	19255	12487	Mozilla%2F5.0+%28X11%3B+CrOS+x86_64+11021.56.0%29+AppleWebKit%2F537.36+%28KHTML%2C+like+Gecko%29+Chrome%2F70.0.3538.76+Safari%2F537.36	Gecko	Linux+x86_64	en-US	1920	1080	24	cxSTryhL	dUBze	salience	179	D7b.9	D7b	d.2s2c.b.c	11	3	b	purple.table	orange.table	orange.fish	o2	c	2	o3	fish	orange	1	2	c	orange
listener	218	11/26	22:21	2	3	B	95	robert	table_	26-35	English	female	fluent		I+believe+this+hit+is+to+help+researchers+learn+more+about+people%27s+perceptions%21		7422	18776	15455	Mozilla%2F5.0+%28Windows+NT+10.0%3B+Win64%3B+x64%29+AppleWebKit%2F537.36+%28KHTML%2C+like+Gecko%29+Chrome%2F70.0.3538.102+Safari%2F537.36	Gecko	Win32	en-US	1366	768	24	HaE3iuQh	mFXwl	listener	218	D9b.8	D9b	d.3s2c.c	7	1	b	blue.table	green.table	green.table	o2	c	1	o3	green	table	2	3	c	green
speaker	109	11/26	22:43	3	1	table	90	robert	car_mitt_boot_	36-45	English	male	fluent		Software+and+bots	%3A%29	6961	9331	15692	Mozilla%2F5.0+%28Windows+NT+10.0%3B+Win64%3B+x64%29+AppleWebKit%2F537.36+%28KHTML%2C+like+Gecko%29+Chrome%2F70.0.3538.110+Safari%2F537.36	Gecko	Win32	en-US	1920	1080	24	d0TRfBKV	m0OnX	speaker	109	D4c.9	D4c	d.1s3c.css	3	1	a	blue.fish	blue.table	blue.fish	o2	s	2	o1	blue	table	3	1	c	blue
listener	158	11/26	22:43	2	2	B	50	robert	fish_boot_	26-35	English	female	fluent		have+no+idea	none+thanks	10094	10242	11943	Mozilla%2F5.0+%28X11%3B+CrOS+x86_64+11151.29.0%29+AppleWebKit%2F537.36+%28KHTML%2C+like+Gecko%29+Chrome%2F71.0.3578.49+Safari%2F537.36	Gecko	Linux+x86_64	en-US	1536	864	24	SK2l0nPp	PbQrT	listener	158	D6b.8	D6b	d.2s2c.a.c	5	1	b	blue.boot	green.fish	green.fish	o2	s	2	o3	green	fish	2	2	s	fish
salience	84	11/26	22:47	1	3	A	52	robert	fish_table_boot_	26-35	English	male	fluent		ok	no	9415	15136	7432	Mozilla%2F5.0+%28Windows+NT+10.0%3B+Win64%3B+x64%29+AppleWebKit%2F537.36+%28KHTML%2C+like+Gecko%29+Chrome%2F70.0.3538.102+Safari%2F537.36	Gecko	Win32	en-US	1920	1080	24	0VuHD4rc	vayZY	salience	84	D4a.4	D4a	d.1s3c.s	3	4	a	blue.boot	blue.table	blue.fish	o2	c	2	o3	fish	blue	1	3	s	table
salience	237	11/26	22:56	3	3	B	30	robert	mitt_	26-35	English	female	fluent				7040	5463	2953	Mozilla%2F5.0+%28Windows+NT+6.1%3B+Win64%3B+x64%29+AppleWebKit%2F537.36+%28KHTML%2C+like+Gecko%29+Chrome%2F70.0.3538.102+Safari%2F537.36	Gecko	Win32	en-US	1920	1080	24	hJ7mQFtZ	4CVQ9	salience	237	D10b.7	D10b	d.3s3c.c	16	0	a	purple.mitt	purple.mitt	purple.mitt	o2	s	1	o1	mitt	purple	3	3	c	purple
speaker	214	11/26	23:2	2	3	boot	91	robert	boot_	18-25	English	female	fluent		I+don%27t+know+really		9943	7206	5691	Mozilla%2F5.0+%28Windows+NT+10.0%3B+Win64%3B+x64%29+AppleWebKit%2F537.36+%28KHTML%2C+like+Gecko%29+Chrome%2F70.0.3538.102+Safari%2F537.36	Gecko	Win32	en-US	1536	864	24	8y4BxvX1	vpYip	speaker	214	D9b.4	D9b	d.3s2c.c	6	2	a	green.boot	green.boot	orange.boot	o2	c	1	o3	green	boot	2	3	s	boot
speaker	47	11/26	23:7	2	1	fish	100	richard	fish_mitt_	36-45	English	female	fluent		seeing+how+people+describe+things+to+others	thanks+for+the+interesting+survey	7673	8415	5453	Mozilla%2F5.0+%28Windows+NT+10.0%3B+Win64%3B+x64%3B+rv%3A63.0%29+Gecko%2F20100101+Firefox%2F63.0	Gecko	Win32	en-US	1280	720	24	0TZ10q2R	1dzzJ	speaker	47	D2c.7	D2c	d.1s2c.css	13	7	b	blue.mitt	purple.fish	purple.mitt	o2	s	2	o3	purple	fish	2	1	s	fish
speaker	193	11/26	23:7	3	2	boot	50	robert	table_boot_	36-45	English	male	fluent		Probability+of+outcomes.		8174	13144	15216	Mozilla%2F5.0+%28Windows+NT+10.0%3B+Win64%3B+x64%3B+rv%3A63.0%29+Gecko%2F20100101+Firefox%2F63.0	Gecko	Win32	en-US	1920	1080	24	XWc6bgfA	tVBrS	speaker	193	D8b.3	D8b	d.2s3c.c	10	2	a	orange.boot	orange.boot	orange.table	o2	s	2	o3	orange	boot	3	2	c	orange
salience	53	11/26	23:8	1	2	C	80	robert	table_mitt_	56-65	Other	male	fluent	Italian	People%27s+communication+reasoning	None.+Thank+you+for+the+survey.	13719	18655	8306	Mozilla%2F5.0+%28Windows+NT+6.1%3B+Win64%3B+x64%29+AppleWebKit%2F537.36+%28KHTML%2C+like+Gecko%29+Chrome%2F70.0.3538.102+Safari%2F537.36	Gecko	Win32	en-US	1536	864	24	Rp3kUqOp	RspZG	salience	53	D3a.3	D3a	d.2s1c.c	15	26	a	orange.table	purple.table	green.mitt	o2	c	1	o1	purple	table	1	2	c	purple
listener	130	11/26	23:10	3	1	A	70	robert	mitt_	26-35	English	male	fluent		Not+sure.		8975	10094	7210	Mozilla%2F5.0+%28Windows+NT+6.1%3B+Win64%3B+x64%29+AppleWebKit%2F537.36+%28KHTML%2C+like+Gecko%29+Chrome%2F70.0.3538.102+Safari%2F537.36	Gecko	Win32	en-US	1366	768	24	yX9AtSXm	OBjYq	listener	130	D5b.10	D5b	d.3s1c.sdc	16	2	a	blue.mitt	purple.mitt	orange.mitt	o2	c	2	o3	mitt	purple	3	1	c	purple
speaker	27	11/26	23:11	2	2	fish	100	robert	fish_table_	18-25	English	male	fluent		No+idea		9042	7775	7431	Mozilla%2F5.0+%28Windows+NT+10.0%3B+Win64%3B+x64%29+AppleWebKit%2F537.36+%28KHTML%2C+like+Gecko%29+Chrome%2F70.0.3538.102+Safari%2F537.36	Gecko	Win32	en-US	1920	1080	24	LKneS43X	AN5Fg	speaker	27	D2a.7	D2a	d.1s2c.s	1	13	b	green.table	blue.fish	blue.table	o2	c	1	o3	blue	table	2	2	c	blue
salience	58	11/26	23:13	1	1	B	35	robert	fish_table_	26-35	English	female	fluent		dunno		6307	6699	8415	Mozilla%2F5.0+%28Macintosh%3B+Intel+Mac+OS+X+10_14_0%29+AppleWebKit%2F537.36+%28KHTML%2C+like+Gecko%29+Chrome%2F70.0.3538.102+Safari%2F537.36	Gecko	MacIntel	en-US	1280	800	24	FQj8gauS	UoATw	salience	58	D3a.8	D3a	d.2s1c.c	7	2	b	orange.fish	green.table	blue.table	o2	c	1	o1	green	fish	1	1	s	table
listener	25	11/26	23:16	2	2	B	100	robert	table_boot_	36-45	English	female	fluent		memory%3F		6402	6070	4229	Mozilla%2F5.0+%28Windows+NT+10.0%3B+Win64%3B+x64%29+AppleWebKit%2F537.36+%28KHTML%2C+like+Gecko%29+Chrome%2F70.0.3538.102+Safari%2F537.36	Gecko	Win32	en-US	1366	768	24	d8X7KD0T	f38o9	listener	25	D2a.5	D2a	d.1s2c.s	3	13	a	blue.boot	blue.table	green.boot	o2	c	2	o1	boot	blue	2	2	s	table
salience	152	11/26	23:21	1	2	C	86	robert	table_mitt_	26-35	English	male	fluent				10226	22684	8216	Mozilla%2F5.0+%28Windows+NT+6.3%3B+Win64%3B+x64%29+AppleWebKit%2F537.36+%28KHTML%2C+like+Gecko%29+Chrome%2F70.0.3538.102+Safari%2F537.36	Gecko	Win32	en-US	1366	768	24	HqigYmsL	F9RQc	salience	152	D6b.2	D6b	d.2s2c.a.c	15	7	a	purple.table	purple.table	blue.mitt	o2	s	2	o3	blue	table	1	2	c	purple
salience	8	11/26	23:31	1	1	C	33	robert	fish_table_mitt_	46-55	English	male	fluent		To+measure+the+effects+of+personal+perception+on+decision-making		23390	24632	32754	Mozilla%2F5.0+%28Windows+NT+6.0%3B+WOW64%3B+rv%3A52.0%29+Gecko%2F20100101+Firefox%2F52.0	Gecko	Win32	en-US	1280	800	24	KMbpGJPy	Ww1hP	salience	8	D1a.8	D1a	d.1s1c.s	4	18	a	orange.fish	blue.mitt	purple.table	o2	c	2	o1	fish	blue	1	1	s	mitt
listener	51	11/26	23:44	1	1	B	100	robert	table_mitt_boot_	36-45	Other	female	intermediate	Tamil	Gaming	good+job	35560	16698	17375	Mozilla%2F5.0+%28Windows+NT+10.0%3B+Win64%3B+x64%29+AppleWebKit%2F537.36+%28KHTML%2C+like+Gecko%29+Chrome%2F70.0.3538.102+Safari%2F537.36	Gecko	Win32	en-US	1600	900	24	HLB8jxoC	Ko3Ct	listener	51	D3a.1	D3a	d.2s1c.c	3	26	a	purple.table	blue.table	orange.mitt	o2	c	2	o3	mitt	blue	1	1	s	table
listener	192	11/27	10:20	3	1	C	88	robert	boot_	56-65	English	male	fluent		HOW+CONVINCING+ARE+AIS		10922	8933	6215	Mozilla%2F5.0+%28Windows+NT+10.0%3B+Win64%3B+x64%29+AppleWebKit%2F537.36+%28KHTML%2C+like+Gecko%29+Chrome%2F70.0.3538.102+Safari%2F537.36	Gecko	Win32	en-US	1366	768	24	GjV3hGRW	77L9K	listener	192	D8b.2	D8b	d.2s3c.c	16	2	a	purple.mitt	purple.mitt	purple.boot	o2	c	1	o3	purple	boot	3	1	s	mitt
listener	189	11/27	10:21	2	3	B	33	robert	mitt_boot_	18-25	English	male	fluent		I+think+this+HIT+was+about+how+well+you+can+pay+attention+to+the+task.+	I+appreciate+you+allowing+me+to+do+this+hit%2C+thank+you%21	8074	35782	8117	Mozilla%2F5.0+%28Windows+NT+10.0%3B+Win64%3B+x64%29+AppleWebKit%2F537.36+%28KHTML%2C+like+Gecko%29+Chrome%2F70.0.3538.110+Safari%2F537.36	Gecko	Win32	en-US	1920	1080	24	IZaMqykM	LAnz1	listener	189	D8a.9	D8a	d.2s3c.s	8	2	b	green.boot	green.mitt	green.mitt	o2	s	1	o3	mitt	green	2	3	s	mitt
listener	148	11/27	10:21	0	2	B	65	robert	table_	26-35	English	male	fluent		Choosing+the+option	Good+study	11161	11440	4983	Mozilla%2F5.0+%28Windows+NT+6.1%3B+Win64%3B+x64%29+AppleWebKit%2F537.36+%28KHTML%2C+like+Gecko%29+Chrome%2F70.0.3538.110+Safari%2F537.36	Gecko	Win32	en-US	1600	900	24	Y5cMy8ho	oaIzT	listener	148	D6a.8	D6a	d.2s2c.a.s	16	9	b	orange.table	purple.mitt	purple.mitt	o2	c	2	o1	table	purple	1	2	s	mitt
salience	103	11/27	10:21	3	3	B	76	robert	boot_	26-35	English	male	fluent		don%27t+know	no+comments	16955	12119	5864	Mozilla%2F5.0+%28Windows+NT+6.1%3B+Win64%3B+x64%29+AppleWebKit%2F537.36+%28KHTML%2C+like+Gecko%29+Chrome%2F70.0.3538.102+Safari%2F537.36	Gecko	Win32	en-US	1366	768	24	jX4HlbNQ	lgmgh	salience	103	D4c.3	D4c	d.1s3c.css	14	3	a	purple.mitt	purple.boot	purple.mitt	o2	s	2	o3	purple	boot	3	1	c	purple
salience	115	11/27	10:21	2	3	B	33	robert	fish_	18-25	English	male	fluent		Attention		11371	16492	13616	Mozilla%2F5.0+%28Windows+NT+10.0%3B+Win64%3B+x64%29+AppleWebKit%2F537.36+%28KHTML%2C+like+Gecko%29+Chrome%2F70.0.3538.102+Safari%2F537.36	Gecko	Win32	en-US	1366	768	24	mUnrE9NG	fI2Qd	salience	115	D5a.5	D5a	d.3s1c.c	9	5	a	green.fish	orange.fish	green.fish	o2	s	2	o1	green	fish	2	3	c	orange
speaker	77	11/27	10:22	2	2	blue	73	robert	mitt_boot_	18-25	English	female	fluent		selection	it+was+fun	15200	13200	9000	Mozilla%2F5.0+%28Windows+NT+6.1%3B+Win64%3B+x64%3B+rv%3A60.0%29+Gecko%2F20100101+Firefox%2F60.0	Gecko	Win64	en-US	1299	450	24	ExSMBKcm	D6w3Q	speaker	77	D3c.7	D3c	d.2s1c.ssc	4	5	b	orange.boot	blue.mitt	orange.mitt	o2	s	2	o1	orange	mitt	2	2	c	blue
listener	125	11/27	10:22	1	3	C	50	robert	table_	26-35	English	male	fluent		objects+	none	10598	35224	9352	Mozilla%2F5.0+%28Windows+NT+10.0%29+AppleWebKit%2F537.36+%28KHTML%2C+like+Gecko%29+Chrome%2F70.0.3538.110+Safari%2F537.36	Gecko	Win32	en-US	1366	768	24	8idKrHg3	THJRq	listener	125	D5b.5	D5b	d.3s1c.sdc	11	2	a	blue.table	orange.table	purple.table	o2	s	2	o3	purple	table	1	3	c	orange
listener	173	11/27	10:22	3	2	A	87	robert	table_	18-25	English	male	good	tamil	best+hit	no+commants	22727	15247	4849	Mozilla%2F5.0+%28Windows+NT+6.1%29+AppleWebKit%2F537.36+%28KHTML%2C+like+Gecko%29+Chrome%2F70.0.3538.110+Safari%2F537.36	Gecko	Win32	en-US	1366	768	24	zEmbjND2	DDkoc	listener	173	D7b.3	D7b	d.2s2c.b.c	8	9	a	green.table	green.mitt	purple.mitt	o2	c	2	o3	mitt	green	2	2	s	mitt
speaker	216	11/27	10:23	2	3	boot	60	robert	boot_	26-35	English	female	good		sales		10880	21376	9210	Mozilla%2F5.0+%28Windows+NT+6.1%3B+Win64%3B+x64%29+AppleWebKit%2F537.36+%28KHTML%2C+like+Gecko%29+Chrome%2F70.0.3538.102+Safari%2F537.36	Gecko	Win32	en-US	1360	768	24	HvLu0IRa	5kYIL	speaker	216	D9b.6	D9b	d.3s2c.c	14	2	b	green.boot	purple.boot	purple.boot	o2	s	2	o3	purple	boot	2	3	s	boot
speaker	180	11/27	10:23	2	2	fish	66	robert	fish_table_	18-25	Other	male	good	Tamil	Probability+of+choosing+the+answer+with+respect+to+similar+objects	no	8743	11322	7237	Mozilla%2F5.0+%28Windows+NT+6.1%3B+Win64%3B+x64%29+AppleWebKit%2F537.36+%28KHTML%2C+like+Gecko%29+Chrome%2F70.0.3538.102+Safari%2F537.36	Gecko	Win32	en-US	1366	768	24	L4D3RJNv	9ZuGo	speaker	180	D7b.10	D7b	d.2s2c.b.c	13	5	b	green.fish	purple.fish	purple.table	o2	s	1	o3	fish	purple	2	2	c	purple
listener	3	11/27	10:23	3	2	B	68	william	mitt_	36-45	English	male	good	MALAYALAM	YES	NICE	10232	28300	5221	Mozilla%2F5.0+%28Windows+NT+6.1%3B+rv%3A63.0%29+Gecko%2F20100101+Firefox%2F63.0	Gecko	Win32	en-US	1280	960	24	JzsVEPT9	a5jsV	listener	3	D1a.3	D1a	d.1s1c.s	8	34	a	blue.boot	green.mitt	blue.table	o2	s	1	o1	mitt	blue	1	2	s	mitt
listener	96	11/27	10:24	1	3	C	78	robert	car_fish_mitt_	18-25	English	male	beginner	ENGLISH	INTERESTING	GOOD+JOBS+DEVELOPED+AND+LIDERSHIP+SO+GOOD	47190	23738	12879	Mozilla%2F5.0+%28Windows+NT+6.1%29+AppleWebKit%2F537.36+%28KHTML%2C+like+Gecko%29+Chrome%2F70.0.3538.102+Safari%2F537.36	Gecko	Win32	en-US	1366	768	24	4iEOH4rX	epEuV	listener	96	D4b.6	D4b	d.1s3c.cds	4	3	a	blue.boot	blue.mitt	blue.fish	o2	s	1	o3	mitt	blue	1	3	s	mitt
listener	5	11/27	10:24	2	1	B	86	robert	fish_mitt_	56-65	English	female	fluent		pick+out+one+object+from+a+set+of+several+objects	Very+nice.	9833	10272	5856	Mozilla%2F5.0+%28Windows+NT+6.1%29+AppleWebKit%2F537.36+%28KHTML%2C+like+Gecko%29+Chrome%2F70.0.3538.102+Safari%2F537.36	Gecko	Win32	en-US	1440	900	24	RgVCy9Ub	qYS8V	listener	5	D1a.5	D1a	d.1s1c.s	16	21	a	orange.fish	purple.mitt	orange.fish	o2	c	2	o3	fish	purple	2	1	c	purple
listener	57	11/27	10:24	2	1	B	84	robert	fish_	26-35	English	male	fluent		excellent	good	30317	25128	16136	Mozilla%2F5.0+%28Windows+NT+6.1%29+AppleWebKit%2F537.36+%28KHTML%2C+like+Gecko%29+Chrome%2F72.0.3622.0+Safari%2F537.36	Gecko	Win32	en-US	1280	1024	24	flReIq6r	PM8j0	listener	57	D3a.7	D3a	d.2s1c.c	1	19	b	green.boot	blue.fish	purple.fish	o2	s	1	o3	fish	purple	2	1	c	blue
listener	16	11/27	10:25	3	1	B	100	robert	table_	46-55	Other	male	good	bengali	about+english+test+	no	35046	26062	21183	Mozilla%2F5.0+%28Windows+NT+6.1%29+AppleWebKit%2F537.36+%28KHTML%2C+like+Gecko%29+Chrome%2F70.0.3538.110+Safari%2F537.36	Gecko	Win32	en-GB	1920	1080	24	8sKNZ3j6	jeBIM	listener	16	D1b.6	D1b	d.1s1c.c	11	42	a	green.boot	orange.table	purple.boot	o2	s	1	o3	table	purple	1	1	c	orange
salience	10	11/27	10:25	0	0	B	81	robert	fish_table_	26-35	English	male	fluent		Object		58678	7879	6073	Mozilla%2F5.0+%28Windows+NT+10.0%3B+Win64%3B+x64%29+AppleWebKit%2F537.36+%28KHTML%2C+like+Gecko%29+Chrome%2F70.0.3538.102+Safari%2F537.36	Gecko	Win32	en-US	1366	768	24	uDewENUx	zQa3H	salience	10	D1a.10	D1a	d.1s1c.s	2	48	a	purple.table	blue.boot	purple.fish	o2	c	2	o3	fish	blue	1	1	s	boot
salience	16	11/27	10:26	1	1	B	88	robert	table_boot_	18-25	English	male	fluent		How+we+understand+language	none+thanks	6183	8935	2940	Mozilla%2F5.0+%28Macintosh%3B+Intel+Mac+OS+X+10_14_1%29+AppleWebKit%2F537.36+%28KHTML%2C+like+Gecko%29+Chrome%2F70.0.3538.110+Safari%2F537.36	Gecko	MacIntel	en-US	1280	800	24	ff40SNmC	F2KIM	salience	16	D1b.6	D1b	d.1s1c.c	11	42	a	green.boot	orange.table	purple.boot	o2	s	1	o3	table	purple	1	1	c	orange
salience	144	11/27	10:26	2	1	C	82	robert	table_boot_	18-25	Other	male	good	Tamil		Thanks	16237	27970	4748	Mozilla%2F5.0+%28Windows+NT+6.1%29+AppleWebKit%2F537.36+%28KHTML%2C+like+Gecko%29+Chrome%2F70.0.3538.102+Safari%2F537.36	Gecko	Win32	en-US	1366	768	24	syimAxZD	26lQ4	salience	144	D6a.4	D6a	d.2s2c.a.s	14	6	a	purple.boot	purple.boot	orange.table	o2	c	1	o3	purple	table	2	1	c	purple
listener	86	11/27	10:27	1	3	B	87	robert	fish_boot_	26-35	English	female	fluent		this+hit+is+about++describing++an+object	nice	9534	7024	4559	Mozilla%2F5.0+%28Windows+NT+6.1%29+AppleWebKit%2F537.36+%28KHTML%2C+like+Gecko%29+Chrome%2F70.0.3538.110+Safari%2F537.36	Gecko	Win32	en-US	1280	768	24	pTjYArrs	9nEUF	listener	86	D4a.6	D4a	d.1s3c.s	10	1	a	orange.fish	orange.boot	orange.fish	o2	s	1	o3	boot	orange	1	3	s	boot
salience	221	11/27	10:27	3	3	B	84	robert	fish_mitt_	26-35	English	female	fluent		super	very+nice	10797	13736	3496	Mozilla%2F5.0+%28Windows+NT+6.1%29+AppleWebKit%2F537.36+%28KHTML%2C+like+Gecko%29+Chrome%2F72.0.3622.0+Safari%2F537.36	Gecko	Win32	en-US	1280	1024	24	B9GRghgB	ijnzC	salience	221	D10a.1	D10a	d.3s3c.s	8	0	a	green.mitt	green.mitt	green.mitt	o2	c	2	o1	mitt	green	3	3	c	green
speaker	22	11/27	10:28	1	1	green	75	robert	boot_	46-55	English	male	fluent		pick+out+one+object+from+a+set+of+several+objects.	Good+survey	11675	9487	4543	Mozilla%2F5.0+%28Windows+NT+6.1%29+AppleWebKit%2F537.36+%28KHTML%2C+like+Gecko%29+Chrome%2F70.0.3538.110+Safari%2F537.36	Gecko	Win32	en-US	1280	800	24	2lx8jW0K	us4dx	speaker	22	D2a.2	D2a	d.1s2c.s	6	27	a	green.mitt	green.boot	purple.mitt	o2	s	1	o3	boot	purple	1	1	s	boot
salience	14	11/27	10:31	1	1	A	99	robert	fish_table_mitt_	18-25	Other	female	good	Tamil		Thanks	22238	6816	6663	Mozilla%2F5.0+%28Windows+NT+6.1%3B+Win64%3B+x64%29+AppleWebKit%2F537.36+%28KHTML%2C+like+Gecko%29+Chrome%2F70.0.3538.102+Safari%2F537.36	Gecko	Win32	en-US	1366	768	24	XsrHlPkk	WNWLl	salience	14	D1b.4	D1b	d.1s1c.c	3	16	a	orange.fish	blue.table	green.mitt	o2	s	1	o1	table	orange	1	1	c	blue
salience	227	11/27	10:35	3	3	B	69	robert	table_	18-25	Other	male	good	Tamil		Thanks	13171	21286	7368	Mozilla%2F5.0+%28Windows+NT+6.1%3B+Win64%3B+x64%29+AppleWebKit%2F537.36+%28KHTML%2C+like+Gecko%29+Chrome%2F70.0.3538.102+Safari%2F537.36	Gecko	Win32	en-US	1366	768	24	HpUWnrCd	fo5KG	salience	227	D10a.7	D10a	d.3s3c.s	11	0	a	orange.table	orange.table	orange.table	o2	s	2	o3	orange	table	3	3	s	table
listener	25	11/27	10:36	2	2	B	100	robert	table_boot_	36-45	Other	male	good		Interaction+with+robot.	Thanks%21	13748	11848	9487	Mozilla%2F5.0+%28Windows+NT+6.1%3B+Win64%3B+x64%29+AppleWebKit%2F537.36+%28KHTML%2C+like+Gecko%29+Chrome%2F70.0.3538.102+Safari%2F537.36	Gecko	Win32	en-US	1366	768	24	d8X7KD0T	f38o9	listener	25	D2a.5	D2a	d.1s2c.s	3	13	a	blue.boot	blue.table	green.boot	o2	c	2	o1	boot	blue	2	2	s	table
speaker	170	11/27	10:36	2	2	orange	52	robert	table_mitt_	36-45	English	female	fluent		easy		12549	29704	9772	Mozilla%2F5.0+%28Windows+NT+6.1%29+AppleWebKit%2F537.36+%28KHTML%2C+like+Gecko%29+Chrome%2F70.0.3538.102+Safari%2F537.36	Gecko	Win32	en-US	1920	1080	24	8Ab05YqO	075JB	speaker	170	D7a.10	D7a	d.2s2c.b.s	12	9	b	purple.mitt	orange.mitt	orange.table	o2	s	1	o3	mitt	orange	2	2	c	orange
speaker	54	11/27	10:36	1	2	orange	100	robert	fish_mitt_	56-65	English	male	fluent		applying+logic	none	11040	14328	8903	Mozilla%2F5.0+%28Windows+NT+6.3%3B+Win64%3B+x64%29+AppleWebKit%2F537.36+%28KHTML%2C+like+Gecko%29+Chrome%2F70.0.3538.102+Safari%2F537.36	Gecko	Win32	en-US	1600	900	24	1oB3iIUC	VVpmh	speaker	54	D3a.4	D3a	d.2s1c.c	12	2	a	blue.mitt	orange.mitt	green.fish	o2	s	2	o1	blue	mitt	1	2	s	mitt
salience	82	11/27	10:36	3	1	C	93	robert	car_fish_boot_	18-25	English	male	fluent		nice+one		10315	10039	3727	Mozilla%2F5.0+%28Windows+NT+6.1%29+AppleWebKit%2F537.36+%28KHTML%2C+like+Gecko%29+Chrome%2F70.0.3538.110+Safari%2F537.36	Gecko	Win32	en-US	1366	768	24	6ApdbOi7	2xp97	salience	82	D4a.2	D4a	d.1s3c.s	6	7	a	green.mitt	green.boot	green.fish	o2	c	1	o3	green	fish	3	1	c	green
salience	25	11/27	10:36	2	2	B	33	robert	table_boot_	46-55	English	male	fluent		beats+me		9653	28455	18099	Mozilla%2F5.0+%28Windows+NT+6.1%3B+WOW64%29+AppleWebKit%2F537.36+%28KHTML%2C+like+Gecko%29+Chrome%2F70.0.3538.102+Safari%2F537.36	Gecko	Win32	en-US	1280	720	24	muDtF60Z	InUVw	salience	25	D2a.5	D2a	d.1s2c.s	3	13	a	blue.boot	blue.table	green.boot	o2	c	2	o1	boot	blue	2	2	s	table
salience	97	11/27	10:37	1	3	C	83	robert	table_	26-35	English	female	good		Good	Good	11935	11383	5199	Mozilla%2F5.0+%28Windows+NT+6.1%29+AppleWebKit%2F537.36+%28KHTML%2C+like+Gecko%29+Chrome%2F70.0.3538.102+Safari%2F537.36	Gecko	Win32	en-US	1366	768	24	lsLHreui	pIp5c	salience	97	D4b.7	D4b	d.1s3c.cds	2	6	a	blue.mitt	blue.boot	blue.table	o2	c	2	o3	table	blue	1	3	c	blue
listener	51	11/27	10:37	1	1	B	100	robert	table_mitt_	36-45	Other	female	fluent	french	to+read+the+indications+properly+%3F		15471	13264	9040	Mozilla%2F5.0+%28Windows+NT+10.0%3B+Win64%3B+x64%3B+rv%3A63.0%29+Gecko%2F20100101+Firefox%2F63.0	Gecko	Win32	fr	1920	1080	24	HLB8jxoC	Ko3Ct	listener	51	D3a.1	D3a	d.2s1c.c	3	26	a	purple.table	blue.table	orange.mitt	o2	c	2	o3	mitt	blue	1	1	s	table
salience	238	11/27	10:38	3	3	A	100	robert	fish_	26-35	English	male	fluent				18495	11912	4904	Mozilla%2F5.0+%28Windows+NT+10.0%3B+Win64%3B+x64%29+AppleWebKit%2F537.36+%28KHTML%2C+like+Gecko%29+Chrome%2F69.0.3497.100+Safari%2F537.36+OPR%2F56.0.3051.104	Gecko	Win32	en-US	1366	768	24	mkiiJxni	RZPiV	salience	238	D10b.8	D10b	d.3s3c.c	9	0	a	orange.fish	orange.fish	orange.fish	o2	c	1	o3	orange	fish	3	3	c	orange
salience	142	11/27	10:38	1	2	A	46	robert	fish_table_	36-45	English	female	fluent		Really+not+sure...+I+am+thinking+it+is+a+study+used+for+programming+robots.		11438	18136	11039	Mozilla%2F5.0+%28Macintosh%3B+Intel+Mac+OS+X+10_13_3%29+AppleWebKit%2F537.36+%28KHTML%2C+like+Gecko%29+Chrome%2F70.0.3538.110+Safari%2F537.36	Gecko	MacIntel	en-US	1920	1080	24	XXMaj3S8	8P5Eg	salience	142	D6a.2	D6a	d.2s2c.a.s	1	6	a	blue.fish	blue.fish	purple.table	o2	s	2	o3	purple	fish	1	2	s	fish
listener	230	11/27	10:39	3	3	B	84	robert	boot_	26-35	Other	male	good	TAMIL	In+September+1947+the+sports+reporter+Arthur+Daley+told+another+version+of+the+anecdote+that+differed+slightly+from+his+June+article.+Daley+altered+the+phrase+i	VERY+NICE.	13403	9174	6279	Mozilla%2F5.0+%28Windows+NT+6.1%29+AppleWebKit%2F537.36+%28KHTML%2C+like+Gecko%29+Chrome%2F70.0.3538.110+Safari%2F537.36	Gecko	Win32	en-GB	1440	900	24	5cEpddXv	w4ago	listener	230	D10a.10	D10a	d.3s3c.s	10	0	a	orange.boot	orange.boot	orange.boot	o2	s	2	o3	orange	boot	3	3	c	orange
[truncated: 3,681 more rows]
[truncated: 4 more columns]
