# Supplementary material for: Reevaluating pragmatic reasoning in language games
Source: PLoS One. 2021 Mar 17;16(3):e0248388. doi: 10.1371/journal.pone.0248388 (PMC7968720; doi:10.1371/journal.pone.0248388)
Supplement: S2 Data — (CSV) [file pone.0248388.s002.csv]

item	task	unique.id	assignment.status	accept.time	submit.time	num.results	exit.objs	consent	attn.q1.resp	attn.q2.resp	task.resp	exit.char	age	nativeLang	gender	fluency	otherLang	engagement	opinion	comments	time1	time2	time3	time4	time5	clock0	cond	stimType	display	set	type	o1	o2	o3	targ	attn.targ	attn.order	attn.dist	attn.q1	attn.q2	attn.q1.ans	attn.q2.ans	speak.cond	speak.word.L	speak.word.R	listen.cond	listen.word	survey_o1	survey_o2
C3.1.1	listener	1	Submitted	05/05/2020, 13:07:37	05/05/2020, 13:08:56	1	checkbox4 checkbox5	consent	2	2	A	robert	26-35	English	male	fluent	None	77	to see how people infer based on language?	None	None	None	None	None	None	None	d.2s2c.b.c	C3	C3.1	1	1	blue.boot	blue.mitt	green.boot	o1	c	1	o3	blue	boots	2	2	c	blue	boot	c	blue	Car	Fish
C3.1.1	listener	2	Submitted	05/05/2020, 11:42:01	05/05/2020, 11:44:21	1	checkbox4 checkbox5	consent	1	2	A	robert	36-45	English	male	fluent	None	94	logic and language	None	None	None	None	None	None	None	d.2s2c.b.s	C3	C3.1	1	1	blue.boot	blue.mitt	green.boot	o1	c	2	o2	mitts	blue	1	2	c	blue	boot	s	boot	Car	Fish
C3.1.10	listener	3	Submitted	05/05/2020, 13:22:30	05/05/2020, 13:23:26	1	checkbox4 checkbox5	consent	2	1	A	robert	56-65	English	male	fluent	None	70	figuring things out	None	None	None	None	None	None	None	d.2s2c.b.c	C3	C3.1	1	1	blue.boot	blue.mitt	green.boot	o1	c	1	o2	blue	mitts	2	1	c	blue	boot	c	blue	Car	Fish
C3.1.10	listener	4	Submitted	05/05/2020, 11:59:08	05/05/2020, 12:00:22	1	checkbox4 checkbox5	consent	2	2	C	robert	36-45	English	female	fluent	None	100	I'm not sure.	thanks.	None	None	None	None	None	None	d.2s2c.b.s	C3	C3.1	1	1	blue.boot	blue.mitt	green.boot	o1	s	2	o2	blue	boots	2	2	c	blue	boot	s	boot	Car	Fish
C3.1.2	listener	5	Submitted	05/05/2020, 10:41:21	05/05/2020, 10:42:19	1	checkbox4 checkbox5	consent	1	2	A	robert	36-45	English	female	fluent	None	100	I am not sure	None	None	None	None	None	None	None	d.2s2c.b.c	C3	C3.1	1	1	blue.boot	blue.mitt	green.boot	o1	c	2	o2	mitts	blue	1	2	c	blue	boot	c	blue	Car	Fish
C3.1.2	listener	6	Submitted	05/08/2020, 16:41:47	05/08/2020, 16:42:44	1	checkbox4 checkbox5	consent	2	1	B	robert	36-45	English	male	fluent	None	20	I don't know	none	None	None	None	None	None	None	d.2s2c.b.s	C3	C3.1	1	1	blue.boot	blue.mitt	green.boot	o1	s	1	o3	boots	green	2	1	s	boot	blue	s	boot	Car	Fish
C3.1.3	listener	7	Submitted	05/08/2020, 16:35:02	05/08/2020, 16:36:16	1	checkbox4 checkbox5	consent	2	2	A	robert	26-35	English	male	fluent	None	100	I dont know	No	None	None	None	None	None	None	d.2s2c.b.c	C3	C3.1	1	1	blue.boot	blue.mitt	green.boot	o1	c	1	o3	blue	boots	2	2	c	blue	boot	c	blue	Car	Fish
C3.1.3	listener	8	Submitted	05/08/2020, 16:34:49	05/08/2020, 16:36:02	1	checkbox4 checkbox5	consent	2	1	C	robert	36-45	English	male	fluent	None	100	I have no idea	thanks!	None	None	None	None	None	None	d.2s2c.b.s	C3	C3.1	1	1	blue.boot	blue.mitt	green.boot	o1	c	1	o2	blue	mitts	2	1	s	boot	blue	s	boot	Car	Fish
C3.1.4	listener	9	Submitted	05/08/2020, 16:02:50	05/08/2020, 16:21:11	1	checkbox4 checkbox5	consent	2	1	A	robert	36-45	English	male	fluent	None	63	no idea	nope	None	None	None	None	None	None	d.2s2c.b.c	C3	C3.1	1	1	blue.boot	blue.mitt	green.boot	o1	s	1	o3	boots	green	2	1	c	blue	boot	c	blue	Car	Fish
C3.1.4	listener	10	Submitted	05/08/2020, 16:02:50	05/08/2020, 16:23:04	1	checkbox4 checkbox5	consent	2	2	A	robert	56-65	English	male	fluent	None	85	communication	no	None	None	None	None	None	None	d.2s2c.b.s	C3	C3.1	1	1	blue.boot	blue.mitt	green.boot	o1	c	2	o3	boots	blue	2	2	c	blue	boot	s	boot	Car	Fish
C3.1.5	listener	11	Submitted	05/08/2020, 16:27:08	05/08/2020, 16:54:22	1	checkbox4 checkbox5	consent	2	1	A	robert	36-45	English	male	fluent	None	99	Not sure honestly.	None	20103	4776	5888	8600	1594633	None	d.2s2c.b.c	C3	C3.1	1	1	blue.boot	blue.mitt	green.boot	o1	s	1	o3	boots	green	2	1	s	boot	blue	c	blue	Car	Fish
C3.1.5	listener	12	Submitted	05/09/2020, 00:37:11	05/09/2020, 00:38:38	1	checkbox4 checkbox5	consent	1	2	A	robert	56-65	English	female	fluent	None	88	reasoning	None	10282	3657	8366	16461	None	1,59E+12	d.2s2c.b.s	C3	C3.1	1	1	blue.boot	blue.mitt	green.boot	o1	s	2	o3	green	boots	1	2	c	blue	boot	s	boot	Car	Fish
C3.1.6	listener	13	Submitted	05/09/2020, 00:33:03	05/09/2020, 00:47:32	1	checkbox4 checkbox5	consent	1	2	A	robert	36-45	English	male	fluent	None	68	making judgments with limited knowledge?	None	14092	3821	5398	21025	None	1,59E+12	d.2s2c.b.c	C3	C3.1	1	1	blue.boot	blue.mitt	green.boot	o1	s	2	o3	green	boots	1	2	s	boot	blue	c	blue	Car	Fish
C3.1.6	listener	14	Submitted	05/09/2020, 00:36:12	05/09/2020, 00:37:24	1	checkbox2 checkbox5	consent	1	2	A	robert	46-55	Other	female	fluent	Russian	75	no diea	no	7696	2830	8627	9255	None	1,59E+12	d.2s2c.b.s	C3	C3.1	1	1	blue.boot	blue.mitt	green.boot	o1	s	2	o3	green	boots	1	2	s	boot	blue	s	boot	Car	Fish
C3.1.6	listener	14	Submitted	05/10/2020, 22:50:40	05/10/2020, 22:51:54	1	checkbox4 checkbox5	consent	1	2	A	robert	26-35	English	male	fluent	None	92	decision making	None	3128	1034	4012	1868	None	1,59E+12	d.2s2c.b.s	C3	C3.1	1	1	blue.boot	blue.mitt	green.boot	o1	s	2	o3	green	boots	1	2	s	boot	blue	s	boot	Car	Fish
C3.1.7	listener	15	Submitted	05/09/2020, 00:46:50	05/09/2020, 00:47:56	1	checkbox1 checkbox4 checkbox5	consent	2	1	B	robert	26-35	English	male	fluent	None	82	None	None	5481	2459	5685	5349	None	1,59E+12	d.2s2c.b.c	C3	C3.1	1	1	blue.boot	blue.mitt	green.boot	o1	c	1	o3	blue	boots	2	2	s	boot	blue	c	blue	Car	Fish
C3.1.7	listener	16	Submitted	05/09/2020, 00:43:30	05/09/2020, 00:45:23	1	checkbox4 checkbox5	consent	2	1	C	robert	26-35	English	female	fluent	None	71	not sure	no	5832	2068	5714	8094	None	1,59E+12	d.2s2c.b.s	C3	C3.1	1	1	blue.boot	blue.mitt	green.boot	o1	c	1	o2	blue	mitts	2	1	c	blue	boot	s	boot	Car	Fish
C3.1.8	listener	17	Submitted	05/09/2020, 00:47:04	05/09/2020, 00:52:06	1	checkbox4 checkbox5	consent	2	1	A	robert	36-45	English	female	fluent	None	90	not sure	none	6948	1339	8435	3623	None	1,59E+12	d.2s2c.b.c	C3	C3.1	1	1	blue.boot	blue.mitt	green.boot	o1	c	1	o2	blue	mitts	2	1	c	blue	boot	c	blue	Car	Fish
C3.1.8	listener	18	Submitted	05/09/2020, 00:33:22	05/09/2020, 00:34:17	1	checkbox4 checkbox5	consent	2	1	C	noSelection	36-45	English	male	fluent	None	83	No idea.	Nothing to note.	3068	1811	6669	9464	None	1,59E+12	d.2s2c.b.s	C3	C3.1	1	1	blue.boot	blue.mitt	green.boot	o1	c	1	o2	blue	mitts	2	1	s	boot	blue	s	boot	Car	Fish
C3.1.9	listener	19	Submitted	05/09/2020, 01:38:54	05/09/2020, 01:39:35	1	checkbox4 checkbox5	consent	2	1	A	robert	26-35	English	male	fluent	None	100	I do not know	None	8166	1680	4568	6967	None	1,59E+12	d.2s2c.b.c	C3	C3.1	1	1	blue.boot	blue.mitt	green.boot	o1	s	1	o3	boots	green	2	1	c	blue	boot	c	blue	Car	Fish
C3.1.9	listener	20	Submitted	05/09/2020, 00:36:35	05/09/2020, 00:38:32	1	checkbox4 checkbox5	consent	2	2	A	robert	46-55	English	female	fluent	None	85	To see what boot we would pick	none	7901	3096	14198	11913	None	1,59E+12	d.2s2c.b.s	C3	C3.1	1	1	blue.boot	blue.mitt	green.boot	o1	c	2	o3	boots	blue	2	2	s	boot	blue	s	boot	Car	Fish
C3.10.1	listener	21	Submitted	05/09/2020, 00:36:34	05/09/2020, 00:37:58	1	checkbox4 checkbox5	consent	1	2	C	robert	56-65	English	female	fluent	None	91	Paying attention to detail.	None	16529	2958	9475	7746	None	1,59E+12	d.2s2c.b.c	C3	C3.10	2	4	green.mitt	blue.mitt	blue.boot	o2	c	2	o3	boots	blue	1	2	c	blue	mitt	c	blue	Car	Fish
C3.10.1	listener	22	Submitted	05/12/2020, 04:36:56	05/12/2020, 04:38:32	1	checkbox4 checkbox5	consent	2	2	A	robert	46-55	English	male	fluent	None	78	I really have no idea.	nope	11419	6584	11845	20218	None	1,59E+12	d.2s2c.b.s	C3	C3.10	2	4	green.mitt	blue.mitt	blue.boot	o2	s	1	o3	mitts	blue	2	2	c	blue	mitt	s	mitt	Car	Fish
C3.10.10	listener	23	Submitted	05/13/2020, 10:49:49	05/13/2020, 10:57:03	1	checkbox4 checkbox5	consent	2	2	C	robert	18-25	English	female	fluent	None	100	How people make choices	none	276191	3592	7032	9312	None	1,59E+12	d.2s2c.b.c	C3	C3.10	2	4	green.mitt	blue.mitt	blue.boot	o2	c	1	o1	blue	mitts	2	2	c	blue	mitt	c	blue	Car	Fish
C3.10.10	listener	24	Submitted	05/11/2020, 02:44:11	05/11/2020, 02:48:26	1	checkbox4 checkbox5	consent	1	2	C	robert	46-55	English	female	fluent	None	100	How we process information	Thank you. I always like surveys that are fun and different.	80639	105702	6751	6506	None	1,59E+12	d.2s2c.b.s	C3	C3.10	2	4	green.mitt	blue.mitt	blue.boot	o2	c	2	o3	boots	blue	1	2	c	blue	mitt	s	mitt	Car	Fish
C3.10.2	listener	25	Submitted	05/12/2020, 06:16:09	05/12/2020, 06:18:02	1	checkbox4 checkbox5	consent	2	2	B	richard	46-55	English	female	fluent	None	77	Maybe something about understanding English?	None	4605	2538	6613	8490	None	1,59E+12	d.2s2c.b.c	C3	C3.10	2	4	green.mitt	blue.mitt	blue.boot	o2	s	1	o3	mitts	blue	2	2	c	blue	mitt	c	blue	Car	Fish
C3.10.2	listener	26	Submitted	05/13/2020, 10:50:07	05/13/2020, 10:50:51	1	checkbox4 checkbox5	consent	2	2	B	robert	26-35	English	male	fluent	None	100	Thoughts on a situation.	None	6519	2092	6728	6064	None	1,59E+12	d.2s2c.b.s	C3	C3.10	2	4	green.mitt	blue.mitt	blue.boot	o2	s	2	o3	blue	mitts	2	2	c	blue	mitt	s	mitt	Car	Fish
C3.10.3	listener	27	Submitted	05/13/2020, 10:20:12	05/13/2020, 10:21:25	1	checkbox4 checkbox5	consent	2	1	C	robert	26-35	English	female	fluent	None	70	I have no idea	No	13619	4176	8608	11584	None	1,59E+12	d.2s2c.b.c	C3	C3.10	2	4	green.mitt	blue.mitt	blue.boot	o2	s	1	o1	mitts	green	2	1	c	blue	mitt	c	blue	Car	Fish
C3.10.3	listener	28	Submitted	05/12/2020, 17:07:29	05/12/2020, 17:09:12	1	checkbox4 checkbox5	consent	1	2	B	robert	46-55	English	female	fluent	None	100	attention	None	21392	4190	7970	16254	None	1,59E+12	d.2s2c.b.s	C3	C3.10	2	4	green.mitt	blue.mitt	blue.boot	o2	c	2	o3	boots	blue	1	2	s	mitt	blue	s	mitt	Car	Fish
C3.10.4	listener	29	Submitted	05/10/2020, 23:07:14	05/10/2020, 23:08:49	1	checkbox4 checkbox5	consent	2	2	C	robert	56-65	English	female	fluent	None	86	Attention to detail	Fun and interesting	8456	4640	10354	16158	None	1,59E+12	d.2s2c.b.c	C3	C3.10	2	4	green.mitt	blue.mitt	blue.boot	o2	s	2	o3	blue	mitts	2	2	s	mitt	blue	c	blue	Car	Fish
C3.10.4	listener	30	Submitted	05/13/2020, 10:34:17	05/13/2020, 10:42:56	1	checkbox4 checkbox5	consent	2	1	C	robert	26-35	English	male	good	None	93	INTEREST	GOOD	30513	24954	11216	9741	None	1,59E+12	d.2s2c.b.s	C3	C3.10	2	4	green.mitt	blue.mitt	blue.boot	o2	c	1	o1	blue	mitts	2	2	s	mitt	blue	s	mitt	Car	Fish
C3.10.5	listener	31	Submitted	05/10/2020, 23:38:40	05/10/2020, 23:44:23	1	checkbox4 checkbox5	consent	2	2	C	robert	46-55	English	male	fluent	None	90	Just how I'd interpret an ambiguous request, I suppose.	Nothing else I can think of.	7046	15742	9329	10052	None	1,59E+12	d.2s2c.b.c	C3	C3.10	2	4	green.mitt	blue.mitt	blue.boot	o2	s	2	o3	blue	mitts	2	2	c	blue	mitt	c	blue	Car	Fish
C3.10.5	listener	32	Submitted	05/10/2020, 23:49:41	05/10/2020, 23:53:47	1	checkbox4 checkbox5	consent	2	2	A	robert	36-45	English	female	fluent	None	94	I honestly don't know. Interpretations where there is ambiguity, maybe.	Thanks for a quick and reasonably paid HIT!	154102	2638	6557	11767	None	1,59E+12	d.2s2c.b.s	C3	C3.10	2	4	green.mitt	blue.mitt	blue.boot	o2	c	2	o1	mitts	blue	2	2	c	blue	mitt	s	mitt	Car	Fish
C3.10.6	listener	33	Submitted	05/11/2020, 01:30:48	05/11/2020, 01:31:44	1	checkbox4 checkbox5	consent	1	2	B	robert	26-35	English	male	fluent	None	57	How people make inferences off of limited information.	n/a	3723	1295	5845	5532	None	1,59E+12	d.2s2c.b.c	C3	C3.10	2	4	green.mitt	blue.mitt	blue.boot	o2	c	2	o3	boots	blue	1	2	s	mitt	blue	c	blue	Car	Fish
C3.10.6	listener	34	Submitted	05/13/2020, 11:31:10	05/13/2020, 11:34:14	1	checkbox4 checkbox5	consent	2	1	A	robert	46-55	English	male	fluent	None	65	Picking an object or following instructions.	Thank you.	23364	6135	19369	10560	None	1,59E+12	d.2s2c.b.s	C3	C3.10	2	4	green.mitt	blue.mitt	blue.boot	o2	s	1	o1	mitts	green	2	1	c	blue	mitt	s	mitt	Car	Fish
C3.10.7	listener	35	Submitted	05/11/2020, 09:06:09	05/11/2020, 09:07:30	1	checkbox4 checkbox5	consent	2	1	B	robert	36-45	English	female	fluent	None	24	don't know	none	2903	2448	6353	7688	None	1,59E+12	d.2s2c.b.c	C3	C3.10	2	4	green.mitt	blue.mitt	blue.boot	o2	s	1	o1	mitts	green	2	1	c	blue	mitt	c	blue	Car	Fish
C3.10.7	listener	36	Submitted	05/13/2020, 10:20:07	05/13/2020, 10:23:50	1	checkbox4 checkbox5	consent	2	1	A	robert	26-35	English	male	good	None	65	Picture identification	The study was great.	22917	11818	48906	27051	None	1,59E+12	d.2s2c.b.s	C3	C3.10	2	4	green.mitt	blue.mitt	blue.boot	o2	s	1	o1	mitts	green	2	1	c	blue	mitt	s	mitt	Car	Fish
C3.10.8	listener	37	Submitted	05/13/2020, 11:27:19	05/13/2020, 11:37:38	1	checkbox4 checkbox5	consent	1	2	B	robert	26-35	English	female	fluent	None	97	Good	No	4926	5785	23010	15895	None	1,59E+12	d.2s2c.b.c	C3	C3.10	2	4	green.mitt	blue.mitt	blue.boot	o2	s	2	o1	green	mitts	1	2	s	mitt	blue	c	blue	Car	Fish
C3.10.8	listener	38	Submitted	05/10/2020, 23:10:01	05/10/2020, 23:10:57	1	checkbox4 checkbox5	consent	2	1	B	robert	46-55	English	female	fluent	None	100	Guessing what someone is asking for.	None	4930	1994	5479	6684	None	1,59E+12	d.2s2c.b.s	C3	C3.10	2	4	green.mitt	blue.mitt	blue.boot	o2	s	1	o1	mitts	green	2	1	c	blue	mitt	s	mitt	Car	Fish
C3.10.9	listener	39	Submitted	05/12/2020, 08:59:16	05/12/2020, 09:00:17	1	checkbox4 checkbox5	consent	2	2	B	robert	26-35	English	female	fluent	None	100	no clue	None	1843	91	7678	14797	None	1,59E+12	d.2s2c.b.c	C3	C3.10	2	4	green.mitt	blue.mitt	blue.boot	o2	s	1	o3	mitts	blue	2	2	c	blue	mitt	c	blue	Car	Fish
C3.10.9	listener	40	Submitted	05/13/2020, 10:50:30	05/13/2020, 10:53:03	1	checkbox4 checkbox5	consent	2	2	A	robert	36-45	English	male	fluent	None	8	How AI perform their tasks	None	19825	3986	38857	11766	None	1,59E+12	d.2s2c.b.s	C3	C3.10	2	4	green.mitt	blue.mitt	blue.boot	o2	c	1	o1	blue	mitts	2	2	c	blue	mitt	s	mitt	Car	Fish
C3.11.1	listener	41	Submitted	05/11/2020, 19:09:17	05/11/2020, 19:14:09	1	checkbox4 checkbox5	consent	1	2	C	robert	36-45	English	male	fluent	None	50	Perceptions about parsing language.	Thanks for fair pay.	24547	2965	5010	15391	None	1,59E+12	d.2s2c.b.c	C3	C3.11	2	5	blue.boot	green.mitt	blue.mitt	o3	s	2	o2	green	mitts	1	2	s	mitt	blue	c	blue	Car	Fish
C3.11.1	listener	42	Submitted	05/11/2020, 02:28:32	05/11/2020, 02:29:34	1	checkbox4	consent	2	2	B	robert	46-55	English	female	fluent	None	75	NOT SURE	None	6564	3967	8564	10460	None	1,59E+12	d.2s2c.b.s	C3	C3.11	2	5	blue.boot	green.mitt	blue.mitt	o3	s	2	o1	blue	mitts	2	2	s	mitt	blue	s	mitt	Car	Fish
C3.11.10	listener	43	Submitted	05/13/2020, 10:55:04	05/13/2020, 10:57:10	1	checkbox4 checkbox5	consent	2	2	C	robert	56-65	English	female	fluent	None	90	to see what is the best word to describe something	no	9344	2616	8672	27952	None	1,59E+12	d.2s2c.b.c	C3	C3.11	2	5	blue.boot	green.mitt	blue.mitt	o3	s	2	o1	blue	mitts	2	2	c	blue	mitt	c	blue	Car	Fish
C3.11.10	listener	44	Submitted	05/11/2020, 16:14:06	05/11/2020, 16:16:07	1	checkbox4 checkbox5	consent	2	2	C	robert	36-45	English	female	fluent	None	88	Paying attention to colors.	None	6806	5122	18172	14531	None	1,59E+12	d.2s2c.b.s	C3	C3.11	2	5	blue.boot	green.mitt	blue.mitt	o3	c	1	o2	blue	mitts	2	2	c	blue	mitt	s	mitt	Car	Fish
C3.11.2	listener	45	Submitted	05/10/2020, 23:17:41	05/10/2020, 23:19:21	1	checkbox4 checkbox5	consent	1	2	C	robert	46-55	English	female	fluent	None	70	picking objects/logic	no	3290	2023	12120	7512	None	1,59E+12	d.2s2c.b.c	C3	C3.11	2	5	blue.boot	green.mitt	blue.mitt	o3	s	2	o2	green	mitts	1	2	c	blue	mitt	c	blue	Car	Fish
C3.11.2	listener	46	Submitted	05/11/2020, 18:48:47	05/11/2020, 18:50:17	1	checkbox4 checkbox5	consent	1	2	B	robert	36-45	English	male	fluent	None	77	honestly no idea	none	20303	4639	7735	14206	None	1,59E+12	d.2s2c.b.s	C3	C3.11	2	5	blue.boot	green.mitt	blue.mitt	o3	c	2	o1	boots	blue	1	2	s	mitt	blue	s	mitt	Car	Fish
C3.11.3	listener	47	Submitted	05/10/2020, 23:07:05	05/10/2020, 23:08:28	1	checkbox4 checkbox5	consent	1	2	A	robert	26-35	English	male	fluent	None	100	Examining which items people choose when there are multiples of one	None	4061	3632	5123	5539	None	1,59E+12	d.2s2c.b.c	C3	C3.11	2	5	blue.boot	green.mitt	blue.mitt	o3	s	2	o2	green	mitts	1	2	c	blue	mitt	c	blue	Car	Fish
C3.11.3	listener	48	Submitted	05/13/2020, 10:19:53	05/13/2020, 10:26:37	1	checkbox4 checkbox5	consent	1	1	A	robert	26-35	English	female	fluent	None	37	simple	no comments	6539	5043	15677	17617	None	1,59E+12	d.2s2c.b.s	C3	C3.11	2	5	blue.boot	green.mitt	blue.mitt	o3	s	1	o2	mitts	green	2	1	c	blue	mitt	s	mitt	Car	Fish
C3.11.4	listener	49	Submitted	05/10/2020, 23:17:24	05/10/2020, 23:18:26	1	checkbox4 checkbox5	consent	1	2	A	robert	46-55	English	male	fluent	None	100	how people listen and interpret directions	none	9368	2172	7818	8679	None	1,59E+12	d.2s2c.b.c	C3	C3.11	2	5	blue.boot	green.mitt	blue.mitt	o3	s	2	o2	green	mitts	1	2	c	blue	mitt	c	blue	Car	Fish
C3.11.4	listener	50	Submitted	05/13/2020, 10:57:35	05/13/2020, 10:59:12	1	checkbox4	consent	3	2	A	robert	36-45	English	male	fluent	None	90	None	None	24609	1576	11432	30415	None	1,59E+12	d.2s2c.b.s	C3	C3.11	2	5	blue.boot	green.mitt	blue.mitt	o3	c	2	o1	boots	blue	1	2	s	mitt	blue	s	mitt	Car	Fish
C3.11.5	listener	51	Submitted	05/10/2020, 23:10:49	05/10/2020, 23:13:57	1	checkbox4 checkbox5	consent	2	2	C	robert	46-55	English	male	fluent	None	75	Predicting shopping behavior for store advertising	No	30240	7764	12372	23223	None	1,59E+12	d.2s2c.b.c	C3	C3.11	2	5	blue.boot	green.mitt	blue.mitt	o3	c	1	o2	blue	mitts	2	2	s	mitt	blue	c	blue	Car	Fish
C3.11.5	listener	52	Submitted	05/10/2020, 23:12:42	05/10/2020, 23:13:36	1	checkbox4 checkbox5	consent	2	1	C	robert	26-35	English	female	fluent	None	85	None	None	4743	1655	7669	11387	None	1,59E+12	d.2s2c.b.s	C3	C3.11	2	5	blue.boot	green.mitt	blue.mitt	o3	s	1	o2	mitts	green	2	1	c	blue	mitt	s	mitt	Car	Fish
C3.11.6	listener	53	Submitted	05/11/2020, 11:25:39	05/11/2020, 11:27:43	1	checkbox4	consent	2	2	C	robert	36-45	English	male	fluent	None	25	training AI	None	19206	5442	12230	18045	None	1,59E+12	d.2s2c.b.c	C3	C3.11	2	5	blue.boot	green.mitt	blue.mitt	o3	s	2	o1	blue	mitts	2	2	s	mitt	blue	c	blue	Car	Fish
C3.11.6	listener	54	Submitted	05/11/2020, 01:02:01	05/11/2020, 01:26:53	1	checkbox4 checkbox5	consent	2	2	B	william	18-25	English	male	fluent	None	52	The hit was about selection	thanks	2495	10812	5352	10449	None	1,59E+12	d.2s2c.b.s	C3	C3.11	2	5	blue.boot	green.mitt	blue.mitt	o3	s	2	o1	blue	mitts	2	2	c	blue	mitt	s	mitt	Car	Fish
C3.11.7	listener	55	Submitted	05/13/2020, 10:19:57	05/13/2020, 10:21:16	1	checkbox4 checkbox5	consent	2	2	C	robert	18-25	English	female	fluent	None	60	I honestly don't know	no comments	8717	2276	5673	8348	None	1,59E+12	d.2s2c.b.c	C3	C3.11	2	5	blue.boot	green.mitt	blue.mitt	o3	c	2	o2	mitts	blue	2	2	s	mitt	blue	c	blue	Car	Fish
C3.11.7	listener	56	Submitted	05/13/2020, 10:20:31	05/13/2020, 10:23:01	1	checkbox1 checkbox2 checkbox3 checkbox4 checkbox5	consent	2	0	B	robert	36-45	English	male	intermediate	None	80	GOOD	SUPER	3296	1590	5640	2415	None	1,59E+12	d.2s2c.b.s	C3	C3.11	2	5	blue.boot	green.mitt	blue.mitt	o3	s	2	o1	blue	mitts	2	2	s	mitt	blue	s	mitt	Car	Fish
C3.11.8	listener	57	Submitted	05/10/2020, 23:20:19	05/10/2020, 23:22:43	1	checkbox4 checkbox5	consent	1	2	C	robert	56-65	English	male	fluent	None	90	to see how i think a person would describe an object.	None	15683	8707	13577	37683	None	1,59E+12	d.2s2c.b.c	C3	C3.11	2	5	blue.boot	green.mitt	blue.mitt	o3	c	2	o1	boots	blue	1	2	c	blue	mitt	c	blue	Car	Fish
C3.11.8	listener	58	Submitted	05/11/2020, 15:44:16	05/11/2020, 15:45:58	1	checkbox4 checkbox5	consent	2	2	B	robert	46-55	English	female	fluent	None	92	seeing what people coose given limited info	no	14228	4958	12066	18210	None	1,59E+12	d.2s2c.b.s	C3	C3.11	2	5	blue.boot	green.mitt	blue.mitt	o3	c	2	o2	mitts	blue	2	2	c	blue	mitt	s	mitt	Car	Fish
C3.11.9	listener	59	Submitted	05/13/2020, 10:57:41	05/13/2020, 11:00:29	1	checkbox4 checkbox5	consent	2	2	C	robert	26-35	English	male	fluent	None	70	If understanding what "blue" would mean would be the same for most people	I think it was Robert for his name...with all the names didn't start with an R.	13543	1565	6582	8757	None	1,59E+12	d.2s2c.b.c	C3	C3.11	2	5	blue.boot	green.mitt	blue.mitt	o3	s	1	o1	mitts	blue	2	2	s	mitt	blue	c	blue	Car	Fish
C3.11.9	listener	60	Submitted	05/11/2020, 12:39:46	05/11/2020, 12:40:54	1	checkbox4 checkbox5	consent	2	1	B	robert	46-55	English	male	fluent	None	100	I dont know	no other comments, thanks	13187	2309	7106	10673	None	1,59E+12	d.2s2c.b.s	C3	C3.11	2	5	blue.boot	green.mitt	blue.mitt	o3	s	1	o2	mitts	green	2	1	c	blue	mitt	s	mitt	Car	Fish
C3.12.1	listener	61	Submitted	05/13/2020, 10:22:13	05/13/2020, 10:31:22	1	checkbox5	consent	1	2	B	robert	26-35	English	female	fluent	None	77	FIND COLOUR.	GOOD	6777	6168	64683	33597	None	1,59E+12	d.2s2c.b.c	C3	C3.12	2	6	green.mitt	blue.boot	blue.mitt	o3	c	2	o2	boots	blue	1	2	c	blue	mitt	c	blue	Car	Fish
C3.12.1	listener	62	Submitted	05/10/2020, 23:12:40	05/10/2020, 23:13:46	1	checkbox4 checkbox5	consent	2	2	C	robert	46-55	English	female	fluent	None	91	To see how we interpret language?	none	6820	3339	6391	8426	None	1,59E+12	d.2s2c.b.s	C3	C3.12	2	6	green.mitt	blue.boot	blue.mitt	o3	s	2	o2	blue	mitts	2	2	s	mitt	blue	s	mitt	Car	Fish
C3.12.10	listener	63	Submitted	05/13/2020, 10:25:04	05/13/2020, 10:27:37	1	checkbox5	consent	1	2	B	robert	26-35	English	male	fluent	None	81	perspectives on picking an object	no	22127	5307	10928	10741	None	1,59E+12	d.2s2c.b.c	C3	C3.12	2	6	green.mitt	blue.boot	blue.mitt	o3	c	2	o2	boots	blue	1	2	c	blue	mitt	c	blue	Car	Fish
C3.12.10	listener	64	Submitted	05/11/2020, 23:34:04	05/11/2020, 23:35:57	1	checkbox4 checkbox5	consent	2	1	C	robert	36-45	English	female	fluent	None	68	Perceptions of language	No	31033	4201	8703	26729	None	1,59E+12	d.2s2c.b.s	C3	C3.12	2	6	green.mitt	blue.boot	blue.mitt	o3	c	1	o2	blue	boots	2	1	s	mitt	blue	s	mitt	Car	Fish
C3.12.2	listener	65	Submitted	05/13/2020, 10:54:04	05/13/2020, 10:58:30	1	checkbox4 checkbox5	consent	1	2	B	william	26-35	English	male	good	None	88	Good one	Nothing.	15564	23968	74743	13951	None	1,59E+12	d.2s2c.b.c	C3	C3.12	2	6	green.mitt	blue.boot	blue.mitt	o3	c	2	o1	mitts	blue	2	2	s	mitt	blue	c	blue	Car	Fish
C3.12.2	listener	66	Submitted	05/13/2020, 10:20:16	05/13/2020, 10:25:20	1	checkbox4	consent	1	2	A	robert	18-25	English	male	good	None	91	picking object	None	33581	2374	43497	17316	None	1,59E+12	d.2s2c.b.s	C3	C3.12	2	6	green.mitt	blue.boot	blue.mitt	o3	s	1	o2	mitts	blue	2	2	c	blue	mitt	s	mitt	Car	Fish
C3.12.3	listener	67	Submitted	05/13/2020, 10:54:45	05/13/2020, 10:56:16	1	checkbox4 checkbox5	consent	2	2	B	robert	56-65	English	male	fluent	None	54	memory	None	9276	2935	10586	17056	None	1,59E+12	d.2s2c.b.c	C3	C3.12	2	6	green.mitt	blue.boot	blue.mitt	o3	c	2	o1	mitts	blue	2	2	s	mitt	blue	c	blue	Car	Fish
C3.12.3	listener	68	Submitted	05/12/2020, 04:16:47	05/12/2020, 04:17:53	1	checkbox4 checkbox5	consent	2	2	A	robert	26-35	English	female	fluent	None	100	not sure	None	5249	1966	5894	24407	None	1,59E+12	d.2s2c.b.s	C3	C3.12	2	6	green.mitt	blue.boot	blue.mitt	o3	s	2	o2	blue	mitts	2	2	c	blue	mitt	s	mitt	Car	Fish
C3.12.4	listener	69	Submitted	05/13/2020, 10:32:02	05/13/2020, 10:34:27	1	checkbox5	consent	3	2	B	robert	26-35	English	male	fluent	None	97	None	None	3607	4899	10650	19198	None	1,59E+12	d.2s2c.b.c	C3	C3.12	2	6	green.mitt	blue.boot	blue.mitt	o3	c	2	o1	mitts	blue	2	2	s	mitt	blue	c	blue	Car	Fish
C3.12.4	listener	70	Submitted	05/13/2020, 10:53:23	05/13/2020, 10:55:31	1	checkbox4	consent	3	2	C	robert	26-35	English	male	fluent	None	84	None	None	6762	6159	28360	24256	None	1,59E+12	d.2s2c.b.s	C3	C3.12	2	6	green.mitt	blue.boot	blue.mitt	o3	c	2	o1	mitts	blue	2	2	s	mitt	blue	s	mitt	Car	Fish
C3.12.5	listener	71	Submitted	05/13/2020, 10:20:24	05/13/2020, 10:21:54	1	checkbox4 checkbox5	consent	1	2	B	robert	18-25	English	male	fluent	None	100	What object we thought robert was asking about.	None	6534	1846	7312	9044	None	1,59E+12	d.2s2c.b.c	C3	C3.12	2	6	green.mitt	blue.boot	blue.mitt	o3	s	1	o2	mitts	blue	2	2	s	mitt	blue	c	blue	Car	Fish
C3.12.5	listener	72	Submitted	05/13/2020, 10:56:06	05/13/2020, 10:57:51	1	checkbox4 checkbox5	consent	2	1	B	robert	36-45	English	male	good	None	83	Peoples observational skills	Thanks	13288	6491	13211	9777	None	1,59E+12	d.2s2c.b.s	C3	C3.12	2	6	green.mitt	blue.boot	blue.mitt	o3	s	1	o1	mitts	green	2	1	s	mitt	blue	s	mitt	Car	Fish
C3.12.6	listener	73	Submitted	05/13/2020, 10:20:18	05/13/2020, 10:21:38	1	checkbox4 checkbox5	consent	2	2	B	robert	26-35	English	male	fluent	None	71	See choices people make when given two options.	None	6397	2309	9126	12489	None	1,59E+12	d.2s2c.b.c	C3	C3.12	2	6	green.mitt	blue.boot	blue.mitt	o3	s	2	o2	blue	mitts	2	2	c	blue	mitt	c	blue	Car	Fish
C3.12.6	listener	74	Submitted	05/13/2020, 10:50:09	05/13/2020, 10:52:14	1	checkbox4 checkbox5	consent	2	1	C	robert	46-55	English	female	fluent	None	73	Whether we choose the one green object or one of the two blue.	I thought the avatar's name was Matt.	11157	2360	9103	13400	None	1,59E+12	d.2s2c.b.s	C3	C3.12	2	6	green.mitt	blue.boot	blue.mitt	o3	c	1	o2	blue	boots	2	1	c	blue	mitt	s	mitt	Car	Fish
C3.12.7	listener	75	Submitted	05/13/2020, 10:20:21	05/13/2020, 10:21:42	1	checkbox4 checkbox5	consent	1	2	C	robert	18-25	English	male	fluent	None	75	Memory/Focus	No	17141	2270	6393	18208	None	1,59E+12	d.2s2c.b.c	C3	C3.12	2	6	green.mitt	blue.boot	blue.mitt	o3	c	2	o1	mitts	blue	2	2	s	mitt	blue	c	blue	Car	Fish
C3.12.7	listener	76	Submitted	05/10/2020, 23:44:48	05/10/2020, 23:48:28	1	checkbox4	consent	2	2	A	robert	26-35	English	male	fluent	None	70	I have no idea		9767	3467	9189	6996	None	1,59E+12	d.2s2c.b.s	C3	C3.12	2	6	green.mitt	blue.boot	blue.mitt	o3	c	2	o1	mitts	blue	2	2	c	blue	mitt	s	mitt	Car	Fish
C3.12.8	listener	77	Submitted	05/13/2020, 10:20:00	05/13/2020, 10:20:38	1	checkbox4 checkbox5	consent	2	2	B	robert	18-25	English	female	fluent	None	28	I'm not sure	N/A	2573	1795	5029	5829	None	1,59E+12	d.2s2c.b.c	C3	C3.12	2	6	green.mitt	blue.boot	blue.mitt	o3	s	2	o2	blue	mitts	2	2	s	mitt	blue	c	blue	Car	Fish
C3.12.8	listener	78	Submitted	05/13/2020, 10:20:07	05/13/2020, 10:22:07	1	checkbox4	consent	2	1	A	richard	26-35	English	male	fluent	None	100	rating object	None	8593	2640	9609	6340	None	1,59E+12	d.2s2c.b.s	C3	C3.12	2	6	green.mitt	blue.boot	blue.mitt	o3	s	2	o2	blue	mitts	2	2	c	blue	mitt	s	mitt	Car	Fish
C3.12.9	listener	79	Submitted	05/11/2020, 04:04:48	05/11/2020, 04:06:27	1	checkbox4 checkbox5	consent	2	2	B	robert	56-65	English	female	fluent	None	96	Interesting	None	17147	4216	10727	20352	None	1,59E+12	d.2s2c.b.c	C3	C3.12	2	6	green.mitt	blue.boot	blue.mitt	o3	c	1	o1	blue	mitts	2	2	c	blue	mitt	c	blue	Car	Fish
C3.12.9	listener	80	Submitted	05/13/2020, 10:27:51	05/13/2020, 10:29:38	1	checkbox4 checkbox5	consent	2	2	A	robert	46-55	Other	male	fluent	French	77	I am not sure	None	8106	3668	11031	26603	None	1,59E+12	d.2s2c.b.s	C3	C3.12	2	6	green.mitt	blue.boot	blue.mitt	o3	c	2	o1	mitts	blue	2	2	s	mitt	blue	s	mitt	Car	Fish
C3.13.1	listener	81	Submitted	05/13/2020, 10:20:14	05/13/2020, 10:22:23	1	checkbox4 checkbox5	consent	2	2	A	robert	26-35	English	male	fluent	None	93	interesting	good	16237	5647	14317	20985	None	1,59E+12	d.2s2c.b.c	C3	C3.13	3	1	green.boot	green.mitt	blue.boot	o1	c	1	o3	green	boots	2	2	s	boot	green	c	green	Car	Fish
C3.13.1	listener	82	Submitted	05/13/2020, 10:58:04	05/13/2020, 11:01:21	1	checkbox4 checkbox5	consent	1	2	C	robert	46-55	English	male	fluent	None	90	measure of attention span	no	22878	8560	19254	32983	None	1,59E+12	d.2s2c.b.s	C3	C3.13	3	1	green.boot	green.mitt	blue.boot	o1	s	2	o3	blue	boots	1	2	c	green	boot	s	boot	Car	Fish
C3.13.10	listener	83	Submitted	05/13/2020, 10:52:22	05/13/2020, 10:53:54	1	checkbox2 checkbox4 checkbox5	consent	2	2	A	robert	46-55	English	male	fluent	None	100	Very eady and enjoyable		12998	2897	9462	10569	None	1,59E+12	d.2s2c.b.c	C3	C3.13	3	1	green.boot	green.mitt	blue.boot	o1	c	1	o3	green	boots	2	2	s	boot	green	c	green	Car	Fish
C3.13.10	listener	84	Submitted	05/13/2020, 10:20:19	05/13/2020, 10:22:04	1	checkbox5	consent	1	2	A	robert	26-35	English	male	fluent	None	100	pick up an object	no	12053	4809	14549	13420	None	1,59E+12	d.2s2c.b.s	C3	C3.13	3	1	green.boot	green.mitt	blue.boot	o1	s	2	o3	blue	boots	1	2	s	boot	green	s	boot	Car	Fish
C3.13.2	listener	85	Submitted	05/11/2020, 18:29:20	05/11/2020, 18:31:10	1	checkbox4 checkbox5	consent	2	1	A	robert	18-25	English	female	fluent	None	100	None	None	3503	2988	4818	6644	None	1,59E+12	d.2s2c.b.c	C3	C3.13	3	1	green.boot	green.mitt	blue.boot	o1	s	1	o3	boots	blue	2	1	s	boot	green	c	green	Car	Fish
C3.13.2	listener	86	Submitted	05/13/2020, 10:20:01	05/13/2020, 10:25:04	1	checkbox5	consent	2	2	A	robert	26-35	English	male	good	None	100	object bested on hit and very nice one job	we needed like more hit	44802	10188	17505	64851	None	1,59E+12	d.2s2c.b.s	C3	C3.13	3	1	green.boot	green.mitt	blue.boot	o1	c	1	o3	green	boots	2	2	s	boot	green	s	boot	Car	Fish
C3.13.3	listener	87	Submitted	05/13/2020, 10:19:57	05/13/2020, 10:36:27	1	checkbox4 checkbox5	consent	2	2	A	robert	36-45	English	male	fluent	None	100	survey about picking an object	no	6340	2606	8795	4199	None	1,59E+12	d.2s2c.b.c	C3	C3.13	3	1	green.boot	green.mitt	blue.boot	o1	s	2	o2	green	boots	2	2	s	boot	green	c	green	Car	Fish
C3.13.3	listener	88	Submitted	05/13/2020, 10:19:58	05/13/2020, 10:46:30	1	checkbox4 checkbox5	consent	2	1	C	robert	18-25	English	male	fluent	None	100	Not sure	N/A	3705	1226	4537	3278	None	1,59E+12	d.2s2c.b.s	C3	C3.13	3	1	green.boot	green.mitt	blue.boot	o1	c	1	o2	green	mitts	2	1	c	green	boot	s	boot	Car	Fish
C3.13.4	listener	89	Submitted	05/11/2020, 15:06:58	05/11/2020, 15:08:24	1	checkbox4 checkbox5	consent	1	2	A	robert	26-35	English	male	fluent	None	96	communication	None	35729	2049	5944	11231	None	1,59E+12	d.2s2c.b.c	C3	C3.13	3	1	green.boot	green.mitt	blue.boot	o1	s	2	o3	blue	boots	1	2	c	green	boot	c	green	Car	Fish
C3.13.4	listener	90	Submitted	05/13/2020, 10:52:17	05/13/2020, 10:54:35	1	checkbox4 checkbox5	consent	1	2	C	robert	46-55	English	male	fluent	None	80	INTERACTION WITH ROBERT	NO	23782	5976	13488	14928	None	1,59E+12	d.2s2c.b.s	C3	C3.13	3	1	green.boot	green.mitt	blue.boot	o1	s	2	o3	blue	boots	1	2	s	boot	green	s	boot	Car	Fish
C3.13.5	listener	91	Submitted	05/13/2020, 10:20:21	05/13/2020, 10:21:18	1	checkbox4 checkbox5	consent	2	1	B	robert	46-55	English	female	fluent	None	100	not sure	none	3843	2992	7560	9416	None	1,59E+12	d.2s2c.b.c	C3	C3.13	3	1	green.boot	green.mitt	blue.boot	o1	c	1	o2	green	mitts	2	1	s	boot	green	c	green	Car	Fish
C3.13.5	listener	92	Submitted	05/13/2020, 10:20:03	05/13/2020, 10:34:03	1	checkbox5	consent	1	2	C	robert	26-35	English	male	fluent	None	100	Teaching AI on picking objects	none	116910	6408	12257	257382	None	1,59E+12	d.2s2c.b.s	C3	C3.13	3	1	green.boot	green.mitt	blue.boot	o1	s	2	o3	blue	boots	1	2	c	green	boot	s	boot	Car	Fish
C3.13.6	listener	93	Submitted	05/13/2020, 10:37:35	05/13/2020, 10:39:42	1	checkbox2 checkbox4 checkbox5	consent	2	1	B	robert	36-45	English	male	fluent	None	100	Interaction	No	20761	3908	11479	10211	None	1,59E+12	d.2s2c.b.c	C3	C3.13	3	1	green.boot	green.mitt	blue.boot	o1	c	1	o2	green	mitts	2	1	s	boot	green	c	green	Car	Fish
C3.13.6	listener	94	Submitted	05/13/2020, 10:20:14	05/13/2020, 10:20:52	1	checkbox4 checkbox5	consent	2	2	C	robert	26-35	English	male	fluent	None	51	No idea.	None	3901	1358	5715	4913	None	1,59E+12	d.2s2c.b.s	C3	C3.13	3	1	green.boot	green.mitt	blue.boot	o1	c	1	o3	green	boots	2	2	c	green	boot	s	boot	Car	Fish
C3.13.7	listener	95	Submitted	05/13/2020, 11:09:47	05/13/2020, 11:11:35	1	checkbox5	consent	1	2	B	robert	36-45	English	male	fluent	None	52	memory	no	14147	3838	7586	16996	None	1,59E+12	d.2s2c.b.c	C3	C3.13	3	1	green.boot	green.mitt	blue.boot	o1	s	2	o3	blue	boots	1	2	s	boot	green	c	green	Car	Fish
C3.13.7	listener	96	Submitted	05/13/2020, 10:20:31	05/13/2020, 10:23:25	1	checkbox5	consent	2	1	C	richard	26-35	English	female	good	None	100	Opinion	None	9394	1447	12348	11052	None	1,59E+12	d.2s2c.b.s	C3	C3.13	3	1	green.boot	green.mitt	blue.boot	o1	c	1	o2	green	mitts	2	1	s	boot	green	s	boot	Car	Fish
C3.13.8	listener	97	Submitted	05/11/2020, 12:42:03	05/11/2020, 12:43:57	1	checkbox4 checkbox5	consent	2	2	A	robert	46-55	English	female	fluent	None	98	Interacting with AI	n/a	15038	8640	11826	25612	None	1,59E+12	d.2s2c.b.c	C3	C3.13	3	1	green.boot	green.mitt	blue.boot	o1	c	1	o3	green	boots	2	2	s	boot	green	c	green	Car	Fish
C3.13.8	listener	98	Submitted	05/13/2020, 11:13:58	05/13/2020, 11:15:25	1	checkbox5	consent	2	1	C	robert	18-25	English	male	fluent	None	81	good	None	12371	4201	8739	15203	None	1,59E+12	d.2s2c.b.s	C3	C3.13	3	1	green.boot	green.mitt	blue.boot	o1	s	2	o2	green	boots	2	2	c	green	boot	s	boot	Car	Fish
C3.13.9	listener	99	Submitted	05/11/2020, 01:31:22	05/11/2020, 01:32:44	1	checkbox4 checkbox5	consent	2	2	A	robert	36-45	English	male	fluent	None	62	None	None	3884	7144	12520	21592	None	1,59E+12	d.2s2c.b.c	C3	C3.13	3	1	green.boot	green.mitt	blue.boot	o1	s	1	o2	boots	green	2	2	c	green	boot	c	green	Car	Fish
C3.13.9	listener	100	Submitted	05/13/2020, 10:56:05	05/13/2020, 11:03:13	1	checkbox5	consent	2	2	C	robert	18-25	English	female	fluent	None	67	finding object	None	25504	2120	22361	9291	None	1,59E+12	d.2s2c.b.s	C3	C3.13	3	1	green.boot	green.mitt	blue.boot	o1	s	2	o2	green	boots	2	2	c	green	boot	s	boot	Car	Fish
C3.14.1	listener	101	Submitted	05/11/2020, 15:20:40	05/11/2020, 15:22:06	1	checkbox4 checkbox5	consent	2	2	A	robert	36-45	English	male	fluent	None	98	language	None	36502	2831	7033	8064	None	1,59E+12	d.2s2c.b.c	C3	C3.14	3	2	green.boot	blue.boot	green.mitt	o1	c	2	o2	boots	green	2	2	c	green	boot	c	green	Car	Fish
C3.14.1	listener	102	Submitted	05/11/2020, 17:42:36	05/11/2020, 17:44:12	1	checkbox2 checkbox5	consent	1	2	B	robert	56-65	English	male	fluent	None	100	Paying attention to what you see.	None	3475	3368	11680	8159	None	1,59E+12	d.2s2c.b.s	C3	C3.14	3	2	green.boot	blue.boot	green.mitt	o1	c	2	o2	boots	green	2	2	c	green	boot	s	boot	Car	Fish
C3.14.10	listener	103	Submitted	05/13/2020, 10:20:23	05/13/2020, 10:26:46	1	checkbox5	consent	1	2	A	robert	26-35	English	male	good	None	93	its useful	good	3816	5994	12846	180126	None	1,59E+12	d.2s2c.b.c	C3	C3.14	3	2	green.boot	blue.boot	green.mitt	o1	c	2	o3	mitts	green	1	2	s	boot	green	c	green	Car	Fish
C3.14.10	listener	104	Submitted	05/13/2020, 10:36:05	05/13/2020, 10:47:25	1	checkbox4 checkbox5	consent	2	1	A	robert	46-55	English	female	good	None	98	i think its a memory check question	no comments	5838	2337	7989	6909	None	1,59E+12	d.2s2c.b.s	C3	C3.14	3	2	green.boot	blue.boot	green.mitt	o1	s	1	o2	boots	blue	2	1	s	boot	green	s	boot	Car	Fish
C3.14.2	listener	105	Submitted	05/13/2020, 10:54:00	05/13/2020, 10:54:56	1	checkbox4 checkbox5	consent	2	1	A	robert	26-35	English	male	fluent	None	68	Seeing how we interpret things	None	6210	2838	6608	7227	None	1,59E+12	d.2s2c.b.c	C3	C3.14	3	2	green.boot	blue.boot	green.mitt	o1	c	1	o3	green	mitts	2	1	c	green	boot	c	green	Car	Fish
C3.14.2	listener	106	Submitted	05/13/2020, 10:34:01	05/13/2020, 10:36:10	1	checkbox4 checkbox5	consent	1	2	B	robert	36-45	English	male	fluent	None	87	Understanding someone who doesn't speak your language	None	22913	6248	11424	37112	None	1,59E+12	d.2s2c.b.s	C3	C3.14	3	2	green.boot	blue.boot	green.mitt	o1	s	2	o2	blue	boots	1	2	c	green	boot	s	boot	Car	Fish
C3.14.3	listener	107	Submitted	05/11/2020, 01:25:36	05/11/2020, 01:26:35	1	checkbox4 checkbox5	consent	2	1	C	robert	46-55	English	female	fluent	None	85	how much you pay attention	nope	3917	2529	10018	8654	None	1,59E+12	d.2s2c.b.c	C3	C3.14	3	2	green.boot	blue.boot	green.mitt	o1	s	1	o2	boots	blue	2	1	c	green	boot	c	green	Car	Fish
C3.14.3	listener	108	Submitted	05/13/2020, 11:15:35	05/13/2020, 11:17:40	1	checkbox4 checkbox5	consent	2	2	A	robert	36-45	English	male	fluent	None	90	I don't really know, maybe to see what I'd pick?	None	17378	3514	14036	12519	None	1,59E+12	d.2s2c.b.s	C3	C3.14	3	2	green.boot	blue.boot	green.mitt	o1	s	2	o3	green	boots	2	2	s	boot	green	s	boot	Car	Fish
C3.14.4	listener	109	Submitted	05/13/2020, 10:34:51	05/13/2020, 10:42:50	1	checkbox5	consent	2	1	A	robert	26-35	English	female	fluent	None	97	pick an object	very interesting	260863	3892	9238	13116	None	1,59E+12	d.2s2c.b.c	C3	C3.14	3	2	green.boot	blue.boot	green.mitt	o1	s	1	o2	boots	blue	2	1	s	boot	green	c	green	Car	Fish
C3.14.4	listener	110	Submitted	05/11/2020, 03:28:13	05/11/2020, 03:28:57	1	checkbox4 checkbox5	consent	1	2	A	robert	26-35	English	male	fluent	None	90	None	None	2179	1736	6814	9378	None	1,59E+12	d.2s2c.b.s	C3	C3.14	3	2	green.boot	blue.boot	green.mitt	o1	c	2	o3	mitts	green	1	2	c	green	boot	s	boot	Car	Fish
C3.14.5	listener	111	Submitted	05/13/2020, 10:52:42	05/13/2020, 10:54:31	1	checkbox4 checkbox5	consent	2	1	A	robert	36-45	English	male	fluent	None	90	I'm not sure.	No.	14903	7629	14598	24299	None	1,59E+12	d.2s2c.b.c	C3	C3.14	3	2	green.boot	blue.boot	green.mitt	o1	c	1	o3	green	mitts	2	1	s	boot	green	c	green	Car	Fish
C3.14.5	listener	112	Submitted	05/13/2020, 10:28:11	05/13/2020, 10:29:18	1	checkbox4 checkbox5	consent	2	1	A	robert	26-35	English	female	fluent	None	100	To see which colors people like.	None	8480	1908	8934	11147	None	1,59E+12	d.2s2c.b.s	C3	C3.14	3	2	green.boot	blue.boot	green.mitt	o1	c	1	o3	green	mitts	2	1	s	boot	green	s	boot	Car	Fish
C3.14.6	listener	113	Submitted	05/13/2020, 10:31:30	05/13/2020, 10:36:51	1	checkbox5	consent	2	1	A	robert	36-45	English	male	good	None	82	communication	None	138165	16168	14959	24936	None	1,59E+12	d.2s2c.b.c	C3	C3.14	3	2	green.boot	blue.boot	green.mitt	o1	s	1	o2	boots	blue	2	1	s	boot	green	c	green	Car	Fish
C3.14.6	listener	114	Submitted	05/13/2020, 11:06:29	05/13/2020, 11:07:47	1	checkbox5	consent	2	2	B	robert	36-45	English	male	fluent	None	89	None	None	30025	2279	10474	4230	None	1,59E+12	d.2s2c.b.s	C3	C3.14	3	2	green.boot	blue.boot	green.mitt	o1	c	1	o2	green	boots	2	2	s	boot	green	s	boot	Car	Fish
C3.14.7	listener	115	Submitted	05/11/2020, 12:16:09	05/11/2020, 12:17:47	1	checkbox4 checkbox5	consent	2	2	C	robert	36-45	English	male	fluent	None	96	Using somewhat vague instructions to complete a task	Nothing thanks	10026	3260	10291	11246	None	1,59E+12	d.2s2c.b.c	C3	C3.14	3	2	green.boot	blue.boot	green.mitt	o1	c	2	o2	boots	green	2	2	s	boot	green	c	green	Car	Fish
C3.14.7	listener	116	Submitted	05/13/2020, 10:34:09	05/13/2020, 10:38:06	1	checkbox4 checkbox5	consent	1	2	B	robert	56-65	English	female	fluent	None	85	I don't really have any idea.	Thank You!	14986	19555	21044	22479	None	1,59E+12	d.2s2c.b.s	C3	C3.14	3	2	green.boot	blue.boot	green.mitt	o1	s	2	o2	blue	boots	1	2	c	green	boot	s	boot	Car	Fish
C3.14.8	listener	117	Submitted	05/13/2020, 10:59:31	05/13/2020, 11:01:53	1	checkbox4 checkbox5	consent	2	1	A	robert	36-45	English	male	fluent	None	80	OBJECT PERCEPTION	NICE	6271	5639	34357	18804	None	1,59E+12	d.2s2c.b.c	C3	C3.14	3	2	green.boot	blue.boot	green.mitt	o1	c	1	o3	green	mitts	2	1	c	green	boot	c	green	Car	Fish
C3.14.8	listener	118	Submitted	05/13/2020, 11:15:34	05/13/2020, 11:17:32	1	checkbox4 checkbox5	consent	2	2	B	robert	46-55	English	male	fluent	None	100	Following Instructions?	N/A	17139	3552	17319	14814	None	1,59E+12	d.2s2c.b.s	C3	C3.14	3	2	green.boot	blue.boot	green.mitt	o1	c	2	o2	boots	green	2	2	c	green	boot	s	boot	Car	Fish
C3.14.9	listener	119	Submitted	05/13/2020, 10:23:09	05/13/2020, 10:24:48	1	checkbox4 checkbox5	consent	2	1	C	robert	26-35	English	male	fluent	None	61	n/a	n/a	18703	3635	8781	11198	None	1,59E+12	d.2s2c.b.c	C3	C3.14	3	2	green.boot	blue.boot	green.mitt	o1	s	1	o2	boots	blue	2	1	c	green	boot	c	green	Car	Fish
C3.14.9	listener	120	Submitted	05/13/2020, 11:06:21	05/13/2020, 11:23:42	1	checkbox4 checkbox5	consent	2	2	B	robert	26-35	English	female	fluent	None	85	no idea	thank you	36972	9928	18928	14337	None	1,59E+12	d.2s2c.b.s	C3	C3.14	3	2	green.boot	blue.boot	green.mitt	o1	c	1	o2	green	boots	2	2	s	boot	green	s	boot	Car	Fish
C3.15.1	listener	121	Submitted	05/13/2020, 11:11:07	05/13/2020, 11:12:27	1	checkbox4 checkbox5	consent	2	1	A	robert	56-65	English	male	fluent	None	100	to see what different persons think about objects and color	Thank you	3107	2647	8401	13225	None	1,59E+12	d.2s2c.b.c	C3	C3.15	3	3	green.mitt	green.boot	blue.boot	o2	s	1	o3	boots	blue	2	1	c	green	boot	c	green	Car	Fish
C3.1.1	salience	961	Submitted	05/05/2020, 10:58:36	05/05/2020, 11:01:00	1	checkbox4 checkbox5	consent	2	2	A	robert	46-55	English	female	fluent	None	100	not really sure, maybe about picking something with a letter b	stay well!	None	None	None	None	None	None	d.2s2c.b.c	C3	C3.1	1	1	blue.boot	blue.mitt	green.boot	o1	c	1	o3	blue	boots	2	2	c	blue	boot	c	blue	Car	Fish
C3.1.1	salience	961	Submitted	05/05/2020, 11:15:37	05/05/2020, 11:21:30	1	checkbox4 checkbox5	consent	1	2	B	robert	36-45	English	male	fluent	None	98	How I communicate with others.	No, thank you.	None	None	None	None	None	None	d.2s2c.b.c	C3	C3.1	1	1	blue.boot	blue.mitt	green.boot	o1	c	1	o3	blue	boots	2	2	c	blue	boot	c	blue	Car	Fish
C3.1.10	salience	962	Submitted	05/05/2020, 11:13:21	05/05/2020, 11:14:53	1	checkbox4 checkbox5	consent	2	1	B	robert	46-55	English	female	fluent	None	100	guessing hit	no	None	None	None	None	None	None	d.2s2c.b.c	C3	C3.1	1	1	blue.boot	blue.mitt	green.boot	o1	c	1	o2	blue	mitts	2	1	c	blue	boot	c	blue	Car	Fish
C3.1.10	salience	962	Submitted	05/05/2020, 11:01:01	05/05/2020, 11:03:03	1	checkbox4 checkbox5	consent	2	2	A	robert	26-35	English	male	fluent	None	83	Our intuition.	no	None	None	None	None	None	None	d.2s2c.b.c	C3	C3.1	1	1	blue.boot	blue.mitt	green.boot	o1	c	1	o2	blue	mitts	2	1	c	blue	boot	c	blue	Car	Fish
C3.1.2	salience	963	Submitted	05/05/2020, 10:27:12	05/05/2020, 10:29:56	1	checkbox4 checkbox5	consent	1	2	C	robert	26-35	English	male	fluent	None	100	perceptions of objects	None	None	None	None	None	None	None	d.2s2c.b.c	C3	C3.1	1	1	blue.boot	blue.mitt	green.boot	o1	c	2	o2	mitts	blue	1	2	c	blue	boot	c	blue	Car	Fish
C3.1.3	salience	964	Submitted	05/08/2020, 16:04:51	05/08/2020, 16:06:03	1	checkbox4 checkbox5	consent	2	2	A	robert	36-45	English	female	fluent	None	100	I have no idea	None	None	None	None	None	None	None	d.2s2c.b.c	C3	C3.1	1	1	blue.boot	blue.mitt	green.boot	o1	c	1	o3	blue	boots	2	2	c	blue	boot	c	blue	Car	Fish
C3.1.4	salience	965	Submitted	05/08/2020, 16:04:31	05/08/2020, 16:16:27	1	checkbox4 checkbox5	consent	2	1	C	robert	36-45	English	male	fluent	None	100	see how people make decisions	None	None	None	None	None	None	None	d.2s2c.b.c	C3	C3.1	1	1	blue.boot	blue.mitt	green.boot	o1	s	1	o3	boots	green	2	1	c	blue	boot	c	blue	Car	Fish
C3.1.5	salience	966	Submitted	05/08/2020, 16:04:44	05/08/2020, 16:14:36	1	checkbox4 checkbox5	consent	2	1	C	robert	26-35	English	male	fluent	None	100	Memory	None	None	None	None	None	None	None	d.2s2c.b.c	C3	C3.1	1	1	blue.boot	blue.mitt	green.boot	o1	s	1	o3	boots	green	2	1	s	boot	blue	c	blue	Car	Fish
C3.1.6	salience	967	Submitted	05/08/2020, 16:04:44	05/08/2020, 16:20:40	1	checkbox4 checkbox5	consent	1	2	C	robert	26-35	English	male	fluent	None	74	None	None	None	None	None	None	None	None	d.2s2c.b.c	C3	C3.1	1	1	blue.boot	blue.mitt	green.boot	o1	s	2	o3	green	boots	1	2	s	boot	blue	c	blue	Car	Fish
C3.1.7	salience	968	Submitted	05/08/2020, 16:04:23	05/08/2020, 16:12:15	1	checkbox4 checkbox5	consent	2	2	B	robert	56-65	English	female	fluent	None	68	i DON'T KNOW	no	None	None	None	None	None	None	d.2s2c.b.c	C3	C3.1	1	1	blue.boot	blue.mitt	green.boot	o1	c	1	o3	blue	boots	2	2	s	boot	blue	c	blue	Car	Fish
C3.1.8	salience	969	Submitted	05/08/2020, 16:27:37	05/08/2020, 16:30:25	1	checkbox4 checkbox5	consent	2	1	C	robert	46-55	English	male	fluent	None	70	I'm unsure!	I had no issues at all, thank you!	6947	1632	6340	10420	142661	None	d.2s2c.b.c	C3	C3.1	1	1	blue.boot	blue.mitt	green.boot	o1	c	1	o2	blue	mitts	2	1	c	blue	boot	c	blue	Car	Fish
C3.1.9	salience	970	Submitted	05/09/2020, 00:33:56	05/09/2020, 00:35:46	1	checkbox4 checkbox5	consent	2	1	B	robert	26-35	English	male	fluent	None	100	I felt like it was mostly your ability to memorize details.	Thank you!	17132	3444	10760	24268	None	1,59E+12	d.2s2c.b.c	C3	C3.1	1	1	blue.boot	blue.mitt	green.boot	o1	s	1	o3	boots	green	2	1	c	blue	boot	c	blue	Car	Fish
C3.10.1	salience	971	Submitted	05/09/2020, 00:39:37	05/09/2020, 00:51:07	1	checkbox4 checkbox5	consent	1	2	A	robert	36-45	English	male	fluent	None	62	Maybe you are seeing if people will tend to group objects by type more than by color.	I had no problems.	22329	2463	6992	12376	None	1,59E+12	d.2s2c.b.c	C3	C3.10	2	4	green.mitt	blue.mitt	blue.boot	o2	c	2	o3	boots	blue	1	2	c	blue	mitt	c	blue	Car	Fish
C3.10.10	salience	972	Submitted	05/09/2020, 00:35:01	05/09/2020, 00:36:09	1	checkbox4 checkbox5	consent	2	2	B	robert	26-35	English	male	fluent	None	90	Seeing what I observed while making choices	thanks have a nice weekend	6211	1886	7506	9430	None	1,59E+12	d.2s2c.b.c	C3	C3.10	2	4	green.mitt	blue.mitt	blue.boot	o2	c	1	o1	blue	mitts	2	2	c	blue	mitt	c	blue	Car	Fish
C3.10.2	salience	973	Submitted	05/09/2020, 01:18:42	05/09/2020, 01:20:09	1	checkbox4 checkbox5	consent	2	2	B	robert	56-65	English	female	fluent	None	84	ambiguity	n/a	10478	3320	9328	16511	None	1,59E+12	d.2s2c.b.c	C3	C3.10	2	4	green.mitt	blue.mitt	blue.boot	o2	s	1	o3	mitts	blue	2	2	c	blue	mitt	c	blue	Car	Fish
C3.10.3	salience	974	Submitted	05/09/2020, 00:33:42	05/09/2020, 00:38:40	1	checkbox4 checkbox5	consent	2	1	C	robert	26-35	English	male	fluent	None	90	None	None	28668	17275	6163	27538	None	1,59E+12	d.2s2c.b.c	C3	C3.10	2	4	green.mitt	blue.mitt	blue.boot	o2	s	1	o1	mitts	green	2	1	c	blue	mitt	c	blue	Car	Fish
C3.10.4	salience	975	Submitted	05/09/2020, 00:34:46	05/09/2020, 00:36:03	1	checkbox4 checkbox5	consent	2	2	A	robert	36-45	English	male	fluent	None	100	I honestly do not know. Sorry.	No comments.	19013	2442	7678	9213	None	1,59E+12	d.2s2c.b.c	C3	C3.10	2	4	green.mitt	blue.mitt	blue.boot	o2	s	2	o3	blue	mitts	2	2	s	mitt	blue	c	blue	Car	Fish
C3.10.5	salience	976	Submitted	05/09/2020, 00:36:07	05/09/2020, 00:37:01	1	checkbox4 checkbox5	consent	2	2	A	robert	26-35	English	female	fluent	None	100	not sure	None	14352	2104	5456	8656	None	1,59E+12	d.2s2c.b.c	C3	C3.10	2	4	green.mitt	blue.mitt	blue.boot	o2	s	2	o3	blue	mitts	2	2	c	blue	mitt	c	blue	Car	Fish
C3.10.6	salience	977	Submitted	05/09/2020, 02:09:24	05/09/2020, 02:10:43	1	checkbox4 checkbox5	consent	1	2	C	robert	noSelection	English	noSelection	fluent	None	85	How color and item majority influence a pick	None	7032	4255	8214	11968	None	1,59E+12	d.2s2c.b.c	C3	C3.10	2	4	green.mitt	blue.mitt	blue.boot	o2	c	2	o3	boots	blue	1	2	s	mitt	blue	c	blue	Car	Fish
C3.10.7	salience	978	Submitted	05/09/2020, 00:39:23	05/09/2020, 00:42:57	1	checkbox4 checkbox5	consent	2	1	B	robert	46-55	English	male	fluent	None	70	I don't know	none	13388	1789	7621	8344	None	1,59E+12	d.2s2c.b.c	C3	C3.10	2	4	green.mitt	blue.mitt	blue.boot	o2	s	1	o1	mitts	green	2	1	c	blue	mitt	c	blue	Car	Fish
C3.10.8	salience	979	Submitted	05/09/2020, 00:44:40	05/09/2020, 00:46:05	1	checkbox4 checkbox5	consent	1	2	B	richard	26-35	English	female	fluent	None	99	None	None	3852	2274	4878	8786	None	1,59E+12	d.2s2c.b.c	C3	C3.10	2	4	green.mitt	blue.mitt	blue.boot	o2	s	2	o1	green	mitts	1	2	s	mitt	blue	c	blue	Car	Fish
C3.10.9	salience	980	Submitted	05/11/2020, 00:08:03	05/11/2020, 00:09:56	1	checkbox4 checkbox5	consent	2	2	A	robert	36-45	English	male	fluent	None	70	Communication	Thanks you!	3785	3620	7646	10449	None	1,59E+12	d.2s2c.b.c	C3	C3.10	2	4	green.mitt	blue.mitt	blue.boot	o2	s	1	o3	mitts	blue	2	2	c	blue	mitt	c	blue	Car	Fish
C3.11.1	salience	981	Submitted	05/13/2020, 11:01:51	05/13/2020, 11:03:49	1	checkbox4 checkbox5	consent	1	2	A	robert	46-55	English	male	fluent	None	66	i am not sure	none	11855	4995	14973	21713	None	1,59E+12	d.2s2c.b.c	C3	C3.11	2	5	blue.boot	green.mitt	blue.mitt	o3	s	2	o2	green	mitts	1	2	s	mitt	blue	c	blue	Car	Fish
C3.11.10	salience	982	Submitted	05/13/2020, 10:24:18	05/13/2020, 10:26:34	1	checkbox5	consent	2	1	B	richard	46-55	English	male	good	None	78	good think	good	24587	1304	10992	5240	None	1,59E+12	d.2s2c.b.c	C3	C3.11	2	5	blue.boot	green.mitt	blue.mitt	o3	s	2	o1	blue	mitts	2	2	c	blue	mitt	c	blue	Car	Fish
C3.11.2	salience	983	Submitted	05/13/2020, 11:09:36	05/13/2020, 11:11:48	1	checkbox4 checkbox5	consent	1	2	C	robert	36-45	English	female	fluent	None	75	I have no idea. Color and shape attractiveness?	None	20841	7941	10255	13684	None	1,59E+12	d.2s2c.b.c	C3	C3.11	2	5	blue.boot	green.mitt	blue.mitt	o3	s	2	o2	green	mitts	1	2	c	blue	mitt	c	blue	Car	Fish
C3.11.3	salience	984	Submitted	05/13/2020, 11:05:31	05/13/2020, 11:08:23	1	checkbox4 checkbox5	consent	1	2	A	robert	18-25	English	male	fluent	None	100	memory test	thank u	4470	5136	29175	38325	None	1,59E+12	d.2s2c.b.c	C3	C3.11	2	5	blue.boot	green.mitt	blue.mitt	o3	s	2	o2	green	mitts	1	2	c	blue	mitt	c	blue	Car	Fish
C3.11.4	salience	985	Submitted	05/13/2020, 10:34:39	05/13/2020, 10:44:38	1	checkbox4	consent	1	1	B	robert	26-35	English	male	beginner	None	93	VERY INTERESTING	GOOD	8617	5854	204995	7297	None	1,59E+12	d.2s2c.b.c	C3	C3.11	2	5	blue.boot	green.mitt	blue.mitt	o3	s	2	o2	green	mitts	1	2	c	blue	mitt	c	blue	Car	Fish
C3.11.5	salience	986	Submitted	05/13/2020, 10:30:06	05/13/2020, 10:31:52	1	checkbox4 checkbox5	consent	2	2	C	robert	56-65	English	female	fluent	None	95	paying attention and memory	None	22934	3673	10504	13696	None	1,59E+12	d.2s2c.b.c	C3	C3.11	2	5	blue.boot	green.mitt	blue.mitt	o3	c	1	o2	blue	mitts	2	2	s	mitt	blue	c	blue	Car	Fish
C3.11.6	salience	987	Submitted	05/13/2020, 11:19:28	05/13/2020, 11:21:16	1	checkbox5	consent	1	1	A	richard	26-35	English	male	good	None	98	good	no	4904	2659	11458	3450	None	1,59E+12	d.2s2c.b.c	C3	C3.11	2	5	blue.boot	green.mitt	blue.mitt	o3	s	2	o1	blue	mitts	2	2	s	mitt	blue	c	blue	Car	Fish
C3.11.7	salience	988	Submitted	05/13/2020, 10:24:18	05/13/2020, 10:27:25	1	checkbox4	consent	1	2	B	robert	46-55	English	female	fluent	None	80	it all about intelligence	quite engaging task	23069	6403	19002	19626	None	1,59E+12	d.2s2c.b.c	C3	C3.11	2	5	blue.boot	green.mitt	blue.mitt	o3	c	2	o2	mitts	blue	2	2	s	mitt	blue	c	blue	Car	Fish
C3.11.8	salience	989	Submitted	05/13/2020, 11:00:40	05/13/2020, 11:03:35	1	checkbox4 checkbox5	consent	1	2	C	robert	26-35	English	male	fluent	None	72	picking up an object	none	27197	19098	19246	31386	None	1,59E+12	d.2s2c.b.c	C3	C3.11	2	5	blue.boot	green.mitt	blue.mitt	o3	c	2	o1	boots	blue	1	2	c	blue	mitt	c	blue	Car	Fish
C3.11.9	salience	990	Submitted	05/13/2020, 11:06:33	05/13/2020, 11:08:25	1	checkbox4 checkbox5	consent	2	2	A	robert	36-45	English	male	fluent	None	73	not sure	n/a	5635	4847	45334	21903	None	1,59E+12	d.2s2c.b.c	C3	C3.11	2	5	blue.boot	green.mitt	blue.mitt	o3	s	1	o1	mitts	blue	2	2	s	mitt	blue	c	blue	Car	Fish
C3.12.1	salience	991	Submitted	05/13/2020, 10:24:19	05/13/2020, 10:28:54	1	checkbox4 checkbox5	consent	1	2	B	robert	26-35	English	female	fluent	None	100	Preditions	No	29032	8401	10081	28062	None	1,59E+12	d.2s2c.b.c	C3	C3.12	2	6	green.mitt	blue.boot	blue.mitt	o3	c	2	o2	boots	blue	1	2	c	blue	mitt	c	blue	Car	Fish
C3.12.10	salience	992	Submitted	05/10/2020, 23:10:14	05/10/2020, 23:12:25	1	checkbox4 checkbox5	consent	1	2	B	robert	26-35	English	female	fluent	None	82	Perceptions of others	None	4088	2100	5328	9359	None	1,59E+12	d.2s2c.b.c	C3	C3.12	2	6	green.mitt	blue.boot	blue.mitt	o3	c	2	o2	boots	blue	1	2	c	blue	mitt	c	blue	Car	Fish
C3.12.2	salience	993	Submitted	05/13/2020, 10:41:07	05/13/2020, 10:42:47	1	checkbox4 checkbox5	consent	2	2	B	robert	56-65	English	male	fluent	None	100	I have no idea	I have no additional comment to make	15333	4360	12544	17104	None	1,59E+12	d.2s2c.b.c	C3	C3.12	2	6	green.mitt	blue.boot	blue.mitt	o3	c	2	o1	mitts	blue	2	2	s	mitt	blue	c	blue	Car	Fish
C3.12.3	salience	994	Submitted	05/13/2020, 11:09:01	05/13/2020, 11:10:49	1	checkbox4 checkbox5	consent	2	2	B	robert	18-25	English	female	fluent	None	62	Problem solving/ reading between the lines?	thank you!!	13455	4196	14548	19916	None	1,59E+12	d.2s2c.b.c	C3	C3.12	2	6	green.mitt	blue.boot	blue.mitt	o3	c	2	o1	mitts	blue	2	2	s	mitt	blue	c	blue	Car	Fish
C3.12.4	salience	995	Submitted	05/13/2020, 10:33:54	05/13/2020, 10:44:55	1	checkbox5	consent	3	2	C	robert	18-25	English	female	fluent	None	92	it was good one	good surve3y	21934	3575	16073	19490	None	1,59E+12	d.2s2c.b.c	C3	C3.12	2	6	green.mitt	blue.boot	blue.mitt	o3	c	2	o1	mitts	blue	2	2	s	mitt	blue	c	blue	Car	Fish
C3.12.5	salience	996	Submitted	05/13/2020, 10:32:49	05/13/2020, 10:35:35	1	checkbox4 checkbox5	consent	1	2	B	robert	56-65	English	female	fluent	None	64	about identification	None	12917	5269	13888	26544	None	1,59E+12	d.2s2c.b.c	C3	C3.12	2	6	green.mitt	blue.boot	blue.mitt	o3	s	1	o2	mitts	blue	2	2	s	mitt	blue	c	blue	Car	Fish
C3.12.6	salience	997	Submitted	05/11/2020, 16:21:23	05/11/2020, 16:40:05	1	checkbox4 checkbox5	consent	2	2	C	robert	26-35	English	female	fluent	None	90	I am not sure	no	6189	2597	5766	9102	None	1,59E+12	d.2s2c.b.c	C3	C3.12	2	6	green.mitt	blue.boot	blue.mitt	o3	s	2	o2	blue	mitts	2	2	c	blue	mitt	c	blue	Car	Fish
C3.12.7	salience	998	Submitted	05/13/2020, 10:29:42	05/13/2020, 10:51:18	1	checkbox4 checkbox5	consent	2	2	A	robert	26-35	English	female	fluent	None	32	not sure	no thank you	1258488	1304	5048	5112	None	1,59E+12	d.2s2c.b.c	C3	C3.12	2	6	green.mitt	blue.boot	blue.mitt	o3	c	2	o1	mitts	blue	2	2	s	mitt	blue	c	blue	Car	Fish
C3.12.8	salience	999	Submitted	05/13/2020, 10:30:30	05/13/2020, 10:32:34	1	checkbox4 checkbox5	consent	2	2	B	william	46-55	English	male	fluent	None	100	To detect sociopaths.	No	8474	4540	7358	12332	None	1,59E+12	d.2s2c.b.c	C3	C3.12	2	6	green.mitt	blue.boot	blue.mitt	o3	s	2	o2	blue	mitts	2	2	s	mitt	blue	c	blue	Car	Fish
C3.12.9	salience	1000	Submitted	05/13/2020, 10:41:47	05/13/2020, 10:44:28	1	checkbox4	consent	2	1	C	robert	18-25	English	male	fluent	None	99	ROBERT	GOOD	10871	4463	14911	18551	None	1,59E+12	d.2s2c.b.c	C3	C3.12	2	6	green.mitt	blue.boot	blue.mitt	o3	c	1	o1	blue	mitts	2	2	c	blue	mitt	c	blue	Car	Fish
C3.13.1	salience	1001	Submitted	05/11/2020, 00:48:26	05/11/2020, 00:49:35	1	checkbox4 checkbox5	consent	2	2	C	robert	56-65	English	female	fluent	None	45	intuition	no	4785	2111	8484	7246	None	1,59E+12	d.2s2c.b.c	C3	C3.13	3	1	green.boot	green.mitt	blue.boot	o1	c	1	o3	green	boots	2	2	s	boot	green	c	green	Car	Fish
C3.13.10	salience	1002	Submitted	05/13/2020, 10:25:57	05/13/2020, 10:29:32	1	checkbox4 checkbox5	consent	2	2	C	robert	56-65	English	male	fluent	None	100	behavior and decision making survey	Nice survey	30996	14758	11048	28565	None	1,59E+12	d.2s2c.b.c	C3	C3.13	3	1	green.boot	green.mitt	blue.boot	o1	c	1	o3	green	boots	2	2	s	boot	green	c	green	Car	Fish
C3.13.2	salience	1003	Submitted	05/13/2020, 10:33:43	05/13/2020, 10:35:40	1	checkbox5	consent	2	1	B	robert	18-25	English	male	good	None	90	robert	good	6750	3846	17639	31787	None	1,59E+12	d.2s2c.b.c	C3	C3.13	3	1	green.boot	green.mitt	blue.boot	o1	s	1	o3	boots	blue	2	1	s	boot	green	c	green	Car	Fish
C3.13.3	salience	1004	Submitted	05/13/2020, 10:59:55	05/13/2020, 11:00:55	1	checkbox4 checkbox5	consent	2	2	C	robert	18-25	English	male	fluent	None	75	Guessing Conversations	none	4807	1562	7482	7485	None	1,59E+12	d.2s2c.b.c	C3	C3.13	3	1	green.boot	green.mitt	blue.boot	o1	s	2	o2	green	boots	2	2	s	boot	green	c	green	Car	Fish
C3.13.4	salience	1005	Submitted	05/11/2020, 10:08:01	05/11/2020, 10:09:40	1	checkbox4 checkbox5	consent	1	2	C	robert	46-55	English	male	fluent	None	85	not sure	none	3556	4320	11480	23944	None	1,59E+12	d.2s2c.b.c	C3	C3.13	3	1	green.boot	green.mitt	blue.boot	o1	s	2	o3	blue	boots	1	2	c	green	boot	c	green	Car	Fish
C3.13.5	salience	1006	Submitted	05/13/2020, 10:35:01	05/13/2020, 10:40:30	1	checkbox4 checkbox5	consent	2	1	B	robert	46-55	English	male	fluent	None	100	None	None	109484	10664	47367	24647	None	1,59E+12	d.2s2c.b.c	C3	C3.13	3	1	green.boot	green.mitt	blue.boot	o1	c	1	o2	green	mitts	2	1	s	boot	green	c	green	Car	Fish
C3.13.6	salience	1007	Submitted	05/13/2020, 10:25:21	05/13/2020, 10:32:38	1	checkbox4 checkbox5	consent	2	1	A	richard	46-55	English	female	good	None	77	Its is entertaining.	I enjoyed the survey.	7444	9423	141509	15096	None	1,59E+12	d.2s2c.b.c	C3	C3.13	3	1	green.boot	green.mitt	blue.boot	o1	c	1	o2	green	mitts	2	1	s	boot	green	c	green	Car	Fish
C3.13.7	salience	1008	Submitted	05/13/2020, 11:00:04	05/13/2020, 11:01:34	1	checkbox4 checkbox5	consent	1	2	B	robert	36-45	English	male	fluent	None	73	paying attention	no	8726	3421	10575	15446	None	1,59E+12	d.2s2c.b.c	C3	C3.13	3	1	green.boot	green.mitt	blue.boot	o1	s	2	o3	blue	boots	1	2	s	boot	green	c	green	Car	Fish
C3.13.8	salience	1009	Submitted	05/12/2020, 14:04:37	05/12/2020, 14:08:38	1	checkbox4 checkbox5	consent	2	2	B	robert	56-65	English	male	fluent	None	64	i dont know	None	11331	2156	7563	7984	None	1,59E+12	d.2s2c.b.c	C3	C3.13	3	1	green.boot	green.mitt	blue.boot	o1	c	1	o3	green	boots	2	2	s	boot	green	c	green	Car	Fish
C3.13.9	salience	1010	Submitted	05/13/2020, 11:22:23	05/13/2020, 11:24:54	1	checkbox4 checkbox5	consent	2	2	C	robert	26-35	English	male	fluent	None	100	Selecting objects.	None	15061	4708	15327	19603	None	1,59E+12	d.2s2c.b.c	C3	C3.13	3	1	green.boot	green.mitt	blue.boot	o1	s	1	o2	boots	green	2	2	c	green	boot	c	green	Car	Fish
C3.14.1	salience	1011	Submitted	05/13/2020, 10:30:25	05/13/2020, 10:32:45	1	checkbox4 checkbox5	consent	1	2	B	robert	36-45	English	male	fluent	None	64	picking objects out of a grouo	None	13501	4608	10155	11877	None	1,59E+12	d.2s2c.b.c	C3	C3.14	3	2	green.boot	blue.boot	green.mitt	o1	c	2	o2	boots	green	2	2	c	green	boot	c	green	Car	Fish
C3.14.10	salience	1012	Submitted	05/13/2020, 10:24:53	05/13/2020, 10:26:18	1	checkbox4 checkbox5	consent	1	2	B	robert	26-35	English	male	fluent	None	94	attention to detail	None	5787	2752	7416	11640	None	1,59E+12	d.2s2c.b.c	C3	C3.14	3	2	green.boot	blue.boot	green.mitt	o1	c	2	o3	mitts	green	1	2	s	boot	green	c	green	Car	Fish
C3.14.2	salience	1013	Submitted	05/13/2020, 10:28:57	05/13/2020, 10:29:55	1	checkbox4 checkbox5	consent	2	1	B	robert	26-35	English	male	fluent	None	88	Opinions on predicting choices.	None	8161	2904	5627	7219	None	1,59E+12	d.2s2c.b.c	C3	C3.14	3	2	green.boot	blue.boot	green.mitt	o1	c	1	o3	green	mitts	2	1	c	green	boot	c	green	Car	Fish
C3.14.3	salience	1014	Submitted	05/13/2020, 11:13:01	05/13/2020, 11:14:33	1	checkbox4 checkbox5	consent	2	1	C	robert	36-45	English	male	fluent	None	65	None	None	11426	2660	10827	13524	None	1,59E+12	d.2s2c.b.c	C3	C3.14	3	2	green.boot	blue.boot	green.mitt	o1	s	1	o2	boots	blue	2	1	c	green	boot	c	green	Car	Fish
C3.14.4	salience	1015	Submitted	05/13/2020, 10:24:56	05/13/2020, 10:34:08	1	checkbox5	consent	2	1	B	robert	26-35	English	male	fluent	None	0	the hit i about selection of object	no	200025	87414	18752	65264	None	1,59E+12	d.2s2c.b.c	C3	C3.14	3	2	green.boot	blue.boot	green.mitt	o1	s	1	o2	boots	blue	2	1	s	boot	green	c	green	Car	Fish
C3.14.5	salience	1016	Submitted	05/13/2020, 10:42:15	05/13/2020, 10:45:53	1	checkbox4 checkbox5	consent	2	1	C	robert	26-35	English	male	fluent	None	90	decision making	None	3120	13542	20701	51370	None	1,59E+12	d.2s2c.b.c	C3	C3.14	3	2	green.boot	blue.boot	green.mitt	o1	c	1	o3	green	mitts	2	1	s	boot	green	c	green	Car	Fish
C3.14.6	salience	1017	Submitted	05/13/2020, 10:26:20	05/13/2020, 10:27:52	1	checkbox4 checkbox5	consent	2	1	B	robert	18-25	English	female	fluent	None	75	perceptions of objects based on surroundings	Nope	5549	1926	6688	10321	None	1,59E+12	d.2s2c.b.c	C3	C3.14	3	2	green.boot	blue.boot	green.mitt	o1	s	1	o2	boots	blue	2	1	s	boot	green	c	green	Car	Fish
C3.14.7	salience	1018	Submitted	05/11/2020, 04:02:58	05/11/2020, 04:04:18	1	checkbox4 checkbox5	consent	2	2	B	robert	26-35	English	female	fluent	None	90	to see what decisions people make helping someone	thanks for allowing me to participate	3122	2353	11560	12980	None	1,59E+12	d.2s2c.b.c	C3	C3.14	3	2	green.boot	blue.boot	green.mitt	o1	c	2	o2	boots	green	2	2	s	boot	green	c	green	Car	Fish
C3.14.8	salience	1019	Submitted	05/11/2020, 00:22:40	05/11/2020, 00:24:22	1	checkbox4 checkbox5	consent	2	1	B	robert	56-65	English	female	fluent	None	67	Not quite sure	no	3627	3697	9379	29654	None	1,59E+12	d.2s2c.b.c	C3	C3.14	3	2	green.boot	blue.boot	green.mitt	o1	c	1	o3	green	mitts	2	1	c	green	boot	c	green	Car	Fish
C3.14.9	salience	1020	Submitted	05/13/2020, 10:28:34	05/13/2020, 10:33:08	1	checkbox5	consent	2	1	B	robert	26-35	English	male	fluent	None	100	no idea	None	29696	3097	9598	15441	None	1,59E+12	d.2s2c.b.c	C3	C3.14	3	2	green.boot	blue.boot	green.mitt	o1	s	1	o2	boots	blue	2	1	c	green	boot	c	green	Car	Fish
C3.15.1	salience	1021	Submitted	05/10/2020, 23:16:05	05/10/2020, 23:17:47	1	checkbox5	consent	2	1	C	robert	over65	English	female	fluent	None	81	UNSURE	NO	9086	5680	10787	12572	None	1,59E+12	d.2s2c.b.c	C3	C3.15	3	3	green.mitt	green.boot	blue.boot	o2	s	1	o3	boots	blue	2	1	c	green	boot	c	green	Car	Fish
C3.15.10	salience	1022	Submitted	05/13/2020, 11:17:32	05/13/2020, 11:18:55	1	checkbox4 checkbox5	consent	2	2	B	robert	18-25	English	male	fluent	None	58	Making a best guess of a scenario.	None	10451	2484	7811	15246	None	1,59E+12	d.2s2c.b.c	C3	C3.15	3	3	green.mitt	green.boot	blue.boot	o2	c	1	o3	green	boots	2	2	s	boot	green	c	green	Car	Fish
C3.15.2	salience	1023	Submitted	05/11/2020, 22:18:04	05/11/2020, 22:20:08	1	checkbox4 checkbox5	consent	1	2	C	robert	over65	English	female	fluent	None	76	None	None	7483	5847	16134	21060	None	1,59E+12	d.2s2c.b.c	C3	C3.15	3	3	green.mitt	green.boot	blue.boot	o2	c	2	o1	mitts	green	1	2	s	boot	green	c	green	Car	Fish
C3.15.3	salience	1024	Submitted	05/13/2020, 10:37:24	05/13/2020, 10:39:21	1	checkbox4 checkbox5	consent	1	2	C	robert	46-55	English	female	fluent	None	100	Attention	No	5671	4778	16412	22022	None	1,59E+12	d.2s2c.b.c	C3	C3.15	3	3	green.mitt	green.boot	blue.boot	o2	c	2	o1	mitts	green	1	2	s	boot	green	c	green	Car	Fish
C3.15.4	salience	1025	Submitted	05/11/2020, 01:52:35	05/11/2020, 01:53:52	1	checkbox4 checkbox5	consent	1	2	C	robert	36-45	English	female	fluent	None	100	I have no idea.	No but thank you!	8405	4805	10702	11373	None	1,59E+12	d.2s2c.b.c	C3	C3.15	3	3	green.mitt	green.boot	blue.boot	o2	s	2	o3	blue	boots	1	2	c	green	boot	c	green	Car	Fish
C3.15.5	salience	1026	Submitted	05/13/2020, 10:27:27	05/13/2020, 10:27:57	1	checkbox4 checkbox5	consent	2	1	A	robert	18-25	English	female	fluent	None	100	None	None	2332	1562	4233	4966	None	1,59E+12	d.2s2c.b.c	C3	C3.15	3	3	green.mitt	green.boot	blue.boot	o2	c	1	o1	green	mitts	2	1	c	green	boot	c	green	Car	Fish
C3.15.6	salience	1027	Submitted	05/13/2020, 10:31:07	05/13/2020, 10:33:30	1	checkbox4 checkbox5	consent	2	2	C	robert	46-55	English	male	fluent	None	91	memory test	none	10656	4568	13808	17440	None	1,59E+12	d.2s2c.b.c	C3	C3.15	3	3	green.mitt	green.boot	blue.boot	o2	c	2	o3	boots	green	2	2	c	green	boot	c	green	Car	Fish
C3.15.7	salience	1028	Submitted	05/13/2020, 10:29:24	05/13/2020, 10:31:01	1	checkbox4 checkbox5	consent	1	2	A	robert	26-35	English	male	fluent	None	36	Not totally sure	N/A	25543	1991	7597	11370	None	1,59E+12	d.2s2c.b.c	C3	C3.15	3	3	green.mitt	green.boot	blue.boot	o2	s	2	o3	blue	boots	1	2	s	boot	green	c	green	Car	Fish
C3.15.8	salience	1029	Submitted	05/13/2020, 10:59:42	05/13/2020, 11:01:52	1	checkbox4 checkbox5	consent	1	2	A	robert	36-45	English	female	fluent	None	100	To know peoples decision making.	none	5879	14160	37002	6470	None	1,59E+12	d.2s2c.b.c	C3	C3.15	3	3	green.mitt	green.boot	blue.boot	o2	c	2	o1	mitts	green	1	2	s	boot	green	c	green	Car	Fish
C3.15.9	salience	1030	Submitted	05/13/2020, 10:37:52	05/13/2020, 10:40:19	1	checkbox4 checkbox5	consent	1	2	B	robert	36-45	English	male	fluent	None	100	Paying attention survey.	Very fun and quick survey.	10233	3014	24612	13270	None	1,59E+12	d.2s2c.b.c	C3	C3.15	3	3	green.mitt	green.boot	blue.boot	o2	c	2	o1	mitts	green	1	2	s	boot	green	c	green	Car	Fish
C3.16.1	salience	1031	Submitted	05/13/2020, 10:30:38	05/13/2020, 10:32:56	1	checkbox4 checkbox5	consent	2	1	A	robert	26-35	English	male	fluent	None	70	How attentive people are to shapes.	None	52331	6660	8891	14829	None	1,59E+12	d.2s2c.b.c	C3	C3.16	3	4	blue.boot	green.boot	green.mitt	o2	s	1	o1	boots	blue	2	1	s	boot	green	c	green	Car	Fish
C3.16.10	salience	1032	Submitted	05/13/2020, 10:25:36	05/13/2020, 10:28:35	1	checkbox5	consent	2	2	A	robert	46-55	English	male	good	None	45	good	good job	9026	4230	16270	34900	None	1,59E+12	d.2s2c.b.c	C3	C3.16	3	4	blue.boot	green.boot	green.mitt	o2	c	2	o1	boots	green	2	2	s	boot	green	c	green	Car	Fish
C3.16.2	salience	1033	Submitted	05/11/2020, 02:04:11	05/11/2020, 02:24:25	1	checkbox4 checkbox5	consent	2	1	A	robert	36-45	English	male	fluent	None	79	An examination of our perception of Robert's message.	God Bless.	13292	4928	9862	14730	None	1,59E+12	d.2s2c.b.c	C3	C3.16	3	4	blue.boot	green.boot	green.mitt	o2	s	1	o1	boots	blue	2	1	s	boot	green	c	green	Car	Fish
C3.16.3	salience	1034	Submitted	05/13/2020, 10:52:53	05/13/2020, 10:55:09	1	checkbox5	consent	2	2	B	robert	26-35	English	male	fluent	None	78	GOOD AND NICE	GOOD	6921	4719	12278	13225	None	1,59E+12	d.2s2c.b.c	C3	C3.16	3	4	blue.boot	green.boot	green.mitt	o2	c	2	o1	boots	green	2	2	c	green	boot	c	green	Car	Fish
C3.16.4	salience	1035	Submitted	05/13/2020, 10:33:15	05/13/2020, 10:35:46	1	checkbox4 checkbox5	consent	2	2	C	robert	56-65	English	male	fluent	None	100	I am clueless as to what this hit is about.	None	8529	6551	14224	31314	None	1,59E+12	d.2s2c.b.c	C3	C3.16	3	4	blue.boot	green.boot	green.mitt	o2	c	2	o1	boots	green	2	2	c	green	boot	c	green	Car	Fish
C3.16.5	salience	1036	Submitted	05/13/2020, 10:28:35	05/13/2020, 10:30:51	1	checkbox4 checkbox5	consent	2	2	B	robert	36-45	English	male	fluent	None	50	I believe it was about examining how participants make selections under a scenario with limited knowledge.	None	17520	5908	9856	28653	None	1,59E+12	d.2s2c.b.c	C3	C3.16	3	4	blue.boot	green.boot	green.mitt	o2	c	1	o1	green	boots	2	2	s	boot	green	c	green	Car	Fish
C3.16.6	salience	1037	Submitted	05/13/2020, 11:06:50	05/13/2020, 11:19:51	1	checkbox5	consent	2	2	B	robert	26-35	English	male	fluent	None	100	decision making	n/a	18318	4943	12745	14320	None	1,59E+12	d.2s2c.b.c	C3	C3.16	3	4	blue.boot	green.boot	green.mitt	o2	s	2	o3	green	boots	2	2	s	boot	green	c	green	Car	Fish
C3.16.7	salience	1038	Submitted	05/13/2020, 11:00:21	05/13/2020, 11:18:39	1	checkbox5	consent	1	2	C	robert	26-35	English	male	fluent	None	100	recognition of objects	nope,all good	28059	102093	88785	167080	None	1,59E+12	d.2s2c.b.c	C3	C3.16	3	4	blue.boot	green.boot	green.mitt	o2	s	2	o1	blue	boots	1	2	c	green	boot	c	green	Car	Fish
C3.16.8	salience	1039	Submitted	05/13/2020, 10:25:40	05/13/2020, 10:27:57	1	checkbox5	consent	2	2	A	robert	26-35	English	female	fluent	None	100	I think this HIT was about how we choose certain products.	None	16727	2562	8497	24531	None	1,59E+12	d.2s2c.b.c	C3	C3.16	3	4	blue.boot	green.boot	green.mitt	o2	c	2	o1	boots	green	2	2	c	green	boot	c	green	Car	Fish
C3.16.9	salience	1040	Submitted	05/13/2020, 10:24:45	05/13/2020, 10:26:32	1	checkbox5	consent	2	2	B	robert	26-35	English	female	fluent	None	88	None	None	21707	3329	9038	12841	None	1,59E+12	d.2s2c.b.c	C3	C3.16	3	4	blue.boot	green.boot	green.mitt	o2	s	2	o3	green	boots	2	2	s	boot	green	c	green	Car	Fish
C3.17.1	salience	1041	Submitted	05/13/2020, 10:41:22	05/13/2020, 10:42:38	1	checkbox4 checkbox5	consent	2	2	B	robert	36-45	English	male	fluent	None	70	pick an object	None	5739	1841	9939	7870	None	1,59E+12	d.2s2c.b.c	C3	C3.17	3	5	green.mitt	blue.boot	green.boot	o3	c	1	o2	green	boots	2	2	s	boot	green	c	green	Car	Fish
C3.17.10	salience	1042	Submitted	05/11/2020, 20:07:01	05/11/2020, 20:08:17	1	checkbox4 checkbox5	consent	2	2	B	robert	56-65	English	female	fluent	None	87	easy	None	4771	4614	11228	10392	None	1,59E+12	d.2s2c.b.c	C3	C3.17	3	5	green.mitt	blue.boot	green.boot	o3	c	2	o2	boots	green	2	2	s	boot	green	c	green	Car	Fish
C3.17.2	salience	1043	Submitted	05/11/2020, 04:40:55	05/11/2020, 04:42:21	1	checkbox4 checkbox5	consent	2	2	B	robert	46-55	English	female	fluent	None	80	Paying Attention	None	2271	3470	9906	15615	None	1,59E+12	d.2s2c.b.c	C3	C3.17	3	5	green.mitt	blue.boot	green.boot	o3	c	1	o2	green	boots	2	2	c	green	boot	c	green	Car	Fish
C3.17.3	salience	1044	Submitted	05/13/2020, 10:32:50	05/13/2020, 10:36:50	1	checkbox4 checkbox5	consent	2	2	B	robert	46-55	English	male	fluent	None	100	What makes various people choose one item versus another when similar items are presented.	None	9745	9160	7972	14512	None	1,59E+12	d.2s2c.b.c	C3	C3.17	3	5	green.mitt	blue.boot	green.boot	o3	s	2	o1	green	boots	2	2	s	boot	green	c	green	Car	Fish
C3.17.4	salience	1045	Submitted	05/13/2020, 10:25:05	05/13/2020, 10:26:33	1	checkbox4 checkbox5	consent	2	1	B	robert	36-45	English	male	fluent	None	100	It was easy to complete.	None	4165	2072	8579	26868	None	1,59E+12	d.2s2c.b.c	C3	C3.17	3	5	green.mitt	blue.boot	green.boot	o3	c	1	o1	green	mitts	2	1	s	boot	green	c	green	Car	Fish
C3.17.5	salience	1046	Submitted	05/13/2020, 10:25:30	05/13/2020, 10:26:30	1	checkbox4 checkbox5	consent	2	2	B	robert	36-45	English	female	fluent	None	77	None	None	5047	2816	7791	10424	None	1,59E+12	d.2s2c.b.c	C3	C3.17	3	5	green.mitt	blue.boot	green.boot	o3	s	1	o1	boots	green	2	2	c	green	boot	c	green	Car	Fish
C3.17.6	salience	1047	Submitted	05/13/2020, 11:13:39	05/13/2020, 11:15:00	1	checkbox4 checkbox5	consent	2	2	B	robert	18-25	English	male	fluent	None	100	Classifying objects	None	14132	2258	7216	15365	None	1,59E+12	d.2s2c.b.c	C3	C3.17	3	5	green.mitt	blue.boot	green.boot	o3	s	2	o1	green	boots	2	2	c	green	boot	c	green	Car	Fish
C3.17.7	salience	1048	Submitted	05/13/2020, 10:42:14	05/13/2020, 10:46:00	1	checkbox4 checkbox5	consent	2	2	C	robert	46-55	English	female	fluent	None	57	I've no idea	None	6949	3413	8949	7936	None	1,59E+12	d.2s2c.b.c	C3	C3.17	3	5	green.mitt	blue.boot	green.boot	o3	s	2	o1	green	boots	2	2	s	boot	green	c	green	Car	Fish
C3.17.8	salience	1049	Submitted	05/13/2020, 10:25:14	05/13/2020, 10:26:46	1	checkbox5	consent	1	2	C	robert	26-35	English	male	good	None	92	good	no	6574	2250	16578	13139	None	1,59E+12	d.2s2c.b.c	C3	C3.17	3	5	green.mitt	blue.boot	green.boot	o3	s	2	o2	blue	boots	1	2	s	boot	green	c	green	Car	Fish
C3.17.9	salience	1050	Submitted	05/13/2020, 10:34:16	05/13/2020, 10:35:27	1	checkbox5	consent	2	2	B	robert	18-25	English	male	fluent	None	95	Consumer purchasing behavior and the use of color in marketing	None	3683	1904	7078	7955	None	1,59E+12	d.2s2c.b.c	C3	C3.17	3	5	green.mitt	blue.boot	green.boot	o3	s	1	o1	boots	green	2	2	s	boot	green	c	green	Car	Fish
C3.18.1	salience	1051	Submitted	05/11/2020, 15:45:02	05/11/2020, 15:46:11	1	checkbox5	consent	2	2	C	robert	36-45	English	male	fluent	None	100	idk	xxx	4124	3632	9576	10928	None	1,59E+12	d.2s2c.b.c	C3	C3.18	3	6	blue.boot	green.mitt	green.boot	o3	s	1	o2	boots	green	2	2	c	green	boot	c	green	Car	Fish
C3.18.10	salience	1052	Submitted	05/11/2020, 02:48:45	05/11/2020, 02:50:25	1	checkbox4 checkbox5	consent	1	2	C	robert	36-45	English	male	fluent	None	70	no idea at all..	None	2269	43861	5482	12424	None	1,59E+12	d.2s2c.b.c	C3	C3.18	3	6	blue.boot	green.mitt	green.boot	o3	c	2	o2	mitts	green	1	2	s	boot	green	c	green	Car	Fish
C3.18.2	salience	1053	Submitted	05/13/2020, 10:24:57	05/13/2020, 10:27:50	1	checkbox4 checkbox5	consent	2	2	B	robert	56-65	English	female	fluent	None	50	Logical selection from a group of objects.	none	29884	5074	14625	20780	None	1,59E+12	d.2s2c.b.c	C3	C3.18	3	6	blue.boot	green.mitt	green.boot	o3	s	1	o2	boots	green	2	2	s	boot	green	c	green	Car	Fish
C3.18.3	salience	1054	Submitted	05/11/2020, 01:35:41	05/11/2020, 01:36:37	1	checkbox4 checkbox5	consent	2	2	A	robert	56-65	English	male	fluent	None	99	I am not sure.	No comments.	12436	3857	6693	7770	None	1,59E+12	d.2s2c.b.c	C3	C3.18	3	6	blue.boot	green.mitt	green.boot	o3	s	1	o2	boots	green	2	2	s	boot	green	c	green	Car	Fish
C3.18.4	salience	1055	Submitted	05/13/2020, 10:36:15	05/13/2020, 10:37:03	1	checkbox4 checkbox5	consent	2	2	B	richard	18-25	English	male	fluent	None	55	None	None	9900	1312	6735	6124	None	1,59E+12	d.2s2c.b.c	C3	C3.18	3	6	blue.boot	green.mitt	green.boot	o3	c	2	o1	boots	green	2	2	s	boot	green	c	green	Car	Fish
C3.18.5	salience	1056	Submitted	05/11/2020, 02:08:19	05/11/2020, 02:09:36	1	checkbox2 checkbox5	consent	2	2	A	robert	36-45	English	male	fluent	None	75	No idea	Nope	6866	2607	12561	9383	None	1,59E+12	d.2s2c.b.c	C3	C3.18	3	6	blue.boot	green.mitt	green.boot	o3	s	2	o2	green	boots	2	2	c	green	boot	c	green	Car	Fish
C3.18.6	salience	1057	Submitted	05/11/2020, 21:13:12	05/11/2020, 21:14:37	1	checkbox4 checkbox5	consent	2	2	B	robert	46-55	English	female	fluent	None	100	Not sure.	None	5767	4112	10479	15272	None	1,59E+12	d.2s2c.b.c	C3	C3.18	3	6	blue.boot	green.mitt	green.boot	o3	s	2	o2	green	boots	2	2	s	boot	green	c	green	Car	Fish
C3.18.7	salience	1058	Submitted	05/12/2020, 16:17:31	05/12/2020, 16:19:23	1	checkbox4 checkbox5	consent	2	1	B	robert	26-35	English	male	fluent	None	100	How we interpret things	No	3727	2959	10737	23710	None	1,59E+12	d.2s2c.b.c	C3	C3.18	3	6	blue.boot	green.mitt	green.boot	o3	c	1	o2	green	mitts	2	1	s	boot	green	c	green	Car	Fish
C3.18.8	salience	1059	Submitted	05/13/2020, 10:26:16	05/13/2020, 10:29:24	1	checkbox4 checkbox5	consent	2	2	C	robert	26-35	English	female	fluent	None	83	Identifying pictures.	The study was great.	10905	2632	13978	25066	None	1,59E+12	d.2s2c.b.c	C3	C3.18	3	6	blue.boot	green.mitt	green.boot	o3	c	2	o1	boots	green	2	2	c	green	boot	c	green	Car	Fish
C3.18.9	salience	1060	Submitted	05/13/2020, 11:15:25	05/13/2020, 11:16:28	1	checkbox4 checkbox5	consent	2	2	C	robert	46-55	English	female	fluent	None	60	assumptions about a person	None	9612	1512	6073	9647	None	1,59E+12	d.2s2c.b.c	C3	C3.18	3	6	blue.boot	green.mitt	green.boot	o3	c	2	o1	boots	green	2	2	c	green	boot	c	green	Car	Fish
C3.19.1	salience	1061	Submitted	05/13/2020, 11:11:22	05/13/2020, 11:12:53	1	checkbox4 checkbox5	consent	2	1	A	robert	46-55	English	male	fluent	None	100	It was good	Na	8296	2446	10735	14249	None	1,59E+12	d.2s2c.b.c	C3	C3.19	4	1	green.mitt	green.boot	blue.mitt	o1	c	1	o2	green	boots	2	1	s	mitt	green	c	green	Car	Fish
C3.19.10	salience	1062	Submitted	05/13/2020, 10:30:21	05/13/2020, 10:31:10	1	checkbox4 checkbox5	consent	2	2	B	robert	18-25	English	male	fluent	None	100	Attention	None	2368	1575	7608	12332	None	1,59E+12	d.2s2c.b.c	C3	C3.19	4	1	green.mitt	green.boot	blue.mitt	o1	s	1	o2	mitts	green	2	2	c	green	mitt	c	green	Car	Fish
C3.19.2	salience	1063	Submitted	05/12/2020, 14:23:08	05/12/2020, 14:41:07	1	checkbox4 checkbox5	consent	1	2	B	robert	26-35	English	male	fluent	None	100	Not sure	No	380222	2486	21801	10431	None	1,59E+12	d.2s2c.b.c	C3	C3.19	4	1	green.mitt	green.boot	blue.mitt	o1	c	2	o2	boots	green	1	2	c	green	mitt	c	green	Car	Fish
C3.19.3	salience	1064	Submitted	05/11/2020, 01:13:33	05/11/2020, 01:15:16	1	checkbox4 checkbox5	consent	2	1	B	robert	46-55	English	male	fluent	None	50	Absolutely no idea. Not even a guess.	None	14263	4669	11396	14879	None	1,59E+12	d.2s2c.b.c	C3	C3.19	4	1	green.mitt	green.boot	blue.mitt	o1	c	1	o2	green	boots	2	1	c	green	mitt	c	green	Car	Fish
C3.19.4	salience	1065	Submitted	05/13/2020, 11:08:38	05/13/2020, 11:09:43	1	checkbox4 checkbox5	consent	2	2	A	robert	26-35	English	male	fluent	None	45	Unsure	n/a	9320	3015	8097	12728	None	1,59E+12	d.2s2c.b.c	C3	C3.19	4	1	green.mitt	green.boot	blue.mitt	o1	s	2	o2	green	mitts	2	2	c	green	mitt	c	green	Car	Fish
C3.19.5	salience	1066	Submitted	05/13/2020, 10:57:50	05/13/2020, 10:59:53	1	checkbox4 checkbox5	consent	1	2	B	robert	26-35	English	male	fluent	None	80	I would simply hypothesize the study is aiming to see how individuals group items (that is, color or type) based on demographics.	Intriguing study--and everything went smoothly.	12380	2166	7713	16834	None	1,59E+12	d.2s2c.b.c	C3	C3.19	4	1	green.mitt	green.boot	blue.mitt	o1	c	2	o2	boots	green	1	2	c	green	mitt	c	green	Car	Fish
C3.19.6	salience	1067	Submitted	05/13/2020, 10:24:49	05/13/2020, 10:26:22	1	checkbox4 checkbox5	consent	2	1	B	robert	26-35	English	male	fluent	None	100	guesing which item someone would be interested in	None	46839	1983	6169	6584	None	1,59E+12	d.2s2c.b.c	C3	C3.19	4	1	green.mitt	green.boot	blue.mitt	o1	s	1	o2	mitts	green	2	2	s	mitt	green	c	green	Car	Fish
C3.19.7	salience	1068	Submitted	05/11/2020, 18:37:11	05/11/2020, 18:38:31	1	checkbox4 checkbox5	consent	2	2	C	robert	26-35	English	male	fluent	None	100	Examining people's ability to make inferences.	Well done.	6019	10895	7006	7685	None	1,59E+12	d.2s2c.b.c	C3	C3.19	4	1	green.mitt	green.boot	blue.mitt	o1	c	1	o3	green	mitts	2	2	s	mitt	green	c	green	Car	Fish
C3.19.8	salience	1069	Submitted	05/13/2020, 10:25:08	05/13/2020, 10:40:23	1	checkbox4 checkbox5	consent	2	1	C	robert	26-35	English	male	fluent	None	99	What object I thought Robert picked	I hope my input helps!	13002	68351	8146	34255	None	1,59E+12	d.2s2c.b.c	C3	C3.19	4	1	green.mitt	green.boot	blue.mitt	o1	c	1	o2	green	boots	2	1	s	mitt	green	c	green	Car	Fish
C3.19.9	salience	1070	Submitted	05/13/2020, 10:29:36	05/13/2020, 10:32:17	1	checkbox5	consent	2	1	B	robert	46-55	English	male	good	None	100	well and good	nothing to say	13173	14033	16067	16160	None	1,59E+12	d.2s2c.b.c	C3	C3.19	4	1	green.mitt	green.boot	blue.mitt	o1	c	1	o2	green	boots	2	1	c	green	mitt	c	green	Car	Fish
C3.2.1	salience	1071	Submitted	05/13/2020, 10:34:01	05/13/2020, 10:35:41	1	checkbox4 checkbox5	consent	2	2	C	robert	56-65	English	female	fluent	None	75	unsure	None	9327	2455	15290	22237	None	1,59E+12	d.2s2c.b.c	C3	C3.2	1	2	blue.boot	green.boot	blue.mitt	o1	c	1	o2	blue	boots	2	2	c	blue	boot	c	blue	Car	Fish
C3.2.10	salience	1072	Submitted	05/13/2020, 10:53:40	05/13/2020, 10:56:14	1	checkbox5	consent	0	2	B	richard	26-35	English	male	fluent	None	100	attention	was great	11916	3716	12010	15623	None	1,59E+12	d.2s2c.b.c	C3	C3.2	1	2	blue.boot	green.boot	blue.mitt	o1	c	2	o3	mitts	blue	1	2	c	blue	boot	c	blue	Car	Fish
C3.2.2	salience	1073	Submitted	05/13/2020, 10:39:30	05/13/2020, 10:41:13	1	checkbox5	consent	2	2	C	robert	26-35	English	male	fluent	None	100	this hit was very interesting	no comments	11174	7540	12270	9395	None	1,59E+12	d.2s2c.b.c	C3	C3.2	1	2	blue.boot	green.boot	blue.mitt	o1	c	2	o2	boots	blue	2	2	c	blue	boot	c	blue	Car	Fish
C3.2.3	salience	1074	Submitted	05/13/2020, 10:44:14	05/13/2020, 10:46:15	1	checkbox4 checkbox5	consent	2	2	A	robert	26-35	English	male	fluent	None	77	Narrowing down choices based on similarities	None	5035	2891	6855	29500	None	1,59E+12	d.2s2c.b.c	C3	C3.2	1	2	blue.boot	green.boot	blue.mitt	o1	c	2	o2	boots	blue	2	2	s	boot	blue	c	blue	Car	Fish
C3.2.4	salience	1075	Submitted	05/13/2020, 10:26:09	05/13/2020, 10:29:08	1	checkbox5	consent	2	2	A	robert	26-35	English	female	fluent	None	85	The hit was about picking an object.	I enjoyed	13263	4765	13728	25508	None	1,59E+12	d.2s2c.b.c	C3	C3.2	1	2	blue.boot	green.boot	blue.mitt	o1	c	2	o2	boots	blue	2	2	s	boot	blue	c	blue	Car	Fish
C3.2.5	salience	1076	Submitted	05/13/2020, 10:56:13	05/13/2020, 10:58:08	1	checkbox4 checkbox5	consent	2	1	A	robert	26-35	English	male	fluent	None	55	Picking an object for Robert.	No thank you!	5938	4246	11874	17998	None	1,59E+12	d.2s2c.b.c	C3	C3.2	1	2	blue.boot	green.boot	blue.mitt	o1	s	1	o2	boots	green	2	1	s	boot	blue	c	blue	Car	Fish
C3.2.6	salience	1077	Submitted	05/12/2020, 01:07:42	05/12/2020, 01:10:07	1	checkbox4 checkbox5	consent	2	2	A	robert	56-65	English	female	fluent	None	54	Perception	None	18938	8287	13769	31018	None	1,59E+12	d.2s2c.b.c	C3	C3.2	1	2	blue.boot	green.boot	blue.mitt	o1	c	1	o2	blue	boots	2	2	s	boot	blue	c	blue	Car	Fish
C3.2.7	salience	1078	Submitted	05/13/2020, 10:31:18	05/13/2020, 10:33:18	1	checkbox4 checkbox5	consent	2	2	B	robert	36-45	English	male	fluent	None	83	To be honest I don't really know. I would say that it was a decision making study.	None	5840	3726	15274	20932	None	1,59E+12	d.2s2c.b.c	C3	C3.2	1	2	blue.boot	green.boot	blue.mitt	o1	s	1	o3	boots	blue	2	2	s	boot	blue	c	blue	Car	Fish
C3.2.8	salience	1079	Submitted	05/13/2020, 10:43:43	05/13/2020, 10:46:19	1	checkbox4 checkbox5	consent	2	2	B	robert	56-65	English	male	fluent	None	52	choices	n/a	6004	7607	23632	29847	None	1,59E+12	d.2s2c.b.c	C3	C3.2	1	2	blue.boot	green.boot	blue.mitt	o1	c	1	o2	blue	boots	2	2	s	boot	blue	c	blue	Car	Fish
C3.2.9	salience	1080	Submitted	05/13/2020, 18:27:53	05/13/2020, 18:29:26	1	checkbox4 checkbox5	consent	2	2	B	robert	26-35	English	male	fluent	None	94	Study of perceptions and biases	no	13737	3271	16965	7954	None	1,59E+12	d.2s2c.b.c	C3	C3.2	1	2	blue.boot	green.boot	blue.mitt	o1	s	1	o3	boots	blue	2	2	s	boot	blue	c	blue	Car	Fish
C3.20.1	salience	1081	Submitted	05/13/2020, 18:26:31	05/13/2020, 18:34:59	1	checkbox4 checkbox5	consent	2	2	C	robert	26-35	English	female	fluent	None	67	descriptive differences and choice	None	8730	1760	6855	10976	None	1,59E+12	d.2s2c.b.c	C3	C3.20	4	2	green.mitt	blue.mitt	green.boot	o1	s	2	o3	green	mitts	2	2	s	mitt	green	c	green	Car	Fish
C3.20.10	salience	1082	Submitted	05/13/2020, 18:35:19	05/13/2020, 18:39:56	1	checkbox4 checkbox5	consent	2	2	A	robert	26-35	English	male	fluent	None	97	decision making	none	7612	1919	28436	16721	None	1,59E+12	d.2s2c.b.c	C3	C3.20	4	2	green.mitt	blue.mitt	green.boot	o1	s	2	o3	green	mitts	2	2	s	mitt	green	c	green	Car	Fish
C3.20.2	salience	1083	Submitted	05/13/2020, 18:26:53	05/13/2020, 18:30:19	1	checkbox4 checkbox5	consent	1	2	A	robert	36-45	English	male	fluent	None	35	no idea	None	3816	1949	5681	10762	None	1,59E+12	d.2s2c.b.c	C3	C3.20	4	2	green.mitt	blue.mitt	green.boot	o1	s	2	o2	blue	mitts	1	2	c	green	mitt	c	green	Car	Fish
C3.20.3	salience	1084	Submitted	05/13/2020, 18:27:00	05/13/2020, 18:33:34	1	checkbox4 checkbox5	consent	2	2	B	robert	18-25	English	male	good	None	60	Perception of picking an object.	None	318398	3106	7208	5099	None	1,59E+12	d.2s2c.b.c	C3	C3.20	4	2	green.mitt	blue.mitt	green.boot	o1	c	1	o2	green	mitts	2	2	c	green	mitt	c	green	Car	Fish
C3.20.4	salience	1085	Submitted	05/13/2020, 18:45:27	05/13/2020, 18:49:50	1	checkbox4 checkbox5	consent	2	1	C	robert	36-45	English	female	fluent	None	60	not sure	none	18973	4406	9908	16324	None	1,59E+12	d.2s2c.b.c	C3	C3.20	4	2	green.mitt	blue.mitt	green.boot	o1	c	1	o3	green	boots	2	1	s	mitt	green	c	green	Car	Fish
C3.20.5	salience	1086	Submitted	05/13/2020, 18:27:39	05/13/2020, 18:30:27	1	checkbox5	consent	1	2	C	william	26-35	English	male	fluent	None	52	survey about an object	nope	9664	6311	12611	16429	None	1,59E+12	d.2s2c.b.c	C3	C3.20	4	2	green.mitt	blue.mitt	green.boot	o1	c	2	o3	boots	green	1	2	s	mitt	green	c	green	Car	Fish
C3.20.6	salience	1087	Submitted	05/13/2020, 18:27:01	05/13/2020, 18:38:32	1	checkbox4 checkbox5	consent	2	1	B	william	26-35	English	male	fluent	None	63	Predicting someone's preference	None	15983	1600	11168	9262	None	1,59E+12	d.2s2c.b.c	C3	C3.20	4	2	green.mitt	blue.mitt	green.boot	o1	s	1	o2	mitts	blue	2	1	c	green	mitt	c	green	Car	Fish
C3.20.7	salience	1088	Submitted	05/13/2020, 18:27:03	05/13/2020, 18:28:24	1	checkbox4 checkbox5	consent	2	1	C	robert	26-35	English	male	fluent	None	100	None	None	16269	3376	11415	12372	None	1,59E+12	d.2s2c.b.c	C3	C3.20	4	2	green.mitt	blue.mitt	green.boot	o1	c	1	o2	green	mitts	2	2	s	mitt	green	c	green	Car	Fish
C3.20.8	salience	1089	Submitted	05/13/2020, 18:34:48	05/13/2020, 18:43:06	1	checkbox5	consent	2	3	B	robert	26-35	English	male	fluent	None	54	it was good	good	5046	2202	48126	9642	None	1,59E+12	d.2s2c.b.c	C3	C3.20	4	2	green.mitt	blue.mitt	green.boot	o1	c	1	o3	green	boots	2	1	c	green	mitt	c	green	Car	Fish
C3.20.9	salience	1090	Submitted	05/13/2020, 18:29:40	05/13/2020, 18:30:56	1	checkbox4 checkbox5	consent	2	1	A	robert	26-35	English	female	fluent	None	91	None	None	27252	2116	6842	7526	None	1,59E+12	d.2s2c.b.c	C3	C3.20	4	2	green.mitt	blue.mitt	green.boot	o1	s	1	o2	mitts	blue	2	1	c	green	mitt	c	green	Car	Fish
C3.21.1	salience	1091	Submitted	05/13/2020, 18:33:00	05/13/2020, 18:34:34	1	checkbox4	consent	2	1	B	robert	36-45	English	male	fluent	None	84	no idea	None	4215	1472	5337	7611	None	1,59E+12	d.2s2c.b.c	C3	C3.21	4	3	green.boot	green.mitt	blue.mitt	o2	s	1	o3	mitts	blue	2	1	c	green	mitt	c	green	Car	Fish
C3.21.10	salience	1092	Submitted	05/13/2020, 18:26:56	05/13/2020, 18:38:16	1	checkbox4 checkbox5	consent	1	2	B	robert	26-35	English	male	fluent	None	77	not sure	None	1917	1156	5581	7522	None	1,59E+12	d.2s2c.b.c	C3	C3.21	4	3	green.boot	green.mitt	blue.mitt	o2	c	1	o3	green	mitts	2	2	s	mitt	green	c	green	Car	Fish
C3.21.2	salience	1093	Submitted	05/13/2020, 18:26:56	05/13/2020, 18:28:29	1	checkbox4 checkbox5	consent	2	1	C	robert	36-45	English	female	fluent	None	84	how we perceive things	no	4202	1867	6999	12200	None	1,59E+12	d.2s2c.b.c	C3	C3.21	4	3	green.boot	green.mitt	blue.mitt	o2	s	1	o3	mitts	blue	2	1	c	green	mitt	c	green	Car	Fish
C3.21.3	salience	1094	Submitted	05/13/2020, 18:58:11	05/13/2020, 19:10:28	1	checkbox4 checkbox5	consent	2	2	B	robert	26-35	English	male	fluent	None	96	None	None	5945	2295	5837	5677	None	1,59E+12	d.2s2c.b.c	C3	C3.21	4	3	green.boot	green.mitt	blue.mitt	o2	c	1	o3	green	mitts	2	2	s	mitt	green	c	green	Car	Fish
C3.21.4	salience	1095	Submitted	05/13/2020, 18:32:27	05/13/2020, 18:40:35	1	checkbox4 checkbox5	consent	1	2	B	robert	46-55	English	female	fluent	None	90	predictions	would be interesting to know the percentage of people who chose as I did.	56295	4024	8608	322197	None	1,59E+12	d.2s2c.b.c	C3	C3.21	4	3	green.boot	green.mitt	blue.mitt	o2	c	2	o1	boots	green	1	2	c	green	mitt	c	green	Car	Fish
C3.21.5	salience	1096	Submitted	05/13/2020, 18:26:53	05/13/2020, 18:33:43	1	checkbox2 checkbox4	consent	2	2	B	robert	36-45	English	male	fluent	None	75	Memory and common objects being asked for	Everything worked well.	5906	2405	6562	6812	None	1,59E+12	d.2s2c.b.c	C3	C3.21	4	3	green.boot	green.mitt	blue.mitt	o2	c	1	o3	green	mitts	2	2	s	mitt	green	c	green	Car	Fish
C3.21.6	salience	1097	Submitted	05/13/2020, 19:01:12	05/13/2020, 19:02:45	1	checkbox4 checkbox5	consent	1	2	B	robert	18-25	English	female	fluent	None	53	Decision Making	No	13943	4253	5675	7524	None	1,59E+12	d.2s2c.b.c	C3	C3.21	4	3	green.boot	green.mitt	blue.mitt	o2	c	2	o1	boots	green	1	2	c	green	mitt	c	green	Car	Fish
C3.21.7	salience	1098	Submitted	05/13/2020, 19:38:14	05/13/2020, 19:46:36	1	checkbox1	consent	2	1	B	richard	18-25	English	male	good	None	76	good	good	25008	1811	7620	2666	None	1,59E+12	d.2s2c.b.c	C3	C3.21	4	3	green.boot	green.mitt	blue.mitt	o2	s	2	o3	blue	mitts	1	2	c	green	mitt	c	green	Car	Fish
C3.21.8	salience	1099	Submitted	05/13/2020, 18:57:27	05/13/2020, 19:21:55	1	checkbox4 checkbox5	consent	1	2	B	robert	36-45	English	female	fluent	None	24	i do not know	None	15666	1864	6792	9233	None	1,59E+12	d.2s2c.b.c	C3	C3.21	4	3	green.boot	green.mitt	blue.mitt	o2	c	2	o1	boots	green	1	2	c	green	mitt	c	green	Car	Fish
C3.21.9	salience	1100	Submitted	05/13/2020, 18:27:03	05/13/2020, 18:31:06	1	checkbox4	consent	2	2	B	robert	26-35	English	male	fluent	None	86	???		173120	1443	6934	3157	None	1,59E+12	d.2s2c.b.c	C3	C3.21	4	3	green.boot	green.mitt	blue.mitt	o2	s	2	o1	green	mitts	2	2	s	mitt	green	c	green	Car	Fish
C3.22.1	salience	1101	Submitted	05/13/2020, 18:33:37	05/13/2020, 18:35:19	1	checkbox4 checkbox5	consent	1	2	A	robert	36-45	English	female	fluent	None	100	I don't know	no	21285	14295	8763	13920	None	1,59E+12	d.2s2c.b.c	C3	C3.22	4	4	blue.mitt	green.mitt	green.boot	o2	s	2	o1	blue	mitts	1	2	c	green	mitt	c	green	Car	Fish
C3.22.10	salience	1102	Submitted	05/13/2020, 18:33:01	05/13/2020, 18:35:01	1	checkbox4 checkbox5	consent	2	1	C	robert	56-65	English	male	fluent	None	100	I don't know.	All was good.	18984	5140	13675	13530	None	1,59E+12	d.2s2c.b.c	C3	C3.22	4	4	blue.mitt	green.mitt	green.boot	o2	c	1	o3	green	boots	2	1	s	mitt	green	c	green	Car	Fish
C3.22.2	salience	1103	Submitted	05/13/2020, 18:27:01	05/13/2020, 18:29:05	1	checkbox4 checkbox5	consent	2	2	C	richard	26-35	English	male	fluent	None	99	how we choose items	None	8101	1768	6495	3836	None	1,59E+12	d.2s2c.b.c	C3	C3.22	4	4	blue.mitt	green.mitt	green.boot	o2	c	2	o1	mitts	green	2	2	c	green	mitt	c	green	Car	Fish
C3.22.3	salience	1104	Submitted	05/13/2020, 18:33:37	05/13/2020, 18:35:19	1	checkbox5	consent	2	2	C	richard	26-35	English	male	fluent	None	100	perceptions of miscommunication	None	8941	1601	6977	6103	None	1,59E+12	d.2s2c.b.c	C3	C3.22	4	4	blue.mitt	green.mitt	green.boot	o2	s	2	o3	green	mitts	2	2	c	green	mitt	c	green	Car	Fish
C3.22.4	salience	1105	Submitted	05/13/2020, 18:27:00	05/13/2020, 18:27:50	1	checkbox4 checkbox5	consent	2	2	B	richard	36-45	English	male	fluent	None	86	choice	None	7280	2356	5888	5578	None	1,59E+12	d.2s2c.b.c	C3	C3.22	4	4	blue.mitt	green.mitt	green.boot	o2	s	2	o3	green	mitts	2	2	s	mitt	green	c	green	Car	Fish
C3.22.5	salience	1106	Submitted	05/13/2020, 18:35:42	05/13/2020, 18:39:26	1	checkbox4 checkbox5	consent	2	1	C	robert	26-35	English	male	fluent	None	62	how color attract different level of attentions.		3664	3640	10503	18936	None	1,59E+12	d.2s2c.b.c	C3	C3.22	4	4	blue.mitt	green.mitt	green.boot	o2	c	1	o3	green	boots	2	1	c	green	mitt	c	green	Car	Fish
C3.22.6	salience	1107	Submitted	05/13/2020, 18:26:55	05/13/2020, 18:43:58	1	checkbox4 checkbox5	consent	2	1	C	robert	26-35	English	female	fluent	None	65	i'm not sure	None	2693	1734	5770	9584	None	1,59E+12	d.2s2c.b.c	C3	C3.22	4	4	blue.mitt	green.mitt	green.boot	o2	c	1	o3	green	boots	2	1	s	mitt	green	c	green	Car	Fish
C3.22.7	salience	1108	Submitted	05/13/2020, 18:27:06	05/13/2020, 18:41:27	1	checkbox4 checkbox5	consent	3	2	B	robert	26-35	English	male	fluent	None	53	i am not sure	none	4661	3007	7973	11274	None	1,59E+12	d.2s2c.b.c	C3	C3.22	4	4	blue.mitt	green.mitt	green.boot	o2	s	2	o3	green	mitts	2	2	s	mitt	green	c	green	Car	Fish
C3.22.8	salience	1109	Submitted	05/13/2020, 18:27:04	05/13/2020, 18:31:33	1	checkbox4 checkbox5	consent	2	2	B	robert	26-35	English	female	fluent	None	75	None	None	27429	3966	17482	17593	None	1,59E+12	d.2s2c.b.c	C3	C3.22	4	4	blue.mitt	green.mitt	green.boot	o2	c	2	o1	mitts	green	2	2	c	green	mitt	c	green	Car	Fish
C3.22.9	salience	1110	Submitted	05/13/2020, 18:26:59	05/13/2020, 18:29:37	1	checkbox4 checkbox5	consent	2	2	B	robert	26-35	English	female	fluent	None	70	What grouping associations we make.	None	4353	2008	5310	9850	None	1,59E+12	d.2s2c.b.c	C3	C3.22	4	4	blue.mitt	green.mitt	green.boot	o2	c	1	o1	green	mitts	2	2	c	green	mitt	c	green	Car	Fish
C3.23.1	salience	1111	Submitted	05/13/2020, 18:28:17	05/13/2020, 18:29:56	1	checkbox4 checkbox5	consent	2	2	B	robert	over65	English	female	fluent	None	70	what affects decisions	None	3952	2580	13214	9872	None	1,59E+12	d.2s2c.b.c	C3	C3.23	4	5	green.boot	blue.mitt	green.mitt	o3	s	2	o1	green	mitts	2	2	c	green	mitt	c	green	Car	Fish
C3.23.10	salience	1112	Submitted	05/13/2020, 18:26:54	05/13/2020, 18:29:36	1	checkbox4	consent	1	2	B	robert	36-45	English	male	fluent	None	67	no idea	none	5214	6468	5975	10816	None	1,59E+12	d.2s2c.b.c	C3	C3.23	4	5	green.boot	blue.mitt	green.mitt	o3	s	2	o2	blue	mitts	1	2	s	mitt	green	c	green	Car	Fish
C3.23.2	salience	1113	Submitted	05/13/2020, 18:42:32	05/13/2020, 18:52:30	1	checkbox4 checkbox5	consent	2	2	C	robert	26-35	English	male	fluent	None	100	unsure	None	4908	3240	259982	3120	None	1,59E+12	d.2s2c.b.c	C3	C3.23	4	5	green.boot	blue.mitt	green.mitt	o3	c	2	o2	mitts	green	2	2	s	mitt	green	c	green	Car	Fish
C3.23.3	salience	1114	Submitted	05/13/2020, 18:27:02	05/13/2020, 18:28:37	1	checkbox4 checkbox5	consent	1	2	B	robert	36-45	English	male	fluent	None	77	i dont know	None	3258	2000	6048	11956	None	1,59E+12	d.2s2c.b.c	C3	C3.23	4	5	green.boot	blue.mitt	green.mitt	o3	s	2	o2	blue	mitts	1	2	c	green	mitt	c	green	Car	Fish
C3.23.4	salience	1115	Submitted	05/13/2020, 18:27:04	05/13/2020, 18:29:32	1	checkbox4 checkbox5	consent	1	2	B	robert	26-35	English	male	fluent	None	100	About guessing what object Robert mentioned	No.	23582	2114	7686	8606	None	1,59E+12	d.2s2c.b.c	C3	C3.23	4	5	green.boot	blue.mitt	green.mitt	o3	c	2	o2	mitts	green	2	2	s	mitt	green	c	green	Car	Fish
C3.23.5	salience	1116	Submitted	05/13/2020, 18:49:55	05/13/2020, 19:00:51	1	checkbox4 checkbox5	consent	2	1	A	robert	26-35	English	male	fluent	None	68	I'm not sure.	No other comments.	19472	1914	10552	11604	None	1,59E+12	d.2s2c.b.c	C3	C3.23	4	5	green.boot	blue.mitt	green.mitt	o3	s	1	o2	mitts	blue	2	1	c	green	mitt	c	green	Car	Fish
C3.23.6	salience	1117	Submitted	05/13/2020, 18:27:07	05/13/2020, 18:28:07	1	checkbox4 checkbox5	consent	1	2	A	richard	26-35	English	male	fluent	None	100	Easy	None	3650	1723	6317	8652	None	1,59E+12	d.2s2c.b.c	C3	C3.23	4	5	green.boot	blue.mitt	green.mitt	o3	s	2	o2	blue	mitts	1	2	s	mitt	green	c	green	Car	Fish
C3.23.7	salience	1118	Submitted	05/13/2020, 20:18:24	05/13/2020, 20:21:11	1	checkbox5	consent	2	1	B	robert	26-35	English	female	fluent	None	78	Pick object	good	4550	1813	12665	4709	None	1,59E+12	d.2s2c.b.c	C3	C3.23	4	5	green.boot	blue.mitt	green.mitt	o3	c	1	o1	green	boots	2	1	c	green	mitt	c	green	Car	Fish
C3.23.8	salience	1119	Submitted	05/13/2020, 18:26:54	05/13/2020, 18:30:10	1	checkbox4 checkbox5	consent	1	2	C	robert	26-35	English	male	fluent	None	85	Guessing what someone is thinking?	None	65347	4548	8588	18275	None	1,59E+12	d.2s2c.b.c	C3	C3.23	4	5	green.boot	blue.mitt	green.mitt	o3	c	2	o1	boots	green	1	2	s	mitt	green	c	green	Car	Fish
C3.23.9	salience	1120	Submitted	05/13/2020, 18:27:00	05/13/2020, 18:38:54	1	checkbox4 checkbox5	consent	1	2	A	robert	26-35	English	male	fluent	None	35	None	None	4935	2631	7993	9051	None	1,59E+12	d.2s2c.b.c	C3	C3.23	4	5	green.boot	blue.mitt	green.mitt	o3	c	2	o2	mitts	green	2	2	s	mitt	green	c	green	Car	Fish
C3.24.1	salience	1121	Submitted	05/13/2020, 18:27:02	05/13/2020, 18:28:33	1	checkbox4 checkbox5	consent	2	1	A	robert	46-55	English	female	fluent	None	85	I'm not sure.	None	24775	4854	7354	14630	None	1,59E+12	d.2s2c.b.c	C3	C3.24	4	6	blue.mitt	green.boot	green.mitt	o3	c	1	o2	green	boots	2	1	s	mitt	green	c	green	Car	Fish
C3.24.10	salience	1122	Submitted	05/13/2020, 18:27:02	05/13/2020, 18:36:34	1	checkbox4 checkbox5	consent	2	1	A	robert	26-35	English	female	fluent	None	80	I am not sure. Possibly seeing which object would stand out.	None	8153	10631	6253	13769	None	1,59E+12	d.2s2c.b.c	C3	C3.24	4	6	blue.mitt	green.boot	green.mitt	o3	c	1	o2	green	boots	2	1	s	mitt	green	c	green	Car	Fish
C3.24.2	salience	1123	Submitted	05/13/2020, 18:34:48	05/13/2020, 18:39:39	1	checkbox4 checkbox5	consent	2	2	B	robert	46-55	English	female	fluent	None	100	I will be asked to pick out one object from a set of several objects.	Thank you for this entertaining and engaging hit.	33590	12331	12404	25052	None	1,59E+12	d.2s2c.b.c	C3	C3.24	4	6	blue.mitt	green.boot	green.mitt	o3	c	2	o1	mitts	green	2	2	c	green	mitt	c	green	Car	Fish
C3.24.3	salience	1124	Submitted	05/13/2020, 18:38:49	05/13/2020, 18:41:18	1	checkbox4 checkbox5	consent	2	1	C	robert	56-65	English	male	fluent	None	100	I really cannot tell...sorry...something to do with color and objects	None	13752	49	9928	13115	None	1,59E+12	d.2s2c.b.c	C3	C3.24	4	6	blue.mitt	green.boot	green.mitt	o3	c	1	o2	green	boots	2	1	s	mitt	green	c	green	Car	Fish
C3.24.4	salience	1125	Submitted	05/13/2020, 18:27:37	05/13/2020, 18:28:13	1	checkbox4	consent	1	2	A	robert	36-45	English	male	fluent	None	65	choice	None	3225	1608	5431	4368	None	1,59E+12	d.2s2c.b.c	C3	C3.24	4	6	blue.mitt	green.boot	green.mitt	o3	s	2	o1	blue	mitts	1	2	s	mitt	green	c	green	Car	Fish
C3.24.5	salience	1126	Submitted	05/13/2020, 18:57:42	05/13/2020, 19:12:13	1	checkbox4 checkbox5	consent	2	1	A	robert	26-35	English	female	fluent	None	100	not sure.	None	4535	1279	5076	9790	None	1,59E+12	d.2s2c.b.c	C3	C3.24	4	6	blue.mitt	green.boot	green.mitt	o3	s	1	o1	mitts	blue	2	1	s	mitt	green	c	green	Car	Fish
C3.24.6	salience	1127	Submitted	05/13/2020, 19:00:15	05/13/2020, 19:03:47	1	checkbox4 checkbox5	consent	2	2	C	robert	26-35	English	male	fluent	None	70	To see if people tend to choose the safest option. What I mean like in this case, there were 2 mitts and 2 green objects, so choosing green mitt is safest.	None	3501	9411	6698	9240	None	1,59E+12	d.2s2c.b.c	C3	C3.24	4	6	blue.mitt	green.boot	green.mitt	o3	s	1	o2	mitts	green	2	2	c	green	mitt	c	green	Car	Fish
C3.24.7	salience	1128	Submitted	05/13/2020, 18:26:57	05/13/2020, 18:39:16	1	checkbox4 checkbox5	consent	2	1	C	robert	26-35	English	male	fluent	None	100	how we view english and objects	None	3014	1141	5731	8495	None	1,59E+12	d.2s2c.b.c	C3	C3.24	4	6	blue.mitt	green.boot	green.mitt	o3	c	1	o2	green	boots	2	1	c	green	mitt	c	green	Car	Fish
C3.24.8	salience	1129	Submitted	05/13/2020, 18:26:54	05/13/2020, 18:55:09	1	checkbox4 checkbox5	consent	2	2	A	robert	26-35	English	female	fluent	None	57	None	None	5535	1290	4567	8578	None	1,59E+12	d.2s2c.b.c	C3	C3.24	4	6	blue.mitt	green.boot	green.mitt	o3	s	2	o2	green	mitts	2	2	s	mitt	green	c	green	Car	Fish
C3.24.9	salience	1130	Submitted	05/13/2020, 18:27:02	05/13/2020, 18:29:10	1	checkbox4 checkbox5	consent	2	1	A	robert	26-35	English	male	fluent	None	72	perceptions of objects	no	11979	2714	5996	10238	None	1,59E+12	d.2s2c.b.c	C3	C3.24	4	6	blue.mitt	green.boot	green.mitt	o3	s	1	o1	mitts	blue	2	1	s	mitt	green	c	green	Car	Fish
C3.3.1	salience	1131	Submitted	05/13/2020, 18:39:40	05/13/2020, 18:41:42	1	checkbox4 checkbox5	consent	2	2	A	robert	26-35	English	male	fluent	None	100	What people focus on first, the shape or color		3906	14026	24580	21960	None	1,59E+12	d.2s2c.b.c	C3	C3.3	1	3	blue.mitt	blue.boot	green.boot	o2	c	1	o3	blue	boots	2	2	c	blue	boot	c	blue	Car	Fish
C3.3.10	salience	1132	Submitted	05/13/2020, 18:30:51	05/13/2020, 18:34:28	1	checkbox4 checkbox5	consent	1	2	C	robert	26-35	English	female	fluent	None	100	Communication clues	Thanks!	10837	6161	11569	11239	None	1,59E+12	d.2s2c.b.c	C3	C3.3	1	3	blue.mitt	blue.boot	green.boot	o2	s	2	o3	green	boots	1	2	c	blue	boot	c	blue	Car	Fish
C3.3.2	salience	1133	Submitted	05/13/2020, 18:29:11	05/13/2020, 18:30:36	1	checkbox5	consent	2	1	B	robert	18-25	English	male	fluent	None	64	Not really sure	no	18759	3400	10362	11528	None	1,59E+12	d.2s2c.b.c	C3	C3.3	1	3	blue.mitt	blue.boot	green.boot	o2	s	1	o3	boots	green	2	1	c	blue	boot	c	blue	Car	Fish
C3.3.3	salience	1134	Submitted	05/13/2020, 18:57:28	05/13/2020, 18:59:13	1	checkbox4 checkbox5	consent	2	1	B	robert	36-45	English	female	fluent	None	91	i'm not sure	no	11360	4416	10600	13584	None	1,59E+12	d.2s2c.b.c	C3	C3.3	1	3	blue.mitt	blue.boot	green.boot	o2	c	1	o1	blue	mitts	2	1	c	blue	boot	c	blue	Car	Fish
C3.3.4	salience	1135	Submitted	05/13/2020, 19:01:47	05/13/2020, 19:13:50	1	checkbox4 checkbox5	consent	1	2	B	robert	26-35	English	male	fluent	None	53	not sure	no comments	3133	9704	8074	18117	None	1,59E+12	d.2s2c.b.c	C3	C3.3	1	3	blue.mitt	blue.boot	green.boot	o2	s	2	o3	green	boots	1	2	c	blue	boot	c	blue	Car	Fish
C3.3.5	salience	1136	Submitted	05/13/2020, 18:27:01	05/13/2020, 18:36:53	1	checkbox4 checkbox5	consent	2	2	B	robert	36-45	English	female	fluent	None	80	making choices	no comment	13204	4224	13096	13600	None	1,59E+12	d.2s2c.b.c	C3	C3.3	1	3	blue.mitt	blue.boot	green.boot	o2	s	1	o1	boots	blue	2	2	s	boot	blue	c	blue	Car	Fish
C3.3.6	salience	1137	Submitted	05/13/2020, 18:57:43	05/13/2020, 19:02:22	1	checkbox5	consent	2	2	B	robert	26-35	English	male	fluent	None	82	good	interesting	137925	2759	9584	5282	None	1,59E+12	d.2s2c.b.c	C3	C3.3	1	3	blue.mitt	blue.boot	green.boot	o2	s	2	o1	blue	boots	2	2	c	blue	boot	c	blue	Car	Fish
C3.3.7	salience	1138	Submitted	05/13/2020, 18:27:01	05/13/2020, 18:42:16	1	checkbox4 checkbox5	consent	2	2	B	robert	46-55	English	male	fluent	None	54	Unsure	None	857845	2719	7728	10456	None	1,59E+12	d.2s2c.b.c	C3	C3.3	1	3	blue.mitt	blue.boot	green.boot	o2	c	2	o3	boots	blue	2	2	c	blue	boot	c	blue	Car	Fish
C3.3.8	salience	1139	Submitted	05/13/2020, 18:58:06	05/13/2020, 19:06:32	1	checkbox4 checkbox5	consent	2	1	A	robert	18-25	English	male	fluent	None	90	What people choose with little information.	no.	3857	2366	10899	11250	None	1,59E+12	d.2s2c.b.c	C3	C3.3	1	3	blue.mitt	blue.boot	green.boot	o2	s	1	o3	boots	green	2	1	s	boot	blue	c	blue	Car	Fish
C3.3.9	salience	1140	Submitted	05/13/2020, 18:26:58	05/13/2020, 18:29:39	1	checkbox4 checkbox5	consent	2	2	B	robert	26-35	English	female	fluent	None	100	no idea!	None	9458	1701	6328	10004	None	1,59E+12	d.2s2c.b.c	C3	C3.3	1	3	blue.mitt	blue.boot	green.boot	o2	s	1	o1	boots	blue	2	2	c	blue	boot	c	blue	Car	Fish
C3.4.1	salience	1141	Submitted	05/13/2020, 18:30:14	05/13/2020, 18:53:41	1	checkbox4 checkbox5	consent	2	2	B	robert	18-25	English	male	fluent	None	75	How people guess	Thanks for the HIT!	111983	3852	7910	11190	None	1,59E+12	d.2s2c.b.c	C3	C3.4	1	4	green.boot	blue.boot	blue.mitt	o2	c	2	o1	boots	blue	2	2	c	blue	boot	c	blue	Car	Fish
C3.4.10	salience	1142	Submitted	05/13/2020, 18:27:01	05/13/2020, 18:29:56	1	checkbox4 checkbox5	consent	2	1	B	robert	26-35	English	male	fluent	None	100	i really enjoyed it.	None	83521	2737	8776	39639	None	1,59E+12	d.2s2c.b.c	C3	C3.4	1	4	green.boot	blue.boot	blue.mitt	o2	c	1	o3	blue	mitts	2	1	c	blue	boot	c	blue	Car	Fish
C3.4.2	salience	1143	Submitted	05/13/2020, 18:28:11	05/13/2020, 18:29:09	1	checkbox4 checkbox5	consent	2	2	B	robert	46-55	English	male	fluent	None	63	No clue	None	7677	2039	7096	8368	None	1,59E+12	d.2s2c.b.c	C3	C3.4	1	4	green.boot	blue.boot	blue.mitt	o2	c	2	o1	boots	blue	2	2	c	blue	boot	c	blue	Car	Fish
C3.4.3	salience	1144	Submitted	05/13/2020, 18:26:58	05/13/2020, 18:35:51	1	checkbox4 checkbox5	consent	2	2	B	robert	26-35	English	male	fluent	None	100	more pay	None	3853	494367	5441	8375	None	1,59E+12	d.2s2c.b.c	C3	C3.4	1	4	green.boot	blue.boot	blue.mitt	o2	s	1	o3	boots	blue	2	2	c	blue	boot	c	blue	Car	Fish
C3.4.4	salience	1145	Submitted	05/13/2020, 18:51:21	05/13/2020, 18:52:24	1	checkbox4 checkbox5	consent	2	2	B	robert	36-45	English	male	fluent	None	66	Not sure.	None	8264	2624	7966	8982	None	1,59E+12	d.2s2c.b.c	C3	C3.4	1	4	green.boot	blue.boot	blue.mitt	o2	s	1	o3	boots	blue	2	2	s	boot	blue	c	blue	Car	Fish
C3.4.5	salience	1146	Submitted	05/13/2020, 18:27:52	05/13/2020, 18:34:07	1	checkbox4 checkbox5	consent	2	1	B	robert	26-35	English	male	fluent	None	95	perceptions of items	None	4404	2302	4792	9782	None	1,59E+12	d.2s2c.b.c	C3	C3.4	1	4	green.boot	blue.boot	blue.mitt	o2	s	1	o1	boots	green	2	1	c	blue	boot	c	blue	Car	Fish
C3.4.6	salience	1147	Submitted	05/13/2020, 18:26:59	05/13/2020, 18:36:16	1	checkbox4 checkbox5	consent	1	2	C	robert	36-45	English	male	fluent	None	100	People's preferences for objects?	None	6877	3208	10803	18127	None	1,59E+12	d.2s2c.b.c	C3	C3.4	1	4	green.boot	blue.boot	blue.mitt	o2	s	2	o1	green	boots	1	2	s	boot	blue	c	blue	Car	Fish
C3.4.7	salience	1148	Submitted	05/13/2020, 18:27:03	05/13/2020, 18:28:05	1	checkbox4 checkbox5	consent	2	2	C	robert	26-35	English	male	fluent	None	88	I'm not sure	nope	2568	2056	5992	23040	None	1,59E+12	d.2s2c.b.c	C3	C3.4	1	4	green.boot	blue.boot	blue.mitt	o2	c	2	o1	boots	blue	2	2	s	boot	blue	c	blue	Car	Fish
C3.4.8	salience	1149	Submitted	05/13/2020, 18:27:02	05/13/2020, 18:49:49	1	checkbox5	consent	2	2	B	robert	36-45	English	male	fluent	None	100	Helping someone pick an object	None	999744	3656	12744	26502	None	1,59E+12	d.2s2c.b.c	C3	C3.4	1	4	green.boot	blue.boot	blue.mitt	o2	c	2	o1	boots	blue	2	2	c	blue	boot	c	blue	Car	Fish
C3.4.9	salience	1150	Submitted	05/13/2020, 18:27:03	05/13/2020, 18:45:36	1	checkbox5	consent	2	2	B	richard	36-45	English	male	fluent	None	100	not sure	no comments.	60772	205279	65176	24217	None	1,59E+12	d.2s2c.b.c	C3	C3.4	1	4	green.boot	blue.boot	blue.mitt	o2	s	1	o3	boots	blue	2	2	c	blue	boot	c	blue	Car	Fish
C3.5.1	salience	1151	Submitted	05/13/2020, 18:27:05	05/13/2020, 18:38:49	1	checkbox4 checkbox5	consent	2	2	C	robert	56-65	English	female	fluent	None	100	How people anticipate others' reactions.	No.	11730	3368	7436	11440	None	1,59E+12	d.2s2c.b.c	C3	C3.5	1	5	blue.mitt	green.boot	blue.boot	o3	s	1	o1	boots	blue	2	2	c	blue	boot	c	blue	Car	Fish
C3.5.10	salience	1152	Submitted	05/13/2020, 18:27:04	05/13/2020, 18:33:54	1	checkbox4 checkbox5	consent	1	2	B	robert	18-25	English	male	fluent	None	100	Psychology	Thanks	4992	3162	5517	8477	None	1,59E+12	d.2s2c.b.c	C3	C3.5	1	5	blue.mitt	green.boot	blue.boot	o3	s	2	o2	green	boots	1	2	c	blue	boot	c	blue	Car	Fish
C3.5.2	salience	1153	Submitted	05/13/2020, 18:27:03	05/13/2020, 18:27:53	1	checkbox4 checkbox5	consent	1	2	B	robert	26-35	English	male	fluent	None	89	See which of the objects we find the most "distinct."	None	4401	1472	4752	11520	None	1,59E+12	d.2s2c.b.c	C3	C3.5	1	5	blue.mitt	green.boot	blue.boot	o3	s	2	o2	green	boots	1	2	s	boot	blue	c	blue	Car	Fish
C3.5.3	salience	1154	Submitted	05/13/2020, 18:32:54	05/13/2020, 18:37:49	1	checkbox4 checkbox5	consent	2	1	B	robert	26-35	English	female	fluent	None	100	Guessing Roberts choice	None	3457	2898	7936	10217	None	1,59E+12	d.2s2c.b.c	C3	C3.5	1	5	blue.mitt	green.boot	blue.boot	o3	c	1	o1	blue	mitts	2	1	c	blue	boot	c	blue	Car	Fish
C3.5.4	salience	1155	Submitted	05/13/2020, 18:57:41	05/13/2020, 19:24:06	1	checkbox4 checkbox5	consent	1	2	B	robert	over65	English	male	fluent	None	10	no idea	no	5616	6864	9890	13320	None	1,59E+12	d.2s2c.b.c	C3	C3.5	1	5	blue.mitt	green.boot	blue.boot	o3	c	2	o1	mitts	blue	1	2	c	blue	boot	c	blue	Car	Fish
C3.5.5	salience	1156	Submitted	05/13/2020, 18:31:44	05/13/2020, 18:33:01	1	checkbox4 checkbox5	consent	1	2	B	robert	26-35	English	male	fluent	None	100	To see if we can predict a decision based on minimal information.	None	15645	2191	6441	9905	None	1,59E+12	d.2s2c.b.c	C3	C3.5	1	5	blue.mitt	green.boot	blue.boot	o3	c	2	o1	mitts	blue	1	2	c	blue	boot	c	blue	Car	Fish
C3.5.6	salience	1157	Submitted	05/13/2020, 18:27:03	05/13/2020, 18:35:34	1	checkbox5	consent	2	1	B	robert	26-35	English	female	beginner	None	64	None	None	39557	1368	8024	6536	None	1,59E+12	d.2s2c.b.c	C3	C3.5	1	5	blue.mitt	green.boot	blue.boot	o3	s	1	o2	boots	green	2	1	c	blue	boot	c	blue	Car	Fish
C3.5.7	salience	1158	Submitted	05/13/2020, 18:32:35	05/13/2020, 18:45:04	1	checkbox5	consent	1	2	B	robert	26-35	English	male	fluent	None	74	None	None	56842	5035	8090	7839	None	1,59E+12	d.2s2c.b.c	C3	C3.5	1	5	blue.mitt	green.boot	blue.boot	o3	s	2	o2	green	boots	1	2	s	boot	blue	c	blue	Car	Fish
C3.5.8	salience	1159	Submitted	05/13/2020, 18:29:19	05/13/2020, 18:30:46	1	checkbox4 checkbox5	consent	2	2	C	robert	36-45	English	female	fluent	None	95	choosing objects	None	12697	5592	10106	12503	None	1,59E+12	d.2s2c.b.c	C3	C3.5	1	5	blue.mitt	green.boot	blue.boot	o3	c	2	o2	boots	blue	2	2	c	blue	boot	c	blue	Car	Fish
C3.5.9	salience	1160	Submitted	05/13/2020, 18:27:05	05/13/2020, 18:31:34	1	checkbox4 checkbox5	consent	2	1	C	robert	36-45	English	female	fluent	None	100	Assuming popular choice		161232	5528	7560	27007	None	1,59E+12	d.2s2c.b.c	C3	C3.5	1	5	blue.mitt	green.boot	blue.boot	o3	s	1	o2	boots	green	2	1	c	blue	boot	c	blue	Car	Fish
C3.6.1	salience	1161	Submitted	05/13/2020, 18:40:34	05/13/2020, 18:58:30	1	checkbox4 checkbox5	consent	2	1	A	robert	46-55	English	female	fluent	None	100	I do not know	n/a	5763	5367	22152	12512	None	1,59E+12	d.2s2c.b.c	C3	C3.6	1	6	green.boot	blue.mitt	blue.boot	o3	c	1	o2	blue	mitts	2	1	c	blue	boot	c	blue	Car	Fish
C3.6.10	salience	1162	Submitted	05/13/2020, 18:27:05	05/13/2020, 18:31:00	1	checkbox4 checkbox5	consent	2	2	B	robert	26-35	English	male	fluent	None	70	To see what pronunciations participants intuitively find difficult to hear with background noise.	None	14444	8840	6522	13088	None	1,59E+12	d.2s2c.b.c	C3	C3.6	1	6	green.boot	blue.mitt	blue.boot	o3	s	2	o2	blue	boots	2	2	s	boot	blue	c	blue	Car	Fish
C3.6.2	salience	1163	Submitted	05/13/2020, 18:27:38	05/13/2020, 18:30:53	1	checkbox4 checkbox5	consent	2	2	C	robert	18-25	English	male	fluent	None	43	Attention check and ability to remember	None	13409	3863	12352	17576	None	1,59E+12	d.2s2c.b.c	C3	C3.6	1	6	green.boot	blue.mitt	blue.boot	o3	c	2	o1	boots	blue	2	2	c	blue	boot	c	blue	Car	Fish
C3.6.3	salience	1164	Submitted	05/13/2020, 18:27:54	05/13/2020, 18:29:55	1	checkbox4 checkbox5	consent	2	2	B	robert	36-45	English	male	fluent	None	100	Maybe something about reasoning abilities?	Thank you for this study!	63742	1472	7718	9432	None	1,59E+12	d.2s2c.b.c	C3	C3.6	1	6	green.boot	blue.mitt	blue.boot	o3	s	1	o2	boots	blue	2	2	s	boot	blue	c	blue	Car	Fish
C3.6.4	salience	1165	Submitted	05/13/2020, 18:27:39	05/13/2020, 18:31:06	1	checkbox1 checkbox2 checkbox3 checkbox4 checkbox5	consent	2	2	C	robert	26-35	English	male	good	None	79	nothing	nice	12563	1977	25054	14126	None	1,59E+12	d.2s2c.b.c	C3	C3.6	1	6	green.boot	blue.mitt	blue.boot	o3	c	1	o1	blue	boots	2	2	s	boot	blue	c	blue	Car	Fish
C3.6.5	salience	1166	Submitted	05/13/2020, 18:27:17	05/13/2020, 18:30:19	1	checkbox4 checkbox5	consent	2	2	C	robert	26-35	English	female	fluent	None	68	not sure	no	3294	911	4871	12286	None	1,59E+12	d.2s2c.b.c	C3	C3.6	1	6	green.boot	blue.mitt	blue.boot	o3	s	1	o2	boots	blue	2	2	c	blue	boot	c	blue	Car	Fish
C3.6.6	salience	1167	Submitted	05/13/2020, 18:27:06	05/13/2020, 18:42:57	1	checkbox4 checkbox5	consent	2	2	C	robert	36-45	English	female	fluent	None	50	making assumptions based on limited information	None	2995	1374	8137	3264	None	1,59E+12	d.2s2c.b.c	C3	C3.6	1	6	green.boot	blue.mitt	blue.boot	o3	s	2	o2	blue	boots	2	2	c	blue	boot	c	blue	Car	Fish
C3.6.7	salience	1168	Submitted	05/13/2020, 18:58:49	05/13/2020, 19:06:03	1	checkbox5	consent	2	2	B	richard	36-45	English	male	good	None	65	None	None	5857	3161	22859	6597	None	1,59E+12	d.2s2c.b.c	C3	C3.6	1	6	green.boot	blue.mitt	blue.boot	o3	c	2	o1	boots	blue	2	2	s	boot	blue	c	blue	Car	Fish
C3.6.8	salience	1169	Submitted	05/13/2020, 18:27:17	05/13/2020, 18:32:06	1	checkbox4 checkbox5	consent	2	1	C	robert	26-35	English	male	fluent	None	72	How people perceive hypothetical muffled words	No	55849	2090	9341	15897	None	1,59E+12	d.2s2c.b.c	C3	C3.6	1	6	green.boot	blue.mitt	blue.boot	o3	s	1	o1	boots	green	2	1	s	boot	blue	c	blue	Car	Fish
C3.6.9	salience	1170	Submitted	05/13/2020, 18:27:44	05/13/2020, 18:29:22	1	checkbox4 checkbox5	consent	2	1	A	robert	36-45	English	male	fluent	None	20	to see if the initial questions influenced our final answer	Thanks and stay safe!	13116	6548	8831	15818	None	1,59E+12	d.2s2c.b.c	C3	C3.6	1	6	green.boot	blue.mitt	blue.boot	o3	s	1	o1	boots	green	2	1	c	blue	boot	c	blue	Car	Fish
C3.7.1	salience	1171	Submitted	05/13/2020, 18:28:02	05/13/2020, 18:29:49	1	checkbox4 checkbox5	consent	1	2	B	robert	26-35	English	male	fluent	None	100	How people follow rules	It was fun and i enjoyed it.	8244	5305	9822	20608	None	1,59E+12	d.2s2c.b.c	C3	C3.7	2	1	blue.mitt	blue.boot	green.mitt	o1	s	2	o3	green	mitts	1	2	s	mitt	blue	c	blue	Car	Fish
C3.7.10	salience	1172	Submitted	05/13/2020, 18:27:18	05/13/2020, 18:28:50	1	checkbox4 checkbox5	consent	2	1	B	robert	56-65	English	female	fluent	None	100	No idea.	No	10101	4358	9191	13790	None	1,59E+12	d.2s2c.b.c	C3	C3.7	2	1	blue.mitt	blue.boot	green.mitt	o1	s	1	o3	mitts	green	2	1	c	blue	mitt	c	blue	Car	Fish
C3.7.2	salience	1173	Submitted	05/13/2020, 18:54:59	05/13/2020, 18:56:20	1	checkbox4 checkbox5	consent	2	2	C	robert	36-45	English	female	fluent	None	81	Object versus color perception	No, not really.	5456	2469	6311	11038	None	1,59E+12	d.2s2c.b.c	C3	C3.7	2	1	blue.mitt	blue.boot	green.mitt	o1	s	1	o2	mitts	blue	2	2	s	mitt	blue	c	blue	Car	Fish
C3.7.3	salience	1174	Submitted	05/13/2020, 18:36:03	05/13/2020, 18:37:48	1	checkbox4 checkbox5	consent	2	1	A	robert	26-35	English	male	fluent	None	100	how we use logic to make a guess	None	7492	2141	9103	15485	None	1,59E+12	d.2s2c.b.c	C3	C3.7	2	1	blue.mitt	blue.boot	green.mitt	o1	c	1	o2	blue	boots	2	1	s	mitt	blue	c	blue	Car	Fish
C3.7.4	salience	1175	Submitted	05/13/2020, 18:27:17	05/13/2020, 18:29:31	1	checkbox4 checkbox5	consent	1	2	B	robert	26-35	English	female	fluent	None	34	Picking objects based on similarity to surrounding objects	None	12142	3849	7373	25676	None	1,59E+12	d.2s2c.b.c	C3	C3.7	2	1	blue.mitt	blue.boot	green.mitt	o1	c	2	o2	boots	blue	1	2	c	blue	mitt	c	blue	Car	Fish
C3.7.5	salience	1176	Submitted	05/13/2020, 18:27:17	05/13/2020, 18:31:05	1	checkbox4 checkbox5	consent	1	2	A	william	26-35	English	male	fluent	None	100	choosing objects	None	123470	3645	7899	8343	None	1,59E+12	d.2s2c.b.c	C3	C3.7	2	1	blue.mitt	blue.boot	green.mitt	o1	c	2	o2	boots	blue	1	2	c	blue	mitt	c	blue	Car	Fish
C3.7.6	salience	1177	Submitted	05/13/2020, 18:27:17	05/13/2020, 18:28:51	1	checkbox4 checkbox5	consent	2	2	B	robert	26-35	English	female	fluent	None	100	choosing what to pick after picking the color and what it was	None	8704	3100	8642	7439	None	1,59E+12	d.2s2c.b.c	C3	C3.7	2	1	blue.mitt	blue.boot	green.mitt	o1	s	1	o2	mitts	blue	2	2	c	blue	mitt	c	blue	Car	Fish
C3.7.7	salience	1178	Submitted	05/13/2020, 18:27:19	05/13/2020, 18:41:18	1	checkbox4 checkbox5	consent	2	2	A	robert	36-45	English	female	fluent	None	100	to see if we can derive an answer from questions being asked	None	21815	2396	8972	31297	None	1,59E+12	d.2s2c.b.c	C3	C3.7	2	1	blue.mitt	blue.boot	green.mitt	o1	c	1	o3	blue	mitts	2	2	s	mitt	blue	c	blue	Car	Fish
C3.7.8	salience	1179	Submitted	05/13/2020, 18:27:18	05/13/2020, 18:30:56	1	checkbox4 checkbox5	consent	2	2	A	robert	26-35	English	male	fluent	None	78	It was studying human decision making behavior	None	76853	23758	6711	15177	None	1,59E+12	d.2s2c.b.c	C3	C3.7	2	1	blue.mitt	blue.boot	green.mitt	o1	s	1	o2	mitts	blue	2	2	c	blue	mitt	c	blue	Car	Fish
C3.7.9	salience	1180	Submitted	05/13/2020, 18:27:20	05/13/2020, 18:32:09	1	checkbox4 checkbox5	consent	2	2	A	robert	26-35	English	male	fluent	None	80	What answer would we come up with after being asked to point out the quantity of objects based on similarities.	None	5464	2161	5509	10776	None	1,59E+12	d.2s2c.b.c	C3	C3.7	2	1	blue.mitt	blue.boot	green.mitt	o1	s	1	o2	mitts	blue	2	2	s	mitt	blue	c	blue	Car	Fish
C3.8.1	salience	1181	Submitted	05/13/2020, 19:13:02	05/13/2020, 19:40:44	1	checkbox4 checkbox5	consent	1	2	A	robert	26-35	English	male	fluent	None	100	Pick an object	none	2807	2789	8078	11567	None	1,59E+12	d.2s2c.b.c	C3	C3.8	2	2	blue.mitt	green.mitt	blue.boot	o1	c	2	o3	boots	blue	1	2	s	mitt	blue	c	blue	Car	Fish
C3.8.10	salience	1182	Submitted	05/13/2020, 18:27:19	05/13/2020, 18:28:49	1	checkbox5	consent	1	2	B	robert	26-35	English	male	fluent	None	100	None	None	17282	3007	8065	14282	None	1,59E+12	d.2s2c.b.c	C3	C3.8	2	2	blue.mitt	green.mitt	blue.boot	o1	c	2	o3	boots	blue	1	2	s	mitt	blue	c	blue	Car	Fish
C3.8.2	salience	1183	Submitted	05/13/2020, 18:27:19	05/13/2020, 18:29:08	1	checkbox5	consent	1	2	B	robert	26-35	English	male	fluent	None	86	perfect	nice	12205	1589	8347	28234	None	1,59E+12	d.2s2c.b.c	C3	C3.8	2	2	blue.mitt	green.mitt	blue.boot	o1	c	2	o3	boots	blue	1	2	c	blue	mitt	c	blue	Car	Fish
C3.8.3	salience	1184	Submitted	05/13/2020, 18:27:18	05/13/2020, 18:30:40	1	checkbox4 checkbox5	consent	2	2	B	robert	26-35	English	female	fluent	None	65	I have no idea.	No.	2882	1383	5823	9849	None	1,59E+12	d.2s2c.b.c	C3	C3.8	2	2	blue.mitt	green.mitt	blue.boot	o1	c	1	o2	blue	mitts	2	2	s	mitt	blue	c	blue	Car	Fish
C3.8.4	salience	1185	Submitted	05/13/2020, 18:27:18	05/13/2020, 18:33:16	1	checkbox2 checkbox4	consent	1	2	C	richard	26-35	English	male	fluent	None	94	What I think the guy wants to pick	None	2966	1579	5609	10932	None	1,59E+12	d.2s2c.b.c	C3	C3.8	2	2	blue.mitt	green.mitt	blue.boot	o1	s	2	o2	green	mitts	1	2	c	blue	mitt	c	blue	Car	Fish
C3.8.5	salience	1186	Submitted	05/13/2020, 18:27:18	05/13/2020, 18:30:02	1	checkbox4 checkbox5	consent	2	1	C	robert	56-65	English	male	fluent	None	80	colors and shapes	None	34655	2172	6246	5541	None	1,59E+12	d.2s2c.b.c	C3	C3.8	2	2	blue.mitt	green.mitt	blue.boot	o1	c	1	o3	blue	boots	2	1	s	mitt	blue	c	blue	Car	Fish
C3.8.6	salience	1187	Submitted	05/13/2020, 19:47:18	05/13/2020, 19:49:04	1	checkbox1	consent	2	2	B	robert	18-25	English	male	good	None	72	good	good survey	6255	40833	5940	3970	None	1,59E+12	d.2s2c.b.c	C3	C3.8	2	2	blue.mitt	green.mitt	blue.boot	o1	s	2	o2	green	mitts	1	2	s	mitt	blue	c	blue	Car	Fish
C3.8.7	salience	1188	Submitted	05/13/2020, 18:27:17	05/13/2020, 18:29:36	1	checkbox4 checkbox5	consent	2	2	C	robert	26-35	English	male	intermediate	None	86	mits and boots	no	18658	2220	7744	15068	None	1,59E+12	d.2s2c.b.c	C3	C3.8	2	2	blue.mitt	green.mitt	blue.boot	o1	s	1	o3	mitts	blue	2	2	s	mitt	blue	c	blue	Car	Fish
C3.8.8	salience	1189	Submitted	05/13/2020, 18:27:18	05/13/2020, 18:28:22	1	checkbox5	consent	1	2	B	robert	36-45	English	male	fluent	None	75	choices	None	3603	2333	6239	9152	None	1,59E+12	d.2s2c.b.c	C3	C3.8	2	2	blue.mitt	green.mitt	blue.boot	o1	c	2	o3	boots	blue	1	2	c	blue	mitt	c	blue	Car	Fish
C3.8.9	salience	1190	Submitted	05/13/2020, 18:27:17	05/13/2020, 18:34:47	1	checkbox4	consent	2	1	B	robert	26-35	English	male	fluent	None	70	None	None	12506	2884	5984	9937	None	1,59E+12	d.2s2c.b.c	C3	C3.8	2	2	blue.mitt	green.mitt	blue.boot	o1	s	1	o2	mitts	green	2	1	c	blue	mitt	c	blue	Car	Fish
C3.9.1	salience	1191	Submitted	05/13/2020, 18:58:27	05/13/2020, 18:59:26	1	checkbox4 checkbox5	consent	1	2	C	robert	18-25	English	male	fluent	None	55	attention	None	6545	1697	6475	12888	None	1,59E+12	d.2s2c.b.c	C3	C3.9	2	3	blue.boot	blue.mitt	green.mitt	o2	c	2	o1	boots	blue	1	2	c	blue	mitt	c	blue	Car	Fish
C3.9.10	salience	1192	Submitted	05/13/2020, 18:27:39	05/13/2020, 18:28:29	1	checkbox4 checkbox5	consent	2	1	C	robert	26-35	English	male	fluent	None	72	to see if we pick the right one	None	10815	1429	5480	7364	None	1,59E+12	d.2s2c.b.c	C3	C3.9	2	3	blue.boot	blue.mitt	green.mitt	o2	c	1	o1	blue	boots	2	1	s	mitt	blue	c	blue	Car	Fish
C3.9.2	salience	1193	Submitted	05/13/2020, 18:27:18	05/13/2020, 18:31:48	1	checkbox4 checkbox5	consent	1	2	B	robert	36-45	English	male	fluent	None	87	I don't know.	None	36735	3704	11288	9944	None	1,59E+12	d.2s2c.b.c	C3	C3.9	2	3	blue.boot	blue.mitt	green.mitt	o2	c	2	o1	boots	blue	1	2	s	mitt	blue	c	blue	Car	Fish
C3.9.3	salience	1194	Submitted	05/13/2020, 18:58:46	05/13/2020, 19:19:25	1	checkbox5	consent	2	1	B	robert	26-35	English	male	fluent	None	100	making a choice	None	2615	2496	7560	13114	None	1,59E+12	d.2s2c.b.c	C3	C3.9	2	3	blue.boot	blue.mitt	green.mitt	o2	s	1	o3	mitts	green	2	1	s	mitt	blue	c	blue	Car	Fish
C3.9.4	salience	1195	Submitted	05/13/2020, 18:27:32	05/13/2020, 18:40:00	1	checkbox4 checkbox5	consent	2	2	A	robert	18-25	English	female	fluent	None	100	I do not know	None	17234	2752	28304	35201	None	1,59E+12	d.2s2c.b.c	C3	C3.9	2	3	blue.boot	blue.mitt	green.mitt	o2	s	2	o1	blue	mitts	2	2	s	mitt	blue	c	blue	Car	Fish
C3.9.5	salience	1196	Submitted	05/13/2020, 18:27:30	05/13/2020, 18:28:40	1	checkbox4 checkbox5	consent	2	2	B	robert	26-35	English	male	fluent	None	73	None	None	2586	2324	5499	10801	None	1,59E+12	d.2s2c.b.c	C3	C3.9	2	3	blue.boot	blue.mitt	green.mitt	o2	c	2	o3	mitts	blue	2	2	c	blue	mitt	c	blue	Car	Fish
C3.9.6	salience	1197	Submitted	05/13/2020, 18:27:36	05/13/2020, 18:37:17	1	checkbox4 checkbox5	consent	2	2	B	robert	18-25	English	male	fluent	None	100	not sure	None	1935	1522	4618	9114	None	1,59E+12	d.2s2c.b.c	C3	C3.9	2	3	blue.boot	blue.mitt	green.mitt	o2	s	2	o1	blue	mitts	2	2	s	mitt	blue	c	blue	Car	Fish
C3.9.7	salience	1198	Submitted	05/13/2020, 18:27:33	05/13/2020, 18:32:48	1	checkbox4 checkbox5	consent	2	1	C	robert	46-55	English	female	fluent	None	100	I think it is about how people view different objects.	None	197373	2628	16790	10344	None	1,59E+12	d.2s2c.b.c	C3	C3.9	2	3	blue.boot	blue.mitt	green.mitt	o2	c	1	o1	blue	boots	2	1	c	blue	mitt	c	blue	Car	Fish
C3.9.8	salience	1199	Submitted	05/13/2020, 18:27:32	05/13/2020, 18:28:21	1	checkbox4 checkbox5	consent	1	2	A	robert	18-25	English	female	fluent	None	90	Attention to detail	None	2115	1650	5782	6788	None	1,59E+12	d.2s2c.b.c	C3	C3.9	2	3	blue.boot	blue.mitt	green.mitt	o2	s	2	o3	green	mitts	1	2	s	mitt	blue	c	blue	Car	Fish
C3.9.9	salience	1200	Submitted	05/13/2020, 18:27:31	05/13/2020, 18:32:22	1	checkbox4 checkbox5	consent	2	2	C	robert	46-55	English	male	fluent	None	20	don't know	none	17465	3725	6865	13304	None	1,59E+12	d.2s2c.b.c	C3	C3.9	2	3	blue.boot	blue.mitt	green.mitt	o2	s	1	o1	mitts	blue	2	2	s	mitt	blue	c	blue	Car	Fish
FG.1.1	salience	1201	Submitted	05/13/2020, 18:27:31	05/13/2020, 18:29:48	1	checkbox1 checkbox2	consent	2	2	A	robert	36-45	English	male	fluent	None	100	Figuring out what object someone wanted without hearing all the details.	None	23925	3252	9696	14613	None	1,59E+12	d.2s2c.b.c	FG	FG.1	1	1	blue.circle	blue.square	green.circle	o1	c	1	o3	blue	circles	2	2	c	blue	circle	c	blue	Triangle	Circle
FG.1.10	salience	1202	Submitted	05/13/2020, 18:27:33	05/13/2020, 18:28:39	1	checkbox2 checkbox5	consent	2	1	C	robert	18-25	English	male	fluent	None	75	I don't know	None	10500	3600	8900	12200	None	1,59E+12	d.2s2c.b.c	FG	FG.1	1	1	blue.circle	blue.square	green.circle	o1	c	1	o2	blue	squares	2	1	c	blue	circle	c	blue	Triangle	Circle
FG.1.2	salience	1203	Submitted	05/13/2020, 18:29:43	05/13/2020, 18:34:38	1	checkbox2	consent	1	2	C	robert	18-25	English	male	good	None	100	None	good	14488	12174	11934	12822	None	1,59E+12	d.2s2c.b.c	FG	FG.1	1	1	blue.circle	blue.square	green.circle	o1	c	2	o2	squares	blue	1	2	c	blue	circle	c	blue	Triangle	Circle
FG.1.3	salience	1204	Submitted	05/13/2020, 18:27:32	05/13/2020, 18:28:49	1	checkbox2 checkbox5	consent	2	2	C	robert	36-45	English	male	fluent	None	86	Attention	None	12143	3500	7620	12185	None	1,59E+12	d.2s2c.b.c	FG	FG.1	1	1	blue.circle	blue.square	green.circle	o1	c	1	o3	blue	circles	2	2	c	blue	circle	c	blue	Triangle	Circle
FG.1.4	salience	1205	Submitted	05/13/2020, 18:27:30	05/13/2020, 18:29:49	1	checkbox2 checkbox5	consent	2	1	A	robert	36-45	English	male	fluent	None	65	I really have no idea.	none	9079	46578	7811	19555	None	1,59E+12	d.2s2c.b.c	FG	FG.1	1	1	blue.circle	blue.square	green.circle	o1	s	1	o3	circles	green	2	1	c	blue	circle	c	blue	Triangle	Circle
FG.1.5	salience	1206	Submitted	05/13/2020, 18:27:39	05/13/2020, 18:30:04	1	checkbox2 checkbox5	consent	1	2	B	robert	56-65	English	male	fluent	None	89	About picking object	Very interesting	17944	6050	16473	18444	None	1,59E+12	d.2s2c.b.c	FG	FG.1	1	1	blue.circle	blue.square	green.circle	o1	s	1	o3	circles	green	2	1	s	circle	blue	c	blue	Triangle	Circle
FG.1.6	salience	1207	Submitted	05/13/2020, 18:27:30	05/13/2020, 18:31:34	1	checkbox2 checkbox5	consent	1	2	C	robert	18-25	English	female	good	None	64	GOOD	NICE	4444	2380	10790	11650	None	1,59E+12	d.2s2c.b.c	FG	FG.1	1	1	blue.circle	blue.square	green.circle	o1	s	2	o3	green	circles	1	2	s	circle	blue	c	blue	Triangle	Circle
FG.1.7	salience	1208	Submitted	05/13/2020, 18:27:34	05/13/2020, 18:28:45	1	checkbox2 checkbox5	consent	2	2	A	robert	26-35	English	male	fluent	None	58	Testing shape recognition	None	10444	2250	8577	9382	None	1,59E+12	d.2s2c.b.c	FG	FG.1	1	1	blue.circle	blue.square	green.circle	o1	c	1	o3	blue	circles	2	2	s	circle	blue	c	blue	Triangle	Circle
FG.1.8	salience	1209	Submitted	05/13/2020, 18:27:30	05/13/2020, 18:35:31	1	checkbox2 checkbox5	consent	2	1	C	richard	36-45	English	male	fluent	None	91	None	None	23058	2219	11499	2503	None	1,59E+12	d.2s2c.b.c	FG	FG.1	1	1	blue.circle	blue.square	green.circle	o1	c	1	o2	blue	squares	2	1	c	blue	circle	c	blue	Triangle	Circle
FG.1.9	salience	1210	Submitted	05/13/2020, 18:27:30	05/13/2020, 18:28:52	1	checkbox2 checkbox5	consent	2	1	B	richard	56-65	English	female	fluent	None	100	I don't know.	no	16529	4120	8888	12064	None	1,59E+12	d.2s2c.b.c	FG	FG.1	1	1	blue.circle	blue.square	green.circle	o1	s	1	o3	circles	green	2	1	c	blue	circle	c	blue	Triangle	Circle
FG.10.1	salience	1211	Submitted	05/13/2020, 18:58:24	05/13/2020, 19:05:48	1	checkbox2 checkbox5	consent	1	2	B	robert	36-45	English	female	fluent	None	92	not sure	none	275224	3322	6046	10349	None	1,59E+12	d.2s2c.b.c	FG	FG.10	2	4	green.square	blue.square	blue.circle	o2	c	2	o3	circles	blue	1	2	c	blue	square	c	blue	Triangle	Circle
FG.10.10	salience	1212	Submitted	05/13/2020, 20:33:04	05/13/2020, 20:34:37	1	checkbox2 checkbox5	consent	2	2	C	robert	26-35	English	female	fluent	None	77	I do not know.	N/A	3791	2024	4766	6778	None	1,59E+12	d.2s2c.b.c	FG	FG.10	2	4	green.square	blue.square	blue.circle	o2	c	1	o1	blue	squares	2	2	c	blue	square	c	blue	Triangle	Circle
FG.10.2	salience	1213	Submitted	05/13/2020, 18:27:30	05/13/2020, 18:30:42	1	checkbox2 checkbox5	consent	2	2	B	robert	18-25	English	male	fluent	None	100	To study things people remember.	The study was interesting, thank you.	4122	5263	8273	18464	None	1,59E+12	d.2s2c.b.c	FG	FG.10	2	4	green.square	blue.square	blue.circle	o2	s	1	o3	squares	blue	2	2	c	blue	square	c	blue	Triangle	Circle
FG.10.3	salience	1214	Submitted	05/13/2020, 18:27:32	05/13/2020, 18:29:47	1	checkbox2 checkbox5	consent	2	1	A	robert	36-45	English	male	fluent	None	60	Perceptions	None	5063	1912	7790	6174	None	1,59E+12	d.2s2c.b.c	FG	FG.10	2	4	green.square	blue.square	blue.circle	o2	s	1	o1	squares	green	2	1	c	blue	square	c	blue	Triangle	Circle
FG.10.4	salience	1215	Submitted	05/13/2020, 18:27:53	05/13/2020, 18:29:36	1	checkbox2 checkbox5	consent	2	2	B	robert	56-65	English	female	fluent	None	63	which object will a person choose	None	10242	3749	8172	8182	None	1,59E+12	d.2s2c.b.c	FG	FG.10	2	4	green.square	blue.square	blue.circle	o2	s	2	o3	blue	squares	2	2	s	square	blue	c	blue	Triangle	Circle
FG.10.5	salience	1216	Submitted	05/13/2020, 18:28:12	05/13/2020, 18:41:08	1	checkbox1 checkbox2	consent	2	2	B	robert	26-35	English	male	fluent	None	60	guessing robots mind	None	232517	3788	7795	12672	None	1,59E+12	d.2s2c.b.c	FG	FG.10	2	4	green.square	blue.square	blue.circle	o2	s	2	o3	blue	squares	2	2	c	blue	square	c	blue	Triangle	Circle
FG.10.6	salience	1217	Submitted	05/13/2020, 18:27:36	05/13/2020, 18:42:29	1	checkbox1 checkbox2 checkbox5	consent	1	2	C	robert	26-35	English	male	fluent	None	98	decision making	none	741696	11847	20562	11530	None	1,59E+12	d.2s2c.b.c	FG	FG.10	2	4	green.square	blue.square	blue.circle	o2	c	2	o3	circles	blue	1	2	s	square	blue	c	blue	Triangle	Circle
FG.10.7	salience	1218	Submitted	05/13/2020, 18:30:25	05/13/2020, 18:45:45	1	checkbox2 checkbox5	consent	2	1	B	robert	36-45	English	female	fluent	None	92	unsure	None	10502	974	4745	5594	None	1,59E+12	d.2s2c.b.c	FG	FG.10	2	4	green.square	blue.square	blue.circle	o2	s	1	o1	squares	green	2	1	c	blue	square	c	blue	Triangle	Circle
FG.10.8	salience	1219	Submitted	05/13/2020, 18:36:47	05/13/2020, 18:38:33	1	checkbox2 checkbox5	consent	1	2	A	robert	18-25	English	male	fluent	None	45	What stands out more	None	4687	1865	5184	6262	None	1,59E+12	d.2s2c.b.c	FG	FG.10	2	4	green.square	blue.square	blue.circle	o2	s	2	o1	green	squares	1	2	s	square	blue	c	blue	Triangle	Circle
FG.10.9	salience	1220	Submitted	05/13/2020, 18:31:57	05/13/2020, 18:49:21	1	checkbox2 checkbox5	consent	2	2	B	robert	26-35	English	male	fluent	None	76	PICK AN OBJECT	NICE.	51387	4863	12405	10961	None	1,59E+12	d.2s2c.b.c	FG	FG.10	2	4	green.square	blue.square	blue.circle	o2	s	1	o3	squares	blue	2	2	c	blue	square	c	blue	Triangle	Circle
FG.11.1	salience	1221	Submitted	05/13/2020, 18:27:31	05/13/2020, 18:30:51	1	checkbox2 checkbox5	consent	1	2	C	robert	26-35	English	female	fluent	None	68	Opinion	None	14253	5028	10707	14582	None	1,59E+12	d.2s2c.b.c	FG	FG.11	2	5	blue.circle	green.square	blue.square	o3	s	2	o2	green	squares	1	2	s	square	blue	c	blue	Triangle	Circle
FG.11.10	salience	1222	Submitted	05/13/2020, 18:30:03	05/13/2020, 18:31:37	1	checkbox2 checkbox5	consent	2	2	C	robert	18-25	English	female	fluent	None	100	Inferencing what we could pick based on the first two questions.	no	13508	5191	8731	12041	None	1,59E+12	d.2s2c.b.c	FG	FG.11	2	5	blue.circle	green.square	blue.square	o3	s	2	o1	blue	squares	2	2	c	blue	square	c	blue	Triangle	Circle
FG.11.2	salience	1223	Submitted	05/13/2020, 18:27:34	05/13/2020, 18:29:02	1	checkbox2 checkbox5	consent	1	2	B	robert	18-25	English	male	fluent	None	55	My ability to pay attention	none	16227	4329	7876	12790	None	1,59E+12	d.2s2c.b.c	FG	FG.11	2	5	blue.circle	green.square	blue.square	o3	s	2	o2	green	squares	1	2	c	blue	square	c	blue	Triangle	Circle
FG.11.3	salience	1224	Submitted	05/13/2020, 18:27:32	05/13/2020, 18:28:23	1	checkbox2 checkbox5	consent	1	2	B	robert	26-35	English	male	fluent	None	93	unsure	None	3990	2295	5175	6829	None	1,59E+12	d.2s2c.b.c	FG	FG.11	2	5	blue.circle	green.square	blue.square	o3	s	2	o2	green	squares	1	2	c	blue	square	c	blue	Triangle	Circle
FG.11.4	salience	1225	Submitted	05/13/2020, 18:27:34	05/13/2020, 18:28:54	1	checkbox2 checkbox5	consent	1	2	B	robert	36-45	English	male	good	None	100	None	None	3707	4656	7663	11394	None	1,59E+12	d.2s2c.b.c	FG	FG.11	2	5	blue.circle	green.square	blue.square	o3	s	2	o2	green	squares	1	2	c	blue	square	c	blue	Triangle	Circle
FG.11.5	salience	1226	Submitted	05/13/2020, 18:27:35	05/13/2020, 18:28:49	1	checkbox2 checkbox5	consent	2	2	C	robert	18-25	English	female	fluent	None	99	selecting an object	None	9054	2136	9904	12145	None	1,59E+12	d.2s2c.b.c	FG	FG.11	2	5	blue.circle	green.square	blue.square	o3	c	1	o2	blue	squares	2	2	s	square	blue	c	blue	Triangle	Circle
FG.11.6	salience	1227	Submitted	05/13/2020, 18:57:55	05/13/2020, 19:00:02	1	checkbox2 checkbox5	consent	2	1	A	robert	26-35	English	male	fluent	None	100	Nice	no	9316	6200	11729	18150	None	1,59E+12	d.2s2c.b.c	FG	FG.11	2	5	blue.circle	green.square	blue.square	o3	s	2	o1	blue	squares	2	2	s	square	blue	c	blue	Triangle	Circle
FG.11.7	salience	1228	Submitted	05/13/2020, 18:27:34	05/13/2020, 18:30:00	1	checkbox2 checkbox5	consent	2	2	B	robert	18-25	English	female	fluent	None	55	Memorizing	n/a	3240	2849	5741	10905	None	1,59E+12	d.2s2c.b.c	FG	FG.11	2	5	blue.circle	green.square	blue.square	o3	c	2	o2	squares	blue	2	2	s	square	blue	c	blue	Triangle	Circle
FG.11.8	salience	1229	Submitted	05/13/2020, 18:27:39	05/13/2020, 18:28:45	1	checkbox2 checkbox5	consent	1	2	C	richard	18-25	English	male	fluent	None	81	Testing possible game theory judgments?	None	3268	2192	5704	19280	None	1,59E+12	d.2s2c.b.c	FG	FG.11	2	5	blue.circle	green.square	blue.square	o3	c	2	o1	circles	blue	1	2	c	blue	square	c	blue	Triangle	Circle
FG.11.9	salience	1230	Submitted	05/13/2020, 18:32:21	05/13/2020, 18:33:46	1	checkbox2 checkbox5	consent	2	2	B	robert	26-35	English	female	fluent	None	85	I'm not sure at all.	Thank you!	9507	3008	6606	11480	None	1,59E+12	d.2s2c.b.c	FG	FG.11	2	5	blue.circle	green.square	blue.square	o3	s	1	o1	squares	blue	2	2	s	square	blue	c	blue	Triangle	Circle
FG.12.1	salience	1231	Submitted	05/13/2020, 18:27:35	05/13/2020, 18:29:05	1	checkbox2 checkbox5	consent	1	2	A	robert	18-25	English	female	fluent	None	65	None	None	31460	3420	8744	14835	None	1,59E+12	d.2s2c.b.c	FG	FG.12	2	6	green.square	blue.circle	blue.square	o3	c	2	o2	circles	blue	1	2	c	blue	square	c	blue	Triangle	Circle
FG.12.10	salience	1232	Submitted	05/13/2020, 18:27:33	05/13/2020, 18:40:12	1	checkbox1 checkbox2 checkbox5	consent	1	2	A	robert	26-35	English	male	fluent	None	100	Making choices	None	2688	2449	7397	9571	None	1,59E+12	d.2s2c.b.c	FG	FG.12	2	6	green.square	blue.circle	blue.square	o3	c	2	o2	circles	blue	1	2	c	blue	square	c	blue	Triangle	Circle
FG.12.2	salience	1233	Submitted	05/13/2020, 18:27:34	05/13/2020, 18:28:45	1	checkbox2 checkbox5	consent	2	2	A	robert	18-25	English	male	fluent	None	29	What people pay more attention to when distracted	None	2582	1939	6706	9632	None	1,59E+12	d.2s2c.b.c	FG	FG.12	2	6	green.square	blue.circle	blue.square	o3	c	2	o1	squares	blue	2	2	s	square	blue	c	blue	Triangle	Circle
FG.12.3	salience	1234	Submitted	05/13/2020, 18:27:41	05/13/2020, 18:30:19	1	checkbox2 checkbox5	consent	2	2	A	robert	26-35	English	female	fluent	None	99	Study on communication	None	5745	4378	9927	23429	None	1,59E+12	d.2s2c.b.c	FG	FG.12	2	6	green.square	blue.circle	blue.square	o3	c	2	o1	squares	blue	2	2	s	square	blue	c	blue	Triangle	Circle
FG.12.4	salience	1235	Submitted	05/13/2020, 18:27:36	05/13/2020, 18:53:55	1	checkbox2 checkbox5	consent	2	2	C	robert	26-35	English	male	fluent	None	34	to make a decision making	good	5901	2288	9576	5924	None	1,59E+12	d.2s2c.b.c	FG	FG.12	2	6	green.square	blue.circle	blue.square	o3	c	2	o1	squares	blue	2	2	s	square	blue	c	blue	Triangle	Circle
FG.12.5	salience	1236	Submitted	05/13/2020, 18:28:19	05/13/2020, 18:32:12	1	checkbox2 checkbox5	consent	2	2	B	william	36-45	English	male	fluent	None	90	Assumptions (in regard to the previous question on last page) and perhaps attention	None	7604	3960	12575	149457	None	1,59E+12	d.2s2c.b.c	FG	FG.12	2	6	green.square	blue.circle	blue.square	o3	s	1	o2	squares	blue	2	2	s	square	blue	c	blue	Triangle	Circle
FG.12.6	salience	1237	Submitted	05/13/2020, 18:39:15	05/13/2020, 18:42:53	1	checkbox2 checkbox5	consent	2	2	A	robert	26-35	English	male	fluent	None	100	Choosing which shape we'd choose	Have a great day and be safe!	13037	4443	6228	5055	None	1,59E+12	d.2s2c.b.c	FG	FG.12	2	6	green.square	blue.circle	blue.square	o3	s	2	o2	blue	squares	2	2	c	blue	square	c	blue	Triangle	Circle
FG.12.7	salience	1238	Submitted	05/13/2020, 18:40:45	05/13/2020, 18:46:36	1	checkbox2 checkbox5	consent	2	2	A	robert	26-35	English	male	good	None	89	0.33	GOOD	6619	6127	11097	7583	None	1,59E+12	d.2s2c.b.c	FG	FG.12	2	6	green.square	blue.circle	blue.square	o3	c	2	o1	squares	blue	2	2	s	square	blue	c	blue	Triangle	Circle
FG.12.8	salience	1239	Submitted	05/13/2020, 18:27:36	05/13/2020, 18:42:59	1	checkbox2 checkbox5	consent	2	2	A	richard	36-45	English	male	fluent	None	100	Which object robert wanted me to pick.	No	14642	3525	6104	11139	None	1,59E+12	d.2s2c.b.c	FG	FG.12	2	6	green.square	blue.circle	blue.square	o3	s	2	o2	blue	squares	2	2	s	square	blue	c	blue	Triangle	Circle
FG.12.9	salience	1240	Submitted	05/13/2020, 18:27:41	05/13/2020, 18:50:01	1	checkbox2 checkbox5	consent	2	2	B	richard	46-55	English	female	fluent	None	100	Maybe to see which items stood out to us the most? Not really sure.	None	22906	37575	5542	36294	None	1,59E+12	d.2s2c.b.c	FG	FG.12	2	6	green.square	blue.circle	blue.square	o3	c	1	o1	blue	squares	2	2	c	blue	square	c	blue	Triangle	Circle
FG.13.1	salience	1241	Submitted	05/13/2020, 18:27:36	05/13/2020, 18:32:18	1	checkbox2 checkbox5	consent	2	2	C	robert	26-35	English	male	fluent	None	100	Gauging how color ups desire to make a selection.	No additional comments.	2490	6320	9084	16735	None	1,59E+12	d.2s2c.b.c	FG	FG.13	3	1	green.circle	green.square	blue.circle	o1	c	1	o3	green	circles	2	2	s	circle	green	c	green	Triangle	Circle
FG.13.10	salience	1242	Submitted	05/13/2020, 18:38:51	05/13/2020, 18:53:10	1	checkbox2 checkbox5	consent	2	2	C	robert	36-45	English	male	fluent	None	100	not sure	None	12085	3160	10384	10616	None	1,59E+12	d.2s2c.b.c	FG	FG.13	3	1	green.circle	green.square	blue.circle	o1	c	1	o3	green	circles	2	2	s	circle	green	c	green	Triangle	Circle
FG.13.2	salience	1243	Submitted	05/13/2020, 18:32:55	05/13/2020, 18:36:58	1	checkbox2 checkbox5	consent	2	1	C	robert	18-25	English	male	fluent	None	84	Determining people's first pick	None	3874	1836	5955	6367	None	1,59E+12	d.2s2c.b.c	FG	FG.13	3	1	green.circle	green.square	blue.circle	o1	s	1	o3	circles	blue	2	1	s	circle	green	c	green	Triangle	Circle
FG.13.3	salience	1244	Submitted	05/13/2020, 18:32:23	05/13/2020, 18:38:33	1	checkbox2	consent	2	2	C	william	26-35	English	male	good	None	86	0.33	GOOD	25527	3686	19781	11493	None	1,59E+12	d.2s2c.b.c	FG	FG.13	3	1	green.circle	green.square	blue.circle	o1	s	2	o2	green	circles	2	2	s	circle	green	c	green	Triangle	Circle
FG.13.4	salience	1245	Submitted	05/13/2020, 18:27:40	05/13/2020, 18:30:14	1	checkbox2 checkbox5	consent	1	2	A	robert	46-55	English	male	fluent	None	71	To find out which object that people thought Robert wanted them to pick.	None	10678	14208	9392	34086	None	1,59E+12	d.2s2c.b.c	FG	FG.13	3	1	green.circle	green.square	blue.circle	o1	s	2	o3	blue	circles	1	2	c	green	circle	c	green	Triangle	Circle
FG.13.5	salience	1246	Submitted	05/13/2020, 18:27:39	05/13/2020, 18:44:59	1	checkbox2 checkbox5	consent	2	1	C	robert	56-65	English	female	fluent	None	91	I'm not sure.	Thank you for the study.	25134	3510	6106	15886	None	1,59E+12	d.2s2c.b.c	FG	FG.13	3	1	green.circle	green.square	blue.circle	o1	c	1	o2	green	squares	2	1	s	circle	green	c	green	Triangle	Circle
FG.13.6	salience	1247	Submitted	05/13/2020, 18:27:38	05/13/2020, 18:30:00	1	checkbox2 checkbox5	consent	2	1	C	robert	46-55	English	male	fluent	None	74	I don't know	no	20610	15048	12484	13734	None	1,59E+12	d.2s2c.b.c	FG	FG.13	3	1	green.circle	green.square	blue.circle	o1	c	1	o2	green	squares	2	1	s	circle	green	c	green	Triangle	Circle
FG.13.7	salience	1248	Submitted	05/13/2020, 18:27:43	05/13/2020, 18:29:25	1	checkbox2 checkbox5	consent	1	2	B	robert	26-35	English	male	fluent	None	81	None	None	6553	15364	7996	8510	None	1,59E+12	d.2s2c.b.c	FG	FG.13	3	1	green.circle	green.square	blue.circle	o1	s	2	o3	blue	circles	1	2	s	circle	green	c	green	Triangle	Circle
FG.13.8	salience	1249	Submitted	05/13/2020, 18:27:45	05/13/2020, 18:28:32	1	checkbox2 checkbox5	consent	2	2	B	robert	26-35	English	male	fluent	None	84	no idea	stay safe!	2541	2118	8681	8031	None	1,59E+12	d.2s2c.b.c	FG	FG.13	3	1	green.circle	green.square	blue.circle	o1	c	1	o3	green	circles	2	2	s	circle	green	c	green	Triangle	Circle
FG.13.9	salience	1250	Submitted	05/13/2020, 18:27:41	05/13/2020, 18:29:12	1	checkbox2 checkbox5	consent	2	2	A	robert	36-45	English	male	fluent	None	90	no idea, guessing avg?	None	10075	3604	5792	12754	None	1,59E+12	d.2s2c.b.c	FG	FG.13	3	1	green.circle	green.square	blue.circle	o1	s	1	o2	circles	green	2	2	c	green	circle	c	green	Triangle	Circle
FG.14.1	salience	1251	Submitted	05/13/2020, 18:41:17	05/13/2020, 18:46:23	1	checkbox2 checkbox5	consent	2	2	A	robert	26-35	English	female	fluent	None	87	about the object	good	6969	3995	11746	16108	None	1,59E+12	d.2s2c.b.c	FG	FG.14	3	2	green.circle	blue.circle	green.square	o1	c	2	o2	circles	green	2	2	c	green	circle	c	green	Triangle	Circle
FG.14.10	salience	1252	Submitted	05/13/2020, 18:42:32	05/13/2020, 18:46:27	1	checkbox2 checkbox5	consent	3	2	B	richard	26-35	English	male	fluent	None	100	None	None	2692	2678	7460	4510	None	1,59E+12	d.2s2c.b.c	FG	FG.14	3	2	green.circle	blue.circle	green.square	o1	c	2	o3	squares	green	1	2	s	circle	green	c	green	Triangle	Circle
FG.14.2	salience	1253	Submitted	05/13/2020, 18:27:44	05/13/2020, 18:40:32	1	checkbox2 checkbox5	consent	2	1	B	robert	26-35	English	female	fluent	None	100	cognitive skill, memory	Thank You	712431	2448	9495	6457	None	1,59E+12	d.2s2c.b.c	FG	FG.14	3	2	green.circle	blue.circle	green.square	o1	c	1	o3	green	squares	2	1	c	green	circle	c	green	Triangle	Circle
FG.14.3	salience	1254	Submitted	05/13/2020, 18:27:44	05/13/2020, 18:28:56	1	checkbox2 checkbox5	consent	2	1	A	robert	36-45	English	female	fluent	None	64	I have no idea.	None	14039	3464	8128	10888	None	1,59E+12	d.2s2c.b.c	FG	FG.14	3	2	green.circle	blue.circle	green.square	o1	s	1	o2	circles	blue	2	1	c	green	circle	c	green	Triangle	Circle
FG.14.4	salience	1255	Submitted	05/13/2020, 18:27:44	05/13/2020, 18:30:17	1	checkbox2	consent	2	1	B	robert	18-25	English	male	good	None	62	good	interest	11318	4084	12480	10951	None	1,59E+12	d.2s2c.b.c	FG	FG.14	3	2	green.circle	blue.circle	green.square	o1	s	1	o2	circles	blue	2	1	s	circle	green	c	green	Triangle	Circle
FG.14.5	salience	1256	Submitted	05/13/2020, 18:27:45	05/13/2020, 18:30:39	1	checkbox2 checkbox5	consent	2	1	B	robert	36-45	English	female	fluent	None	80	Following directions	No	15642	8607	13152	10441	None	1,59E+12	d.2s2c.b.c	FG	FG.14	3	2	green.circle	blue.circle	green.square	o1	c	1	o3	green	squares	2	1	s	circle	green	c	green	Triangle	Circle
FG.14.6	salience	1257	Submitted	05/13/2020, 18:27:47	05/13/2020, 18:29:41	1	checkbox2 checkbox5	consent	2	0	B	robert	46-55	English	male	fluent	None	82	to pick an object	None	5662	4969	10421	22944	None	1,59E+12	d.2s2c.b.c	FG	FG.14	3	2	green.circle	blue.circle	green.square	o1	s	1	o2	circles	blue	2	1	s	circle	green	c	green	Triangle	Circle
FG.14.7	salience	1258	Submitted	05/13/2020, 18:27:45	05/13/2020, 18:31:33	1	checkbox3	consent	2	1	B	robert	18-25	Spanish	male	beginner	None	58	YUHJM	GOOD	10181	13468	23251	16489	None	1,59E+12	d.2s2c.b.c	FG	FG.14	3	2	green.circle	blue.circle	green.square	o1	c	2	o2	circles	green	2	2	s	circle	green	c	green	Triangle	Circle
FG.14.8	salience	1259	Submitted	05/13/2020, 18:28:20	05/13/2020, 18:44:47	1	checkbox2 checkbox5	consent	2	1	C	robert	36-45	English	male	fluent	None	90	I'm not entirely sure	None	4499	5701	10653	25963	None	1,59E+12	d.2s2c.b.c	FG	FG.14	3	2	green.circle	blue.circle	green.square	o1	c	1	o3	green	squares	2	1	c	green	circle	c	green	Triangle	Circle
FG.14.9	salience	1260	Submitted	05/13/2020, 18:42:21	05/13/2020, 18:45:24	1	checkbox2 checkbox5	consent	2	1	C	robert	26-35	English	male	fluent	None	100	probability	None	55065	3797	7640	13290	None	1,59E+12	d.2s2c.b.c	FG	FG.14	3	2	green.circle	blue.circle	green.square	o1	s	1	o2	circles	blue	2	1	c	green	circle	c	green	Triangle	Circle
FG.15.1	salience	1261	Submitted	05/13/2020, 18:27:50	05/13/2020, 18:29:25	1	checkbox2 checkbox5	consent	2	1	A	robert	18-25	English	female	fluent	None	76	I think this HIT was about people's ability to identify shapes and colors quickly.	None	9590	2810	7073	13504	None	1,59E+12	d.2s2c.b.c	FG	FG.15	3	3	green.square	green.circle	blue.circle	o2	s	1	o3	circles	blue	2	1	c	green	circle	c	green	Triangle	Circle
FG.15.10	salience	1262	Submitted	05/13/2020, 18:27:48	05/13/2020, 18:29:46	1	checkbox2 checkbox5	consent	2	1	C	robert	46-55	English	female	fluent	None	57	memory	None	67703	1934	8453	9018	None	1,59E+12	d.2s2c.b.c	FG	FG.15	3	3	green.square	green.circle	blue.circle	o2	c	1	o3	green	circles	2	2	s	circle	green	c	green	Triangle	Circle
FG.15.2	salience	1263	Submitted	05/13/2020, 18:27:47	05/13/2020, 18:30:05	1	checkbox1 checkbox2 checkbox5	consent	1	2	C	robert	46-55	English	female	fluent	None	70	Anticipating others choices or decisions.	None	32977	5254	8595	14893	None	1,59E+12	d.2s2c.b.c	FG	FG.15	3	3	green.square	green.circle	blue.circle	o2	c	2	o1	squares	green	1	2	s	circle	green	c	green	Triangle	Circle
FG.15.3	salience	1264	Submitted	05/13/2020, 18:46:54	05/13/2020, 18:51:12	1	checkbox1 checkbox2 checkbox5	consent	1	2	C	william	26-35	English	female	good	None	97	nice	good	19977	3895	23472	6025	None	1,59E+12	d.2s2c.b.c	FG	FG.15	3	3	green.square	green.circle	blue.circle	o2	c	2	o1	squares	green	1	2	s	circle	green	c	green	Triangle	Circle
FG.15.4	salience	1265	Submitted	05/13/2020, 18:27:53	05/13/2020, 18:30:01	1	checkbox2 checkbox5	consent	1	2	C	robert	46-55	English	male	fluent	None	100	our perception in reading and following questions that were asked of us	None	8208	4442	13875	26648	None	1,59E+12	d.2s2c.b.c	FG	FG.15	3	3	green.square	green.circle	blue.circle	o2	s	2	o3	blue	circles	1	2	c	green	circle	c	green	Triangle	Circle
FG.15.5	salience	1266	Submitted	05/13/2020, 18:27:48	05/13/2020, 18:28:29	1	checkbox2 checkbox5	consent	2	1	B	robert	36-45	English	female	fluent	None	86	not sure	None	3706	1569	6610	4038	None	1,59E+12	d.2s2c.b.c	FG	FG.15	3	3	green.square	green.circle	blue.circle	o2	c	1	o1	green	squares	2	1	c	green	circle	c	green	Triangle	Circle
FG.15.6	salience	1267	Submitted	05/13/2020, 18:27:49	05/13/2020, 18:28:51	1	checkbox2 checkbox5	consent	2	2	C	robert	36-45	English	male	fluent	None	100	No issues.	None.	6027	3256	6664	14400	None	1,59E+12	d.2s2c.b.c	FG	FG.15	3	3	green.square	green.circle	blue.circle	o2	c	2	o3	circles	green	2	2	c	green	circle	c	green	Triangle	Circle
FG.15.7	salience	1268	Submitted	05/13/2020, 18:27:52	05/13/2020, 18:37:53	1	checkbox2 checkbox5	consent	1	2	B	robert	36-45	English	female	fluent	None	3	None	None	107535	1532	6622	9124	None	1,59E+12	d.2s2c.b.c	FG	FG.15	3	3	green.square	green.circle	blue.circle	o2	s	2	o3	blue	circles	1	2	s	circle	green	c	green	Triangle	Circle
FG.15.8	salience	1269	Submitted	05/13/2020, 18:58:46	05/13/2020, 19:12:57	1	checkbox2 checkbox5	consent	1	2	C	robert	56-65	English	male	fluent	None	76	seeing if predominant colors on a picture will influence later decisions	thank you	16389	8987	9630	18427	None	1,59E+12	d.2s2c.b.c	FG	FG.15	3	3	green.square	green.circle	blue.circle	o2	c	2	o1	squares	green	1	2	s	circle	green	c	green	Triangle	Circle
FG.15.9	salience	1270	Submitted	05/13/2020, 18:27:53	05/13/2020, 18:30:04	1	checkbox2 checkbox5	consent	1	2	C	robert	26-35	English	female	fluent	None	100	ABOUT REMEMBERENCE	NONE	5240	5989	14338	15435	None	1,59E+12	d.2s2c.b.c	FG	FG.15	3	3	green.square	green.circle	blue.circle	o2	c	2	o1	squares	green	1	2	s	circle	green	c	green	Triangle	Circle
FG.16.1	salience	1271	Submitted	05/13/2020, 18:58:56	05/13/2020, 19:06:27	1	checkbox2 checkbox5	consent	2	1	C	robert	26-35	English	male	fluent	None	35	I have no idea	None	383033	2012	5697	23065	None	1,59E+12	d.2s2c.b.c	FG	FG.16	3	4	blue.circle	green.circle	green.square	o2	s	1	o1	circles	blue	2	1	s	circle	green	c	green	Triangle	Circle
FG.16.10	salience	1272	Submitted	05/13/2020, 18:27:51	05/13/2020, 18:29:06	1	checkbox2 checkbox5	consent	2	2	B	robert	26-35	English	male	fluent	None	100	paying attention	none	8425	4440	8958	12971	None	1,59E+12	d.2s2c.b.c	FG	FG.16	3	4	blue.circle	green.circle	green.square	o2	c	2	o1	circles	green	2	2	s	circle	green	c	green	Triangle	Circle
FG.16.2	salience	1273	Submitted	05/13/2020, 18:29:49	05/13/2020, 18:31:46	1	checkbox2 checkbox5	consent	2	1	A	robert	26-35	English	male	fluent	None	100	Do you choose the object with different color, or shape, or the object in the middle that was the average of the other two.	No	13431	2790	6077	9135	None	1,59E+12	d.2s2c.b.c	FG	FG.16	3	4	blue.circle	green.circle	green.square	o2	s	1	o1	circles	blue	2	1	s	circle	green	c	green	Triangle	Circle
FG.16.3	salience	1274	Submitted	05/13/2020, 19:02:00	05/13/2020, 19:07:12	1	checkbox2 checkbox5	consent	2	2	B	robert	18-25	English	female	fluent	None	92	None	None	276613	1620	5049	4946	None	1,59E+12	d.2s2c.b.c	FG	FG.16	3	4	blue.circle	green.circle	green.square	o2	c	2	o1	circles	green	2	2	c	green	circle	c	green	Triangle	Circle
FG.16.4	salience	1275	Submitted	05/13/2020, 18:29:49	05/13/2020, 18:31:22	1	checkbox2 checkbox5	consent	2	2	B	robert	46-55	English	female	fluent	None	100	what item someone would pick at random	no	6322	4060	7819	13996	None	1,59E+12	d.2s2c.b.c	FG	FG.16	3	4	blue.circle	green.circle	green.square	o2	c	2	o1	circles	green	2	2	c	green	circle	c	green	Triangle	Circle
FG.16.5	salience	1276	Submitted	05/13/2020, 18:28:11	05/13/2020, 18:29:34	1	checkbox1 checkbox2	consent	2	2	B	robert	26-35	English	male	fluent	None	87	don't know	None	10092	6663	7172	4796	None	1,59E+12	d.2s2c.b.c	FG	FG.16	3	4	blue.circle	green.circle	green.square	o2	c	1	o1	green	circles	2	2	s	circle	green	c	green	Triangle	Circle
FG.16.6	salience	1277	Submitted	05/13/2020, 18:28:06	05/13/2020, 18:29:19	1	checkbox4	consent	0	1	C	richard	46-55	English	female	beginner	None	71	good	good	5621	1930	6380	1835	None	1,59E+12	d.2s2c.b.c	FG	FG.16	3	4	blue.circle	green.circle	green.square	o2	s	2	o3	green	circles	2	2	s	circle	green	c	green	Triangle	Circle
FG.16.7	salience	1278	Submitted	05/13/2020, 18:32:46	05/13/2020, 18:34:42	1	checkbox2 checkbox5	consent	1	2	C	robert	36-45	English	female	fluent	None	77	I think the HIT was looking at whether I would pick the object most like the others or least like the others.	No.	30887	4184	9256	9936	None	1,59E+12	d.2s2c.b.c	FG	FG.16	3	4	blue.circle	green.circle	green.square	o2	s	2	o1	blue	circles	1	2	c	green	circle	c	green	Triangle	Circle
FG.16.8	salience	1279	Submitted	05/13/2020, 18:27:55	05/13/2020, 18:36:36	1	checkbox1 checkbox2 checkbox5	consent	2	2	B	richard	26-35	English	male	fluent	None	100	assessing rules	no	119128	1576	6473	353059	None	1,59E+12	d.2s2c.b.c	FG	FG.16	3	4	blue.circle	green.circle	green.square	o2	c	2	o1	circles	green	2	2	c	green	circle	c	green	Triangle	Circle
FG.16.9	salience	1280	Submitted	05/13/2020, 18:27:54	05/13/2020, 18:29:25	1	checkbox2 checkbox5	consent	2	2	A	robert	36-45	English	male	fluent	None	95	First impressions	None	8506	7039	6616	18037	None	1,59E+12	d.2s2c.b.c	FG	FG.16	3	4	blue.circle	green.circle	green.square	o2	s	2	o3	green	circles	2	2	s	circle	green	c	green	Triangle	Circle
FG.17.1	salience	1281	Submitted	05/13/2020, 18:28:04	05/13/2020, 18:31:28	1	checkbox1 checkbox2	consent	2	2	B	robert	36-45	English	female	fluent	None	91	what we think people are thinking	none	20772	3351	11287	12691	None	1,59E+12	d.2s2c.b.c	FG	FG.17	3	5	green.square	blue.circle	green.circle	o3	c	1	o2	green	circles	2	2	s	circle	green	c	green	Triangle	Circle
FG.17.10	salience	1282	Submitted	05/13/2020, 18:38:43	05/13/2020, 18:49:11	1	checkbox2 checkbox5	consent	2	2	B	richard	26-35	English	male	fluent	None	100	To see how people differ in responses	None	5222	1864	5571	9656	None	1,59E+12	d.2s2c.b.c	FG	FG.17	3	5	green.square	blue.circle	green.circle	o3	c	2	o2	circles	green	2	2	s	circle	green	c	green	Triangle	Circle
FG.17.2	salience	1283	Submitted	05/13/2020, 18:28:08	05/13/2020, 18:29:39	1	checkbox2 checkbox5	consent	2	2	B	robert	46-55	English	male	fluent	None	100	How people are influence by colors and shapes	None	6667	2092	11395	7527	None	1,59E+12	d.2s2c.b.c	FG	FG.17	3	5	green.square	blue.circle	green.circle	o3	c	1	o2	green	circles	2	2	c	green	circle	c	green	Triangle	Circle
FG.17.3	salience	1284	Submitted	05/13/2020, 18:28:00	05/13/2020, 18:30:15	1	checkbox2 checkbox5	consent	2	2	B	robert	46-55	English	male	fluent	None	89	Short term memory when engaged in a semi-involved activityf	None	12806	6010	12377	13592	None	1,59E+12	d.2s2c.b.c	FG	FG.17	3	5	green.square	blue.circle	green.circle	o3	s	2	o1	green	circles	2	2	s	circle	green	c	green	Triangle	Circle
FG.17.4	salience	1285	Submitted	05/13/2020, 19:00:13	05/13/2020, 19:01:30	1	checkbox2 checkbox5	consent	2	1	B	robert	18-25	English	female	fluent	None	80	None	None	26046	2238	5596	5957	None	1,59E+12	d.2s2c.b.c	FG	FG.17	3	5	green.square	blue.circle	green.circle	o3	c	1	o1	green	squares	2	1	s	circle	green	c	green	Triangle	Circle
FG.17.5	salience	1286	Submitted	05/13/2020, 18:27:57	05/13/2020, 18:28:52	1	checkbox2 checkbox5	consent	2	2	C	richard	18-25	English	female	fluent	None	100	what one would pick under pressure	None	3924	1722	9624	9508	None	1,59E+12	d.2s2c.b.c	FG	FG.17	3	5	green.square	blue.circle	green.circle	o3	s	1	o1	circles	green	2	2	c	green	circle	c	green	Triangle	Circle
FG.17.6	salience	1287	Submitted	05/13/2020, 19:21:29	05/13/2020, 19:23:12	1	checkbox2 checkbox5	consent	2	2	B	robert	26-35	English	male	fluent	None	100	Finding correlations and confirming a hypothesis	N/A	2139	1582	5762	14890	None	1,59E+12	d.2s2c.b.c	FG	FG.17	3	5	green.square	blue.circle	green.circle	o3	s	2	o1	green	circles	2	2	c	green	circle	c	green	Triangle	Circle
FG.17.7	salience	1288	Submitted	05/13/2020, 19:01:18	05/13/2020, 19:11:54	1	checkbox2 checkbox5	consent	2	2	B	robert	36-45	English	male	fluent	None	76	SELECT AN OBJECT	INTERESTING	26052	12233	11109	22249	None	1,59E+12	d.2s2c.b.c	FG	FG.17	3	5	green.square	blue.circle	green.circle	o3	s	2	o1	green	circles	2	2	s	circle	green	c	green	Triangle	Circle
FG.17.8	salience	1289	Submitted	05/13/2020, 18:28:00	05/13/2020, 18:29:33	1	checkbox1 checkbox2	consent	1	2	B	robert	26-35	English	female	fluent	None	35	Don't know	No	13934	2467	6359	23647	None	1,59E+12	d.2s2c.b.c	FG	FG.17	3	5	green.square	blue.circle	green.circle	o3	s	2	o2	blue	circles	1	2	s	circle	green	c	green	Triangle	Circle
FG.17.9	salience	1290	Submitted	05/13/2020, 18:27:59	05/13/2020, 18:40:19	1	checkbox5	consent	2	2	A	robert	26-35	English	female	fluent	None	100	Intuition	Nil	76710	5387	14174	16386	None	1,59E+12	d.2s2c.b.c	FG	FG.17	3	5	green.square	blue.circle	green.circle	o3	s	1	o1	circles	green	2	2	s	circle	green	c	green	Triangle	Circle
FG.18.1	salience	1291	Submitted	05/13/2020, 18:29:15	05/13/2020, 18:31:12	1	checkbox2 checkbox5	consent	2	2	B	robert	36-45	English	female	fluent	None	100	People's perceptions and choices.	None	10094	2625	6056	8618	None	1,59E+12	d.2s2c.b.c	FG	FG.18	3	6	blue.circle	green.square	green.circle	o3	s	1	o2	circles	green	2	2	c	green	circle	c	green	Triangle	Circle
FG.18.10	salience	1292	Submitted	05/13/2020, 18:35:44	05/13/2020, 18:49:00	1	checkbox2 checkbox5	consent	1	2	C	robert	36-45	English	male	fluent	None	100	How we make decisions based on limited information.	None.	218428	2048	6301	16000	None	1,59E+12	d.2s2c.b.c	FG	FG.18	3	6	blue.circle	green.square	green.circle	o3	c	2	o2	squares	green	1	2	s	circle	green	c	green	Triangle	Circle
FG.18.2	salience	1293	Submitted	05/13/2020, 18:28:00	05/13/2020, 18:34:39	1	checkbox2 checkbox5	consent	2	2	B	robert	36-45	English	male	fluent	None	90	I’m not sure	No	4422	2796	10143	13161	None	1,59E+12	d.2s2c.b.c	FG	FG.18	3	6	blue.circle	green.square	green.circle	o3	s	1	o2	circles	green	2	2	s	circle	green	c	green	Triangle	Circle
FG.18.3	salience	1294	Submitted	05/13/2020, 18:28:02	05/13/2020, 18:30:41	1	checkbox2 checkbox5	consent	2	2	B	robert	36-45	Chinese	male	fluent	None	100	It is about following directions.	No	45358	6240	10896	16324	None	1,59E+12	d.2s2c.b.c	FG	FG.18	3	6	blue.circle	green.square	green.circle	o3	s	1	o2	circles	green	2	2	s	circle	green	c	green	Triangle	Circle
FG.18.4	salience	1295	Submitted	05/13/2020, 18:58:49	05/13/2020, 18:59:50	1	checkbox2 checkbox5	consent	2	2	C	robert	26-35	English	male	fluent	None	77	Not sure	None	2086	6961	4634	9078	None	1,59E+12	d.2s2c.b.c	FG	FG.18	3	6	blue.circle	green.square	green.circle	o3	c	2	o1	circles	green	2	2	s	circle	green	c	green	Triangle	Circle
FG.18.5	salience	1296	Submitted	05/13/2020, 18:29:15	05/13/2020, 18:31:51	1	checkbox2 checkbox5	consent	2	2	B	robert	36-45	English	male	fluent	None	95	To be truthful I don't really know	thanks for the opportunity	9574	3576	11249	10110	None	1,59E+12	d.2s2c.b.c	FG	FG.18	3	6	blue.circle	green.square	green.circle	o3	s	2	o2	green	circles	2	2	c	green	circle	c	green	Triangle	Circle
FG.18.6	salience	1297	Submitted	05/13/2020, 18:29:55	05/13/2020, 18:31:31	1	checkbox2 checkbox5	consent	2	2	C	robert	26-35	Other	female	fluent	Indonesian	80	Accuracy	None	6869	4278	6306	23831	None	1,59E+12	d.2s2c.b.c	FG	FG.18	3	6	blue.circle	green.square	green.circle	o3	s	2	o2	green	circles	2	2	s	circle	green	c	green	Triangle	Circle
FG.18.7	salience	1298	Submitted	05/13/2020, 19:03:57	05/13/2020, 19:08:38	1	checkbox4 checkbox5	consent	2	1	B	robert	26-35	English	female	fluent	None	57	choices	None	21118	2264	8344	8208	None	1,59E+12	d.2s2c.b.c	FG	FG.18	3	6	blue.circle	green.square	green.circle	o3	c	1	o2	green	squares	2	1	s	circle	green	c	green	Triangle	Circle
FG.18.8	salience	1299	Submitted	05/13/2020, 18:28:01	05/13/2020, 18:28:44	1	checkbox2 checkbox5	consent	2	2	C	robert	18-25	English	female	fluent	None	22	unsure	None	2321	1168	6403	4622	None	1,59E+12	d.2s2c.b.c	FG	FG.18	3	6	blue.circle	green.square	green.circle	o3	c	2	o1	circles	green	2	2	c	green	circle	c	green	Triangle	Circle
FG.18.9	salience	1300	Submitted	05/13/2020, 18:28:04	05/13/2020, 18:28:55	1	checkbox2 checkbox5	consent	2	2	A	robert	26-35	English	male	fluent	None	100	I am not sure	None	2719	2535	6246	7482	None	1,59E+12	d.2s2c.b.c	FG	FG.18	3	6	blue.circle	green.square	green.circle	o3	c	2	o1	circles	green	2	2	c	green	circle	c	green	Triangle	Circle
FG.19.1	salience	1301	Submitted	05/13/2020, 18:28:05	05/13/2020, 18:29:10	1	checkbox2	consent	2	1	B	robert	36-45	English	female	fluent	None	88	visual preferences if we saw 2 of the same	None	2796	1960	6952	5032	None	1,59E+12	d.2s2c.b.c	FG	FG.19	4	1	green.square	green.circle	blue.square	o1	c	1	o2	green	circles	2	1	s	square	green	c	green	Triangle	Circle
FG.19.10	salience	1302	Submitted	05/13/2020, 18:29:27	05/13/2020, 18:30:44	1	checkbox2 checkbox5	consent	2	2	A	robert	26-35	English	male	fluent	None	100	not sure	no	2574	2440	7016	10808	None	1,59E+12	d.2s2c.b.c	FG	FG.19	4	1	green.square	green.circle	blue.square	o1	s	1	o2	squares	green	2	2	c	green	square	c	green	Triangle	Circle
FG.19.2	salience	1303	Submitted	05/13/2020, 18:30:22	05/13/2020, 18:31:51	1	checkbox2 checkbox5	consent	1	2	C	robert	46-55	English	female	fluent	None	95	Memory	None	10267	5040	8702	10092	None	1,59E+12	d.2s2c.b.c	FG	FG.19	4	1	green.square	green.circle	blue.square	o1	c	2	o2	circles	green	1	2	c	green	square	c	green	Triangle	Circle
FG.19.3	salience	1304	Submitted	05/13/2020, 18:28:04	05/13/2020, 18:32:50	1	checkbox2 checkbox5	consent	2	1	A	robert	26-35	English	female	good	None	99	About picking an object.	none	4556	3152	8493	10546	None	1,59E+12	d.2s2c.b.c	FG	FG.19	4	1	green.square	green.circle	blue.square	o1	c	1	o2	green	circles	2	1	c	green	square	c	green	Triangle	Circle
FG.19.4	salience	1305	Submitted	05/13/2020, 18:28:30	05/13/2020, 18:32:06	1	checkbox2 checkbox5	consent	1	2	B	robert	46-55	English	female	good	None	80	very interst in thr survey	good	15945	6809	73669	10749	None	1,59E+12	d.2s2c.b.c	FG	FG.19	4	1	green.square	green.circle	blue.square	o1	s	2	o2	green	squares	2	2	c	green	square	c	green	Triangle	Circle
FG.19.5	salience	1306	Submitted	05/13/2020, 18:28:04	05/13/2020, 18:30:00	1	checkbox2 checkbox5	consent	1	2	B	robert	18-25	English	female	fluent	None	100	Estimations	No	4425	1554	5212	8266	None	1,59E+12	d.2s2c.b.c	FG	FG.19	4	1	green.square	green.circle	blue.square	o1	c	2	o2	circles	green	1	2	c	green	square	c	green	Triangle	Circle
FG.19.6	salience	1307	Submitted	05/13/2020, 18:28:52	05/13/2020, 18:38:57	1	checkbox2 checkbox5	consent	2	2	B	robert	36-45	English	male	fluent	None	100	no idea	none	545071	5456	10832	14152	None	1,59E+12	d.2s2c.b.c	FG	FG.19	4	1	green.square	green.circle	blue.square	o1	s	1	o2	squares	green	2	2	s	square	green	c	green	Triangle	Circle
FG.19.7	salience	1308	Submitted	05/13/2020, 18:28:39	05/13/2020, 18:35:36	1	checkbox2 checkbox5	consent	2	2	C	robert	46-55	English	male	fluent	None	80	To measure how different people respond when they are unable to hear the command that was given to them.	None	36155	7045	19411	13042	None	1,59E+12	d.2s2c.b.c	FG	FG.19	4	1	green.square	green.circle	blue.square	o1	c	1	o3	green	squares	2	2	s	square	green	c	green	Triangle	Circle
FG.19.8	salience	1309	Submitted	05/13/2020, 18:29:13	05/13/2020, 18:31:06	1	checkbox2 checkbox5	consent	2	1	B	robert	26-35	English	male	fluent	None	81	Remembering information given an unrelated task	None	22564	4040	8151	17017	None	1,59E+12	d.2s2c.b.c	FG	FG.19	4	1	green.square	green.circle	blue.square	o1	c	1	o2	green	circles	2	1	s	square	green	c	green	Triangle	Circle
FG.19.9	salience	1310	Submitted	05/13/2020, 18:28:08	05/13/2020, 18:29:55	1	checkbox2 checkbox5	consent	2	1	C	robert	over65	English	male	fluent	None	100	Memory?	No	16022	6464	12052	15403	None	1,59E+12	d.2s2c.b.c	FG	FG.19	4	1	green.square	green.circle	blue.square	o1	c	1	o2	green	circles	2	1	c	green	square	c	green	Triangle	Circle
FG.2.1	salience	1311	Submitted	05/13/2020, 18:28:37	05/13/2020, 18:29:40	1	checkbox2 checkbox5	consent	2	2	C	robert	26-35	English	female	fluent	None	73	To determine my opinions on the subject	None	3680	2267	6228	9831	None	1,59E+12	d.2s2c.b.c	FG	FG.2	1	2	blue.circle	green.circle	blue.square	o1	c	1	o2	blue	circles	2	2	c	blue	circle	c	blue	Triangle	Circle
FG.2.10	salience	1312	Submitted	05/13/2020, 18:29:09	05/13/2020, 18:30:26	1	checkbox2 checkbox5	consent	1	2	C	robert	36-45	English	male	fluent	None	90	To try and guess what Robert was talking about	No thanks	7036	5081	8386	10870	None	1,59E+12	d.2s2c.b.c	FG	FG.2	1	2	blue.circle	green.circle	blue.square	o1	c	2	o3	squares	blue	1	2	c	blue	circle	c	blue	Triangle	Circle
FG.2.2	salience	1313	Submitted	05/13/2020, 18:28:23	05/13/2020, 18:38:38	1	checkbox2 checkbox5	consent	2	2	C	robert	36-45	English	female	fluent	None	92	It was fast and I'm not sure of the purpose.	None	5306	5207	7944	26704	None	1,59E+12	d.2s2c.b.c	FG	FG.2	1	2	blue.circle	green.circle	blue.square	o1	c	2	o2	circles	blue	2	2	c	blue	circle	c	blue	Triangle	Circle
FG.2.3	salience	1314	Submitted	05/13/2020, 18:28:09	05/13/2020, 18:32:41	1	checkbox2 checkbox5	consent	2	2	A	robert	26-35	English	male	fluent	None	83	Choosing items based on instructions	Thank you for the opportunity!	6632	3160	16308	9031	None	1,59E+12	d.2s2c.b.c	FG	FG.2	1	2	blue.circle	green.circle	blue.square	o1	c	2	o2	circles	blue	2	2	s	circle	blue	c	blue	Triangle	Circle
FG.2.4	salience	1315	Submitted	05/13/2020, 18:28:15	05/13/2020, 18:32:02	1	checkbox2	consent	2	2	A	robert	18-25	English	male	good	None	52	good	good	14561	5218	13599	19514	None	1,59E+12	d.2s2c.b.c	FG	FG.2	1	2	blue.circle	green.circle	blue.square	o1	c	2	o2	circles	blue	2	2	s	circle	blue	c	blue	Triangle	Circle
FG.2.5	salience	1316	Submitted	05/13/2020, 18:28:23	05/13/2020, 18:30:42	1	checkbox2 checkbox5	consent	2	1	A	richard	26-35	English	female	fluent	None	56	unknown	nope	14993	6289	8834	16033	None	1,59E+12	d.2s2c.b.c	FG	FG.2	1	2	blue.circle	green.circle	blue.square	o1	s	1	o2	circles	green	2	1	s	circle	blue	c	blue	Triangle	Circle
FG.2.6	salience	1317	Submitted	05/13/2020, 18:29:04	05/13/2020, 18:30:18	1	checkbox2 checkbox5	consent	2	2	B	robert	18-25	English	male	fluent	None	64	i dont know	nope	5742	2972	8381	8444	None	1,59E+12	d.2s2c.b.c	FG	FG.2	1	2	blue.circle	green.circle	blue.square	o1	c	1	o2	blue	circles	2	2	s	circle	blue	c	blue	Triangle	Circle
FG.2.7	salience	1318	Submitted	05/13/2020, 18:28:10	05/13/2020, 18:29:10	1	checkbox2 checkbox5	consent	2	2	B	robert	36-45	English	female	fluent	None	85	Categorizing objects?	None	2533	1784	6328	8560	None	1,59E+12	d.2s2c.b.c	FG	FG.2	1	2	blue.circle	green.circle	blue.square	o1	s	1	o3	circles	blue	2	2	s	circle	blue	c	blue	Triangle	Circle
FG.2.8	salience	1319	Submitted	05/13/2020, 18:28:20	05/13/2020, 18:30:03	1	checkbox2 checkbox5	consent	2	2	A	robert	36-45	English	male	fluent	None	100	shapes and colors	None	13445	3752	5932	13220	None	1,59E+12	d.2s2c.b.c	FG	FG.2	1	2	blue.circle	green.circle	blue.square	o1	c	1	o2	blue	circles	2	2	s	circle	blue	c	blue	Triangle	Circle
FG.2.9	salience	1320	Submitted	05/13/2020, 18:28:16	05/13/2020, 18:31:41	1	checkbox1 checkbox2	consent	2	2	B	robert	26-35	English	female	fluent	None	100	Reading Comprehension.	None	3906	978	6136	3596	None	1,59E+12	d.2s2c.b.c	FG	FG.2	1	2	blue.circle	green.circle	blue.square	o1	s	1	o3	circles	blue	2	2	s	circle	blue	c	blue	Triangle	Circle
FG.20.1	salience	1321	Submitted	05/13/2020, 18:28:12	05/13/2020, 18:30:10	1	checkbox2 checkbox5	consent	2	2	B	robert	36-45	English	female	fluent	None	86	To see if we were subconsciously influenced by the colors of the shapes	no other comments	13332	2423	8157	15270	None	1,59E+12	d.2s2c.b.c	FG	FG.20	4	2	green.square	blue.square	green.circle	o1	s	2	o3	green	squares	2	2	s	square	green	c	green	Triangle	Circle
FG.20.10	salience	1322	Submitted	05/13/2020, 18:28:12	05/13/2020, 18:29:17	1	checkbox2 checkbox5	consent	2	2	B	robert	46-55	English	male	fluent	None	95	Whether people prefer unique colors vs. unique shapes.	None	4741	2552	6376	7576	None	1,59E+12	d.2s2c.b.c	FG	FG.20	4	2	green.square	blue.square	green.circle	o1	s	2	o3	green	squares	2	2	s	square	green	c	green	Triangle	Circle
FG.20.2	salience	1323	Submitted	05/13/2020, 18:29:51	05/13/2020, 18:30:59	1	checkbox2 checkbox5	consent	1	2	B	robert	26-35	English	male	fluent	None	76	How we interpret choices	None	8864	2563	6439	7423	None	1,59E+12	d.2s2c.b.c	FG	FG.20	4	2	green.square	blue.square	green.circle	o1	s	2	o2	blue	squares	1	2	c	green	square	c	green	Triangle	Circle
FG.20.3	salience	1324	Submitted	05/13/2020, 18:29:09	05/13/2020, 18:30:47	1	checkbox2 checkbox5	consent	2	2	B	robert	46-55	English	female	fluent	None	98	Gut response to color choices	None	11261	4031	10642	13823	None	1,59E+12	d.2s2c.b.c	FG	FG.20	4	2	green.square	blue.square	green.circle	o1	c	1	o2	green	squares	2	2	c	green	square	c	green	Triangle	Circle
FG.20.4	salience	1325	Submitted	05/13/2020, 18:28:12	05/13/2020, 18:33:53	1	checkbox2	consent	2	1	C	william	18-25	English	male	fluent	None	54	good	no	41346	1962	15478	8880	None	1,59E+12	d.2s2c.b.c	FG	FG.20	4	2	green.square	blue.square	green.circle	o1	c	1	o3	green	circles	2	1	s	square	green	c	green	Triangle	Circle
FG.20.5	salience	1326	Submitted	05/13/2020, 18:29:56	05/13/2020, 18:34:38	1	checkbox2 checkbox5	consent	1	2	B	robert	18-25	English	male	fluent	None	65	To see what objects people are more likely to pick--possibly the ones that stand out the most.	Short and simple instructions.	8539	2361	7031	9360	None	1,59E+12	d.2s2c.b.c	FG	FG.20	4	2	green.square	blue.square	green.circle	o1	c	2	o3	circles	green	1	2	s	square	green	c	green	Triangle	Circle
FG.20.6	salience	1327	Submitted	05/13/2020, 18:28:16	05/13/2020, 18:31:10	1	checkbox2 checkbox5	consent	2	1	B	robert	46-55	Other	male	fluent	Nepali	78	People's ability to recall	None	25801	4353	13346	22358	None	1,59E+12	d.2s2c.b.c	FG	FG.20	4	2	green.square	blue.square	green.circle	o1	s	1	o2	squares	blue	2	1	c	green	square	c	green	Triangle	Circle
FG.20.7	salience	1328	Submitted	05/13/2020, 18:32:10	05/13/2020, 18:34:14	1	checkbox2 checkbox5	consent	2	2	B	robert	26-35	English	male	fluent	None	78	Perhaps about category hierarchy - about whether color or shape are perceived as the parent category relative to the other?	None	8043	2703	9901	25480	None	1,59E+12	d.2s2c.b.c	FG	FG.20	4	2	green.square	blue.square	green.circle	o1	c	1	o2	green	squares	2	2	s	square	green	c	green	Triangle	Circle
FG.20.8	salience	1329	Submitted	05/13/2020, 18:28:31	05/13/2020, 18:32:58	1	checkbox2 checkbox5	consent	2	1	B	robert	26-35	English	male	fluent	None	21	guessing	good	25002	4056	11621	13738	None	1,59E+12	d.2s2c.b.c	FG	FG.20	4	2	green.square	blue.square	green.circle	o1	c	1	o3	green	circles	2	1	c	green	square	c	green	Triangle	Circle
FG.20.9	salience	1330	Submitted	05/13/2020, 18:28:17	05/13/2020, 18:34:05	1	checkbox2 checkbox5	consent	2	1	A	robert	26-35	English	male	fluent	None	63	I'm not sure	None	4731	3088	6637	13300	None	1,59E+12	d.2s2c.b.c	FG	FG.20	4	2	green.square	blue.square	green.circle	o1	s	1	o2	squares	blue	2	1	c	green	square	c	green	Triangle	Circle
FG.21.1	salience	1331	Submitted	05/13/2020, 18:28:16	05/13/2020, 18:48:01	1	checkbox2 checkbox5	consent	2	1	A	robert	46-55	English	female	fluent	None	100	it is about how to evaluate IT	No Comments	20712	3401	8999	12744	None	1,59E+12	d.2s2c.b.c	FG	FG.21	4	3	green.circle	green.square	blue.square	o2	s	1	o3	squares	blue	2	1	c	green	square	c	green	Triangle	Circle
FG.21.10	salience	1332	Submitted	05/13/2020, 18:31:52	05/13/2020, 18:48:42	1	checkbox2 checkbox5	consent	2	2	B	robert	26-35	English	other	fluent	None	75	Interpretation based off previous experience.	None	22711	1432	4416	7632	None	1,59E+12	d.2s2c.b.c	FG	FG.21	4	3	green.circle	green.square	blue.square	o2	c	1	o3	green	squares	2	2	s	square	green	c	green	Triangle	Circle
FG.21.2	salience	1333	Submitted	05/13/2020, 18:28:20	05/13/2020, 18:29:39	1	checkbox2 checkbox5	consent	2	1	C	robert	46-55	English	female	fluent	None	100	Attention	None	8100	3536	10039	10976	None	1,59E+12	d.2s2c.b.c	FG	FG.21	4	3	green.circle	green.square	blue.square	o2	s	1	o3	squares	blue	2	1	c	green	square	c	green	Triangle	Circle
FG.21.3	salience	1334	Submitted	05/13/2020, 18:29:49	05/13/2020, 18:30:37	1	checkbox2 checkbox5	consent	2	2	A	robert	36-45	English	male	fluent	None	63	don't know	None	4148	1305	5375	8592	None	1,59E+12	d.2s2c.b.c	FG	FG.21	4	3	green.circle	green.square	blue.square	o2	c	1	o3	green	squares	2	2	s	square	green	c	green	Triangle	Circle
FG.21.4	salience	1335	Submitted	05/13/2020, 18:29:23	05/13/2020, 18:31:05	1	checkbox2 checkbox5	consent	1	2	A	robert	18-25	English	male	fluent	None	100	I think you wanted to get a general idea of how much a person will pick the odd object out of a bunch.	Thank you for allowing me to participate.	18597	4037	8164	10132	None	1,59E+12	d.2s2c.b.c	FG	FG.21	4	3	green.circle	green.square	blue.square	o2	c	2	o1	circles	green	1	2	c	green	square	c	green	Triangle	Circle
FG.21.5	salience	1336	Submitted	05/13/2020, 18:28:15	05/13/2020, 18:30:24	1	checkbox2 checkbox5	consent	2	2	B	robert	46-55	English	male	fluent	None	100	Attention to detail	None	28636	5984	16255	11786	None	1,59E+12	d.2s2c.b.c	FG	FG.21	4	3	green.circle	green.square	blue.square	o2	c	1	o3	green	squares	2	2	s	square	green	c	green	Triangle	Circle
FG.21.6	salience	1337	Submitted	05/13/2020, 18:28:40	05/13/2020, 18:31:04	1	checkbox2 checkbox5	consent	1	2	A	robert	18-25	English	male	fluent	None	86	I don't know	None	18654	4016	16112	27823	None	1,59E+12	d.2s2c.b.c	FG	FG.21	4	3	green.circle	green.square	blue.square	o2	c	2	o1	circles	green	1	2	c	green	square	c	green	Triangle	Circle
FG.21.7	salience	1338	Submitted	05/13/2020, 18:29:46	05/13/2020, 18:30:55	1	checkbox2 checkbox5	consent	1	2	B	robert	18-25	English	female	fluent	None	83	Not sure	No	3408	1552	4887	6047	None	1,59E+12	d.2s2c.b.c	FG	FG.21	4	3	green.circle	green.square	blue.square	o2	s	2	o3	blue	squares	1	2	c	green	square	c	green	Triangle	Circle
FG.21.8	salience	1339	Submitted	05/13/2020, 18:28:21	05/13/2020, 18:29:15	1	checkbox2 checkbox5	consent	1	2	B	robert	26-35	English	female	intermediate	None	85	Not sure	None	5480	1700	7404	4547	None	1,59E+12	d.2s2c.b.c	FG	FG.21	4	3	green.circle	green.square	blue.square	o2	c	2	o1	circles	green	1	2	c	green	square	c	green	Triangle	Circle
FG.21.9	salience	1340	Submitted	05/13/2020, 18:28:16	05/13/2020, 18:30:17	1	checkbox2 checkbox5	consent	2	2	B	robert	26-35	English	female	fluent	None	93	I am uncertain.	None, thanks.	5871	3811	6062	10440	None	1,59E+12	d.2s2c.b.c	FG	FG.21	4	3	green.circle	green.square	blue.square	o2	s	2	o1	green	squares	2	2	s	square	green	c	green	Triangle	Circle
FG.22.1	salience	1341	Submitted	05/13/2020, 18:29:46	05/13/2020, 18:31:10	1	checkbox2 checkbox5	consent	1	2	C	robert	26-35	English	male	fluent	None	100	Which object we thought Robert was talking about	n/a	9284	3013	8946	14600	None	1,59E+12	d.2s2c.b.c	FG	FG.22	4	4	blue.square	green.square	green.circle	o2	s	2	o1	blue	squares	1	2	c	green	square	c	green	Triangle	Circle
FG.22.10	salience	1342	Submitted	05/13/2020, 18:28:26	05/13/2020, 18:29:49	1	checkbox2 checkbox5	consent	2	1	B	robert	26-35	English	female	fluent	None	100	decision making and choices	None	15037	2817	6200	9262	None	1,59E+12	d.2s2c.b.c	FG	FG.22	4	4	blue.square	green.square	green.circle	o2	c	1	o3	green	circles	2	1	s	square	green	c	green	Triangle	Circle
FG.22.2	salience	1343	Submitted	05/13/2020, 19:01:34	05/13/2020, 19:09:23	1	checkbox2 checkbox5	consent	2	2	B	robert	26-35	English	male	fluent	None	86	I'm not sure.	None	8747	2945	6313	31249	None	1,59E+12	d.2s2c.b.c	FG	FG.22	4	4	blue.square	green.square	green.circle	o2	c	2	o1	squares	green	2	2	c	green	square	c	green	Triangle	Circle
FG.22.3	salience	1344	Submitted	05/13/2020, 18:28:23	05/13/2020, 18:30:00	1	checkbox2 checkbox5	consent	2	2	B	robert	36-45	English	female	fluent	None	87	This hit was about how we paid attention to information and picked out an object based on the information.	Thank you and good luck with your research!!!	5506	3272	8616	9585	None	1,59E+12	d.2s2c.b.c	FG	FG.22	4	4	blue.square	green.square	green.circle	o2	s	2	o3	green	squares	2	2	c	green	square	c	green	Triangle	Circle
FG.22.4	salience	1345	Submitted	05/13/2020, 18:30:22	05/13/2020, 18:33:57	1	checkbox2 checkbox5	consent	2	2	B	robert	18-25	English	female	fluent	None	100	guess based on current conditions	none	6226	4174	6913	8432	None	1,59E+12	d.2s2c.b.c	FG	FG.22	4	4	blue.square	green.square	green.circle	o2	s	2	o3	green	squares	2	2	s	square	green	c	green	Triangle	Circle
FG.22.5	salience	1346	Submitted	05/13/2020, 18:35:15	05/13/2020, 18:47:21	1	checkbox2 checkbox5	consent	2	1	C	robert	26-35	English	male	fluent	None	73	ABOUT PERSON CHARACTOR	GOOD	28346	40607	12456	9664	None	1,59E+12	d.2s2c.b.c	FG	FG.22	4	4	blue.square	green.square	green.circle	o2	c	1	o3	green	circles	2	1	c	green	square	c	green	Triangle	Circle
FG.22.6	salience	1347	Submitted	05/13/2020, 18:28:42	05/13/2020, 18:31:33	1	checkbox2 checkbox5	consent	2	1	A	robert	46-55	English	female	fluent	None	60	I'm not sure, and didn't know what Robert was expecting from me	None, but thank you!	31420	6076	31106	19239	None	1,59E+12	d.2s2c.b.c	FG	FG.22	4	4	blue.square	green.square	green.circle	o2	c	1	o3	green	circles	2	1	s	square	green	c	green	Triangle	Circle
FG.22.7	salience	1348	Submitted	05/13/2020, 18:28:57	05/13/2020, 18:29:48	1	checkbox2 checkbox5	consent	2	2	C	robert	36-45	English	female	fluent	None	100	no idea	none	7298	2720	6696	6702	None	1,59E+12	d.2s2c.b.c	FG	FG.22	4	4	blue.square	green.square	green.circle	o2	s	2	o3	green	squares	2	2	s	square	green	c	green	Triangle	Circle
FG.22.8	salience	1349	Submitted	05/13/2020, 18:35:19	05/13/2020, 18:59:29	1	checkbox1 checkbox5	consent	1	2	A	robert	36-45	English	male	fluent	None	64	perceptions	None	3216	1601	6504	124281	None	1,59E+12	d.2s2c.b.c	FG	FG.22	4	4	blue.square	green.square	green.circle	o2	c	2	o1	squares	green	2	2	c	green	square	c	green	Triangle	Circle
FG.22.9	salience	1350	Submitted	05/13/2020, 18:30:15	05/13/2020, 18:32:07	1	checkbox2 checkbox5	consent	2	2	C	robert	36-45	English	male	fluent	None	100	i think this is collect the information	nice	22234	14727	6694	7867	None	1,59E+12	d.2s2c.b.c	FG	FG.22	4	4	blue.square	green.square	green.circle	o2	c	1	o1	green	squares	2	2	c	green	square	c	green	Triangle	Circle
FG.23.1	salience	1351	Submitted	05/13/2020, 18:28:28	05/13/2020, 18:29:53	1	checkbox2 checkbox5	consent	2	2	B	robert	46-55	English	male	fluent	None	82	I do not know,	Fun	23362	2600	8219	6469	None	1,59E+12	d.2s2c.b.c	FG	FG.23	4	5	green.circle	blue.square	green.square	o3	s	2	o1	green	squares	2	2	c	green	square	c	green	Triangle	Circle
FG.23.10	salience	1352	Submitted	05/13/2020, 18:29:50	05/13/2020, 18:32:35	1	checkbox2 checkbox5	consent	1	2	B	robert	36-45	English	female	fluent	None	100	paying attention and picking an object	Thank You!	20286	5659	11119	38402	None	1,59E+12	d.2s2c.b.c	FG	FG.23	4	5	green.circle	blue.square	green.square	o3	s	2	o2	blue	squares	1	2	s	square	green	c	green	Triangle	Circle
FG.23.2	salience	1353	Submitted	05/13/2020, 18:29:00	05/13/2020, 18:30:20	1	checkbox2 checkbox5	consent	2	2	B	robert	26-35	English	male	fluent	None	80	This HIT was about communication through difficulty and distraction, as well as paying attention.	none	4507	2309	6958	6453	None	1,59E+12	d.2s2c.b.c	FG	FG.23	4	5	green.circle	blue.square	green.square	o3	c	2	o2	squares	green	2	2	s	square	green	c	green	Triangle	Circle
FG.23.3	salience	1354	Submitted	05/13/2020, 18:29:50	05/13/2020, 18:31:20	1	checkbox2 checkbox5	consent	1	2	B	robert	36-45	English	male	fluent	None	98	No idea	good survey	16972	2744	7857	11279	None	1,59E+12	d.2s2c.b.c	FG	FG.23	4	5	green.circle	blue.square	green.square	o3	s	2	o2	blue	squares	1	2	c	green	square	c	green	Triangle	Circle
FG.23.4	salience	1355	Submitted	05/13/2020, 18:30:26	05/13/2020, 18:32:24	1	checkbox2 checkbox5	consent	2	2	B	robert	46-55	English	male	fluent	None	100	I have no idea.	No	6405	78	11829	54304	None	1,59E+12	d.2s2c.b.c	FG	FG.23	4	5	green.circle	blue.square	green.square	o3	c	2	o2	squares	green	2	2	s	square	green	c	green	Triangle	Circle
FG.23.5	salience	1356	Submitted	05/13/2020, 18:29:46	05/13/2020, 18:31:00	1	checkbox2 checkbox5	consent	2	1	B	robert	26-35	English	male	fluent	None	100	None	None	15339	3501	9187	11642	None	1,59E+12	d.2s2c.b.c	FG	FG.23	4	5	green.circle	blue.square	green.square	o3	s	1	o2	squares	blue	2	1	c	green	square	c	green	Triangle	Circle
FG.23.6	salience	1357	Submitted	05/13/2020, 18:28:42	05/13/2020, 18:37:05	1	checkbox5	consent	1	2	B	robert	26-35	English	male	fluent	None	99	robot	good	9519	5439	14288	6647	None	1,59E+12	d.2s2c.b.c	FG	FG.23	4	5	green.circle	blue.square	green.square	o3	s	2	o2	blue	squares	1	2	s	square	green	c	green	Triangle	Circle
FG.23.7	salience	1358	Submitted	05/13/2020, 18:29:56	05/13/2020, 18:39:11	1	checkbox2 checkbox5	consent	2	1	B	robert	36-45	English	male	fluent	None	73	Perception	None	13545	8257	4883	502105	None	1,59E+12	d.2s2c.b.c	FG	FG.23	4	5	green.circle	blue.square	green.square	o3	c	1	o1	green	circles	2	1	c	green	square	c	green	Triangle	Circle
FG.23.8	salience	1359	Submitted	05/13/2020, 18:34:22	05/13/2020, 18:38:48	1	checkbox2 checkbox5	consent	1	2	B	robert	36-45	English	male	fluent	None	90	Picking the right color	No comment	10206	4621	13607	14580	None	1,59E+12	d.2s2c.b.c	FG	FG.23	4	5	green.circle	blue.square	green.square	o3	c	2	o1	circles	green	1	2	s	square	green	c	green	Triangle	Circle
FG.23.9	salience	1360	Submitted	05/13/2020, 18:50:17	05/13/2020, 18:59:56	1	checkbox2 checkbox5	consent	2	2	C	robert	26-35	English	male	fluent	None	90	Maybe the level of observation of other things when given a direct task?	None	13571	3848	6582	9912	None	1,59E+12	d.2s2c.b.c	FG	FG.23	4	5	green.circle	blue.square	green.square	o3	c	2	o2	squares	green	2	2	s	square	green	c	green	Triangle	Circle
FG.24.1	salience	1361	Submitted	05/13/2020, 18:28:24	05/13/2020, 18:30:46	1	checkbox2 checkbox5	consent	2	0	B	robert	36-45	English	female	fluent	None	79	perceptions	None	11931	9102	6941	11071	None	1,59E+12	d.2s2c.b.c	FG	FG.24	4	6	blue.square	green.circle	green.square	o3	c	1	o2	green	circles	2	1	s	square	green	c	green	Triangle	Circle
FG.24.10	salience	1362	Submitted	05/13/2020, 18:29:57	05/13/2020, 18:31:11	1	checkbox2 checkbox5	consent	2	1	B	robert	18-25	English	male	fluent	None	100	finding object	no	9579	4915	8344	3456	None	1,59E+12	d.2s2c.b.c	FG	FG.24	4	6	blue.square	green.circle	green.square	o3	c	1	o2	green	circles	2	1	s	square	green	c	green	Triangle	Circle
FG.24.2	salience	1363	Submitted	05/13/2020, 18:28:30	05/13/2020, 18:29:19	1	checkbox2 checkbox5	consent	2	2	C	robert	36-45	English	male	fluent	None	71	I liked it	No	3075	2290	5714	8263	None	1,59E+12	d.2s2c.b.c	FG	FG.24	4	6	blue.square	green.circle	green.square	o3	c	2	o1	squares	green	2	2	c	green	square	c	green	Triangle	Circle
FG.24.3	salience	1364	Submitted	05/13/2020, 18:29:28	05/13/2020, 18:31:11	1	checkbox2 checkbox5	consent	2	1	C	robert	18-25	English	male	fluent	None	100	Probability	None	9340	3501	4926	16130	None	1,59E+12	d.2s2c.b.c	FG	FG.24	4	6	blue.square	green.circle	green.square	o3	c	1	o2	green	circles	2	1	s	square	green	c	green	Triangle	Circle
FG.24.4	salience	1365	Submitted	05/13/2020, 18:28:47	05/13/2020, 18:29:59	1	checkbox2 checkbox5	consent	1	2	B	richard	36-45	English	female	fluent	None	100	Seeing how well people remember things.	This was fun!	3436	2452	7962	9982	None	1,59E+12	d.2s2c.b.c	FG	FG.24	4	6	blue.square	green.circle	green.square	o3	s	2	o1	blue	squares	1	2	s	square	green	c	green	Triangle	Circle
FG.24.5	salience	1366	Submitted	05/13/2020, 18:28:44	05/13/2020, 18:31:36	1	checkbox2 checkbox5	consent	2	1	A	robert	18-25	English	male	fluent	None	100	I think this HIT was testing what object a person would most likely pick.	I enjoyed it.	69243	2286	15126	31464	None	1,59E+12	d.2s2c.b.c	FG	FG.24	4	6	blue.square	green.circle	green.square	o3	s	1	o1	squares	blue	2	1	s	square	green	c	green	Triangle	Circle
FG.24.6	salience	1367	Submitted	05/13/2020, 18:28:27	05/13/2020, 18:31:04	1	checkbox2 checkbox5	consent	2	2	A	robert	26-35	English	male	fluent	None	39	Memory retention	None simple survey	32673	12336	16998	26745	None	1,59E+12	d.2s2c.b.c	FG	FG.24	4	6	blue.square	green.circle	green.square	o3	s	1	o2	squares	green	2	2	c	green	square	c	green	Triangle	Circle
FG.24.7	salience	1368	Submitted	05/13/2020, 18:28:37	05/13/2020, 18:29:32	1	checkbox2 checkbox5	consent	2	1	B	robert	26-35	English	female	fluent	None	65	I have no idea.	None	4924	1568	6103	7735	None	1,59E+12	d.2s2c.b.c	FG	FG.24	4	6	blue.square	green.circle	green.square	o3	c	1	o2	green	circles	2	1	c	green	square	c	green	Triangle	Circle
FG.24.8	salience	1369	Submitted	05/13/2020, 18:29:38	05/13/2020, 18:42:06	1	checkbox2 checkbox5	consent	2	2	A	robert	18-25	English	male	good	None	83	None	GOOD	82813	5161	18443	6511	None	1,59E+12	d.2s2c.b.c	FG	FG.24	4	6	blue.square	green.circle	green.square	o3	s	2	o2	green	squares	2	2	s	square	green	c	green	Triangle	Circle
FG.24.9	salience	1370	Submitted	05/13/2020, 18:29:28	05/13/2020, 18:31:01	1	checkbox2 checkbox5	consent	2	1	A	robert	26-35	English	male	fluent	None	70	How human users view an avatar.	N/A	11948	4415	8399	14083	None	1,59E+12	d.2s2c.b.c	FG	FG.24	4	6	blue.square	green.circle	green.square	o3	s	1	o1	squares	blue	2	1	s	square	green	c	green	Triangle	Circle
FG.3.1	salience	1371	Submitted	05/13/2020, 18:59:03	05/13/2020, 19:01:44	1	checkbox2 checkbox5	consent	2	2	B	robert	36-45	English	female	fluent	None	100	Attention survey	Thank you and stay safe!	20010	2919	7224	12481	None	1,59E+12	d.2s2c.b.c	FG	FG.3	1	3	blue.square	blue.circle	green.circle	o2	c	1	o3	blue	circles	2	2	c	blue	circle	c	blue	Triangle	Circle
FG.3.10	salience	1372	Submitted	05/13/2020, 18:29:55	05/13/2020, 18:33:40	1	checkbox2 checkbox5	consent	1	2	C	robert	36-45	English	male	fluent	None	100	Unsure	None	7403	175680	5832	9288	None	1,59E+12	d.2s2c.b.c	FG	FG.3	1	3	blue.square	blue.circle	green.circle	o2	s	2	o3	green	circles	1	2	c	blue	circle	c	blue	Triangle	Circle
FG.3.2	salience	1373	Submitted	05/13/2020, 18:29:08	05/13/2020, 18:57:54	1	checkbox2 checkbox5	consent	2	1	B	robert	26-35	English	male	fluent	None	82	To get an idea of how we perceive information if it is hazy.	None	1202827	1864	9680	8816	None	1,59E+12	d.2s2c.b.c	FG	FG.3	1	3	blue.square	blue.circle	green.circle	o2	s	1	o3	circles	green	2	1	c	blue	circle	c	blue	Triangle	Circle
FG.3.3	salience	1374	Submitted	05/13/2020, 18:28:30	05/13/2020, 18:36:11	1	checkbox2 checkbox5	consent	2	1	A	robert	26-35	English	male	fluent	None	87	Trying to guess which object we thought Robert wanted.	None	6037	1822	5440	4599	None	1,59E+12	d.2s2c.b.c	FG	FG.3	1	3	blue.square	blue.circle	green.circle	o2	c	1	o1	blue	squares	2	1	c	blue	circle	c	blue	Triangle	Circle
FG.3.4	salience	1375	Submitted	05/13/2020, 18:30:01	05/13/2020, 18:51:46	1	checkbox2 checkbox5	consent	1	2	C	richard	36-45	English	male	fluent	None	63	Uncertain	None	868057	8532	8575	18040	None	1,59E+12	d.2s2c.b.c	FG	FG.3	1	3	blue.square	blue.circle	green.circle	o2	s	2	o3	green	circles	1	2	c	blue	circle	c	blue	Triangle	Circle
FG.3.5	salience	1376	Submitted	05/13/2020, 18:28:28	05/13/2020, 18:29:59	1	checkbox2 checkbox5	consent	2	2	B	richard	26-35	English	male	fluent	None	80	To see how much you were paying attention and what you could recollect while be slightly distracted.	None	15346	2696	5448	11564	None	1,59E+12	d.2s2c.b.c	FG	FG.3	1	3	blue.square	blue.circle	green.circle	o2	s	1	o1	circles	blue	2	2	s	circle	blue	c	blue	Triangle	Circle
FG.3.6	salience	1377	Submitted	05/13/2020, 18:52:46	05/13/2020, 18:54:24	1	checkbox1 checkbox2	consent	2	2	B	robert	18-25	English	male	fluent	None	91	Are people attentitive when interacting with chat bots	None	4432	2683	6502	6987	None	1,59E+12	d.2s2c.b.c	FG	FG.3	1	3	blue.square	blue.circle	green.circle	o2	s	2	o1	blue	circles	2	2	c	blue	circle	c	blue	Triangle	Circle
FG.3.7	salience	1378	Submitted	05/13/2020, 18:28:54	05/13/2020, 18:30:46	1	checkbox2 checkbox5	consent	2	2	C	robert	36-45	English	female	fluent	None	100	About making choice	none	13687	4115	12397	16043	None	1,59E+12	d.2s2c.b.c	FG	FG.3	1	3	blue.square	blue.circle	green.circle	o2	c	2	o3	circles	blue	2	2	c	blue	circle	c	blue	Triangle	Circle
FG.3.8	salience	1379	Submitted	05/13/2020, 18:29:44	05/13/2020, 18:30:58	1	checkbox2 checkbox5	consent	2	1	A	robert	26-35	English	male	fluent	None	12	I don't know	None	5947	9624	5798	14674	None	1,59E+12	d.2s2c.b.c	FG	FG.3	1	3	blue.square	blue.circle	green.circle	o2	s	1	o3	circles	green	2	1	s	circle	blue	c	blue	Triangle	Circle
FG.3.9	salience	1380	Submitted	05/13/2020, 18:29:09	05/13/2020, 18:31:15	1	checkbox2 checkbox5	consent	2	2	B	robert	26-35	English	male	fluent	None	19	not sure really. what object we would pick given the order they were presented or their shape or color?	no	10521	2536	8432	13328	None	1,59E+12	d.2s2c.b.c	FG	FG.3	1	3	blue.square	blue.circle	green.circle	o2	s	1	o1	circles	blue	2	2	c	blue	circle	c	blue	Triangle	Circle
FG.4.1	salience	1381	Submitted	05/13/2020, 18:29:54	05/13/2020, 18:52:12	1	checkbox2 checkbox5	consent	2	2	B	robert	26-35	English	male	fluent	None	77	To know if am paying attention and if i can differentiate color.	None	4295	5078	19102	16327	None	1,59E+12	d.2s2c.b.c	FG	FG.4	1	4	green.circle	blue.circle	blue.square	o2	c	2	o1	circles	blue	2	2	c	blue	circle	c	blue	Triangle	Circle
FG.4.10	salience	1382	Submitted	05/13/2020, 18:29:06	05/13/2020, 18:30:12	1	checkbox2 checkbox5	consent	2	1	B	robert	56-65	English	female	fluent	None	60	unknown	thanks for paying generously!	5221	4536	6851	7197	None	1,59E+12	d.2s2c.b.c	FG	FG.4	1	4	green.circle	blue.circle	blue.square	o2	c	1	o3	blue	squares	2	1	c	blue	circle	c	blue	Triangle	Circle
FG.4.2	salience	1383	Submitted	05/13/2020, 18:28:35	05/13/2020, 18:29:19	1	checkbox2 checkbox5	consent	2	2	B	robert	36-45	English	male	fluent	None	98	no idea	no	3811	2213	4824	7580	None	1,59E+12	d.2s2c.b.c	FG	FG.4	1	4	green.circle	blue.circle	blue.square	o2	c	2	o1	circles	blue	2	2	c	blue	circle	c	blue	Triangle	Circle
FG.4.3	salience	1384	Submitted	05/13/2020, 18:28:55	05/13/2020, 18:30:10	1	checkbox2 checkbox5	consent	2	2	A	robert	46-55	English	female	fluent	None	52	memory	no	8280	3314	6492	12032	None	1,59E+12	d.2s2c.b.c	FG	FG.4	1	4	green.circle	blue.circle	blue.square	o2	s	1	o3	circles	blue	2	2	c	blue	circle	c	blue	Triangle	Circle
FG.4.4	salience	1385	Submitted	05/13/2020, 18:29:52	05/13/2020, 18:30:42	1	checkbox2 checkbox5	consent	2	2	A	robert	26-35	English	female	fluent	None	76	Unsure	None	2663	1751	5592	10704	None	1,59E+12	d.2s2c.b.c	FG	FG.4	1	4	green.circle	blue.circle	blue.square	o2	s	1	o3	circles	blue	2	2	s	circle	blue	c	blue	Triangle	Circle
FG.4.5	salience	1386	Submitted	05/13/2020, 18:28:42	05/13/2020, 18:40:45	1	checkbox2 checkbox5	consent	2	1	A	robert	36-45	English	female	fluent	None	100	Know about customer decision ability.	none	19272	8681	19917	12513	None	1,59E+12	d.2s2c.b.c	FG	FG.4	1	4	green.circle	blue.circle	blue.square	o2	s	1	o1	circles	green	2	1	c	blue	circle	c	blue	Triangle	Circle
FG.4.6	salience	1387	Submitted	05/13/2020, 18:28:39	05/13/2020, 18:29:57	1	checkbox2	consent	1	2	B	robert	26-35	English	female	fluent	None	100	NICE	None	14163	5531	7503	6305	None	1,59E+12	d.2s2c.b.c	FG	FG.4	1	4	green.circle	blue.circle	blue.square	o2	s	2	o1	green	circles	1	2	s	circle	blue	c	blue	Triangle	Circle
FG.4.7	salience	1388	Submitted	05/13/2020, 18:30:37	05/13/2020, 18:32:40	1	checkbox2 checkbox5	consent	2	2	C	robert	46-55	English	female	fluent	None	100	what object was Robert refering to	None	3809	3760	9832	13120	None	1,59E+12	d.2s2c.b.c	FG	FG.4	1	4	green.circle	blue.circle	blue.square	o2	c	2	o1	circles	blue	2	2	s	circle	blue	c	blue	Triangle	Circle
FG.4.8	salience	1389	Submitted	05/13/2020, 18:28:46	05/13/2020, 18:30:25	1	checkbox2 checkbox5	consent	2	2	B	robert	46-55	English	male	fluent	None	83	How people will assume objects are desireable based upon a lack of real evidence.	none	13142	2382	11623	8516	None	1,59E+12	d.2s2c.b.c	FG	FG.4	1	4	green.circle	blue.circle	blue.square	o2	c	2	o1	circles	blue	2	2	c	blue	circle	c	blue	Triangle	Circle
FG.4.9	salience	1390	Submitted	05/13/2020, 18:33:51	05/13/2020, 18:49:46	1	checkbox2 checkbox5	consent	2	2	A	robert	26-35	English	male	fluent	None	100	I have no idea	None	7085	1999	7652	14503	None	1,59E+12	d.2s2c.b.c	FG	FG.4	1	4	green.circle	blue.circle	blue.square	o2	s	1	o3	circles	blue	2	2	c	blue	circle	c	blue	Triangle	Circle
FG.5.1	salience	1391	Submitted	05/13/2020, 18:28:41	05/13/2020, 18:33:10	1	checkbox2 checkbox5	consent	2	2	C	robert	36-45	English	female	fluent	None	80	Not quite sure to be honest.	None	26694	22179	12394	31724	None	1,59E+12	d.2s2c.b.c	FG	FG.5	1	5	blue.square	green.circle	blue.circle	o3	s	1	o1	circles	blue	2	2	c	blue	circle	c	blue	Triangle	Circle
FG.5.10	salience	1392	Submitted	05/13/2020, 18:31:49	05/13/2020, 18:50:28	1	checkbox2 checkbox5	consent	1	2	B	robert	46-55	English	female	fluent	None	91	The study was about pick an object.	Good	36975	7167	33177	7945	None	1,59E+12	d.2s2c.b.c	FG	FG.5	1	5	blue.square	green.circle	blue.circle	o3	s	2	o2	green	circles	1	2	c	blue	circle	c	blue	Triangle	Circle
FG.5.2	salience	1393	Submitted	05/13/2020, 18:29:43	05/13/2020, 18:35:55	1	checkbox2 checkbox5	consent	1	2	A	richard	46-55	English	male	fluent	None	55	I'm not sure, it had to do with how I viewed, and selected, the colored shapes.	None	14409	2702	7676	14712	None	1,59E+12	d.2s2c.b.c	FG	FG.5	1	5	blue.square	green.circle	blue.circle	o3	s	2	o2	green	circles	1	2	s	circle	blue	c	blue	Triangle	Circle
FG.5.3	salience	1394	Submitted	05/13/2020, 18:31:54	05/13/2020, 18:33:00	1	checkbox2 checkbox5	consent	2	1	B	richard	26-35	English	female	fluent	None	63	Memory	None	5603	2736	7417	10881	None	1,59E+12	d.2s2c.b.c	FG	FG.5	1	5	blue.square	green.circle	blue.circle	o3	c	1	o1	blue	squares	2	1	c	blue	circle	c	blue	Triangle	Circle
FG.5.4	salience	1395	Submitted	05/13/2020, 18:29:39	05/13/2020, 18:48:32	1	checkbox2 checkbox5	consent	1	2	B	robert	18-25	English	male	fluent	None	100	INTERESTING	GOOD	45673	7890	72610	20634	None	1,59E+12	d.2s2c.b.c	FG	FG.5	1	5	blue.square	green.circle	blue.circle	o3	c	2	o1	squares	blue	1	2	c	blue	circle	c	blue	Triangle	Circle
FG.5.5	salience	1396	Submitted	05/13/2020, 18:28:35	05/13/2020, 18:29:32	1	checkbox2 checkbox5	consent	1	2	C	robert	26-35	English	male	fluent	None	61	Which shapes you like better	No	2498	2078	4710	10561	None	1,59E+12	d.2s2c.b.c	FG	FG.5	1	5	blue.square	green.circle	blue.circle	o3	c	2	o1	squares	blue	1	2	c	blue	circle	c	blue	Triangle	Circle
FG.5.6	salience	1397	Submitted	05/13/2020, 18:30:02	05/13/2020, 18:31:36	1	checkbox2 checkbox5	consent	2	1	B	robert	26-35	English	male	fluent	None	79	I have no idea.	No.	18445	2580	22245	10331	None	1,59E+12	d.2s2c.b.c	FG	FG.5	1	5	blue.square	green.circle	blue.circle	o3	s	1	o2	circles	green	2	1	c	blue	circle	c	blue	Triangle	Circle
FG.5.7	salience	1398	Submitted	05/13/2020, 18:28:56	05/13/2020, 18:33:29	1	checkbox2 checkbox5	consent	3	2	B	robert	26-35	English	male	good	None	100	nothing	good	14352	10590	19142	9091	None	1,59E+12	d.2s2c.b.c	FG	FG.5	1	5	blue.square	green.circle	blue.circle	o3	s	2	o2	green	circles	1	2	s	circle	blue	c	blue	Triangle	Circle
FG.5.8	salience	1399	Submitted	05/13/2020, 18:34:19	05/13/2020, 18:36:18	1	checkbox2	consent	2	3	B	richard	18-25	English	male	fluent	None	72	interesting	nothing	4537	2457	9298	3695	None	1,59E+12	d.2s2c.b.c	FG	FG.5	1	5	blue.square	green.circle	blue.circle	o3	c	2	o2	circles	blue	2	2	c	blue	circle	c	blue	Triangle	Circle
FG.5.9	salience	1400	Submitted	05/13/2020, 18:28:37	05/13/2020, 18:33:42	1	checkbox2 checkbox5	consent	2	1	A	robert	26-35	English	female	fluent	None	87	None	None	16150	2208	5903	7146	None	1,59E+12	d.2s2c.b.c	FG	FG.5	1	5	blue.square	green.circle	blue.circle	o3	s	1	o2	circles	green	2	1	c	blue	circle	c	blue	Triangle	Circle
FG.6.1	salience	1401	Submitted	05/13/2020, 18:29:28	05/13/2020, 18:31:05	1	checkbox1 checkbox2 checkbox5	consent	2	1	B	robert	18-25	English	female	fluent	None	100	Memory	None	4576	2723	7401	13676	None	1,59E+12	d.2s2c.b.c	FG	FG.6	1	6	green.circle	blue.square	blue.circle	o3	c	1	o2	blue	squares	2	1	c	blue	circle	c	blue	Triangle	Circle
FG.6.10	salience	1402	Submitted	05/13/2020, 18:28:41	05/13/2020, 18:29:49	1	checkbox2 checkbox5	consent	2	2	B	robert	36-45	English	male	fluent	None	93	The HIT is about how we think what others are trying to say.	none	3054	1625	5721	7103	None	1,59E+12	d.2s2c.b.c	FG	FG.6	1	6	green.circle	blue.square	blue.circle	o3	s	2	o2	blue	circles	2	2	s	circle	blue	c	blue	Triangle	Circle
FG.6.2	salience	1403	Submitted	05/13/2020, 18:31:59	05/13/2020, 18:35:25	1	checkbox2 checkbox5	consent	2	2	B	robert	18-25	English	female	good	None	79	guessing and using logic	fun	2193	3964	5111	10882	None	1,59E+12	d.2s2c.b.c	FG	FG.6	1	6	green.circle	blue.square	blue.circle	o3	c	2	o1	circles	blue	2	2	c	blue	circle	c	blue	Triangle	Circle
FG.6.3	salience	1404	Submitted	05/13/2020, 18:28:51	05/13/2020, 18:31:05	1	checkbox2 checkbox5	consent	2	2	B	robert	56-65	English	female	fluent	None	100	Perceptions of objects	None	4349	4937	15876	18488	None	1,59E+12	d.2s2c.b.c	FG	FG.6	1	6	green.circle	blue.square	blue.circle	o3	s	1	o2	circles	blue	2	2	s	circle	blue	c	blue	Triangle	Circle
FG.6.4	salience	1405	Submitted	05/13/2020, 18:30:00	05/13/2020, 18:31:21	1	checkbox2 checkbox5	consent	2	2	A	robert	18-25	English	male	fluent	None	100	I think this HIT was to test how the participants would pick when given a choice between 3 objects.	None	5063	2314	5965	12466	None	1,59E+12	d.2s2c.b.c	FG	FG.6	1	6	green.circle	blue.square	blue.circle	o3	c	1	o1	blue	circles	2	2	s	circle	blue	c	blue	Triangle	Circle
FG.6.5	salience	1406	Submitted	05/13/2020, 18:29:15	05/13/2020, 18:31:14	1	checkbox2 checkbox5	consent	2	2	C	robert	26-35	Chinese	female	good	None	100	Why we think and make choices in the way that we do.	None	32616	2167	5643	7830	None	1,59E+12	d.2s2c.b.c	FG	FG.6	1	6	green.circle	blue.square	blue.circle	o3	s	1	o2	circles	blue	2	2	c	blue	circle	c	blue	Triangle	Circle
FG.6.6	salience	1407	Submitted	05/13/2020, 19:00:40	05/13/2020, 19:01:31	1	checkbox2 checkbox5	consent	2	2	A	robert	18-25	English	male	fluent	None	100	Perceptions and colors	None	1810	2872	4769	7592	None	1,59E+12	d.2s2c.b.c	FG	FG.6	1	6	green.circle	blue.square	blue.circle	o3	s	2	o2	blue	circles	2	2	c	blue	circle	c	blue	Triangle	Circle
FG.6.7	salience	1408	Submitted	05/13/2020, 18:28:49	05/13/2020, 18:31:19	1	checkbox2 checkbox5	consent	2	2	A	robert	18-25	English	male	fluent	None	66	good	interesting	16641	6248	24303	24336	None	1,59E+12	d.2s2c.b.c	FG	FG.6	1	6	green.circle	blue.square	blue.circle	o3	c	2	o1	circles	blue	2	2	s	circle	blue	c	blue	Triangle	Circle
FG.6.8	salience	1409	Submitted	05/13/2020, 18:37:48	05/13/2020, 18:46:33	1	checkbox2 checkbox5	consent	2	1	C	robert	18-25	English	female	fluent	None	26	I don't know	None	4845	1721	4897	15067	None	1,59E+12	d.2s2c.b.c	FG	FG.6	1	6	green.circle	blue.square	blue.circle	o3	s	1	o1	circles	green	2	1	s	circle	blue	c	blue	Triangle	Circle
FG.6.9	salience	1410	Submitted	05/13/2020, 18:28:55	05/13/2020, 18:42:12	1	checkbox1 checkbox2	consent	2	1	B	richard	26-35	English	male	fluent	None	100	not sure	None	756829	1704	9028	1938	None	1,59E+12	d.2s2c.b.c	FG	FG.6	1	6	green.circle	blue.square	blue.circle	o3	s	1	o1	circles	green	2	1	c	blue	circle	c	blue	Triangle	Circle
FG.7.1	salience	1411	Submitted	05/13/2020, 18:29:05	05/13/2020, 18:31:37	1	checkbox2 checkbox5	consent	1	2	C	robert	26-35	English	female	fluent	None	86	How we see different objects.	None	23885	7606	9742	7921	None	1,59E+12	d.2s2c.b.c	FG	FG.7	2	1	blue.square	blue.circle	green.square	o1	s	2	o3	green	squares	1	2	s	square	blue	c	blue	Triangle	Circle
FG.7.10	salience	1412	Submitted	05/13/2020, 18:28:51	05/13/2020, 18:42:11	1	checkbox5	consent	2	1	C	robert	26-35	English	male	fluent	None	69	good	good surevey	33727	4199	21231	13340	None	1,59E+12	d.2s2c.b.c	FG	FG.7	2	1	blue.square	blue.circle	green.square	o1	s	1	o3	squares	green	2	1	c	blue	square	c	blue	Triangle	Circle
FG.7.2	salience	1413	Submitted	05/13/2020, 18:32:27	05/13/2020, 18:33:48	1	checkbox2 checkbox5	consent	2	2	A	robert	26-35	English	female	fluent	None	98	choices	None	2121	1513	5343	6954	None	1,59E+12	d.2s2c.b.c	FG	FG.7	2	1	blue.square	blue.circle	green.square	o1	s	1	o2	squares	blue	2	2	s	square	blue	c	blue	Triangle	Circle
FG.7.3	salience	1414	Submitted	05/13/2020, 18:29:08	05/13/2020, 18:30:06	1	checkbox2 checkbox5	consent	2	1	B	richard	26-35	English	male	fluent	None	100	It was short and sweet	None	3088	2231	7521	10036	None	1,59E+12	d.2s2c.b.c	FG	FG.7	2	1	blue.square	blue.circle	green.square	o1	c	1	o2	blue	circles	2	1	s	square	blue	c	blue	Triangle	Circle
FG.7.4	salience	1415	Submitted	05/13/2020, 18:29:35	05/13/2020, 18:31:35	1	checkbox2 checkbox5	consent	1	2	C	robert	46-55	English	female	fluent	None	100	Using my intuition to make a choice on behalf of Robert	N/A	16312	4862	10016	18250	None	1,59E+12	d.2s2c.b.c	FG	FG.7	2	1	blue.square	blue.circle	green.square	o1	c	2	o2	circles	blue	1	2	c	blue	square	c	blue	Triangle	Circle
FG.7.5	salience	1416	Submitted	05/13/2020, 18:28:58	05/13/2020, 18:31:08	1	checkbox2 checkbox5	consent	1	2	A	robert	46-55	English	male	fluent	None	100	I don't know.	no comments	11455	8759	11315	29314	None	1,59E+12	d.2s2c.b.c	FG	FG.7	2	1	blue.square	blue.circle	green.square	o1	c	2	o2	circles	blue	1	2	c	blue	square	c	blue	Triangle	Circle
FG.7.6	salience	1417	Submitted	05/13/2020, 18:28:50	05/13/2020, 18:29:49	1	checkbox2 checkbox5	consent	2	2	A	robert	26-35	English	male	fluent	None	28	Choice	None	13092	1994	6125	7443	None	1,59E+12	d.2s2c.b.c	FG	FG.7	2	1	blue.square	blue.circle	green.square	o1	s	1	o2	squares	blue	2	2	c	blue	square	c	blue	Triangle	Circle
FG.7.7	salience	1418	Submitted	05/13/2020, 18:29:44	05/13/2020, 18:45:52	1	checkbox2 checkbox5	consent	2	2	C	robert	18-25	English	female	fluent	None	37	Not sure what it means	None	4221	2387	6171	8849	None	1,59E+12	d.2s2c.b.c	FG	FG.7	2	1	blue.square	blue.circle	green.square	o1	c	1	o3	blue	squares	2	2	s	square	blue	c	blue	Triangle	Circle
FG.7.8	salience	1419	Submitted	05/13/2020, 18:43:16	05/13/2020, 18:51:34	1	checkbox2 checkbox5	consent	2	2	A	robert	26-35	English	female	fluent	None	90	None	None	7116	2673	9845	15399	None	1,59E+12	d.2s2c.b.c	FG	FG.7	2	1	blue.square	blue.circle	green.square	o1	s	1	o2	squares	blue	2	2	c	blue	square	c	blue	Triangle	Circle
FG.7.9	salience	1420	Submitted	05/13/2020, 18:29:58	05/13/2020, 18:31:44	1	checkbox2 checkbox5	consent	2	2	B	robert	46-55	English	male	fluent	None	11	thirty three cents and guess work	None	19270	3558	11530	15119	None	1,59E+12	d.2s2c.b.c	FG	FG.7	2	1	blue.square	blue.circle	green.square	o1	s	1	o2	squares	blue	2	2	s	square	blue	c	blue	Triangle	Circle
FG.8.1	salience	1421	Submitted	05/13/2020, 18:29:18	05/13/2020, 18:30:30	1	checkbox1 checkbox2 checkbox5	consent	3	2	A	robert	18-25	English	male	good	None	75	GOOD	None	4308	2729	8280	3910	None	1,59E+12	d.2s2c.b.c	FG	FG.8	2	2	blue.square	green.square	blue.circle	o1	c	2	o3	circles	blue	1	2	s	square	blue	c	blue	Triangle	Circle
FG.8.10	salience	1422	Submitted	05/13/2020, 18:29:32	05/13/2020, 18:30:23	1	checkbox1 checkbox2 checkbox5	consent	1	2	A	robert	36-45	English	male	fluent	None	95	Perception	None	3179	2002	5665	8793	None	1,59E+12	d.2s2c.b.c	FG	FG.8	2	2	blue.square	green.square	blue.circle	o1	c	2	o3	circles	blue	1	2	s	square	blue	c	blue	Triangle	Circle
FG.8.2	salience	1423	Submitted	05/13/2020, 18:30:50	05/13/2020, 18:31:54	1	checkbox2 checkbox5	consent	1	2	C	robert	26-35	English	female	fluent	None	100	choices	None	3490	1927	7593	11634	None	1,59E+12	d.2s2c.b.c	FG	FG.8	2	2	blue.square	green.square	blue.circle	o1	c	2	o3	circles	blue	1	2	c	blue	square	c	blue	Triangle	Circle
FG.8.3	salience	1424	Submitted	05/13/2020, 18:29:25	05/13/2020, 18:31:26	1	checkbox2 checkbox5	consent	2	2	B	robert	36-45	English	male	fluent	None	100	Differences vs similarities	Thank you for the opportunity.	17689	8207	10106	18491	None	1,59E+12	d.2s2c.b.c	FG	FG.8	2	2	blue.square	green.square	blue.circle	o1	c	1	o2	blue	squares	2	2	s	square	blue	c	blue	Triangle	Circle
FG.8.4	salience	1425	Submitted	05/13/2020, 18:29:19	05/13/2020, 18:33:45	1	checkbox2 checkbox5	consent	1	2	A	robert	46-55	Other	female	fluent	HINDI	100	PICK AN OBJECT	NO	11531	2223	6752	4116	None	1,59E+12	d.2s2c.b.c	FG	FG.8	2	2	blue.square	green.square	blue.circle	o1	s	2	o2	green	squares	1	2	c	blue	square	c	blue	Triangle	Circle
FG.8.5	salience	1426	Submitted	05/13/2020, 19:00:36	05/13/2020, 19:06:01	1	checkbox2 checkbox5	consent	2	1	B	robert	18-25	English	female	fluent	None	100	None	None	273937	2064	5730	11379	None	1,59E+12	d.2s2c.b.c	FG	FG.8	2	2	blue.square	green.square	blue.circle	o1	c	1	o3	blue	circles	2	1	s	square	blue	c	blue	Triangle	Circle
FG.8.6	salience	1427	Submitted	05/13/2020, 18:29:31	05/13/2020, 18:30:40	1	checkbox2 checkbox5	consent	1	2	B	robert	18-25	English	female	fluent	None	80	Perception of people	None	7369	1768	9353	9343	None	1,59E+12	d.2s2c.b.c	FG	FG.8	2	2	blue.square	green.square	blue.circle	o1	s	2	o2	green	squares	1	2	s	square	blue	c	blue	Triangle	Circle
FG.8.7	salience	1428	Submitted	05/13/2020, 19:10:00	05/13/2020, 19:19:35	1	checkbox2 checkbox5	consent	2	2	B	robert	26-35	English	male	fluent	None	100	need to consternation	somewhat interesting	19682	2213	9777	9674	None	1,59E+12	d.2s2c.b.c	FG	FG.8	2	2	blue.square	green.square	blue.circle	o1	s	1	o3	squares	blue	2	2	s	square	blue	c	blue	Triangle	Circle
FG.8.8	salience	1429	Submitted	05/13/2020, 18:31:51	05/13/2020, 18:35:40	1	checkbox2 checkbox5	consent	1	2	B	robert	26-35	English	male	fluent	None	100	To see what object different people would pick with certain queues	very clear but weird hit, thanks for being clear	11607	2800	6168	14776	None	1,59E+12	d.2s2c.b.c	FG	FG.8	2	2	blue.square	green.square	blue.circle	o1	c	2	o3	circles	blue	1	2	c	blue	square	c	blue	Triangle	Circle
FG.8.9	salience	1430	Submitted	05/13/2020, 18:28:53	05/13/2020, 18:36:49	1	checkbox2 checkbox5	consent	2	1	B	robert	26-35	English	male	fluent	None	15	Robert and his shapes	None	404181	1744	7515	7200	None	1,59E+12	d.2s2c.b.c	FG	FG.8	2	2	blue.square	green.square	blue.circle	o1	s	1	o2	squares	green	2	1	c	blue	square	c	blue	Triangle	Circle
FG.9.1	salience	1431	Submitted	05/13/2020, 18:28:52	05/13/2020, 18:29:50	1	checkbox2 checkbox5	consent	1	2	A	robert	36-45	English	female	fluent	None	78	I would guess just using previous knowledge to make an education decision.	Very fun, enjoyable, and well put together study!	3285	1909	5667	7195	None	1,59E+12	d.2s2c.b.c	FG	FG.9	2	3	blue.circle	blue.square	green.square	o2	c	2	o1	circles	blue	1	2	c	blue	square	c	blue	Triangle	Circle
FG.9.10	salience	1432	Submitted	05/13/2020, 18:28:57	05/13/2020, 18:31:48	1	checkbox2 checkbox5	consent	2	1	A	robert	36-45	English	male	fluent	None	100	How I make assumptions	No	15372	3791	6570	13752	None	1,59E+12	d.2s2c.b.c	FG	FG.9	2	3	blue.circle	blue.square	green.square	o2	c	1	o1	blue	circles	2	1	s	square	blue	c	blue	Triangle	Circle
FG.9.2	salience	1433	Submitted	05/13/2020, 18:29:20	05/13/2020, 18:34:17	1	checkbox2 checkbox5	consent	1	2	C	robert	36-45	Chinese	female	good	None	80	Using our heuristics and schemas to guess what other people are saying when we can't hear them. It's kind of social-cognitive.	Nope!	18117	11378	7692	9556	None	1,59E+12	d.2s2c.b.c	FG	FG.9	2	3	blue.circle	blue.square	green.square	o2	c	2	o1	circles	blue	1	2	s	square	blue	c	blue	Triangle	Circle
FG.9.3	salience	1434	Submitted	05/13/2020, 18:29:01	05/13/2020, 18:42:12	1	checkbox2 checkbox5	consent	2	1	C	robert	36-45	English	female	fluent	None	97	no idea	none	745884	3625	9540	4559	None	1,59E+12	d.2s2c.b.c	FG	FG.9	2	3	blue.circle	blue.square	green.square	o2	s	1	o3	squares	green	2	1	s	square	blue	c	blue	Triangle	Circle
FG.9.4	salience	1435	Submitted	05/13/2020, 18:29:19	05/13/2020, 18:30:08	1	checkbox1 checkbox5	consent	2	2	B	robert	18-25	English	male	fluent	None	0	None	None	6224	1106	5288	9258	None	1,59E+12	d.2s2c.b.c	FG	FG.9	2	3	blue.circle	blue.square	green.square	o2	s	2	o1	blue	squares	2	2	s	square	blue	c	blue	Triangle	Circle
FG.9.5	salience	1436	Submitted	05/13/2020, 18:29:48	05/13/2020, 18:30:51	1	checkbox2 checkbox5	consent	2	2	C	robert	26-35	English	male	fluent	None	28	Random decisions?	None	9562	2471	5233	11374	None	1,59E+12	d.2s2c.b.c	FG	FG.9	2	3	blue.circle	blue.square	green.square	o2	c	2	o3	squares	blue	2	2	c	blue	square	c	blue	Triangle	Circle
FG.9.6	salience	1437	Submitted	05/13/2020, 18:28:56	05/13/2020, 18:29:58	1	checkbox2 checkbox5	consent	2	2	A	robert	26-35	English	female	fluent	None	100	Not sure	None	7750	4493	6042	11744	None	1,59E+12	d.2s2c.b.c	FG	FG.9	2	3	blue.circle	blue.square	green.square	o2	s	2	o1	blue	squares	2	2	s	square	blue	c	blue	Triangle	Circle
FG.9.7	salience	1438	Submitted	05/13/2020, 18:28:56	05/13/2020, 18:30:44	1	checkbox2 checkbox5	consent	2	1	A	robert	26-35	English	female	fluent	None	71	understanding how we would choose an object when we were first told to assess two specific criteria	None	10831	4235	7482	19448	None	1,59E+12	d.2s2c.b.c	FG	FG.9	2	3	blue.circle	blue.square	green.square	o2	c	1	o1	blue	circles	2	1	c	blue	square	c	blue	Triangle	Circle
FG.9.8	salience	1439	Submitted	05/13/2020, 18:30:03	05/13/2020, 18:31:10	1	checkbox2 checkbox5	consent	1	2	C	robert	26-35	English	male	fluent	None	100	what objects stand out the most to us	None	2428	1351	5843	7905	None	1,59E+12	d.2s2c.b.c	FG	FG.9	2	3	blue.circle	blue.square	green.square	o2	s	2	o3	green	squares	1	2	s	square	blue	c	blue	Triangle	Circle
FG.9.9	salience	1440	Submitted	05/13/2020, 18:30:22	05/13/2020, 18:31:40	1	checkbox2 checkbox5	consent	2	2	A	robert	26-35	English	male	fluent	None	100	None	None	15019	6128	7824	10128	None	1,59E+12	d.2s2c.b.c	FG	FG.9	2	3	blue.circle	blue.square	green.square	o2	s	1	o1	squares	blue	2	2	s	square	blue	c	blue	Triangle	Circle
C3.15.1	listener	122	Submitted	05/14/2020, 17:17:31	05/14/2020, 17:18:27	1	checkbox4 checkbox5	consent	2	2	C	robert	26-35	English	male	fluent	None	49	association	None	3992	2064	6115	11489	None	1,59E+12	d.2s2c.b.s	C3	C3.15	3	3	green.mitt	green.boot	blue.boot	o2	s	2	o1	green	boots	2	2	c	green	boot	s	boot	Car	Fish
C3.15.10	listener	123	Submitted	05/14/2020, 17:16:03	05/14/2020, 17:27:22	1	checkbox4 checkbox5	consent	2	2	A	robert	26-35	English	female	fluent	None	71	None	None	30550	2334	7030	8296	None	1,59E+12	d.2s2c.b.c	C3	C3.15	3	3	green.mitt	green.boot	blue.boot	o2	c	1	o3	green	boots	2	2	s	boot	green	c	green	Car	Fish
C3.15.10	listener	124	Submitted	05/14/2020, 17:16:11	05/14/2020, 17:17:26	1	checkbox5	consent	2	1	C	robert	26-35	English	male	fluent	None	100	None	None	7859	4984	8449	9680	None	1,59E+12	d.2s2c.b.s	C3	C3.15	3	3	green.mitt	green.boot	blue.boot	o2	s	1	o3	boots	blue	2	1	s	boot	green	s	boot	Car	Fish
C3.15.2	listener	125	Submitted	05/14/2020, 17:44:13	05/14/2020, 17:45:04	1	checkbox4 checkbox5	consent	3	2	B	robert	26-35	English	male	fluent	None	73	cool	None	6133	2521	8202	6756	None	1,59E+12	d.2s2c.b.c	C3	C3.15	3	3	green.mitt	green.boot	blue.boot	o2	c	2	o1	mitts	green	1	2	s	boot	green	c	green	Car	Fish
C3.15.2	listener	126	Submitted	05/14/2020, 18:18:51	05/14/2020, 18:20:12	1	checkbox4 checkbox5	consent	2	2	B	robert	36-45	English	female	fluent	None	86	Limited guessing based on one word communication.	None	10075	3646	6730	10841	None	1,59E+12	d.2s2c.b.s	C3	C3.15	3	3	green.mitt	green.boot	blue.boot	o2	s	2	o1	green	boots	2	2	c	green	boot	s	boot	Car	Fish
C3.15.3	listener	127	Submitted	05/14/2020, 17:42:15	05/14/2020, 17:44:27	1	checkbox4 checkbox5	consent	1	2	B	robert	over65	Other	male	fluent	Russian	94	no idea	no	20948	6874	13419	20076	None	1,59E+12	d.2s2c.b.c	C3	C3.15	3	3	green.mitt	green.boot	blue.boot	o2	c	2	o1	mitts	green	1	2	s	boot	green	c	green	Car	Fish
C3.15.3	listener	128	Submitted	05/14/2020, 17:48:04	05/14/2020, 17:50:15	1	checkbox4 checkbox5	consent	2	2	C	robert	36-45	English	male	fluent	None	80	color blindness	n/a	23721	15234	14562	17904	None	1,59E+12	d.2s2c.b.s	C3	C3.15	3	3	green.mitt	green.boot	blue.boot	o2	s	2	o1	green	boots	2	2	c	green	boot	s	boot	Car	Fish
C3.15.4	listener	129	Submitted	05/14/2020, 17:15:56	05/14/2020, 17:42:42	1	checkbox4 checkbox5	consent	1	2	B	robert	26-35	English	male	fluent	None	0	Evaluation of people's guesses.	No.	7244	2865	9448	9256	None	1,59E+12	d.2s2c.b.c	C3	C3.15	3	3	green.mitt	green.boot	blue.boot	o2	s	2	o3	blue	boots	1	2	c	green	boot	c	green	Car	Fish
C3.15.4	listener	130	Submitted	05/14/2020, 17:29:16	05/14/2020, 17:31:03	1	checkbox4 checkbox5	consent	1	2	C	robert	18-25	English	male	fluent	None	84	I believe this HIT was testing an object recognition algorithm.	None	9847	4472	6727	16507	None	1,59E+12	d.2s2c.b.s	C3	C3.15	3	3	green.mitt	green.boot	blue.boot	o2	s	2	o3	blue	boots	1	2	c	green	boot	s	boot	Car	Fish
C3.15.5	listener	131	Submitted	05/14/2020, 17:16:12	05/14/2020, 17:17:58	1	checkbox1	consent	1	2	C	robert	26-35	English	male	fluent	None	100	GOOD	THANK YOU	23529	3699	5760	12211	None	1,59E+12	d.2s2c.b.c	C3	C3.15	3	3	green.mitt	green.boot	blue.boot	o2	c	1	o1	green	mitts	2	1	c	green	boot	c	green	Car	Fish
C3.15.5	listener	132	Submitted	05/14/2020, 17:16:02	05/14/2020, 17:21:50	1	checkbox4 checkbox5	consent	2	1	C	robert	26-35	English	male	fluent	None	80	How people use language to differentiate between items.	None	26745	11012	17838	32116	None	1,59E+12	d.2s2c.b.s	C3	C3.15	3	3	green.mitt	green.boot	blue.boot	o2	c	1	o1	green	mitts	2	1	s	boot	green	s	boot	Car	Fish
C3.15.6	listener	133	Submitted	05/14/2020, 17:17:43	05/14/2020, 17:18:53	1	checkbox4 checkbox5	consent	2	2	A	robert	26-35	English	female	fluent	None	86	Inferences in descriptions	None	4418	2912	7741	9492	None	1,59E+12	d.2s2c.b.c	C3	C3.15	3	3	green.mitt	green.boot	blue.boot	o2	c	2	o3	boots	green	2	2	c	green	boot	c	green	Car	Fish
C3.15.6	listener	134	Submitted	05/14/2020, 17:16:01	05/14/2020, 17:18:22	1	checkbox4 checkbox5	consent	2	1	B	robert	26-35	English	female	fluent	None	100	Not sure.	nil	18714	2184	5624	6416	None	1,59E+12	d.2s2c.b.s	C3	C3.15	3	3	green.mitt	green.boot	blue.boot	o2	s	1	o3	boots	blue	2	1	s	boot	green	s	boot	Car	Fish
C3.15.7	listener	135	Submitted	05/14/2020, 17:16:04	05/14/2020, 17:26:16	1	checkbox4 checkbox5	consent	1	2	B	robert	18-25	English	male	fluent	None	91	perception of shapes and colors.	None	4199	875	6034	3389	None	1,59E+12	d.2s2c.b.c	C3	C3.15	3	3	green.mitt	green.boot	blue.boot	o2	s	2	o3	blue	boots	1	2	s	boot	green	c	green	Car	Fish
C3.15.7	listener	136	Submitted	05/14/2020, 17:16:07	05/14/2020, 17:27:59	1	checkbox4 checkbox5	consent	2	2	C	robert	26-35	English	female	fluent	None	80	I'm not sure	None	288956	6748	10086	9633	None	1,59E+12	d.2s2c.b.s	C3	C3.15	3	3	green.mitt	green.boot	blue.boot	o2	c	2	o3	boots	green	2	2	c	green	boot	s	boot	Car	Fish
C3.15.8	listener	137	Submitted	05/14/2020, 17:31:24	05/14/2020, 17:32:25	1	checkbox4 checkbox5	consent	1	2	A	robert	26-35	English	male	fluent	None	32	It was pretty straightforward		7169	1728	7328	8248	None	1,59E+12	d.2s2c.b.c	C3	C3.15	3	3	green.mitt	green.boot	blue.boot	o2	c	2	o1	mitts	green	1	2	s	boot	green	c	green	Car	Fish
C3.15.8	listener	138	Submitted	05/14/2020, 17:28:51	05/14/2020, 17:30:46	1	checkbox5	consent	1	2	B	robert	36-45	English	female	fluent	None	100	not sure	none, thanks	13397	6346	6722	5497	None	1,59E+12	d.2s2c.b.s	C3	C3.15	3	3	green.mitt	green.boot	blue.boot	o2	s	2	o3	blue	boots	1	2	c	green	boot	s	boot	Car	Fish
C3.15.9	listener	139	Submitted	05/14/2020, 17:16:01	05/14/2020, 17:17:51	1	checkbox4 checkbox5	consent	1	2	B	robert	36-45	English	female	fluent	None	90	I do not know	None	7298	3545	7992	13576	None	1,59E+12	d.2s2c.b.c	C3	C3.15	3	3	green.mitt	green.boot	blue.boot	o2	c	2	o1	mitts	green	1	2	s	boot	green	c	green	Car	Fish
C3.15.9	listener	140	Submitted	05/14/2020, 18:07:05	05/14/2020, 18:30:43	1	checkbox4 checkbox5	consent	2	2	C	robert	36-45	English	male	fluent	None	65	No idea	None	34381	3681	5892	7563	None	1,59E+12	d.2s2c.b.s	C3	C3.15	3	3	green.mitt	green.boot	blue.boot	o2	c	1	o3	green	boots	2	2	s	boot	green	s	boot	Car	Fish
C3.16.1	listener	141	Submitted	05/14/2020, 17:16:05	05/14/2020, 17:17:35	1	checkbox4 checkbox5	consent	2	1	C	robert	26-35	English	male	fluent	None	70	I'm not sure.	None	23436	4712	7877	11337	None	1,59E+12	d.2s2c.b.c	C3	C3.16	3	4	blue.boot	green.boot	green.mitt	o2	s	1	o1	boots	blue	2	1	s	boot	green	c	green	Car	Fish
C3.16.1	listener	142	Submitted	05/14/2020, 17:48:45	05/14/2020, 18:05:05	1	checkbox5	consent	1	2	A	robert	26-35	English	female	fluent	None	100	I think the hit was about picking an object that a character asked for.	The survey was great.	68115	4795	21544	23210	None	1,59E+12	d.2s2c.b.s	C3	C3.16	3	4	blue.boot	green.boot	green.mitt	o2	s	2	o1	blue	boots	1	2	s	boot	green	s	boot	Car	Fish
C3.16.10	listener	143	Submitted	05/14/2020, 17:47:14	05/14/2020, 17:48:53	1	checkbox4 checkbox5	consent	2	2	C	robert	26-35	English	female	fluent	None	100	I have no clue, jut I enjoyed it	None	10334	3374	10291	12857	None	1,59E+12	d.2s2c.b.c	C3	C3.16	3	4	blue.boot	green.boot	green.mitt	o2	c	2	o1	boots	green	2	2	s	boot	green	c	green	Car	Fish
C3.16.10	listener	144	Submitted	05/14/2020, 17:16:09	05/14/2020, 17:17:14	1	checkbox5	consent	2	1	B	robert	18-25	English	female	fluent	None	63	None	None	13358	2185	4830	7937	None	1,59E+12	d.2s2c.b.s	C3	C3.16	3	4	blue.boot	green.boot	green.mitt	o2	s	1	o1	boots	blue	2	1	c	green	boot	s	boot	Car	Fish
C3.16.2	listener	145	Submitted	05/14/2020, 17:48:17	05/14/2020, 17:49:37	1	checkbox4 checkbox5	consent	2	1	B	robert	26-35	English	female	fluent	None	66	Selecting objects	No	8036	1652	11334	7782	None	1,59E+12	d.2s2c.b.c	C3	C3.16	3	4	blue.boot	green.boot	green.mitt	o2	s	1	o1	boots	blue	2	1	s	boot	green	c	green	Car	Fish
C3.16.2	listener	146	Submitted	05/14/2020, 17:16:27	05/14/2020, 17:20:16	1	checkbox4 checkbox5	consent	2	2	B	robert	56-65	English	female	fluent	None	99	Cognitive attention	No	8008	4713	13362	64545	None	1,59E+12	d.2s2c.b.s	C3	C3.16	3	4	blue.boot	green.boot	green.mitt	o2	s	2	o3	green	boots	2	2	c	green	boot	s	boot	Car	Fish
C3.16.3	listener	147	Submitted	05/14/2020, 17:16:00	05/14/2020, 17:18:31	1	checkbox4	consent	2	1	C	richard	26-35	English	female	fluent	None	69	my thinking process	None	4809	1463	7256	12681	None	1,59E+12	d.2s2c.b.c	C3	C3.16	3	4	blue.boot	green.boot	green.mitt	o2	c	2	o1	boots	green	2	2	c	green	boot	c	green	Car	Fish
C3.16.3	listener	148	Submitted	05/14/2020, 18:21:48	05/14/2020, 18:23:28	1	checkbox4 checkbox5	consent	2	2	B	robert	26-35	English	male	fluent	None	79	I think it was about if we noticed what the third object was after focusing on the two boots.	No	7457	2618	7581	10038	None	1,59E+12	d.2s2c.b.s	C3	C3.16	3	4	blue.boot	green.boot	green.mitt	o2	s	1	o3	boots	green	2	2	s	boot	green	s	boot	Car	Fish
C3.16.4	listener	149	Submitted	05/14/2020, 17:16:03	05/14/2020, 17:25:29	1	checkbox4 checkbox5	consent	2	2	C	robert	18-25	English	male	fluent	None	26	it was okay	None	5632	1763	5860	5832	None	1,59E+12	d.2s2c.b.c	C3	C3.16	3	4	blue.boot	green.boot	green.mitt	o2	c	2	o1	boots	green	2	2	c	green	boot	c	green	Car	Fish
C3.16.4	listener	150	Submitted	05/14/2020, 17:15:55	05/14/2020, 17:38:42	1	checkbox4	consent	2	1	A	richard	46-55	English	female	fluent	None	61	good	None	69452	1360	118085	12441	None	1,59E+12	d.2s2c.b.s	C3	C3.16	3	4	blue.boot	green.boot	green.mitt	o2	c	1	o3	green	mitts	2	1	s	boot	green	s	boot	Car	Fish
C3.16.5	listener	151	Submitted	05/14/2020, 17:15:54	05/14/2020, 17:26:20	1	checkbox4 checkbox5	consent	2	2	C	robert	26-35	English	female	fluent	None	66	Which word would you choose given you could only use on descriptor.	No.	9776	2136	6688	9593	None	1,59E+12	d.2s2c.b.c	C3	C3.16	3	4	blue.boot	green.boot	green.mitt	o2	c	1	o1	green	boots	2	2	s	boot	green	c	green	Car	Fish
C3.16.5	listener	152	Submitted	05/14/2020, 17:15:56	05/14/2020, 17:17:12	1	checkbox4 checkbox5	consent	2	2	A	robert	26-35	English	male	fluent	None	89	None	None	2750	1643	6416	7751	None	1,59E+12	d.2s2c.b.s	C3	C3.16	3	4	blue.boot	green.boot	green.mitt	o2	c	2	o1	boots	green	2	2	s	boot	green	s	boot	Car	Fish
C3.16.6	listener	153	Submitted	05/14/2020, 17:16:03	05/14/2020, 17:20:18	1	checkbox4 checkbox5	consent	2	2	B	robert	46-55	English	female	fluent	None	100	I really have no idea...I am sorry! Other than to see of I think the word green referred to the odd image out (the mitt) or the boot.	This was an unusual and enjoyable hit. Thanks!	13508	71022	5522	5826	None	1,59E+12	d.2s2c.b.c	C3	C3.16	3	4	blue.boot	green.boot	green.mitt	o2	s	2	o3	green	boots	2	2	s	boot	green	c	green	Car	Fish
C3.16.6	listener	154	Submitted	05/14/2020, 17:16:25	05/14/2020, 17:35:40	1	checkbox5	consent	1	2	A	robert	26-35	English	male	fluent	None	70	None	None	33393	5130	12239	16911	None	1,59E+12	d.2s2c.b.s	C3	C3.16	3	4	blue.boot	green.boot	green.mitt	o2	s	2	o1	blue	boots	1	2	s	boot	green	s	boot	Car	Fish
C3.16.7	listener	155	Submitted	05/14/2020, 17:16:05	05/14/2020, 17:18:07	1	checkbox4 checkbox5	consent	1	2	B	robert	36-45	English	male	fluent	None	100	dont know	none	4407	2728	5234	13776	None	1,59E+12	d.2s2c.b.c	C3	C3.16	3	4	blue.boot	green.boot	green.mitt	o2	s	2	o1	blue	boots	1	2	c	green	boot	c	green	Car	Fish
C3.16.7	listener	156	Submitted	05/14/2020, 17:16:01	05/14/2020, 17:28:44	1	checkbox5	consent	2	2	A	robert	46-55	English	male	fluent	None	100	study about boot	no	20232	6048	18209	28599	None	1,59E+12	d.2s2c.b.s	C3	C3.16	3	4	blue.boot	green.boot	green.mitt	o2	c	1	o1	green	boots	2	2	c	green	boot	s	boot	Car	Fish
C3.16.8	listener	157	Submitted	05/14/2020, 17:16:00	05/14/2020, 17:40:25	1	checkbox4 checkbox5	consent	2	2	B	robert	36-45	English	male	fluent	None	100	Not sure	None	118913	3676	8226	11535	None	1,59E+12	d.2s2c.b.c	C3	C3.16	3	4	blue.boot	green.boot	green.mitt	o2	c	2	o1	boots	green	2	2	c	green	boot	c	green	Car	Fish
C3.16.8	listener	158	Submitted	05/14/2020, 17:49:11	05/14/2020, 17:51:16	1	checkbox4 checkbox5	consent	2	2	A	robert	26-35	English	male	fluent	None	40	To see how I viewed the items	Good survey	7828	4787	7546	13378	None	1,59E+12	d.2s2c.b.s	C3	C3.16	3	4	blue.boot	green.boot	green.mitt	o2	c	1	o1	green	boots	2	2	s	boot	green	s	boot	Car	Fish
C3.16.9	listener	159	Submitted	05/14/2020, 17:15:51	05/14/2020, 17:35:30	1	checkbox5	consent	2	2	B	robert	26-35	English	male	fluent	None	79	boot	Nothing much but got involved	28395	4178	10629	22246	None	1,59E+12	d.2s2c.b.c	C3	C3.16	3	4	blue.boot	green.boot	green.mitt	o2	s	2	o3	green	boots	2	2	s	boot	green	c	green	Car	Fish
C3.16.9	listener	160	Submitted	05/14/2020, 17:22:03	05/14/2020, 17:26:32	1	checkbox4 checkbox5	consent	2	2	A	robert	46-55	English	male	fluent	None	100	language perceptions	n/a	192076	3851	8895	13030	None	1,59E+12	d.2s2c.b.s	C3	C3.16	3	4	blue.boot	green.boot	green.mitt	o2	s	2	o3	green	boots	2	2	c	green	boot	s	boot	Car	Fish
C3.17.1	listener	161	Submitted	05/14/2020, 17:16:03	05/14/2020, 17:17:15	1	checkbox4 checkbox5	consent	2	2	C	robert	26-35	English	male	fluent	None	79	making choices based on little information given	None	4064	3132	7370	12024	None	1,59E+12	d.2s2c.b.c	C3	C3.17	3	5	green.mitt	blue.boot	green.boot	o3	c	1	o2	green	boots	2	2	s	boot	green	c	green	Car	Fish
C3.17.1	listener	162	Submitted	05/14/2020, 18:32:25	05/14/2020, 18:36:52	1	checkbox4 checkbox5	consent	2	1	B	robert	36-45	English	male	fluent	None	100	To pick an object	No	28904	10086	14283	35357	None	1,59E+12	d.2s2c.b.s	C3	C3.17	3	5	green.mitt	blue.boot	green.boot	o3	s	1	o2	boots	blue	2	1	c	green	boot	s	boot	Car	Fish
C3.17.10	listener	163	Submitted	05/14/2020, 17:38:03	05/14/2020, 17:43:42	1	checkbox4 checkbox5	consent	2	2	C	robert	26-35	English	male	fluent	None	100	gathering opinions	none	239647	2461	9298	7055	None	1,59E+12	d.2s2c.b.c	C3	C3.17	3	5	green.mitt	blue.boot	green.boot	o3	c	2	o2	boots	green	2	2	s	boot	green	c	green	Car	Fish
C3.17.10	listener	164	Submitted	05/14/2020, 17:15:54	05/14/2020, 17:31:27	1	checkbox4 checkbox5	consent	2	1	C	robert	26-35	English	male	fluent	None	87	IDK	None	2404	1668	3825	6608	None	1,59E+12	d.2s2c.b.s	C3	C3.17	3	5	green.mitt	blue.boot	green.boot	o3	c	1	o1	green	mitts	2	1	c	green	boot	s	boot	Car	Fish
C3.17.2	listener	165	Submitted	05/14/2020, 17:15:53	05/14/2020, 17:19:31	1	checkbox4 checkbox5	consent	2	2	A	robert	26-35	English	male	fluent	None	50	not sure	na	116235	2416	6173	5044	None	1,59E+12	d.2s2c.b.c	C3	C3.17	3	5	green.mitt	blue.boot	green.boot	o3	c	1	o2	green	boots	2	2	c	green	boot	c	green	Car	Fish
C3.17.2	listener	166	Submitted	05/14/2020, 18:01:31	05/14/2020, 18:04:28	1	checkbox4 checkbox5	consent	2	2	C	robert	over65	English	male	fluent	None	100	assuming	it was fun	65925	12202	10274	22424	None	1,59E+12	d.2s2c.b.s	C3	C3.17	3	5	green.mitt	blue.boot	green.boot	o3	c	2	o2	boots	green	2	2	c	green	boot	s	boot	Car	Fish
C3.17.3	listener	167	Submitted	05/14/2020, 17:15:59	05/14/2020, 17:18:24	1	checkbox4 checkbox5	consent	2	2	C	robert	26-35	English	male	fluent	None	100	Finding out what people really mean when they make a request.	None	5873	2072	10647	8673	None	1,59E+12	d.2s2c.b.c	C3	C3.17	3	5	green.mitt	blue.boot	green.boot	o3	s	2	o1	green	boots	2	2	s	boot	green	c	green	Car	Fish
C3.17.3	listener	168	Submitted	05/14/2020, 17:16:20	05/14/2020, 17:17:19	1	checkbox4 checkbox5	consent	2	1	B	robert	56-65	English	male	fluent	None	3	Can we recognize or evaluate based on color	None	2516	2448	7952	8104	None	1,59E+12	d.2s2c.b.s	C3	C3.17	3	5	green.mitt	blue.boot	green.boot	o3	s	1	o2	boots	blue	2	1	s	boot	green	s	boot	Car	Fish
C3.17.4	listener	169	Submitted	05/14/2020, 17:15:59	05/14/2020, 17:17:14	1	checkbox4 checkbox5	consent	2	1	A	robert	36-45	English	female	fluent	None	86	I don't know	None	9181	2208	7496	10888	None	1,59E+12	d.2s2c.b.c	C3	C3.17	3	5	green.mitt	blue.boot	green.boot	o3	c	1	o1	green	mitts	2	1	s	boot	green	c	green	Car	Fish
C3.17.4	listener	170	Submitted	05/14/2020, 17:15:58	05/14/2020, 17:20:19	1	checkbox4 checkbox5	consent	1	2	B	robert	18-25	English	male	fluent	None	21	not sure	None	230681	1238	4150	3893	None	1,59E+12	d.2s2c.b.s	C3	C3.17	3	5	green.mitt	blue.boot	green.boot	o3	c	2	o1	mitts	green	1	2	s	boot	green	s	boot	Car	Fish
C3.17.5	listener	171	Submitted	05/14/2020, 17:16:06	05/14/2020, 17:18:42	1	checkbox5	consent	2	2	A	robert	46-55	English	male	fluent	None	100	memory	good	5343	5100	11094	17523	None	1,59E+12	d.2s2c.b.c	C3	C3.17	3	5	green.mitt	blue.boot	green.boot	o3	s	1	o1	boots	green	2	2	c	green	boot	c	green	Car	Fish
C3.17.5	listener	172	Submitted	05/14/2020, 17:16:07	05/14/2020, 17:19:30	1	checkbox4 checkbox5	consent	2	1	C	robert	26-35	English	male	fluent	None	65	I realy dont know	None	100865	2429	9465	6273	None	1,59E+12	d.2s2c.b.s	C3	C3.17	3	5	green.mitt	blue.boot	green.boot	o3	c	1	o1	green	mitts	2	1	c	green	boot	s	boot	Car	Fish
C3.17.6	listener	173	Submitted	05/14/2020, 17:28:51	05/14/2020, 17:33:00	1	checkbox5	consent	2	2	A	richard	56-65	English	male	intermediate	None	91	consumer decision	None	4287	21169	20866	11346	None	1,59E+12	d.2s2c.b.c	C3	C3.17	3	5	green.mitt	blue.boot	green.boot	o3	s	2	o1	green	boots	2	2	c	green	boot	c	green	Car	Fish
C3.17.6	listener	174	Submitted	05/14/2020, 17:16:59	05/14/2020, 17:18:09	1	checkbox4 checkbox5	consent	2	2	B	robert	36-45	English	female	fluent	None	65	paying attention and interpreting intention	None	7497	2318	6134	6618	None	1,59E+12	d.2s2c.b.s	C3	C3.17	3	5	green.mitt	blue.boot	green.boot	o3	s	2	o1	green	boots	2	2	s	boot	green	s	boot	Car	Fish
C3.17.7	listener	175	Submitted	05/14/2020, 17:50:28	05/14/2020, 17:52:09	1	checkbox4 checkbox5	consent	2	2	B	robert	46-55	English	male	fluent	None	73	Attention span / deficit disorder	Do you have the winning MegaMillions numbers for this coming Saturday?	9676	2947	9034	8809	None	1,59E+12	d.2s2c.b.c	C3	C3.17	3	5	green.mitt	blue.boot	green.boot	o3	s	2	o1	green	boots	2	2	s	boot	green	c	green	Car	Fish
C3.17.7	listener	176	Submitted	05/14/2020, 17:15:59	05/14/2020, 17:16:36	1	checkbox4 checkbox5	consent	2	1	B	robert	18-25	English	male	fluent	None	64	None	None	3236	1055	4510	4653	None	1,59E+12	d.2s2c.b.s	C3	C3.17	3	5	green.mitt	blue.boot	green.boot	o3	s	1	o2	boots	blue	2	1	s	boot	green	s	boot	Car	Fish
C3.17.8	listener	177	Submitted	05/14/2020, 17:15:54	05/14/2020, 17:17:59	1	checkbox4 checkbox5	consent	1	2	C	robert	36-45	English	male	fluent	None	76	I don't know	no	9783	1713	5421	5644	None	1,59E+12	d.2s2c.b.c	C3	C3.17	3	5	green.mitt	blue.boot	green.boot	o3	s	2	o2	blue	boots	1	2	s	boot	green	c	green	Car	Fish
C3.17.8	listener	178	Submitted	05/14/2020, 17:51:28	05/14/2020, 17:53:56	1	checkbox4 checkbox5	consent	1	2	B	robert	26-35	English	female	fluent	None	100	Selecting the right object	No	31662	5124	9915	23749	None	1,59E+12	d.2s2c.b.s	C3	C3.17	3	5	green.mitt	blue.boot	green.boot	o3	s	2	o2	blue	boots	1	2	s	boot	green	s	boot	Car	Fish
C3.17.9	listener	179	Submitted	05/14/2020, 17:16:13	05/14/2020, 17:17:23	1	checkbox4 checkbox5	consent	2	2	C	robert	36-45	English	male	beginner	None	100	perception of others	fun survey thank you	2745	5512	5848	6848	None	1,59E+12	d.2s2c.b.c	C3	C3.17	3	5	green.mitt	blue.boot	green.boot	o3	s	1	o1	boots	green	2	2	s	boot	green	c	green	Car	Fish
C3.17.9	listener	180	Submitted	05/14/2020, 17:16:21	05/14/2020, 17:18:06	1	checkbox4 checkbox5	consent	2	2	B	robert	36-45	English	male	fluent	None	5	not sure	None	55002	2980	7391	8008	None	1,59E+12	d.2s2c.b.s	C3	C3.17	3	5	green.mitt	blue.boot	green.boot	o3	s	1	o1	boots	green	2	2	c	green	boot	s	boot	Car	Fish
C3.18.1	listener	181	Submitted	05/14/2020, 17:15:59	05/14/2020, 17:20:36	1	checkbox4 checkbox5	consent	2	2	B	robert	26-35	English	female	fluent	None	88	how we perceive objects	None	23398	1605	4893	5448	None	1,59E+12	d.2s2c.b.c	C3	C3.18	3	6	blue.boot	green.mitt	green.boot	o3	s	1	o2	boots	green	2	2	c	green	boot	c	green	Car	Fish
C3.18.1	listener	182	Submitted	05/14/2020, 18:37:15	05/14/2020, 18:39:19	1	checkbox2 checkbox5	consent	2	1	C	robert	18-25	English	female	fluent	None	88	Language and communication	No.	58038	46	9534	9061	None	1,59E+12	d.2s2c.b.s	C3	C3.18	3	6	blue.boot	green.mitt	green.boot	o3	s	1	o1	boots	blue	2	1	s	boot	green	s	boot	Car	Fish
C3.18.10	listener	183	Submitted	05/14/2020, 17:16:05	05/14/2020, 17:17:06	1	checkbox4 checkbox5	consent	1	2	B	robert	26-35	English	male	fluent	None	23	Unsure	n/a	11164	1612	6475	6804	None	1,59E+12	d.2s2c.b.c	C3	C3.18	3	6	blue.boot	green.mitt	green.boot	o3	c	2	o2	mitts	green	1	2	s	boot	green	c	green	Car	Fish
C3.18.10	listener	184	Submitted	05/14/2020, 17:17:15	05/14/2020, 17:18:38	1	checkbox4 checkbox5	consent	1	2	A	robert	18-25	English	male	fluent	None	100	No idea	None	5407	3808	7911	14424	None	1,59E+12	d.2s2c.b.s	C3	C3.18	3	6	blue.boot	green.mitt	green.boot	o3	s	2	o1	blue	boots	1	2	c	green	boot	s	boot	Car	Fish
C3.18.2	listener	185	Submitted	05/14/2020, 17:21:54	05/14/2020, 17:23:50	1	checkbox4 checkbox5	consent	2	2	C	robert	56-65	English	female	fluent	None	95	If I could determine what Robert wanted me to pick.	no comments, thanks	16373	3642	10870	12634	None	1,59E+12	d.2s2c.b.c	C3	C3.18	3	6	blue.boot	green.mitt	green.boot	o3	s	1	o2	boots	green	2	2	s	boot	green	c	green	Car	Fish
C3.18.2	listener	186	Submitted	05/14/2020, 17:16:01	05/14/2020, 17:18:45	1	checkbox4 checkbox5	consent	2	2	A	robert	over65	English	female	good	None	100	Color confusing and making choices	None	15910	6555	10952	11469	None	1,59E+12	d.2s2c.b.s	C3	C3.18	3	6	blue.boot	green.mitt	green.boot	o3	c	1	o1	green	boots	2	2	s	boot	green	s	boot	Car	Fish
C3.18.3	listener	187	Submitted	05/14/2020, 17:16:03	05/14/2020, 17:17:50	1	checkbox4 checkbox5	consent	2	2	B	robert	26-35	Other	female	fluent	Filipino	100	Color and Number Perception	none	13867	8486	12476	11348	None	1,59E+12	d.2s2c.b.c	C3	C3.18	3	6	blue.boot	green.mitt	green.boot	o3	s	1	o2	boots	green	2	2	s	boot	green	c	green	Car	Fish
C3.18.3	listener	188	Submitted	05/14/2020, 17:16:10	05/14/2020, 17:31:34	1	checkbox4 checkbox5	consent	2	2	C	robert	36-45	English	male	fluent	None	100	None	None	15177	75417	6223	8177	None	1,59E+12	d.2s2c.b.s	C3	C3.18	3	6	blue.boot	green.mitt	green.boot	o3	s	2	o2	green	boots	2	2	c	green	boot	s	boot	Car	Fish
C3.18.4	listener	189	Submitted	05/14/2020, 17:16:03	05/14/2020, 17:26:13	1	checkbox5	consent	2	2	C	robert	26-35	English	female	good	None	100	colour ability	nice study	94328	7239	30208	17789	None	1,59E+12	d.2s2c.b.c	C3	C3.18	3	6	blue.boot	green.mitt	green.boot	o3	c	2	o1	boots	green	2	2	s	boot	green	c	green	Car	Fish
C3.18.4	listener	190	Submitted	05/14/2020, 18:13:33	05/14/2020, 18:15:26	1	checkbox4 checkbox5	consent	2	1	A	richard	56-65	English	female	fluent	None	89	I don't know.	None	8994	2850	8744	10532	None	1,59E+12	d.2s2c.b.s	C3	C3.18	3	6	blue.boot	green.mitt	green.boot	o3	s	1	o1	boots	blue	2	1	c	green	boot	s	boot	Car	Fish
C3.18.5	listener	191	Submitted	05/14/2020, 17:16:22	05/14/2020, 17:32:26	1	checkbox2	consent	2	1	C	richard	26-35	English	female	fluent	None	78	pick an object	no	30567	67486	7781	3139	None	1,59E+12	d.2s2c.b.c	C3	C3.18	3	6	blue.boot	green.mitt	green.boot	o3	s	2	o2	green	boots	2	2	c	green	boot	c	green	Car	Fish
C3.18.5	listener	192	Submitted	05/14/2020, 17:16:03	05/14/2020, 17:19:12	1	checkbox5	consent	2	2	A	robert	36-45	English	male	fluent	None	100	Object preference	Thank you for having me	18094	5380	12417	28863	None	1,59E+12	d.2s2c.b.s	C3	C3.18	3	6	blue.boot	green.mitt	green.boot	o3	s	1	o2	boots	green	2	2	s	boot	green	s	boot	Car	Fish
C3.18.6	listener	193	Submitted	05/14/2020, 17:17:10	05/14/2020, 17:28:16	1	checkbox4 checkbox5	consent	2	2	B	robert	26-35	English	female	fluent	None	100	If you can have persuade people to choose a certain item.	None	19019	8003	5223	7986	None	1,59E+12	d.2s2c.b.c	C3	C3.18	3	6	blue.boot	green.mitt	green.boot	o3	s	2	o2	green	boots	2	2	s	boot	green	c	green	Car	Fish
C3.18.6	listener	194	Submitted	05/14/2020, 17:16:01	05/14/2020, 17:18:07	1	checkbox4 checkbox5	consent	2	2	C	robert	56-65	English	male	fluent	None	46	unsure	None	12339	4680	13087	35497	None	1,59E+12	d.2s2c.b.s	C3	C3.18	3	6	blue.boot	green.mitt	green.boot	o3	s	1	o2	boots	green	2	2	s	boot	green	s	boot	Car	Fish
C3.18.7	listener	195	Submitted	05/14/2020, 17:33:04	05/14/2020, 17:34:20	1	checkbox4 checkbox5	consent	2	1	C	robert	26-35	Other	male	good	Italian	100	Attention	none	13112	2822	7514	10789	None	1,59E+12	d.2s2c.b.c	C3	C3.18	3	6	blue.boot	green.mitt	green.boot	o3	c	1	o2	green	mitts	2	1	s	boot	green	c	green	Car	Fish
C3.18.7	listener	196	Submitted	05/14/2020, 17:16:24	05/14/2020, 17:17:25	1	checkbox4 checkbox5	consent	2	2	A	robert	26-35	English	male	fluent	None	81	Determining if people would pick an item that is not related to anoter when asked a question	This was fun	3133	2592	5672	8561	None	1,59E+12	d.2s2c.b.s	C3	C3.18	3	6	blue.boot	green.mitt	green.boot	o3	c	1	o1	green	boots	2	2	s	boot	green	s	boot	Car	Fish
C3.18.8	listener	197	Submitted	05/14/2020, 17:16:06	05/14/2020, 17:17:10	1	checkbox4 checkbox5	consent	1	2	B	robert	26-35	English	male	fluent	None	65	how we guess peoples choices	none	5729	2362	7638	6554	None	1,59E+12	d.2s2c.b.c	C3	C3.18	3	6	blue.boot	green.mitt	green.boot	o3	c	2	o1	boots	green	2	2	c	green	boot	c	green	Car	Fish
C3.18.8	listener	198	Submitted	05/14/2020, 17:16:23	05/14/2020, 17:21:22	1	checkbox5	consent	1	2	A	robert	26-35	English	male	fluent	None	91	PICK AN CORRECT OBJECT	NO	18568	5290	14230	20115	None	1,59E+12	d.2s2c.b.s	C3	C3.18	3	6	blue.boot	green.mitt	green.boot	o3	s	2	o1	blue	boots	1	2	c	green	boot	s	boot	Car	Fish
C3.18.9	listener	199	Submitted	05/14/2020, 17:35:14	05/14/2020, 18:03:18	1	checkbox5	consent	2	2	C	robert	26-35	English	male	fluent	None	100	preference in items selection	None	29050	3799	9209	14984	None	1,59E+12	d.2s2c.b.c	C3	C3.18	3	6	blue.boot	green.mitt	green.boot	o3	c	2	o1	boots	green	2	2	c	green	boot	c	green	Car	Fish
C3.18.9	listener	200	Submitted	05/14/2020, 17:17:07	05/14/2020, 17:18:49	1	checkbox4 checkbox5	consent	2	1	A	robert	26-35	English	male	fluent	None	100	To choose between two seemingly same things	None	11270	4760	11376	18881	None	1,59E+12	d.2s2c.b.s	C3	C3.18	3	6	blue.boot	green.mitt	green.boot	o3	c	1	o2	green	mitts	2	1	c	green	boot	s	boot	Car	Fish
C3.19.1	listener	201	Submitted	05/14/2020, 17:16:10	05/14/2020, 17:17:37	1	checkbox4 checkbox5	consent	2	1	A	robert	26-35	English	female	fluent	None	55	I'm not sure.	None	10720	4193	6525	6354	None	1,59E+12	d.2s2c.b.c	C3	C3.19	4	1	green.mitt	green.boot	blue.mitt	o1	c	1	o2	green	boots	2	1	s	mitt	green	c	green	Car	Fish
C3.19.1	listener	202	Submitted	05/14/2020, 17:16:05	05/14/2020, 17:17:35	1	checkbox4 checkbox5	consent	2	2	C	robert	46-55	English	male	fluent	None	94	I don't know	no additional comments	18363	3349	7859	8994	None	1,59E+12	d.2s2c.b.s	C3	C3.19	4	1	green.mitt	green.boot	blue.mitt	o1	c	1	o3	green	mitts	2	2	s	mitt	green	s	mitt	Car	Fish
C3.19.10	listener	203	Submitted	05/14/2020, 17:47:10	05/14/2020, 17:48:19	1	checkbox4 checkbox5	consent	2	2	B	robert	18-25	English	female	fluent	None	100	Perceptions of objects	n/a	3783	2377	6835	14551	None	1,59E+12	d.2s2c.b.c	C3	C3.19	4	1	green.mitt	green.boot	blue.mitt	o1	s	1	o2	mitts	green	2	2	c	green	mitt	c	green	Car	Fish
C3.19.10	listener	204	Submitted	05/14/2020, 17:17:15	05/14/2020, 17:19:30	1	checkbox4 checkbox5	consent	2	1	A	robert	26-35	English	female	fluent	None	100	not sure	None	2372	1247	4983	4360	None	1,59E+12	d.2s2c.b.s	C3	C3.19	4	1	green.mitt	green.boot	blue.mitt	o1	s	1	o3	mitts	blue	2	1	s	mitt	green	s	mitt	Car	Fish
C3.19.2	listener	205	Submitted	05/14/2020, 17:16:45	05/14/2020, 17:17:34	1	checkbox4 checkbox5	consent	1	2	B	richard	36-45	English	female	fluent	None	100	I am not sure	None. Thank you.	2721	2126	7066	5935	None	1,59E+12	d.2s2c.b.c	C3	C3.19	4	1	green.mitt	green.boot	blue.mitt	o1	c	2	o2	boots	green	1	2	c	green	mitt	c	green	Car	Fish
C3.19.2	listener	206	Submitted	05/14/2020, 17:16:17	05/14/2020, 17:18:46	1	checkbox4 checkbox5	consent	2	2	C	robert	46-55	English	female	fluent	None	100	to see how people interact with an AI	None	11198	20940	12672	53697	None	1,59E+12	d.2s2c.b.s	C3	C3.19	4	1	green.mitt	green.boot	blue.mitt	o1	s	2	o2	green	mitts	2	2	c	green	mitt	s	mitt	Car	Fish
C3.19.3	listener	207	Submitted	05/14/2020, 17:16:20	05/14/2020, 17:17:27	1	checkbox4 checkbox5	consent	2	1	A	robert	36-45	English	male	fluent	None	38	perc	none	7915	3205	6702	9421	None	1,59E+12	d.2s2c.b.c	C3	C3.19	4	1	green.mitt	green.boot	blue.mitt	o1	c	1	o2	green	boots	2	1	c	green	mitt	c	green	Car	Fish
C3.19.3	listener	208	Submitted	05/14/2020, 17:18:53	05/14/2020, 17:20:46	1	checkbox4 checkbox5	consent	2	1	A	robert	56-65	English	female	fluent	None	88	I don't know.	None	16508	5458	12366	31173	None	1,59E+12	d.2s2c.b.s	C3	C3.19	4	1	green.mitt	green.boot	blue.mitt	o1	s	1	o3	mitts	blue	2	1	c	green	mitt	s	mitt	Car	Fish
C3.19.4	listener	209	Submitted	05/14/2020, 17:29:25	05/14/2020, 17:33:41	1	checkbox4 checkbox5	consent	2	3	B	robert	36-45	English	male	fluent	None	92	Pick one object out of three.	Its a good and nice one. Very interesting.	12296	7588	35507	15081	None	1,59E+12	d.2s2c.b.c	C3	C3.19	4	1	green.mitt	green.boot	blue.mitt	o1	s	2	o2	green	mitts	2	2	c	green	mitt	c	green	Car	Fish
C3.19.4	listener	210	Submitted	05/14/2020, 17:46:06	05/14/2020, 17:48:21	1	checkbox4	consent	1	2	C	robert	26-35	English	male	fluent	None	37	None	None	10244	1527	59177	13717	None	1,59E+12	d.2s2c.b.s	C3	C3.19	4	1	green.mitt	green.boot	blue.mitt	o1	c	2	o3	mitts	green	2	2	c	green	mitt	s	mitt	Car	Fish
C3.19.5	listener	211	Submitted	05/14/2020, 17:16:14	05/14/2020, 17:18:30	1	checkbox4 checkbox5	consent	1	2	A	robert	26-35	English	male	fluent	None	73	Comprehension and attention skills.	N/a	25510	12098	10663	18641	None	1,59E+12	d.2s2c.b.c	C3	C3.19	4	1	green.mitt	green.boot	blue.mitt	o1	c	2	o2	boots	green	1	2	c	green	mitt	c	green	Car	Fish
C3.19.5	listener	212	Submitted	05/14/2020, 17:16:08	05/14/2020, 17:21:42	1	checkbox4 checkbox5	consent	1	2	C	robert	26-35	English	female	fluent	None	88	How people make assumptions.	No.	3719	1940	11584	87804	None	1,59E+12	d.2s2c.b.s	C3	C3.19	4	1	green.mitt	green.boot	blue.mitt	o1	s	2	o3	blue	mitts	1	2	s	mitt	green	s	mitt	Car	Fish
C3.19.6	listener	213	Submitted	05/14/2020, 17:19:38	05/14/2020, 17:21:41	1	checkbox4 checkbox5	consent	2	2	A	robert	26-35	English	female	fluent	None	85	picking the right answer	fun!	6170	3076	8134	4519	None	1,59E+12	d.2s2c.b.c	C3	C3.19	4	1	green.mitt	green.boot	blue.mitt	o1	s	1	o2	mitts	green	2	2	s	mitt	green	c	green	Car	Fish
C3.19.6	listener	214	Submitted	05/14/2020, 17:36:48	05/14/2020, 17:38:00	1	checkbox4 checkbox5	consent	1	2	C	richard	26-35	English	male	fluent	None	100	Focus and object assumptions	None	3636	3022	8405	8005	None	1,59E+12	d.2s2c.b.s	C3	C3.19	4	1	green.mitt	green.boot	blue.mitt	o1	c	2	o2	boots	green	1	2	c	green	mitt	s	mitt	Car	Fish
C3.19.7	listener	215	Submitted	05/14/2020, 17:16:13	05/14/2020, 17:17:08	1	checkbox4 checkbox5	consent	2	2	A	robert	26-35	English	female	fluent	None	79	Attention	None	5313	2212	6666	7022	None	1,59E+12	d.2s2c.b.c	C3	C3.19	4	1	green.mitt	green.boot	blue.mitt	o1	c	1	o3	green	mitts	2	2	s	mitt	green	c	green	Car	Fish
C3.19.7	listener	216	Submitted	05/14/2020, 17:16:12	05/14/2020, 17:17:00	1	checkbox4	consent	2	2	A	robert	26-35	English	male	fluent	None	84	making inferences	none	6453	2098	6647	6493	None	1,59E+12	d.2s2c.b.s	C3	C3.19	4	1	green.mitt	green.boot	blue.mitt	o1	s	1	o2	mitts	green	2	2	c	green	mitt	s	mitt	Car	Fish
C3.19.8	listener	217	Submitted	05/14/2020, 17:16:19	05/14/2020, 17:21:02	1	checkbox4 checkbox5	consent	2	1	A	robert	26-35	English	male	fluent	None	100	It is about choices	none	27211	9088	12185	45936	None	1,59E+12	d.2s2c.b.c	C3	C3.19	4	1	green.mitt	green.boot	blue.mitt	o1	c	1	o2	green	boots	2	1	s	mitt	green	c	green	Car	Fish
C3.19.8	listener	218	Submitted	05/14/2020, 17:16:10	05/14/2020, 17:18:05	1	checkbox4	consent	2	2	C	robert	46-55	Other	female	good	Japanese	100	Decision making	No.	10426	3959	10489	18943	None	1,59E+12	d.2s2c.b.s	C3	C3.19	4	1	green.mitt	green.boot	blue.mitt	o1	c	2	o3	mitts	green	2	2	c	green	mitt	s	mitt	Car	Fish
C3.19.9	listener	219	Submitted	05/14/2020, 17:16:25	05/14/2020, 17:31:17	1	checkbox4 checkbox5	consent	2	1	B	robert	26-35	English	female	fluent	None	95	good	None	3923	2488	21999	19248	None	1,59E+12	d.2s2c.b.c	C3	C3.19	4	1	green.mitt	green.boot	blue.mitt	o1	c	1	o2	green	boots	2	1	c	green	mitt	c	green	Car	Fish
C3.19.9	listener	220	Submitted	05/14/2020, 17:28:21	05/14/2020, 17:30:22	1	checkbox4 checkbox5	consent	2	2	A	robert	18-25	English	male	fluent	None	99	This HIT I think was about attention and inference of objects. Also maybe it was about memory.	Nope.	13829	2274	14122	22838	None	1,59E+12	d.2s2c.b.s	C3	C3.19	4	1	green.mitt	green.boot	blue.mitt	o1	s	1	o2	mitts	green	2	2	c	green	mitt	s	mitt	Car	Fish
C3.2.1	listener	221	Submitted	05/14/2020, 18:25:02	05/14/2020, 18:50:44	1	checkbox1	consent	2	2	B	richard	36-45	English	female	intermediate	None	90	ok	no	4020	10860	6580	3230	None	1,59E+12	d.2s2c.b.c	C3	C3.2	1	2	blue.boot	green.boot	blue.mitt	o1	c	1	o2	blue	boots	2	2	c	blue	boot	c	blue	Car	Fish
C3.2.1	listener	222	Submitted	05/14/2020, 17:17:46	05/14/2020, 17:31:45	1	checkbox5	consent	1	2	A	robert	26-35	English	male	good	None	96	boot questing	like	7003	6303	23879	16162	None	1,59E+12	d.2s2c.b.s	C3	C3.2	1	2	blue.boot	green.boot	blue.mitt	o1	c	1	o2	blue	boots	2	2	s	boot	blue	s	boot	Car	Fish
C3.2.10	listener	223	Submitted	05/14/2020, 17:48:54	05/14/2020, 17:50:20	1	checkbox4 checkbox5	consent	1	2	A	robert	26-35	English	female	fluent	None	62	colors	no	34215	1815	6240	9558	None	1,59E+12	d.2s2c.b.c	C3	C3.2	1	2	blue.boot	green.boot	blue.mitt	o1	c	2	o3	mitts	blue	1	2	c	blue	boot	c	blue	Car	Fish
C3.2.10	listener	224	Submitted	05/14/2020, 17:21:11	05/14/2020, 17:22:09	1	checkbox4 checkbox5	consent	1	2	B	robert	26-35	English	female	fluent	None	64	unsure	none	3803	1019	5960	5295	None	1,59E+12	d.2s2c.b.s	C3	C3.2	1	2	blue.boot	green.boot	blue.mitt	o1	s	2	o2	green	boots	1	2	s	boot	blue	s	boot	Car	Fish
C3.2.2	listener	225	Submitted	05/14/2020, 17:16:30	05/14/2020, 17:17:36	1	checkbox4 checkbox5	consent	2	2	A	robert	26-35	English	male	fluent	None	70	how we make judgments	n/a	16092	2740	8353	7744	None	1,59E+12	d.2s2c.b.c	C3	C3.2	1	2	blue.boot	green.boot	blue.mitt	o1	c	2	o2	boots	blue	2	2	c	blue	boot	c	blue	Car	Fish
C3.2.2	listener	226	Submitted	05/14/2020, 17:16:18	05/14/2020, 17:17:50	1	checkbox4 checkbox5	consent	2	2	A	richard	36-45	English	male	fluent	None	77	Selection of unique shapes	None	4345	3730	9172	10046	None	1,59E+12	d.2s2c.b.s	C3	C3.2	1	2	blue.boot	green.boot	blue.mitt	o1	s	1	o3	boots	blue	2	2	c	blue	boot	s	boot	Car	Fish
C3.2.3	listener	227	Submitted	05/14/2020, 17:16:22	05/14/2020, 17:20:07	1	checkbox4 checkbox5	consent	2	2	A	robert	26-35	English	female	fluent	None	80	I liked it	None	6211	1767	9298	6513	None	1,59E+12	d.2s2c.b.c	C3	C3.2	1	2	blue.boot	green.boot	blue.mitt	o1	c	2	o2	boots	blue	2	2	s	boot	blue	c	blue	Car	Fish
C3.2.3	listener	228	Submitted	05/14/2020, 17:16:17	05/14/2020, 17:20:28	1	checkbox4 checkbox5	consent	2	2	A	richard	26-35	English	female	fluent	None	100	I'm not sure	None	4931	2096	6588	7364	None	1,59E+12	d.2s2c.b.s	C3	C3.2	1	2	blue.boot	green.boot	blue.mitt	o1	c	1	o2	blue	boots	2	2	s	boot	blue	s	boot	Car	Fish
C3.2.4	listener	229	Submitted	05/14/2020, 17:16:20	05/14/2020, 17:20:15	1	checkbox5	consent	2	2	A	richard	18-25	English	male	fluent	None	83	Pick an object	Good	26394	7108	22531	9731	None	1,59E+12	d.2s2c.b.c	C3	C3.2	1	2	blue.boot	green.boot	blue.mitt	o1	c	2	o2	boots	blue	2	2	s	boot	blue	c	blue	Car	Fish
C3.2.4	listener	230	Submitted	05/14/2020, 17:16:30	05/14/2020, 17:18:18	1	checkbox4 checkbox5	consent	2	2	A	robert	56-65	English	male	fluent	None	100	no idea	None	18284	8112	10890	26281	None	1,59E+12	d.2s2c.b.s	C3	C3.2	1	2	blue.boot	green.boot	blue.mitt	o1	c	2	o2	boots	blue	2	2	c	blue	boot	s	boot	Car	Fish
C3.2.5	listener	231	Submitted	05/14/2020, 17:18:16	05/14/2020, 17:27:30	1	checkbox4 checkbox5	consent	2	1	A	robert	26-35	English	female	fluent	None	100	How people interpret someone's directions based on a scenario	Fun HIT, thanks!	37314	1683	5792	9427	None	1,59E+12	d.2s2c.b.c	C3	C3.2	1	2	blue.boot	green.boot	blue.mitt	o1	s	1	o2	boots	green	2	1	s	boot	blue	c	blue	Car	Fish
C3.2.5	listener	232	Submitted	05/14/2020, 17:16:24	05/14/2020, 17:18:50	1	checkbox4 checkbox5	consent	2	1	A	robert	26-35	English	female	fluent	None	85	How we interpret directions that are vague.	None	5525	2528	6771	6998	None	1,59E+12	d.2s2c.b.s	C3	C3.2	1	2	blue.boot	green.boot	blue.mitt	o1	s	1	o2	boots	green	2	1	c	blue	boot	s	boot	Car	Fish
C3.2.6	listener	233	Submitted	05/14/2020, 17:16:36	05/14/2020, 17:19:19	1	checkbox5	consent	2	2	A	richard	26-35	English	male	fluent	None	14	Good	Good	20130	10124	15691	20875	None	1,59E+12	d.2s2c.b.c	C3	C3.2	1	2	blue.boot	green.boot	blue.mitt	o1	c	1	o2	blue	boots	2	2	s	boot	blue	c	blue	Car	Fish
C3.2.6	listener	234	Submitted	05/14/2020, 17:16:23	05/14/2020, 17:22:20	1	checkbox5	consent	2	2	A	robert	26-35	English	male	fluent	None	96	select the object	no	30077	5340	18740	18464	None	1,59E+12	d.2s2c.b.s	C3	C3.2	1	2	blue.boot	green.boot	blue.mitt	o1	s	2	o3	blue	boots	2	2	s	boot	blue	s	boot	Car	Fish
C3.2.7	listener	235	Submitted	05/14/2020, 17:41:12	05/14/2020, 17:44:20	1	checkbox4 checkbox5	consent	2	2	A	robert	26-35	English	male	fluent	None	49	color blindness	nothing	3046	92303	8656	11160	None	1,59E+12	d.2s2c.b.c	C3	C3.2	1	2	blue.boot	green.boot	blue.mitt	o1	s	1	o3	boots	blue	2	2	s	boot	blue	c	blue	Car	Fish
C3.2.7	listener	236	Submitted	05/14/2020, 17:55:50	05/14/2020, 17:57:11	1	checkbox4 checkbox5	consent	2	1	A	robert	over65	English	female	fluent	None	82	not sure	no	11026	3090	8444	15451	None	1,59E+12	d.2s2c.b.s	C3	C3.2	1	2	blue.boot	green.boot	blue.mitt	o1	c	1	o3	blue	mitts	2	1	c	blue	boot	s	boot	Car	Fish
C3.2.8	listener	237	Submitted	05/14/2020, 17:16:25	05/14/2020, 17:17:45	1	checkbox4 checkbox5	consent	2	2	A	robert	36-45	English	male	fluent	None	60	Seeing how people make choices.	None	10156	3842	8158	10296	None	1,59E+12	d.2s2c.b.c	C3	C3.2	1	2	blue.boot	green.boot	blue.mitt	o1	c	1	o2	blue	boots	2	2	s	boot	blue	c	blue	Car	Fish
C3.2.8	listener	238	Submitted	05/14/2020, 17:16:28	05/14/2020, 17:17:36	1	checkbox4 checkbox5	consent	2	2	B	robert	26-35	English	male	fluent	None	79	i am not sure	None	7670	1804	10736	14175	None	1,59E+12	d.2s2c.b.s	C3	C3.2	1	2	blue.boot	green.boot	blue.mitt	o1	c	2	o2	boots	blue	2	2	c	blue	boot	s	boot	Car	Fish
C3.2.9	listener	239	Submitted	05/14/2020, 17:16:19	05/14/2020, 17:17:29	1	checkbox4 checkbox5	consent	2	2	A	robert	56-65	English	female	fluent	None	86	attention to detail	None	12153	3596	10762	8035	None	1,59E+12	d.2s2c.b.c	C3	C3.2	1	2	blue.boot	green.boot	blue.mitt	o1	s	1	o3	boots	blue	2	2	s	boot	blue	c	blue	Car	Fish
C3.2.9	listener	240	Submitted	05/14/2020, 17:16:42	05/14/2020, 17:17:45	1	checkbox4 checkbox5	consent	1	2	B	robert	26-35	English	female	fluent	None	75	How people make decisions with little information	No	2575	1866	7508	8813	None	1,59E+12	d.2s2c.b.s	C3	C3.2	1	2	blue.boot	green.boot	blue.mitt	o1	c	2	o3	mitts	blue	1	2	s	boot	blue	s	boot	Car	Fish
C3.20.1	listener	241	Submitted	05/14/2020, 17:16:20	05/14/2020, 17:22:07	1	checkbox4 checkbox5	consent	2	1	B	robert	26-35	English	male	fluent	None	83	GOOD	GOOD	131823	2745	10207	10320	None	1,59E+12	d.2s2c.b.c	C3	C3.20	4	2	green.mitt	blue.mitt	green.boot	o1	s	2	o3	green	mitts	2	2	s	mitt	green	c	green	Car	Fish
C3.20.1	listener	242	Submitted	05/14/2020, 17:16:33	05/14/2020, 17:20:31	1	checkbox4 checkbox5	consent	2	2	B	robert	26-35	English	female	fluent	None	54	color perception	no	4210	2044	6214	11323	None	1,59E+12	d.2s2c.b.s	C3	C3.20	4	2	green.mitt	blue.mitt	green.boot	o1	c	1	o2	green	mitts	2	2	c	green	mitt	s	mitt	Car	Fish
C3.20.10	listener	243	Submitted	05/14/2020, 17:16:42	05/14/2020, 17:18:26	1	checkbox4 checkbox5	consent	2	2	A	robert	26-35	English	male	fluent	None	63	Decision making around the perception of a request made by color of item	None	6553	1983	7797	9121	None	1,59E+12	d.2s2c.b.c	C3	C3.20	4	2	green.mitt	blue.mitt	green.boot	o1	s	2	o3	green	mitts	2	2	s	mitt	green	c	green	Car	Fish
C3.20.10	listener	244	Submitted	05/14/2020, 17:16:25	05/14/2020, 17:17:30	1	checkbox4 checkbox5	consent	2	2	A	robert	26-35	English	male	fluent	None	29	Not sure honestly	None	5308	1590	7237	8025	None	1,59E+12	d.2s2c.b.s	C3	C3.20	4	2	green.mitt	blue.mitt	green.boot	o1	c	2	o2	mitts	green	2	2	s	mitt	green	s	mitt	Car	Fish
C3.20.2	listener	245	Submitted	05/14/2020, 17:17:18	05/14/2020, 17:18:27	1	checkbox4 checkbox5	consent	1	2	A	robert	36-45	English	female	fluent	None	72	I don't know	No	5960	3044	6648	10636	None	1,59E+12	d.2s2c.b.c	C3	C3.20	4	2	green.mitt	blue.mitt	green.boot	o1	s	2	o2	blue	mitts	1	2	c	green	mitt	c	green	Car	Fish
C3.20.2	listener	246	Submitted	05/14/2020, 17:17:59	05/14/2020, 17:20:06	1	checkbox4 checkbox5	consent	1	2	A	richard	18-25	English	female	fluent	None	15	Perception	None	17997	4414	9035	28560	None	1,59E+12	d.2s2c.b.s	C3	C3.20	4	2	green.mitt	blue.mitt	green.boot	o1	c	2	o3	boots	green	1	2	c	green	mitt	s	mitt	Car	Fish
C3.20.3	listener	247	Submitted	05/14/2020, 17:23:18	05/14/2020, 17:24:19	1	checkbox4 checkbox5	consent	2	2	C	richard	56-65	English	male	fluent	None	19	boots & mitts	None	6542	2496	7032	12848	None	1,59E+12	d.2s2c.b.c	C3	C3.20	4	2	green.mitt	blue.mitt	green.boot	o1	c	1	o2	green	mitts	2	2	c	green	mitt	c	green	Car	Fish
C3.20.3	listener	248	Submitted	05/14/2020, 17:24:05	05/14/2020, 17:26:21	1	checkbox4 checkbox5	consent	1	2	A	robert	46-55	English	female	fluent	None	85	I really do not know	no	13103	22600	22188	11755	None	1,59E+12	d.2s2c.b.s	C3	C3.20	4	2	green.mitt	blue.mitt	green.boot	o1	c	2	o3	boots	green	1	2	c	green	mitt	s	mitt	Car	Fish
C3.20.4	listener	249	Submitted	05/14/2020, 17:26:39	05/14/2020, 17:28:24	1	checkbox4 checkbox5	consent	2	1	C	robert	56-65	English	female	fluent	None	100	remembering choices	None	19453	7466	9824	16350	None	1,59E+12	d.2s2c.b.c	C3	C3.20	4	2	green.mitt	blue.mitt	green.boot	o1	c	1	o3	green	boots	2	1	s	mitt	green	c	green	Car	Fish
C3.20.4	listener	250	Submitted	05/14/2020, 17:30:46	05/14/2020, 17:31:54	1	checkbox4	consent	2	1	B	robert	18-25	English	female	fluent	None	85	Attention	None	2227	1139	6612	12961	None	1,59E+12	d.2s2c.b.s	C3	C3.20	4	2	green.mitt	blue.mitt	green.boot	o1	c	1	o3	green	boots	2	1	c	green	mitt	s	mitt	Car	Fish
C3.20.5	listener	251	Submitted	05/14/2020, 17:38:16	05/14/2020, 17:39:16	1	checkbox4 checkbox5	consent	1	2	A	robert	36-45	English	male	fluent	None	75	Choice	Thanks!	4487	2205	9046	5549	None	1,59E+12	d.2s2c.b.c	C3	C3.20	4	2	green.mitt	blue.mitt	green.boot	o1	c	2	o3	boots	green	1	2	s	mitt	green	c	green	Car	Fish
C3.20.5	listener	252	Submitted	05/14/2020, 17:16:33	05/14/2020, 17:17:22	1	checkbox4	consent	1	2	B	robert	26-35	English	female	fluent	None	100	Choosing what the bot wanted.	None	3549	1663	5804	5800	None	1,59E+12	d.2s2c.b.s	C3	C3.20	4	2	green.mitt	blue.mitt	green.boot	o1	c	2	o2	mitts	green	2	2	s	mitt	green	s	mitt	Car	Fish
C3.20.6	listener	253	Submitted	05/14/2020, 17:16:25	05/14/2020, 17:18:16	1	checkbox4 checkbox5	consent	2	1	C	richard	46-55	English	male	fluent	None	65	deception when focusing on an object to the exclusion of other objects	None	10688	3280	11984	10249	None	1,59E+12	d.2s2c.b.c	C3	C3.20	4	2	green.mitt	blue.mitt	green.boot	o1	s	1	o2	mitts	blue	2	1	c	green	mitt	c	green	Car	Fish
C3.20.6	listener	254	Submitted	05/14/2020, 17:23:47	05/14/2020, 17:26:26	1	checkbox4 checkbox5	consent	1	2	B	robert	46-55	English	male	fluent	None	100	Shape and color descriptions.	No, thank you.	105171	1880	7705	6659	None	1,59E+12	d.2s2c.b.s	C3	C3.20	4	2	green.mitt	blue.mitt	green.boot	o1	s	2	o2	blue	mitts	1	2	s	mitt	green	s	mitt	Car	Fish
C3.20.7	listener	255	Submitted	05/14/2020, 17:16:24	05/14/2020, 17:18:33	1	checkbox4	consent	2	3	C	robert	26-35	English	male	fluent	None	73	Good	Nice	5474	2281	8519	7721	None	1,59E+12	d.2s2c.b.c	C3	C3.20	4	2	green.mitt	blue.mitt	green.boot	o1	c	1	o2	green	mitts	2	2	s	mitt	green	c	green	Car	Fish
C3.20.7	listener	256	Submitted	05/14/2020, 17:16:29	05/14/2020, 17:18:50	1	checkbox4 checkbox5	consent	1	2	A	robert	36-45	English	female	fluent	None	100	i dont know	n/a	63157	30921	10777	5338	None	1,59E+12	d.2s2c.b.s	C3	C3.20	4	2	green.mitt	blue.mitt	green.boot	o1	c	2	o3	boots	green	1	2	c	green	mitt	s	mitt	Car	Fish
C3.20.8	listener	257	Submitted	05/14/2020, 17:32:48	05/14/2020, 17:34:06	1	checkbox4 checkbox5	consent	2	1	C	robert	56-65	English	female	fluent	None	74	paying attention to questions	None	8158	3039	7716	11416	None	1,59E+12	d.2s2c.b.c	C3	C3.20	4	2	green.mitt	blue.mitt	green.boot	o1	c	1	o3	green	boots	2	1	c	green	mitt	c	green	Car	Fish
C3.20.8	listener	258	Submitted	05/14/2020, 17:31:59	05/14/2020, 17:32:55	1	checkbox4 checkbox5	consent	2	1	A	robert	26-35	English	male	fluent	None	100	I'm not so sure.	None	3262	1649	6048	4497	None	1,59E+12	d.2s2c.b.s	C3	C3.20	4	2	green.mitt	blue.mitt	green.boot	o1	s	2	o3	green	mitts	2	2	c	green	mitt	s	mitt	Car	Fish
C3.20.9	listener	259	Submitted	05/14/2020, 17:16:25	05/14/2020, 17:18:40	1	checkbox4 checkbox5	consent	2	1	C	robert	26-35	English	male	good	None	49	pick an object	nope	17729	9820	8792	20992	None	1,59E+12	d.2s2c.b.c	C3	C3.20	4	2	green.mitt	blue.mitt	green.boot	o1	s	1	o2	mitts	blue	2	1	c	green	mitt	c	green	Car	Fish
C3.20.9	listener	260	Submitted	05/14/2020, 17:16:44	05/14/2020, 17:24:55	1	checkbox4 checkbox5	consent	2	2	B	robert	26-35	English	male	fluent	None	79	Attention to detail	None	429022	2199	6884	14256	None	1,59E+12	d.2s2c.b.s	C3	C3.20	4	2	green.mitt	blue.mitt	green.boot	o1	s	1	o3	mitts	green	2	2	s	mitt	green	s	mitt	Car	Fish
C3.21.1	listener	261	Submitted	05/14/2020, 17:16:25	05/14/2020, 17:23:14	1	checkbox5	consent	2	1	A	robert	26-35	English	male	fluent	None	87	Picking an object	No	15128	4615	9697	28730	None	1,59E+12	d.2s2c.b.c	C3	C3.21	4	3	green.boot	green.mitt	blue.mitt	o2	s	1	o3	mitts	blue	2	1	c	green	mitt	c	green	Car	Fish
C3.21.1	listener	262	Submitted	05/14/2020, 17:16:41	05/14/2020, 17:44:46	1	checkbox4	consent	1	2	B	robert	18-25	English	male	fluent	None	79	color identification	None	16132	272	48733	33381	None	1,59E+12	d.2s2c.b.s	C3	C3.21	4	3	green.boot	green.mitt	blue.mitt	o2	s	1	o1	mitts	green	2	2	c	green	mitt	s	mitt	Car	Fish
C3.21.10	listener	263	Submitted	05/14/2020, 17:18:31	05/14/2020, 17:21:20	1	checkbox4 checkbox5	consent	2	2	B	robert	26-35	English	female	fluent	None	96	Thinking process about choosing "green" object.	Thank you for letting me take part!	19386	10647	13531	19991	None	1,59E+12	d.2s2c.b.c	C3	C3.21	4	3	green.boot	green.mitt	blue.mitt	o2	c	1	o3	green	mitts	2	2	s	mitt	green	c	green	Car	Fish
C3.21.10	listener	264	Submitted	05/14/2020, 17:16:33	05/14/2020, 17:17:25	1	checkbox4 checkbox5	consent	2	2	B	robert	26-35	English	male	fluent	None	54	idk	no	5510	1413	5813	8064	None	1,59E+12	d.2s2c.b.s	C3	C3.21	4	3	green.boot	green.mitt	blue.mitt	o2	s	2	o1	green	mitts	2	2	s	mitt	green	s	mitt	Car	Fish
C3.21.2	listener	265	Submitted	05/14/2020, 17:16:44	05/14/2020, 17:18:24	1	checkbox4 checkbox5	consent	2	1	B	robert	18-25	English	male	fluent	None	100	it was very simple	N/A	6104	5860	11509	19495	None	1,59E+12	d.2s2c.b.c	C3	C3.21	4	3	green.boot	green.mitt	blue.mitt	o2	s	1	o3	mitts	blue	2	1	c	green	mitt	c	green	Car	Fish
C3.21.2	listener	266	Submitted	05/14/2020, 17:16:35	05/14/2020, 17:17:27	1	checkbox4 checkbox5	consent	2	2	C	robert	36-45	English	male	fluent	None	94	Clarity of communication	None	3504	2283	7299	6975	None	1,59E+12	d.2s2c.b.s	C3	C3.21	4	3	green.boot	green.mitt	blue.mitt	o2	s	2	o1	green	mitts	2	2	s	mitt	green	s	mitt	Car	Fish
C3.21.3	listener	267	Submitted	05/14/2020, 17:16:34	05/14/2020, 17:19:53	1	checkbox4 checkbox5	consent	2	2	B	robert	18-25	English	male	fluent	None	83	attention and thinking	None	26985	3809	13622	36078	None	1,59E+12	d.2s2c.b.c	C3	C3.21	4	3	green.boot	green.mitt	blue.mitt	o2	c	1	o3	green	mitts	2	2	s	mitt	green	c	green	Car	Fish
C3.21.3	listener	268	Submitted	05/14/2020, 17:16:48	05/14/2020, 17:18:47	1	checkbox4 checkbox5	consent	2	2	C	robert	26-35	English	male	fluent	None	82	quick and easy	None	5813	2844	7029	24869	None	1,59E+12	d.2s2c.b.s	C3	C3.21	4	3	green.boot	green.mitt	blue.mitt	o2	s	2	o1	green	mitts	2	2	s	mitt	green	s	mitt	Car	Fish
C3.21.4	listener	269	Submitted	05/14/2020, 17:16:31	05/14/2020, 17:24:48	1	checkbox4 checkbox5	consent	1	2	B	robert	36-45	English	female	fluent	None	90	I'm not sure	none	78878	3726	7596	7371	None	1,59E+12	d.2s2c.b.c	C3	C3.21	4	3	green.boot	green.mitt	blue.mitt	o2	c	2	o1	boots	green	1	2	c	green	mitt	c	green	Car	Fish
C3.21.4	listener	270	Submitted	05/14/2020, 17:42:19	05/14/2020, 17:45:36	1	checkbox4 checkbox5	consent	2	2	B	robert	26-35	English	female	fluent	None	100	paying attention and following direcrtions	This HIT was highly engaging. Short and sweet but packed.	22163	3779	15340	12564	None	1,59E+12	d.2s2c.b.s	C3	C3.21	4	3	green.boot	green.mitt	blue.mitt	o2	s	1	o1	mitts	green	2	2	s	mitt	green	s	mitt	Car	Fish
C3.21.5	listener	271	Submitted	05/14/2020, 17:16:32	05/14/2020, 17:18:38	1	checkbox4 checkbox5	consent	2	2	B	robert	46-55	English	male	fluent	None	99	perception of what people mean when they say something	None	15603	5853	12491	18315	None	1,59E+12	d.2s2c.b.c	C3	C3.21	4	3	green.boot	green.mitt	blue.mitt	o2	c	1	o3	green	mitts	2	2	s	mitt	green	c	green	Car	Fish
C3.21.5	listener	272	Submitted	05/14/2020, 17:35:21	05/14/2020, 17:38:15	1	checkbox4 checkbox5	consent	0	1	A	robert	36-45	English	male	good	None	80	No idea	no	11201	7600	21603	38096	None	1,59E+12	d.2s2c.b.s	C3	C3.21	4	3	green.boot	green.mitt	blue.mitt	o2	s	1	o3	mitts	blue	2	1	s	mitt	green	s	mitt	Car	Fish
C3.21.6	listener	273	Submitted	05/14/2020, 17:16:29	05/14/2020, 17:18:45	1	checkbox5	consent	1	2	B	robert	18-25	English	male	fluent	None	20	good survey	None	51685	3459	14369	14626	None	1,59E+12	d.2s2c.b.c	C3	C3.21	4	3	green.boot	green.mitt	blue.mitt	o2	c	2	o1	boots	green	1	2	c	green	mitt	c	green	Car	Fish
C3.21.6	listener	274	Submitted	05/14/2020, 17:18:10	05/14/2020, 17:19:14	1	checkbox4 checkbox5	consent	2	2	C	robert	56-65	English	female	fluent	None	84	Choices	No	9939	2331	8788	9957	None	1,59E+12	d.2s2c.b.s	C3	C3.21	4	3	green.boot	green.mitt	blue.mitt	o2	c	2	o3	mitts	green	2	2	c	green	mitt	s	mitt	Car	Fish
C3.21.7	listener	275	Submitted	05/14/2020, 17:28:01	05/14/2020, 17:31:01	1	checkbox4 checkbox5	consent	1	2	B	robert	46-55	English	female	fluent	None	100	if the influence of the question about mitts had to do with my guess of what he wanted.	None	37041	70220	6046	9681	None	1,59E+12	d.2s2c.b.c	C3	C3.21	4	3	green.boot	green.mitt	blue.mitt	o2	s	2	o3	blue	mitts	1	2	c	green	mitt	c	green	Car	Fish
C3.21.7	listener	276	Submitted	05/14/2020, 17:18:19	05/14/2020, 17:19:52	1	checkbox4 checkbox5	consent	2	1	B	richard	26-35	English	female	fluent	None	60	I honestly haven't the faintest idea, but it made me think a little bit!	Nope, thank you.	7273	9058	6938	11957	None	1,59E+12	d.2s2c.b.s	C3	C3.21	4	3	green.boot	green.mitt	blue.mitt	o2	s	1	o3	mitts	blue	2	1	c	green	mitt	s	mitt	Car	Fish
C3.21.8	listener	277	Submitted	05/14/2020, 17:17:23	05/14/2020, 17:18:16	1	checkbox4 checkbox5	consent	1	2	B	robert	26-35	English	male	fluent	None	100	Memory	None	2830	2618	6113	9013	None	1,59E+12	d.2s2c.b.c	C3	C3.21	4	3	green.boot	green.mitt	blue.mitt	o2	c	2	o1	boots	green	1	2	c	green	mitt	c	green	Car	Fish
C3.21.8	listener	278	Submitted	05/14/2020, 17:16:37	05/14/2020, 17:18:42	1	checkbox4 checkbox5	consent	2	2	C	robert	26-35	English	female	fluent	None	100	I am unsure of what the research was about.	No other comments.	20371	7154	12920	19955	None	1,59E+12	d.2s2c.b.s	C3	C3.21	4	3	green.boot	green.mitt	blue.mitt	o2	c	1	o3	green	mitts	2	2	s	mitt	green	s	mitt	Car	Fish
C3.21.9	listener	279	Submitted	05/14/2020, 17:16:41	05/14/2020, 17:25:01	1	checkbox4 checkbox5	consent	2	2	B	robert	36-45	English	male	fluent	None	100	Attention	Thank you	18155	2392	9259	12425	None	1,59E+12	d.2s2c.b.c	C3	C3.21	4	3	green.boot	green.mitt	blue.mitt	o2	s	2	o1	green	mitts	2	2	s	mitt	green	c	green	Car	Fish
C3.21.9	listener	280	Submitted	05/14/2020, 17:16:36	05/14/2020, 17:18:08	1	checkbox4 checkbox5	consent	2	2	C	robert	36-45	English	male	fluent	None	100	Getting someone’s perspective	Nope. Thanks.	6368	2493	8669	12183	None	1,59E+12	d.2s2c.b.s	C3	C3.21	4	3	green.boot	green.mitt	blue.mitt	o2	c	2	o3	mitts	green	2	2	s	mitt	green	s	mitt	Car	Fish
C3.22.1	listener	281	Submitted	05/14/2020, 17:16:37	05/14/2020, 17:18:29	1	checkbox4 checkbox5	consent	1	2	B	robert	over65	English	male	fluent	None	84	I don't have any idea at the moment.	Not at this time.	17222	3168	9896	19199	None	1,59E+12	d.2s2c.b.c	C3	C3.22	4	4	blue.mitt	green.mitt	green.boot	o2	s	2	o1	blue	mitts	1	2	c	green	mitt	c	green	Car	Fish
C3.22.1	listener	282	Submitted	05/14/2020, 17:16:46	05/14/2020, 17:27:02	1	checkbox4 checkbox5	consent	1	2	B	robert	26-35	English	male	fluent	None	87	personality	Biden 2020	1749	852	6006	2482	None	1,59E+12	d.2s2c.b.s	C3	C3.22	4	4	blue.mitt	green.mitt	green.boot	o2	c	2	o3	boots	green	1	2	s	mitt	green	s	mitt	Car	Fish
C3.22.10	listener	283	Submitted	05/14/2020, 17:19:46	05/14/2020, 17:22:02	1	checkbox5	consent	2	0	C	robert	26-35	English	female	fluent	None	79	pick an object	good	6916	4952	15376	18624	None	1,59E+12	d.2s2c.b.c	C3	C3.22	4	4	blue.mitt	green.mitt	green.boot	o2	c	1	o3	green	boots	2	1	s	mitt	green	c	green	Car	Fish
C3.22.10	listener	284	Submitted	05/14/2020, 17:16:35	05/14/2020, 17:28:05	1	checkbox4 checkbox5	consent	2	2	A	robert	26-35	English	male	fluent	None	62	memory, perception	none	603145	2868	15579	18789	None	1,59E+12	d.2s2c.b.s	C3	C3.22	4	4	blue.mitt	green.mitt	green.boot	o2	c	2	o1	mitts	green	2	2	s	mitt	green	s	mitt	Car	Fish
C3.22.2	listener	285	Submitted	05/14/2020, 17:47:57	05/14/2020, 17:49:07	1	checkbox4 checkbox5	consent	2	2	C	robert	46-55	English	female	fluent	None	100	None	None	2841	3102	9901	28114	None	1,59E+12	d.2s2c.b.c	C3	C3.22	4	4	blue.mitt	green.mitt	green.boot	o2	c	2	o1	mitts	green	2	2	c	green	mitt	c	green	Car	Fish
C3.22.2	listener	286	Submitted	05/14/2020, 17:16:51	05/14/2020, 17:17:53	1	checkbox4 checkbox5	consent	2	2	A	robert	18-25	English	female	fluent	None	42	Attention to detail	none	9074	3227	7270	6487	None	1,59E+12	d.2s2c.b.s	C3	C3.22	4	4	blue.mitt	green.mitt	green.boot	o2	s	2	o3	green	mitts	2	2	c	green	mitt	s	mitt	Car	Fish
C3.22.3	listener	287	Submitted	05/14/2020, 17:17:25	05/14/2020, 17:20:04	1	checkbox4 checkbox5	consent	2	2	B	robert	26-35	English	female	fluent	None	95	Logical processes and the participants' powers of deduction.	No comments; this was pretty fun.	6307	3550	6688	14462	None	1,59E+12	d.2s2c.b.c	C3	C3.22	4	4	blue.mitt	green.mitt	green.boot	o2	s	2	o3	green	mitts	2	2	c	green	mitt	c	green	Car	Fish
C3.22.3	listener	288	Submitted	05/14/2020, 17:16:34	05/14/2020, 17:17:49	1	checkbox4 checkbox5	consent	2	2	A	robert	26-35	English	female	fluent	None	89	What stands out in a picture.	None	9874	2126	8123	8567	None	1,59E+12	d.2s2c.b.s	C3	C3.22	4	4	blue.mitt	green.mitt	green.boot	o2	c	1	o1	green	mitts	2	2	c	green	mitt	s	mitt	Car	Fish
C3.22.4	listener	289	Submitted	05/14/2020, 17:18:17	05/14/2020, 17:20:15	1	checkbox4 checkbox5	consent	2	2	C	robert	46-55	English	female	fluent	None	100	How people pick an item	None	29980	3660	10779	18828	None	1,59E+12	d.2s2c.b.c	C3	C3.22	4	4	blue.mitt	green.mitt	green.boot	o2	s	2	o3	green	mitts	2	2	s	mitt	green	c	green	Car	Fish
C3.22.4	listener	290	Submitted	05/14/2020, 17:17:17	05/14/2020, 17:22:40	1	checkbox4 checkbox5	consent	2	1	A	robert	46-55	English	male	fluent	None	100	choosing option	good	27063	7912	50713	111157	None	1,59E+12	d.2s2c.b.s	C3	C3.22	4	4	blue.mitt	green.mitt	green.boot	o2	s	1	o1	mitts	blue	2	1	s	mitt	green	s	mitt	Car	Fish
C3.22.5	listener	291	Submitted	05/14/2020, 17:21:44	05/14/2020, 17:37:53	1	checkbox4 checkbox5	consent	2	1	C	robert	36-45	English	female	fluent	None	92	no idea	interesting thanks and good luck	21013	2546	10577	7263	None	1,59E+12	d.2s2c.b.c	C3	C3.22	4	4	blue.mitt	green.mitt	green.boot	o2	c	1	o3	green	boots	2	1	c	green	mitt	c	green	Car	Fish
C3.22.5	listener	292	Submitted	05/14/2020, 17:49:59	05/14/2020, 17:51:38	1	checkbox4 checkbox5	consent	2	2	A	robert	56-65	English	male	fluent	None	100	how I interpret written words	none	11607	4835	17796	17412	None	1,59E+12	d.2s2c.b.s	C3	C3.22	4	4	blue.mitt	green.mitt	green.boot	o2	c	2	o1	mitts	green	2	2	s	mitt	green	s	mitt	Car	Fish
C3.22.6	listener	293	Submitted	05/14/2020, 17:16:51	05/14/2020, 17:17:42	1	checkbox4 checkbox5	consent	2	1	C	robert	18-25	English	male	fluent	None	66	I think it was about subtext.	None	3647	4022	6606	7298	None	1,59E+12	d.2s2c.b.c	C3	C3.22	4	4	blue.mitt	green.mitt	green.boot	o2	c	1	o3	green	boots	2	1	s	mitt	green	c	green	Car	Fish
C3.22.6	listener	294	Submitted	05/14/2020, 17:17:32	05/14/2020, 17:18:39	1	checkbox4 checkbox5	consent	2	2	A	robert	36-45	English	female	fluent	None	93	Paying attention	None	11018	4725	16698	7373	None	1,59E+12	d.2s2c.b.s	C3	C3.22	4	4	blue.mitt	green.mitt	green.boot	o2	c	2	o1	mitts	green	2	2	c	green	mitt	s	mitt	Car	Fish
C3.22.7	listener	295	Submitted	05/14/2020, 17:36:09	05/14/2020, 17:38:20	1	checkbox4 checkbox5	consent	2	2	C	robert	46-55	English	male	fluent	None	93	Just my personal opinion	None	28509	3335	9911	13014	None	1,59E+12	d.2s2c.b.c	C3	C3.22	4	4	blue.mitt	green.mitt	green.boot	o2	s	2	o3	green	mitts	2	2	s	mitt	green	c	green	Car	Fish
C3.22.7	listener	296	Submitted	05/14/2020, 17:26:49	05/14/2020, 17:28:23	1	checkbox4 checkbox5	consent	2	1	B	richard	46-55	English	female	fluent	None	100	Whether or not the single color item was perceived targeted without color reference.		7300	2897	6828	7992	None	1,59E+12	d.2s2c.b.s	C3	C3.22	4	4	blue.mitt	green.mitt	green.boot	o2	c	1	o3	green	boots	2	1	s	mitt	green	s	mitt	Car	Fish
C3.22.8	listener	297	Submitted	05/14/2020, 17:17:37	05/14/2020, 17:19:59	1	checkbox4 checkbox5	consent	2	2	B	robert	26-35	English	male	fluent	None	100	To see one's interpretation of a command. Since there was only one boot, Robert would have said boot rather than green.	none	7793	6558	12066	17196	None	1,59E+12	d.2s2c.b.c	C3	C3.22	4	4	blue.mitt	green.mitt	green.boot	o2	c	2	o1	mitts	green	2	2	c	green	mitt	c	green	Car	Fish
C3.22.8	listener	298	Submitted	05/14/2020, 17:16:43	05/14/2020, 17:22:36	1	checkbox4 checkbox5	consent	2	1	A	robert	26-35	English	male	fluent	None	70	Robert's personal preferences	Thanks	14234	2544	8282	7424	None	1,59E+12	d.2s2c.b.s	C3	C3.22	4	4	blue.mitt	green.mitt	green.boot	o2	c	1	o3	green	boots	2	1	c	green	mitt	s	mitt	Car	Fish
C3.22.9	listener	299	Submitted	05/14/2020, 17:17:04	05/14/2020, 17:18:37	1	checkbox4 checkbox5	consent	2	2	B	robert	over65	English	female	fluent	None	80	memory	Thank you.	10556	2693	10347	7821	None	1,59E+12	d.2s2c.b.c	C3	C3.22	4	4	blue.mitt	green.mitt	green.boot	o2	c	1	o1	green	mitts	2	2	c	green	mitt	c	green	Car	Fish
C3.22.9	listener	300	Submitted	05/14/2020, 17:31:07	05/14/2020, 17:35:48	1	checkbox4 checkbox5	consent	2	1	A	robert	36-45	English	male	fluent	None	60	I have no idea. Sorry.	No comments, but thank you.	9508	7499	6906	9950	None	1,59E+12	d.2s2c.b.s	C3	C3.22	4	4	blue.mitt	green.mitt	green.boot	o2	c	1	o3	green	boots	2	1	s	mitt	green	s	mitt	Car	Fish
C3.23.1	listener	301	Submitted	05/14/2020, 17:16:41	05/14/2020, 17:17:44	1	checkbox4 checkbox5	consent	2	2	A	robert	18-25	English	female	fluent	None	80	Seeing what choice people would think someone would mean by limited information given.	None	2259	2548	5318	5757	None	1,59E+12	d.2s2c.b.c	C3	C3.23	4	5	green.boot	blue.mitt	green.mitt	o3	s	2	o1	green	mitts	2	2	c	green	mitt	c	green	Car	Fish
C3.23.1	listener	302	Submitted	05/14/2020, 17:17:02	05/14/2020, 17:18:06	1	checkbox4 checkbox5	consent	1	2	C	richard	46-55	English	male	fluent	None	100	not sure	np	8954	2077	6420	9143	None	1,59E+12	d.2s2c.b.s	C3	C3.23	4	5	green.boot	blue.mitt	green.mitt	o3	c	2	o1	boots	green	1	2	s	mitt	green	s	mitt	Car	Fish
C3.23.10	listener	303	Submitted	05/14/2020, 17:31:37	05/14/2020, 17:37:38	1	checkbox4 checkbox5	consent	1	2	C	robert	26-35	English	female	fluent	None	57	How well people could guess what object he was talking about.	None	38669	2851	7572	12589	None	1,59E+12	d.2s2c.b.c	C3	C3.23	4	5	green.boot	blue.mitt	green.mitt	o3	s	2	o2	blue	mitts	1	2	s	mitt	green	c	green	Car	Fish
C3.23.10	listener	304	Submitted	05/14/2020, 17:23:27	05/14/2020, 17:24:35	1	checkbox4 checkbox5	consent	2	1	B	robert	26-35	English	male	fluent	None	19	Perception	None, thanks!	10825	3894	7852	15353	None	1,59E+12	d.2s2c.b.s	C3	C3.23	4	5	green.boot	blue.mitt	green.mitt	o3	c	1	o1	green	boots	2	1	c	green	mitt	s	mitt	Car	Fish
C3.23.2	listener	305	Submitted	05/14/2020, 17:49:39	05/14/2020, 17:52:32	1	checkbox4 checkbox5	consent	2	2	C	robert	26-35	English	male	fluent	None	82	To see how many objects is there and how many same color object are there	none	15430	2769	8068	10713	None	1,59E+12	d.2s2c.b.c	C3	C3.23	4	5	green.boot	blue.mitt	green.mitt	o3	c	2	o2	mitts	green	2	2	s	mitt	green	c	green	Car	Fish
C3.23.2	listener	306	Submitted	05/14/2020, 17:17:12	05/14/2020, 17:18:47	1	checkbox4 checkbox5	consent	2	1	A	robert	18-25	English	male	fluent	None	74	Simple and ine		49150	1410	5112	3554	None	1,59E+12	d.2s2c.b.s	C3	C3.23	4	5	green.boot	blue.mitt	green.mitt	o3	s	1	o2	mitts	blue	2	1	c	green	mitt	s	mitt	Car	Fish
C3.23.3	listener	307	Submitted	05/14/2020, 17:16:48	05/14/2020, 17:21:40	1	checkbox4 checkbox5	consent	1	2	C	robert	26-35	English	female	fluent	None	100	None	None	5216	1821	6879	2783	None	1,59E+12	d.2s2c.b.c	C3	C3.23	4	5	green.boot	blue.mitt	green.mitt	o3	s	2	o2	blue	mitts	1	2	c	green	mitt	c	green	Car	Fish
C3.23.3	listener	308	Submitted	05/14/2020, 17:18:03	05/14/2020, 17:37:07	1	checkbox4	consent	2	2	B	robert	18-25	Other	male	fluent	Persian	92	About AI robots and its choices.	None	1036395	3687	22432	14304	None	1,59E+12	d.2s2c.b.s	C3	C3.23	4	5	green.boot	blue.mitt	green.mitt	o3	c	1	o2	green	mitts	2	2	s	mitt	green	s	mitt	Car	Fish
C3.23.4	listener	309	Submitted	05/14/2020, 17:58:39	05/14/2020, 18:00:03	1	checkbox4 checkbox5	consent	2	2	A	robert	46-55	English	female	fluent	None	100	I really couldn't say.	None	13040	3840	11940	10343	None	1,59E+12	d.2s2c.b.c	C3	C3.23	4	5	green.boot	blue.mitt	green.mitt	o3	c	2	o2	mitts	green	2	2	s	mitt	green	c	green	Car	Fish
C3.23.4	listener	310	Submitted	05/14/2020, 17:27:14	05/14/2020, 17:28:39	1	checkbox4 checkbox5	consent	2	1	B	robert	26-35	English	male	fluent	None	79	Decision making when not enough information is given.	None	14674	5643	9785	12007	None	1,59E+12	d.2s2c.b.s	C3	C3.23	4	5	green.boot	blue.mitt	green.mitt	o3	s	1	o2	mitts	blue	2	1	c	green	mitt	s	mitt	Car	Fish
C3.23.5	listener	311	Submitted	05/14/2020, 17:17:22	05/14/2020, 17:18:14	1	checkbox4 checkbox5	consent	2	1	A	robert	18-25	English	male	fluent	None	64	Colors and objects	None	2870	1464	6520	12240	None	1,59E+12	d.2s2c.b.c	C3	C3.23	4	5	green.boot	blue.mitt	green.mitt	o3	s	1	o2	mitts	blue	2	1	c	green	mitt	c	green	Car	Fish
C3.23.5	listener	312	Submitted	05/14/2020, 17:28:03	05/14/2020, 17:30:08	1	checkbox4 checkbox5	consent	2	1	C	robert	18-25	English	male	good	None	90	Pick an object	No	10587	4000	11760	11611	None	1,59E+12	d.2s2c.b.s	C3	C3.23	4	5	green.boot	blue.mitt	green.mitt	o3	s	1	o2	mitts	blue	2	1	c	green	mitt	s	mitt	Car	Fish
C3.23.6	listener	313	Submitted	05/14/2020, 17:17:21	05/14/2020, 17:19:30	1	checkbox4 checkbox5	consent	1	2	C	robert	56-65	English	male	fluent	None	80	Interesting attention test!	None	21712	7643	11800	16557	None	1,59E+12	d.2s2c.b.c	C3	C3.23	4	5	green.boot	blue.mitt	green.mitt	o3	s	2	o2	blue	mitts	1	2	s	mitt	green	c	green	Car	Fish
C3.23.6	listener	314	Submitted	05/14/2020, 17:49:57	05/14/2020, 18:00:33	1	checkbox4	consent	1	2	B	robert	26-35	English	male	fluent	None	75	How we chose?	None	153971	1360	5862	20592	None	1,59E+12	d.2s2c.b.s	C3	C3.23	4	5	green.boot	blue.mitt	green.mitt	o3	s	2	o2	blue	mitts	1	2	c	green	mitt	s	mitt	Car	Fish
C3.23.7	listener	315	Submitted	05/14/2020, 17:33:25	05/14/2020, 17:34:57	1	checkbox5	consent	2	1	A	robert	over65	English	male	fluent	None	63	don't know	no	13259	3568	14610	10249	None	1,59E+12	d.2s2c.b.c	C3	C3.23	4	5	green.boot	blue.mitt	green.mitt	o3	c	1	o1	green	boots	2	1	c	green	mitt	c	green	Car	Fish
C3.23.7	listener	316	Submitted	05/14/2020, 17:17:31	05/14/2020, 17:18:45	1	checkbox5	consent	2	1	A	richard	26-35	English	female	fluent	None	92	nice	good	5836	9	11004	6170	None	1,59E+12	d.2s2c.b.s	C3	C3.23	4	5	green.boot	blue.mitt	green.mitt	o3	c	1	o1	green	boots	2	1	s	mitt	green	s	mitt	Car	Fish
C3.23.8	listener	317	Submitted	05/14/2020, 17:17:28	05/14/2020, 17:18:57	1	checkbox4 checkbox5	consent	1	2	A	richard	56-65	English	male	fluent	None	97	None	None	13352	5103	12473	19921	None	1,59E+12	d.2s2c.b.c	C3	C3.23	4	5	green.boot	blue.mitt	green.mitt	o3	c	2	o1	boots	green	1	2	s	mitt	green	c	green	Car	Fish
C3.23.8	listener	318	Submitted	05/14/2020, 17:22:28	05/14/2020, 17:24:12	1	checkbox4 checkbox5	consent	2	2	C	robert	18-25	English	male	fluent	None	25	Attention and Perception	None	20390	3864	8408	27816	None	1,59E+12	d.2s2c.b.s	C3	C3.23	4	5	green.boot	blue.mitt	green.mitt	o3	c	1	o2	green	mitts	2	2	s	mitt	green	s	mitt	Car	Fish
C3.23.9	listener	319	Submitted	05/14/2020, 17:38:50	05/14/2020, 17:42:23	1	checkbox4 checkbox5	consent	1	2	A	robert	26-35	English	female	fluent	None	74	Pick an object	nothing	10703	29028	20789	24892	None	1,59E+12	d.2s2c.b.c	C3	C3.23	4	5	green.boot	blue.mitt	green.mitt	o3	c	2	o2	mitts	green	2	2	s	mitt	green	c	green	Car	Fish
C3.23.9	listener	320	Submitted	05/14/2020, 17:16:52	05/14/2020, 17:18:57	1	checkbox4 checkbox5	consent	2	2	B	robert	56-65	English	female	fluent	None	95	following directions	no	9369	6016	13402	14659	None	1,59E+12	d.2s2c.b.s	C3	C3.23	4	5	green.boot	blue.mitt	green.mitt	o3	c	1	o2	green	mitts	2	2	c	green	mitt	s	mitt	Car	Fish
C3.24.1	listener	321	Submitted	05/14/2020, 17:20:59	05/14/2020, 17:21:51	1	checkbox4 checkbox5	consent	2	1	B	robert	36-45	English	female	fluent	None	74	I don't know	None	5473	1946	5907	7178	None	1,59E+12	d.2s2c.b.c	C3	C3.24	4	6	blue.mitt	green.boot	green.mitt	o3	c	1	o2	green	boots	2	1	s	mitt	green	c	green	Car	Fish
C3.24.1	listener	322	Submitted	05/14/2020, 17:17:54	05/14/2020, 17:21:49	1	checkbox4 checkbox5	consent	2	2	C	robert	26-35	English	male	intermediate	None	55	generen attention	none	26567	10560	47590	43411	None	1,59E+12	d.2s2c.b.s	C3	C3.24	4	6	blue.mitt	green.boot	green.mitt	o3	c	1	o1	green	mitts	2	2	c	green	mitt	s	mitt	Car	Fish
C3.24.10	listener	323	Submitted	05/14/2020, 17:29:37	05/14/2020, 17:30:49	1	checkbox4 checkbox5	consent	2	1	B	robert	46-55	English	female	fluent	None	100	I don't know	None	12163	3225	8711	12112	None	1,59E+12	d.2s2c.b.c	C3	C3.24	4	6	blue.mitt	green.boot	green.mitt	o3	c	1	o2	green	boots	2	1	s	mitt	green	c	green	Car	Fish
C3.24.10	listener	324	Submitted	05/14/2020, 17:17:04	05/14/2020, 17:26:15	1	checkbox4	consent	1	2	A	robert	26-35	English	female	good	None	90	nice and too easy survey.I love this very much.	awesome survey and easy proceed this system.	87258	3448	15793	24711	None	1,59E+12	d.2s2c.b.s	C3	C3.24	4	6	blue.mitt	green.boot	green.mitt	o3	c	2	o2	boots	green	1	2	c	green	mitt	s	mitt	Car	Fish
C3.24.2	listener	325	Submitted	05/14/2020, 17:30:12	05/14/2020, 17:31:41	1	checkbox4 checkbox5	consent	2	2	C	robert	26-35	English	male	fluent	None	98	Interesting and fun hit.	None	7697	5190	9796	15700	None	1,59E+12	d.2s2c.b.c	C3	C3.24	4	6	blue.mitt	green.boot	green.mitt	o3	c	2	o1	mitts	green	2	2	c	green	mitt	c	green	Car	Fish
C3.24.2	listener	326	Submitted	05/14/2020, 17:17:04	05/14/2020, 17:18:09	1	checkbox4 checkbox5	consent	1	2	A	robert	46-55	English	male	fluent	None	26	No idea. Ability to pay attention?	None	7905	3120	5856	7328	None	1,59E+12	d.2s2c.b.s	C3	C3.24	4	6	blue.mitt	green.boot	green.mitt	o3	s	2	o1	blue	mitts	1	2	s	mitt	green	s	mitt	Car	Fish
C3.24.3	listener	327	Submitted	05/14/2020, 17:16:54	05/14/2020, 17:18:42	1	checkbox4 checkbox5	consent	2	1	B	robert	46-55	English	female	fluent	None	100	Paying attention and decision making	None	10469	3784	13097	14825	None	1,59E+12	d.2s2c.b.c	C3	C3.24	4	6	blue.mitt	green.boot	green.mitt	o3	c	1	o2	green	boots	2	1	s	mitt	green	c	green	Car	Fish
C3.24.3	listener	328	Submitted	05/14/2020, 17:28:14	05/14/2020, 17:29:09	1	checkbox4 checkbox5	consent	2	1	A	robert	18-25	English	female	fluent	None	85	Decision making	None	2967	1726	6699	6304	None	1,59E+12	d.2s2c.b.s	C3	C3.24	4	6	blue.mitt	green.boot	green.mitt	o3	s	1	o1	mitts	blue	2	1	c	green	mitt	s	mitt	Car	Fish
C3.24.4	listener	329	Submitted	05/14/2020, 17:23:03	05/14/2020, 17:25:19	1	checkbox4 checkbox5	consent	1	2	C	robert	26-35	English	male	fluent	None	91	It was about picking objects and recognizing colors.	Great Study	8092	5703	14077	15907	None	1,59E+12	d.2s2c.b.c	C3	C3.24	4	6	blue.mitt	green.boot	green.mitt	o3	s	2	o1	blue	mitts	1	2	s	mitt	green	c	green	Car	Fish
C3.24.4	listener	330	Submitted	05/14/2020, 17:26:24	05/14/2020, 17:27:52	1	checkbox4 checkbox5	consent	2	2	A	robert	36-45	English	female	fluent	None	95	Paying attention	None	14807	5552	11852	13762	None	1,59E+12	d.2s2c.b.s	C3	C3.24	4	6	blue.mitt	green.boot	green.mitt	o3	s	1	o2	mitts	green	2	2	c	green	mitt	s	mitt	Car	Fish
C3.24.5	listener	331	Submitted	05/14/2020, 17:20:09	05/14/2020, 17:21:07	1	checkbox4 checkbox5	consent	2	1	C	robert	26-35	English	female	fluent	None	88	I think it was about language cognition and understanding	no	7458	2051	9609	10648	None	1,59E+12	d.2s2c.b.c	C3	C3.24	4	6	blue.mitt	green.boot	green.mitt	o3	s	1	o1	mitts	blue	2	1	s	mitt	green	c	green	Car	Fish
C3.24.5	listener	332	Submitted	05/14/2020, 17:17:06	05/14/2020, 17:18:09	1	checkbox4 checkbox5	consent	1	2	A	robert	18-25	English	male	fluent	None	86	memory	thank you!	4636	3318	8431	3965	None	1,59E+12	d.2s2c.b.s	C3	C3.24	4	6	blue.mitt	green.boot	green.mitt	o3	s	1	o2	mitts	green	2	2	s	mitt	green	s	mitt	Car	Fish
C3.24.6	listener	333	Submitted	05/14/2020, 17:16:59	05/14/2020, 17:17:45	1	checkbox4 checkbox5	consent	2	2	B	robert	36-45	English	female	fluent	None	100	ATTENTION TO DETAIL	HAVE A GREAT DAY	3120	1822	4007	6721	None	1,59E+12	d.2s2c.b.c	C3	C3.24	4	6	blue.mitt	green.boot	green.mitt	o3	s	1	o2	mitts	green	2	2	c	green	mitt	c	green	Car	Fish
C3.24.6	listener	334	Submitted	05/14/2020, 17:16:54	05/14/2020, 17:18:23	1	checkbox4	consent	2	2	C	william	36-45	English	male	fluent	None	100	Perception.	None	4162	2357	8229	10527	None	1,59E+12	d.2s2c.b.s	C3	C3.24	4	6	blue.mitt	green.boot	green.mitt	o3	c	2	o1	mitts	green	2	2	c	green	mitt	s	mitt	Car	Fish
C3.24.7	listener	335	Submitted	05/14/2020, 17:20:44	05/14/2020, 17:22:12	1	checkbox4 checkbox5	consent	2	1	A	robert	26-35	English	male	fluent	None	92	None	None	9993	2295	6706	6415	None	1,59E+12	d.2s2c.b.c	C3	C3.24	4	6	blue.mitt	green.boot	green.mitt	o3	c	1	o2	green	boots	2	1	c	green	mitt	c	green	Car	Fish
C3.24.7	listener	336	Submitted	05/14/2020, 18:03:32	05/14/2020, 18:11:57	1	checkbox4 checkbox5	consent	2	1	A	robert	36-45	English	male	fluent	None	80	To see how we equate rareness with a request?	N/A	48025	3383	6732	10032	None	1,59E+12	d.2s2c.b.s	C3	C3.24	4	6	blue.mitt	green.boot	green.mitt	o3	s	1	o1	mitts	blue	2	1	s	mitt	green	s	mitt	Car	Fish
C3.24.8	listener	337	Submitted	05/14/2020, 17:51:54	05/14/2020, 17:52:58	1	checkbox4 checkbox5	consent	2	2	B	robert	26-35	English	male	fluent	None	97	About paying attention cautiously.	no comment	3627	7252	8880	6140	None	1,59E+12	d.2s2c.b.c	C3	C3.24	4	6	blue.mitt	green.boot	green.mitt	o3	s	2	o2	green	mitts	2	2	s	mitt	green	c	green	Car	Fish
C3.24.8	listener	338	Submitted	05/14/2020, 17:17:21	05/14/2020, 17:27:37	1	checkbox4 checkbox5	consent	1	2	A	robert	26-35	English	male	fluent	None	77	None	None	2789	1272	6900	5407	None	1,59E+12	d.2s2c.b.s	C3	C3.24	4	6	blue.mitt	green.boot	green.mitt	o3	s	2	o1	blue	mitts	1	2	c	green	mitt	s	mitt	Car	Fish
C3.24.9	listener	339	Submitted	05/14/2020, 17:17:07	05/14/2020, 17:19:25	1	checkbox4 checkbox5	consent	2	1	C	robert	46-55	English	female	fluent	None	100	The HIT was about making inferences.	Good luck with your study!	19574	4632	10859	15736	None	1,59E+12	d.2s2c.b.c	C3	C3.24	4	6	blue.mitt	green.boot	green.mitt	o3	s	1	o1	mitts	blue	2	1	s	mitt	green	c	green	Car	Fish
C3.24.9	listener	340	Submitted	05/14/2020, 17:17:24	05/14/2020, 17:19:50	1	checkbox4 checkbox5	consent	2	2	C	robert	26-35	English	female	fluent	None	100	I don't know.	None	27143	3928	9030	11640	None	1,59E+12	d.2s2c.b.s	C3	C3.24	4	6	blue.mitt	green.boot	green.mitt	o3	s	2	o2	green	mitts	2	2	s	mitt	green	s	mitt	Car	Fish
C3.3.1	listener	341	Submitted	05/14/2020, 17:28:06	05/14/2020, 17:30:37	1	checkbox4 checkbox5	consent	2	2	A	robert	56-65	English	male	fluent	None	87	paying attention	Thank You	15788	8438	11581	15162	None	1,59E+12	d.2s2c.b.c	C3	C3.3	1	3	blue.mitt	blue.boot	green.boot	o2	c	1	o3	blue	boots	2	2	c	blue	boot	c	blue	Car	Fish
C3.3.1	listener	342	Submitted	05/14/2020, 17:17:20	05/14/2020, 17:20:48	1	checkbox4 checkbox5	consent	2	2	C	robert	26-35	English	male	fluent	None	85	What people chose the most.	None	12622	14972	10559	14087	None	1,59E+12	d.2s2c.b.s	C3	C3.3	1	3	blue.mitt	blue.boot	green.boot	o2	s	1	o1	boots	blue	2	2	s	boot	blue	s	boot	Car	Fish
C3.3.10	listener	343	Submitted	05/14/2020, 17:17:02	05/14/2020, 17:20:12	1	checkbox4 checkbox5	consent	1	2	B	robert	26-35	English	female	fluent	None	90	I don't know	Thank you!	52391	51178	5215	11431	None	1,59E+12	d.2s2c.b.c	C3	C3.3	1	3	blue.mitt	blue.boot	green.boot	o2	s	2	o3	green	boots	1	2	c	blue	boot	c	blue	Car	Fish
C3.3.10	listener	344	Submitted	05/14/2020, 17:26:22	05/14/2020, 17:28:16	1	checkbox4 checkbox5	consent	2	2	B	robert	26-35	English	male	good	None	89	how one makes a decision	no	5596	4983	11824	16816	None	1,59E+12	d.2s2c.b.s	C3	C3.3	1	3	blue.mitt	blue.boot	green.boot	o2	c	1	o3	blue	boots	2	2	c	blue	boot	s	boot	Car	Fish
C3.3.2	listener	345	Submitted	05/14/2020, 17:34:46	05/14/2020, 17:36:39	1	checkbox4 checkbox5	consent	2	1	B	robert	36-45	Chinese	male	fluent	None	81	paying attention	nope	10744	2980	11258	12491	None	1,59E+12	d.2s2c.b.c	C3	C3.3	1	3	blue.mitt	blue.boot	green.boot	o2	s	1	o3	boots	green	2	1	c	blue	boot	c	blue	Car	Fish
C3.3.2	listener	346	Submitted	05/14/2020, 17:30:31	05/14/2020, 17:32:13	1	checkbox4 checkbox5	consent	2	1	B	robert	26-35	English	female	good	None	85	None	None	15394	6221	12383	18117	None	1,59E+12	d.2s2c.b.s	C3	C3.3	1	3	blue.mitt	blue.boot	green.boot	o2	c	1	o1	blue	mitts	2	1	c	blue	boot	s	boot	Car	Fish
C3.3.3	listener	347	Submitted	05/14/2020, 17:16:56	05/14/2020, 17:19:10	1	checkbox4 checkbox5	consent	2	1	B	robert	56-65	English	female	fluent	None	86	If I chose correctly	none	12820	12127	12949	14907	None	1,59E+12	d.2s2c.b.c	C3	C3.3	1	3	blue.mitt	blue.boot	green.boot	o2	c	1	o1	blue	mitts	2	1	c	blue	boot	c	blue	Car	Fish
C3.3.3	listener	348	Submitted	05/14/2020, 17:17:56	05/14/2020, 17:19:13	1	checkbox4 checkbox5	consent	2	1	C	robert	36-45	English	male	good	None	65	No idea	None	10556	4059	11178	14531	None	1,59E+12	d.2s2c.b.s	C3	C3.3	1	3	blue.mitt	blue.boot	green.boot	o2	c	1	o1	blue	mitts	2	1	c	blue	boot	s	boot	Car	Fish
C3.3.4	listener	349	Submitted	05/14/2020, 17:17:20	05/14/2020, 17:19:23	1	checkbox4 checkbox5	consent	1	2	B	robert	56-65	English	female	fluent	None	86	Reasoning about choices	It was fun	16977	4869	10450	19683	None	1,59E+12	d.2s2c.b.c	C3	C3.3	1	3	blue.mitt	blue.boot	green.boot	o2	s	2	o3	green	boots	1	2	c	blue	boot	c	blue	Car	Fish
C3.3.4	listener	350	Submitted	05/14/2020, 17:17:14	05/14/2020, 17:18:28	1	checkbox4 checkbox5	consent	2	2	C	robert	18-25	English	female	fluent	None	80	Checking peop	None	2949	1963	10706	12149	None	1,59E+12	d.2s2c.b.s	C3	C3.3	1	3	blue.mitt	blue.boot	green.boot	o2	s	2	o1	blue	boots	2	2	c	blue	boot	s	boot	Car	Fish
C3.3.5	listener	351	Submitted	05/14/2020, 17:17:07	05/14/2020, 17:22:37	1	checkbox5	consent	2	2	B	robert	26-35	English	male	fluent	None	100	HIT simple and easy to solve, I hope to do more work like this.	not	87808	5283	21740	19917	None	1,59E+12	d.2s2c.b.c	C3	C3.3	1	3	blue.mitt	blue.boot	green.boot	o2	s	1	o1	boots	blue	2	2	s	boot	blue	c	blue	Car	Fish
C3.3.5	listener	352	Submitted	05/14/2020, 17:29:00	05/14/2020, 17:30:41	1	checkbox4 checkbox5	consent	2	2	B	robert	18-25	English	female	fluent	None	87	description words	None	6128	1898	6246	6994	None	1,59E+12	d.2s2c.b.s	C3	C3.3	1	3	blue.mitt	blue.boot	green.boot	o2	s	2	o1	blue	boots	2	2	c	blue	boot	s	boot	Car	Fish
C3.3.6	listener	353	Submitted	05/14/2020, 17:17:32	05/14/2020, 17:18:44	1	checkbox4 checkbox5	consent	2	2	B	robert	46-55	English	male	fluent	None	93	it was fun	no	7797	3679	6625	8898	None	1,59E+12	d.2s2c.b.c	C3	C3.3	1	3	blue.mitt	blue.boot	green.boot	o2	s	2	o1	blue	boots	2	2	c	blue	boot	c	blue	Car	Fish
C3.3.6	listener	354	Submitted	05/14/2020, 17:45:01	05/14/2020, 17:45:57	1	checkbox4 checkbox5	consent	2	1	C	robert	18-25	English	male	fluent	None	75	Determining a requested object from a list of objects.	N/A	2927	2217	5613	5270	None	1,59E+12	d.2s2c.b.s	C3	C3.3	1	3	blue.mitt	blue.boot	green.boot	o2	s	1	o3	boots	green	2	1	c	blue	boot	s	boot	Car	Fish
C3.3.7	listener	355	Submitted	05/14/2020, 17:31:02	05/14/2020, 17:37:09	1	checkbox5	consent	2	2	B	robert	46-55	English	male	fluent	None	100	Object study	None	10757	3041	13063	9820	None	1,59E+12	d.2s2c.b.c	C3	C3.3	1	3	blue.mitt	blue.boot	green.boot	o2	c	2	o3	boots	blue	2	2	c	blue	boot	c	blue	Car	Fish
C3.3.7	listener	356	Submitted	05/14/2020, 17:19:49	05/14/2020, 17:21:28	1	checkbox4 checkbox5	consent	2	1	B	robert	56-65	English	male	fluent	None	100	paying attention	no	17766	3276	8947	16153	None	1,59E+12	d.2s2c.b.s	C3	C3.3	1	3	blue.mitt	blue.boot	green.boot	o2	s	1	o3	boots	green	2	1	s	boot	blue	s	boot	Car	Fish
C3.3.8	listener	357	Submitted	05/14/2020, 17:56:21	05/14/2020, 18:08:49	1	checkbox4 checkbox5	consent	1	1	A	robert	36-45	English	female	fluent	None	100	not sure	None	22091	1755	6204	5564	None	1,59E+12	d.2s2c.b.c	C3	C3.3	1	3	blue.mitt	blue.boot	green.boot	o2	s	1	o3	boots	green	2	1	s	boot	blue	c	blue	Car	Fish
C3.3.8	listener	358	Submitted	05/14/2020, 17:17:28	05/14/2020, 17:27:11	1	checkbox5	consent	2	2	B	robert	over65	English	female	fluent	None	91	None	None	17273	6887	13704	22250	None	1,59E+12	d.2s2c.b.s	C3	C3.3	1	3	blue.mitt	blue.boot	green.boot	o2	c	2	o3	boots	blue	2	2	s	boot	blue	s	boot	Car	Fish
C3.3.9	listener	359	Submitted	05/14/2020, 17:17:09	05/14/2020, 17:19:19	1	checkbox4 checkbox5	consent	2	2	A	robert	26-35	English	male	fluent	None	82	paying attention	none	21129	6831	12840	16121	None	1,59E+12	d.2s2c.b.c	C3	C3.3	1	3	blue.mitt	blue.boot	green.boot	o2	s	1	o1	boots	blue	2	2	c	blue	boot	c	blue	Car	Fish
C3.3.9	listener	360	Submitted	05/14/2020, 17:18:25	05/14/2020, 17:19:38	1	checkbox4 checkbox5	consent	2	2	B	robert	26-35	English	female	fluent	None	85	People's opinion of which object he wanted.	Thank you for allowing me to participate.	9044	2039	8456	10072	None	1,59E+12	d.2s2c.b.s	C3	C3.3	1	3	blue.mitt	blue.boot	green.boot	o2	s	1	o1	boots	blue	2	2	c	blue	boot	s	boot	Car	Fish
C3.4.1	listener	361	Submitted	05/14/2020, 17:17:41	05/14/2020, 17:18:57	1	checkbox4 checkbox5	consent	2	2	B	robert	36-45	English	male	fluent	None	100	guessing what robert was interested in	nothing to add, though I'd like a bonus LOL!	3901	2722	11847	7628	None	1,59E+12	d.2s2c.b.c	C3	C3.4	1	4	green.boot	blue.boot	blue.mitt	o2	c	2	o1	boots	blue	2	2	c	blue	boot	c	blue	Car	Fish
C3.4.1	listener	362	Submitted	05/14/2020, 17:26:54	05/14/2020, 17:27:46	1	checkbox5	consent	2	2	B	robert	46-55	English	female	fluent	None	100	no idea	None	3926	2256	6752	8328	None	1,59E+12	d.2s2c.b.s	C3	C3.4	1	4	green.boot	blue.boot	blue.mitt	o2	s	2	o3	blue	boots	2	2	s	boot	blue	s	boot	Car	Fish
C3.4.10	listener	363	Submitted	05/14/2020, 17:17:14	05/14/2020, 17:25:11	1	checkbox4 checkbox5	consent	2	1	B	robert	36-45	English	female	fluent	None	100	If he says blue and there are two dif color boots he must mean the blue boot	None	317476	4584	8178	15504	None	1,59E+12	d.2s2c.b.c	C3	C3.4	1	4	green.boot	blue.boot	blue.mitt	o2	c	1	o3	blue	mitts	2	1	c	blue	boot	c	blue	Car	Fish
C3.4.10	listener	364	Submitted	05/14/2020, 17:22:37	05/14/2020, 17:35:52	1	checkbox5	consent	2	2	B	robert	36-45	English	male	fluent	None	100	object evaluation	no comment	26789	4640	10514	15339	None	1,59E+12	d.2s2c.b.s	C3	C3.4	1	4	green.boot	blue.boot	blue.mitt	o2	s	2	o3	blue	boots	2	2	s	boot	blue	s	boot	Car	Fish
C3.4.2	listener	365	Submitted	05/14/2020, 17:28:30	05/14/2020, 17:30:51	1	checkbox3	consent	3	2	C	robert	46-55	English	male	good	None	89	nice	good	15946	1600	13519	9974	None	1,59E+12	d.2s2c.b.c	C3	C3.4	1	4	green.boot	blue.boot	blue.mitt	o2	c	2	o1	boots	blue	2	2	c	blue	boot	c	blue	Car	Fish
C3.4.2	listener	366	Submitted	05/14/2020, 17:48:28	05/14/2020, 18:03:40	1	checkbox4 checkbox5	consent	2	2	A	robert	36-45	English	male	fluent	None	100	If I would separate the green boot from the blue boot when asked about them.	None	12561	2118	6121	682202	None	1,59E+12	d.2s2c.b.s	C3	C3.4	1	4	green.boot	blue.boot	blue.mitt	o2	s	2	o3	blue	boots	2	2	c	blue	boot	s	boot	Car	Fish
C3.4.3	listener	367	Submitted	05/14/2020, 17:18:08	05/14/2020, 17:19:36	1	checkbox4 checkbox5	consent	2	2	B	robert	56-65	English	female	fluent	None	100	Comprehension.	It was fun.	3483	4143	9895	11186	None	1,59E+12	d.2s2c.b.c	C3	C3.4	1	4	green.boot	blue.boot	blue.mitt	o2	s	1	o3	boots	blue	2	2	c	blue	boot	c	blue	Car	Fish
C3.4.3	listener	368	Submitted	05/14/2020, 17:18:04	05/14/2020, 17:35:38	1	checkbox5	consent	2	1	B	robert	26-35	English	female	fluent	None	96	opinion survey	interesting	5481	4040	11189	15730	None	1,59E+12	d.2s2c.b.s	C3	C3.4	1	4	green.boot	blue.boot	blue.mitt	o2	c	1	o3	blue	mitts	2	1	c	blue	boot	s	boot	Car	Fish
C3.4.4	listener	369	Submitted	05/14/2020, 17:17:19	05/14/2020, 17:20:09	1	checkbox4 checkbox5	consent	2	2	B	robert	56-65	English	female	fluent	None	100	observation	no	36450	9010	21081	17781	None	1,59E+12	d.2s2c.b.c	C3	C3.4	1	4	green.boot	blue.boot	blue.mitt	o2	s	1	o3	boots	blue	2	2	s	boot	blue	c	blue	Car	Fish
C3.4.4	listener	370	Submitted	05/14/2020, 17:50:41	05/14/2020, 17:52:30	1	checkbox4 checkbox5	consent	1	2	B	robert	over65	English	male	fluent	None	90	Matching boot color with mitt.	None	18542	6021	9684	15327	None	1,59E+12	d.2s2c.b.s	C3	C3.4	1	4	green.boot	blue.boot	blue.mitt	o2	c	2	o3	mitts	blue	1	2	c	blue	boot	s	boot	Car	Fish
C3.4.5	listener	371	Submitted	05/14/2020, 17:29:31	05/14/2020, 17:30:31	1	checkbox4 checkbox5	consent	2	1	C	robert	36-45	English	female	fluent	None	40	paying attention	no	5733	2999	7730	9463	None	1,59E+12	d.2s2c.b.c	C3	C3.4	1	4	green.boot	blue.boot	blue.mitt	o2	s	1	o1	boots	green	2	1	c	blue	boot	c	blue	Car	Fish
C3.4.5	listener	372	Submitted	05/14/2020, 17:44:05	05/14/2020, 17:45:47	1	checkbox4 checkbox5	consent	2	2	C	robert	over65	English	female	fluent	None	75	cognative ability	no thanks	18597	5134	8940	10734	None	1,59E+12	d.2s2c.b.s	C3	C3.4	1	4	green.boot	blue.boot	blue.mitt	o2	c	1	o1	blue	boots	2	2	s	boot	blue	s	boot	Car	Fish
C3.4.6	listener	373	Submitted	05/14/2020, 17:31:53	05/14/2020, 17:33:51	1	checkbox4 checkbox5	consent	1	2	B	robert	36-45	English	female	fluent	None	16	using ques to pick the right object	none	26803	5026	10306	15518	None	1,59E+12	d.2s2c.b.c	C3	C3.4	1	4	green.boot	blue.boot	blue.mitt	o2	s	2	o1	green	boots	1	2	s	boot	blue	c	blue	Car	Fish
C3.4.6	listener	374	Submitted	05/14/2020, 17:22:30	05/14/2020, 17:24:33	1	checkbox4 checkbox5	consent	2	2	A	robert	36-45	English	female	fluent	None	75	picking an object.	Thanks.	17418	6769	17096	23338	None	1,59E+12	d.2s2c.b.s	C3	C3.4	1	4	green.boot	blue.boot	blue.mitt	o2	c	2	o1	boots	blue	2	2	s	boot	blue	s	boot	Car	Fish
C3.4.7	listener	375	Submitted	05/14/2020, 17:36:04	05/14/2020, 17:36:58	1	checkbox4 checkbox5	consent	2	2	A	robert	26-35	English	female	fluent	None	0	unsure	None	4366	1846	6527	7124	None	1,59E+12	d.2s2c.b.c	C3	C3.4	1	4	green.boot	blue.boot	blue.mitt	o2	c	2	o1	boots	blue	2	2	s	boot	blue	c	blue	Car	Fish
C3.4.7	listener	376	Submitted	05/14/2020, 17:17:57	05/14/2020, 17:19:41	1	checkbox4 checkbox5	consent	2	2	A	robert	26-35	English	male	fluent	None	84	choices	not at this time	13045	3156	9193	11214	None	1,59E+12	d.2s2c.b.s	C3	C3.4	1	4	green.boot	blue.boot	blue.mitt	o2	c	2	o1	boots	blue	2	2	s	boot	blue	s	boot	Car	Fish
C3.4.8	listener	377	Submitted	05/14/2020, 17:17:44	05/14/2020, 17:22:58	1	checkbox5	consent	2	2	B	robert	26-35	English	female	fluent	None	100	good	thank you for your survey	12645	33685	19754	29323	None	1,59E+12	d.2s2c.b.c	C3	C3.4	1	4	green.boot	blue.boot	blue.mitt	o2	c	2	o1	boots	blue	2	2	c	blue	boot	c	blue	Car	Fish
C3.4.8	listener	378	Submitted	05/14/2020, 17:54:17	05/14/2020, 18:10:27	1	checkbox4 checkbox5	consent	2	2	A	robert	18-25	English	male	fluent	None	65	Analyzing symbols and language	None	30336	2883	6121	21728	None	1,59E+12	d.2s2c.b.s	C3	C3.4	1	4	green.boot	blue.boot	blue.mitt	o2	s	2	o3	blue	boots	2	2	s	boot	blue	s	boot	Car	Fish
C3.4.9	listener	379	Submitted	05/14/2020, 17:28:14	05/14/2020, 17:29:34	1	checkbox4 checkbox5	consent	2	2	B	robert	46-55	English	male	fluent	None	100	Unsure	Might be a study for A. I.	14117	3472	6332	10984	None	1,59E+12	d.2s2c.b.c	C3	C3.4	1	4	green.boot	blue.boot	blue.mitt	o2	s	1	o3	boots	blue	2	2	c	blue	boot	c	blue	Car	Fish
C3.4.9	listener	380	Submitted	05/14/2020, 17:44:46	05/14/2020, 17:46:14	1	checkbox4 checkbox5	consent	2	2	B	robert	18-25	English	female	fluent	None	50	To see if you are paying attention.	No.	8763	2744	7799	11110	None	1,59E+12	d.2s2c.b.s	C3	C3.4	1	4	green.boot	blue.boot	blue.mitt	o2	c	2	o1	boots	blue	2	2	c	blue	boot	s	boot	Car	Fish
C3.5.1	listener	381	Submitted	05/14/2020, 17:17:47	05/14/2020, 17:19:20	1	checkbox4 checkbox5	consent	2	2	A	robert	26-35	English	female	fluent	None	76	color and guessing intentions	None	8844	4080	8499	20645	None	1,59E+12	d.2s2c.b.c	C3	C3.5	1	5	blue.mitt	green.boot	blue.boot	o3	s	1	o1	boots	blue	2	2	c	blue	boot	c	blue	Car	Fish
C3.5.1	listener	382	Submitted	05/14/2020, 17:40:18	05/14/2020, 17:42:15	1	checkbox4 checkbox5	consent	2	1	C	robert	26-35	English	male	fluent	None	83	I'm not sure.	None	16226	9775	13229	17366	None	1,59E+12	d.2s2c.b.s	C3	C3.5	1	5	blue.mitt	green.boot	blue.boot	o3	c	1	o1	blue	mitts	2	1	s	boot	blue	s	boot	Car	Fish
C3.5.10	listener	383	Submitted	05/14/2020, 17:17:48	05/14/2020, 17:19:32	1	checkbox5	consent	1	2	C	robert	26-35	English	female	fluent	None	81	it is good	interesting	5295	2864	15798	24606	None	1,59E+12	d.2s2c.b.c	C3	C3.5	1	5	blue.mitt	green.boot	blue.boot	o3	s	2	o2	green	boots	1	2	c	blue	boot	c	blue	Car	Fish
C3.5.10	listener	384	Submitted	05/14/2020, 17:46:32	05/14/2020, 17:47:23	1	checkbox4 checkbox5	consent	1	2	C	robert	18-25	English	female	fluent	None	56	None	None	8530	2554	6686	12527	None	1,59E+12	d.2s2c.b.s	C3	C3.5	1	5	blue.mitt	green.boot	blue.boot	o3	s	2	o2	green	boots	1	2	c	blue	boot	s	boot	Car	Fish
C3.5.2	listener	385	Submitted	05/14/2020, 17:30:07	05/14/2020, 17:32:14	1	checkbox4 checkbox5	consent	1	2	A	robert	26-35	English	female	fluent	None	100	Perception	None	61189	2854	6130	15894	None	1,59E+12	d.2s2c.b.c	C3	C3.5	1	5	blue.mitt	green.boot	blue.boot	o3	s	2	o2	green	boots	1	2	s	boot	blue	c	blue	Car	Fish
C3.5.2	listener	386	Submitted	05/14/2020, 17:19:06	05/14/2020, 17:20:51	1	checkbox5	consent	2	2	C	robert	26-35	English	female	fluent	None	56	interaction	None	7752	4618	10601	21046	None	1,59E+12	d.2s2c.b.s	C3	C3.5	1	5	blue.mitt	green.boot	blue.boot	o3	s	1	o1	boots	blue	2	2	s	boot	blue	s	boot	Car	Fish
C3.5.3	listener	387	Submitted	05/14/2020, 17:20:15	05/14/2020, 17:21:15	1	checkbox4	consent	2	1	A	robert	46-55	English	female	fluent	None	91	choices	stay safe	4316	6798	7791	8713	None	1,59E+12	d.2s2c.b.c	C3	C3.5	1	5	blue.mitt	green.boot	blue.boot	o3	c	1	o1	blue	mitts	2	1	c	blue	boot	c	blue	Car	Fish
C3.5.3	listener	388	Submitted	05/14/2020, 17:18:10	05/14/2020, 17:44:39	1	checkbox5	consent	2	2	C	robert	36-45	English	male	fluent	None	100	None	None	14117	40011	12097	18539	None	1,59E+12	d.2s2c.b.s	C3	C3.5	1	5	blue.mitt	green.boot	blue.boot	o3	c	2	o2	boots	blue	2	2	s	boot	blue	s	boot	Car	Fish
C3.5.4	listener	389	Submitted	05/14/2020, 17:17:23	05/14/2020, 17:18:55	1	checkbox4 checkbox5	consent	1	2	C	robert	46-55	English	female	fluent	None	82	I do not know	no	9689	4023	13993	12420	None	1,59E+12	d.2s2c.b.c	C3	C3.5	1	5	blue.mitt	green.boot	blue.boot	o3	c	2	o1	mitts	blue	1	2	c	blue	boot	c	blue	Car	Fish
C3.5.4	listener	390	Submitted	05/14/2020, 17:25:07	05/14/2020, 17:26:43	1	checkbox4 checkbox5	consent	2	1	C	richard	36-45	English	female	fluent	None	100	Seeing what people would pick with limited information.	No	16111	2879	10773	11377	None	1,59E+12	d.2s2c.b.s	C3	C3.5	1	5	blue.mitt	green.boot	blue.boot	o3	c	1	o1	blue	mitts	2	1	s	boot	blue	s	boot	Car	Fish
C3.5.5	listener	391	Submitted	05/14/2020, 17:18:45	05/14/2020, 17:20:04	1	checkbox4 checkbox5	consent	1	2	A	robert	over65	English	male	fluent	None	85	choices	stay safe	5205	2868	13915	11003	None	1,59E+12	d.2s2c.b.c	C3	C3.5	1	5	blue.mitt	green.boot	blue.boot	o3	c	2	o1	mitts	blue	1	2	c	blue	boot	c	blue	Car	Fish
C3.5.5	listener	392	Submitted	05/14/2020, 17:28:06	05/14/2020, 17:29:00	1	checkbox4 checkbox5	consent	1	1	C	robert	18-25	English	male	fluent	None	77	Objects	No	2772	2413	6851	8211	None	1,59E+12	d.2s2c.b.s	C3	C3.5	1	5	blue.mitt	green.boot	blue.boot	o3	s	2	o2	green	boots	1	2	c	blue	boot	s	boot	Car	Fish
C3.5.6	listener	393	Submitted	05/14/2020, 17:19:28	05/14/2020, 17:22:21	1	checkbox4 checkbox5	consent	2	1	C	robert	56-65	English	male	fluent	None	100	perceptions of choice.	None	21466	7696	25919	23016	None	1,59E+12	d.2s2c.b.c	C3	C3.5	1	5	blue.mitt	green.boot	blue.boot	o3	s	1	o2	boots	green	2	1	c	blue	boot	c	blue	Car	Fish
C3.5.6	listener	394	Submitted	05/14/2020, 17:17:19	05/14/2020, 17:18:48	1	checkbox4 checkbox5	consent	2	2	C	robert	46-55	English	male	fluent	None	89	I have no idea.	None	13794	5383	5645	12356	None	1,59E+12	d.2s2c.b.s	C3	C3.5	1	5	blue.mitt	green.boot	blue.boot	o3	s	1	o1	boots	blue	2	2	s	boot	blue	s	boot	Car	Fish
C3.5.7	listener	395	Submitted	05/14/2020, 17:17:23	05/14/2020, 17:18:32	1	checkbox4 checkbox5	consent	1	2	C	robert	26-35	English	female	fluent	None	90	Personal interpretation of commands	Fun and easy study.	11262	2618	6416	6550	None	1,59E+12	d.2s2c.b.c	C3	C3.5	1	5	blue.mitt	green.boot	blue.boot	o3	s	2	o2	green	boots	1	2	s	boot	blue	c	blue	Car	Fish
C3.5.7	listener	396	Submitted	05/14/2020, 17:25:46	05/14/2020, 17:29:21	1	checkbox4 checkbox5	consent	2	2	C	robert	over65	English	male	fluent	None	79	distinguishing colors and shapes	None	48716	5443	24940	16977	None	1,59E+12	d.2s2c.b.s	C3	C3.5	1	5	blue.mitt	green.boot	blue.boot	o3	s	1	o1	boots	blue	2	2	s	boot	blue	s	boot	Car	Fish
C3.5.8	listener	397	Submitted	05/14/2020, 17:36:26	05/14/2020, 17:38:02	1	checkbox4 checkbox5	consent	2	2	C	robert	18-25	English	female	fluent	None	78	How people explain items.	None	12259	4542	8629	19428	None	1,59E+12	d.2s2c.b.c	C3	C3.5	1	5	blue.mitt	green.boot	blue.boot	o3	c	2	o2	boots	blue	2	2	c	blue	boot	c	blue	Car	Fish
C3.5.8	listener	398	Submitted	05/14/2020, 17:23:32	05/14/2020, 17:24:44	1	checkbox4 checkbox5	consent	2	2	C	robert	36-45	English	female	fluent	None	93	Interacting with bots	None	5335	4269	8885	9664	None	1,59E+12	d.2s2c.b.s	C3	C3.5	1	5	blue.mitt	green.boot	blue.boot	o3	c	2	o2	boots	blue	2	2	s	boot	blue	s	boot	Car	Fish
C3.5.9	listener	399	Submitted	05/14/2020, 17:59:18	05/14/2020, 18:18:59	1	checkbox4 checkbox5	consent	2	1	C	robert	26-35	English	female	fluent	None	41	Perception of directions	None	17048	3542	7657	21667	None	1,59E+12	d.2s2c.b.c	C3	C3.5	1	5	blue.mitt	green.boot	blue.boot	o3	s	1	o2	boots	green	2	1	c	blue	boot	c	blue	Car	Fish
C3.5.9	listener	400	Submitted	05/14/2020, 17:50:56	05/14/2020, 17:54:45	1	checkbox5	consent	1	2	B	robert	26-35	English	female	fluent	None	68	unsure	0	196661	1507	4906	3141	None	1,59E+12	d.2s2c.b.s	C3	C3.5	1	5	blue.mitt	green.boot	blue.boot	o3	c	2	o2	boots	blue	2	2	c	blue	boot	s	boot	Car	Fish
C3.6.1	listener	401	Submitted	05/14/2020, 17:17:59	05/14/2020, 17:22:11	1	checkbox4	consent	2	1	B	robert	26-35	English	male	fluent	None	100	the study about the object	very interesting	30649	3921	93093	11826	None	1,59E+12	d.2s2c.b.c	C3	C3.6	1	6	green.boot	blue.mitt	blue.boot	o3	c	1	o2	blue	mitts	2	1	c	blue	boot	c	blue	Car	Fish
C3.6.1	listener	402	Submitted	05/14/2020, 17:17:23	05/14/2020, 17:18:12	1	checkbox4 checkbox5	consent	2	2	C	robert	26-35	English	female	fluent	None	72	None	None	5764	2335	5944	5156	None	1,59E+12	d.2s2c.b.s	C3	C3.6	1	6	green.boot	blue.mitt	blue.boot	o3	c	1	o1	blue	boots	2	2	s	boot	blue	s	boot	Car	Fish
C3.6.10	listener	403	Submitted	05/14/2020, 17:24:30	05/14/2020, 17:25:32	1	checkbox4 checkbox5	consent	2	2	B	robert	36-45	English	female	fluent	None	100	I have no idea	no	4291	2079	9296	18685	None	1,59E+12	d.2s2c.b.c	C3	C3.6	1	6	green.boot	blue.mitt	blue.boot	o3	s	2	o2	blue	boots	2	2	s	boot	blue	c	blue	Car	Fish
C3.6.10	listener	404	Submitted	05/14/2020, 17:59:25	05/14/2020, 18:01:00	1	checkbox4 checkbox5	consent	1	2	A	robert	26-35	English	female	fluent	None	90	Seeing if words are interpreted as generalized or specialized.	No.	13405	2166	7516	8548	None	1,59E+12	d.2s2c.b.s	C3	C3.6	1	6	green.boot	blue.mitt	blue.boot	o3	c	2	o2	mitts	blue	1	2	s	boot	blue	s	boot	Car	Fish
C3.6.2	listener	405	Submitted	05/14/2020, 17:20:10	05/14/2020, 17:21:29	1	checkbox4 checkbox5	consent	2	2	C	robert	46-55	English	female	fluent	None	32	unsure	none	15126	4943	11651	8594	None	1,59E+12	d.2s2c.b.c	C3	C3.6	1	6	green.boot	blue.mitt	blue.boot	o3	c	2	o1	boots	blue	2	2	c	blue	boot	c	blue	Car	Fish
C3.6.2	listener	406	Submitted	05/14/2020, 17:28:17	05/14/2020, 17:30:09	1	checkbox4 checkbox5	consent	2	2	C	robert	26-35	English	male	fluent	None	100	None	None	10350	3424	10449	13164	None	1,59E+12	d.2s2c.b.s	C3	C3.6	1	6	green.boot	blue.mitt	blue.boot	o3	s	2	o2	blue	boots	2	2	s	boot	blue	s	boot	Car	Fish
C3.6.3	listener	407	Submitted	05/14/2020, 17:41:45	05/14/2020, 17:52:14	1	checkbox4 checkbox5	consent	2	2	C	robert	56-65	English	female	fluent	None	100	not sure	none	13192	3784	8743	22670	None	1,59E+12	d.2s2c.b.c	C3	C3.6	1	6	green.boot	blue.mitt	blue.boot	o3	s	1	o2	boots	blue	2	2	s	boot	blue	c	blue	Car	Fish
C3.6.3	listener	408	Submitted	05/14/2020, 17:22:42	05/14/2020, 17:25:33	1	checkbox4	consent	2	1	C	robert	26-35	English	female	good	None	100	Attention	Nice hit	19645	5533	12685	29382	None	1,59E+12	d.2s2c.b.s	C3	C3.6	1	6	green.boot	blue.mitt	blue.boot	o3	c	1	o2	blue	mitts	2	1	c	blue	boot	s	boot	Car	Fish
C3.6.4	listener	409	Submitted	05/14/2020, 17:17:27	05/14/2020, 17:19:05	1	checkbox4 checkbox5	consent	2	2	C	robert	26-35	English	male	fluent	None	70	How people's perception of what someone is thinking about when they say something in a general manner when it comes to pointing out objects.	None	3942	2616	6248	10369	None	1,59E+12	d.2s2c.b.c	C3	C3.6	1	6	green.boot	blue.mitt	blue.boot	o3	c	1	o1	blue	boots	2	2	s	boot	blue	c	blue	Car	Fish
C3.6.4	listener	410	Submitted	05/14/2020, 17:29:32	05/14/2020, 17:30:26	1	checkbox4 checkbox5	consent	2	2	A	robert	26-35	English	male	fluent	None	80	not sure	None	4484	1898	9234	6878	None	1,59E+12	d.2s2c.b.s	C3	C3.6	1	6	green.boot	blue.mitt	blue.boot	o3	c	2	o1	boots	blue	2	2	s	boot	blue	s	boot	Car	Fish
C3.6.5	listener	411	Submitted	05/14/2020, 17:51:24	05/14/2020, 17:52:49	1	checkbox4 checkbox5	consent	2	2	C	robert	26-35	English	female	fluent	None	99	how people interpret things with the given option	n/a	5501	2673	15280	10524	None	1,59E+12	d.2s2c.b.c	C3	C3.6	1	6	green.boot	blue.mitt	blue.boot	o3	s	1	o2	boots	blue	2	2	c	blue	boot	c	blue	Car	Fish
C3.6.5	listener	412	Submitted	05/14/2020, 17:31:20	05/14/2020, 17:33:36	1	checkbox4 checkbox5	consent	2	1	C	robert	over65	English	female	fluent	None	18	If people can read and follow instructions.	Simple but fun	18820	6681	18570	21354	None	1,59E+12	d.2s2c.b.s	C3	C3.6	1	6	green.boot	blue.mitt	blue.boot	o3	s	1	o1	boots	green	2	1	s	boot	blue	s	boot	Car	Fish
C3.6.6	listener	413	Submitted	05/14/2020, 17:25:45	05/14/2020, 17:27:12	1	checkbox4 checkbox5	consent	2	2	B	robert	18-25	English	male	fluent	None	100	Understanding the brain when it comes to selecting objects.	Thank you for the opportunity. :)	2841	2131	8554	7919	None	1,59E+12	d.2s2c.b.c	C3	C3.6	1	6	green.boot	blue.mitt	blue.boot	o3	s	2	o2	blue	boots	2	2	c	blue	boot	c	blue	Car	Fish
C3.6.6	listener	414	Submitted	05/14/2020, 17:58:45	05/14/2020, 18:00:42	1	checkbox5	consent	2	1	A	robert	18-25	English	male	fluent	None	90	Picking the item the host is talking about.	None	40809	2889	8577	10612	None	1,59E+12	d.2s2c.b.s	C3	C3.6	1	6	green.boot	blue.mitt	blue.boot	o3	s	1	o1	boots	green	2	1	s	boot	blue	s	boot	Car	Fish
C3.6.7	listener	415	Submitted	05/14/2020, 17:30:52	05/14/2020, 17:32:07	1	checkbox4 checkbox5	consent	2	2	B	robert	46-55	English	male	fluent	None	92	How people make a decision.	No.	4168	2472	8424	13752	None	1,59E+12	d.2s2c.b.c	C3	C3.6	1	6	green.boot	blue.mitt	blue.boot	o3	c	2	o1	boots	blue	2	2	s	boot	blue	c	blue	Car	Fish
C3.6.7	listener	416	Submitted	05/14/2020, 17:52:04	05/14/2020, 17:54:00	1	checkbox4 checkbox5	consent	2	2	A	robert	36-45	Other	female	fluent	Italian	52	I don't know!	None	2943	3121	7010	11949	None	1,59E+12	d.2s2c.b.s	C3	C3.6	1	6	green.boot	blue.mitt	blue.boot	o3	c	2	o1	boots	blue	2	2	c	blue	boot	s	boot	Car	Fish
C3.6.8	listener	417	Submitted	05/14/2020, 17:19:45	05/14/2020, 17:21:33	1	checkbox4 checkbox5	consent	2	1	C	robert	36-45	Other	female	fluent	Telugu	100	pick an object	None	8082	3339	8943	13070	None	1,59E+12	d.2s2c.b.c	C3	C3.6	1	6	green.boot	blue.mitt	blue.boot	o3	s	1	o1	boots	green	2	1	s	boot	blue	c	blue	Car	Fish
C3.6.8	listener	418	Submitted	05/14/2020, 17:17:34	05/14/2020, 17:23:13	1	checkbox4 checkbox5	consent	2	1	A	robert	26-35	English	male	fluent	None	95	How people interpret groups of items.	I have no further comments. Everything worked well thank you.	11435	3736	14771	7764	None	1,59E+12	d.2s2c.b.s	C3	C3.6	1	6	green.boot	blue.mitt	blue.boot	o3	s	1	o1	boots	green	2	1	c	blue	boot	s	boot	Car	Fish
C3.6.9	listener	419	Submitted	05/14/2020, 17:18:07	05/14/2020, 17:19:18	1	checkbox4 checkbox5	consent	2	1	C	robert	26-35	English	male	fluent	None	76	Guessing implications.	None	2801	1317	6514	9624	None	1,59E+12	d.2s2c.b.c	C3	C3.6	1	6	green.boot	blue.mitt	blue.boot	o3	s	1	o1	boots	green	2	1	c	blue	boot	c	blue	Car	Fish
C3.6.9	listener	420	Submitted	05/14/2020, 17:17:27	05/14/2020, 17:18:30	1	checkbox4 checkbox5	consent	1	2	C	robert	36-45	English	male	fluent	None	97	not sure	None	3815	2223	6783	6895	None	1,59E+12	d.2s2c.b.s	C3	C3.6	1	6	green.boot	blue.mitt	blue.boot	o3	c	2	o2	mitts	blue	1	2	s	boot	blue	s	boot	Car	Fish
C3.7.1	listener	421	Submitted	05/14/2020, 17:29:58	05/14/2020, 17:31:03	1	checkbox4 checkbox5	consent	1	2	A	robert	36-45	English	female	fluent	None	100	How we anticipate what others are thinking	None	9978	3032	6610	9054	None	1,59E+12	d.2s2c.b.c	C3	C3.7	2	1	blue.mitt	blue.boot	green.mitt	o1	s	2	o3	green	mitts	1	2	s	mitt	blue	c	blue	Car	Fish
C3.7.1	listener	422	Submitted	05/14/2020, 17:18:22	05/14/2020, 17:19:36	1	checkbox4 checkbox5	consent	2	2	A	richard	26-35	English	female	fluent	None	59	To see what color I would choose?	None	5995	1980	6529	10248	None	1,59E+12	d.2s2c.b.s	C3	C3.7	2	1	blue.mitt	blue.boot	green.mitt	o1	c	2	o3	mitts	blue	2	2	c	blue	mitt	s	mitt	Car	Fish
C3.7.10	listener	423	Submitted	05/14/2020, 17:17:44	05/14/2020, 17:20:46	1	checkbox4 checkbox5	consent	2	1	B	robert	36-45	English	male	fluent	None	100	I'm not sre	N/A	43324	9596	20751	32908	None	1,59E+12	d.2s2c.b.c	C3	C3.7	2	1	blue.mitt	blue.boot	green.mitt	o1	s	1	o3	mitts	green	2	1	c	blue	mitt	c	blue	Car	Fish
C3.7.10	listener	424	Submitted	05/14/2020, 17:50:48	05/14/2020, 17:52:10	1	checkbox4	consent	2	2	A	robert	56-65	English	female	fluent	None	59	I have no idea	no	5050	1929	11038	11975	None	1,59E+12	d.2s2c.b.s	C3	C3.7	2	1	blue.mitt	blue.boot	green.mitt	o1	c	2	o3	mitts	blue	2	2	c	blue	mitt	s	mitt	Car	Fish
C3.7.2	listener	425	Submitted	05/14/2020, 18:43:06	05/14/2020, 18:54:11	1	checkbox4 checkbox5	consent	2	2	A	robert	18-25	English	male	fluent	None	50	paying attention	None	23659	4121	9664	14926	None	1,59E+12	d.2s2c.b.c	C3	C3.7	2	1	blue.mitt	blue.boot	green.mitt	o1	s	1	o2	mitts	blue	2	2	s	mitt	blue	c	blue	Car	Fish
C3.7.2	listener	426	Submitted	05/14/2020, 17:18:35	05/14/2020, 17:20:00	1	checkbox4 checkbox5	consent	2	2	C	robert	36-45	English	female	fluent	None	86	How people pick objects	none	4043	3680	9208	18360	None	1,59E+12	d.2s2c.b.s	C3	C3.7	2	1	blue.mitt	blue.boot	green.mitt	o1	s	1	o2	mitts	blue	2	2	c	blue	mitt	s	mitt	Car	Fish
C3.7.3	listener	427	Submitted	05/14/2020, 17:27:51	05/14/2020, 17:32:13	1	checkbox5	consent	2	1	B	robert	26-35	English	male	fluent	None	89	Ability to decipher between colors and objects.	None	136902	6677	18380	12997	None	1,59E+12	d.2s2c.b.c	C3	C3.7	2	1	blue.mitt	blue.boot	green.mitt	o1	c	1	o2	blue	boots	2	1	s	mitt	blue	c	blue	Car	Fish
C3.7.3	listener	428	Submitted	05/14/2020, 17:40:17	05/14/2020, 17:42:31	1	checkbox4 checkbox5	consent	2	1	A	robert	36-45	English	female	fluent	None	71	Knowing another word for items.	None	22546	4465	9507	13784	None	1,59E+12	d.2s2c.b.s	C3	C3.7	2	1	blue.mitt	blue.boot	green.mitt	o1	s	1	o3	mitts	green	2	1	c	blue	mitt	s	mitt	Car	Fish
C3.7.4	listener	429	Submitted	05/14/2020, 18:04:16	05/14/2020, 18:05:41	1	checkbox4 checkbox5	consent	1	2	B	robert	36-45	English	male	fluent	None	100	it was interesting	None	11955	3038	11895	15536	None	1,59E+12	d.2s2c.b.c	C3	C3.7	2	1	blue.mitt	blue.boot	green.mitt	o1	c	2	o2	boots	blue	1	2	c	blue	mitt	c	blue	Car	Fish
C3.7.4	listener	430	Submitted	05/14/2020, 17:50:22	05/14/2020, 17:51:41	1	checkbox2 checkbox4	consent	2	2	A	robert	36-45	English	male	fluent	None	93	Memory	None	4327	5109	11888	11309	None	1,59E+12	d.2s2c.b.s	C3	C3.7	2	1	blue.mitt	blue.boot	green.mitt	o1	s	2	o2	blue	mitts	2	2	c	blue	mitt	s	mitt	Car	Fish
C3.7.5	listener	431	Submitted	05/14/2020, 17:17:43	05/14/2020, 17:19:49	1	checkbox4 checkbox5	consent	1	2	A	robert	46-55	English	male	fluent	None	95	Everything worked fine. Was straightforward to complete.	N/A	14461	16294	11116	15190	None	1,59E+12	d.2s2c.b.c	C3	C3.7	2	1	blue.mitt	blue.boot	green.mitt	o1	c	2	o2	boots	blue	1	2	c	blue	mitt	c	blue	Car	Fish
C3.7.5	listener	432	Submitted	05/14/2020, 17:18:13	05/14/2020, 17:31:36	1	checkbox4	consent	1	2	C	robert	26-35	English	male	fluent	None	85	ABOUT THE OBJECT SELECTION	GOOD	30657	4076	45852	13264	None	1,59E+12	d.2s2c.b.s	C3	C3.7	2	1	blue.mitt	blue.boot	green.mitt	o1	s	2	o3	green	mitts	1	2	s	mitt	blue	s	mitt	Car	Fish
C3.7.6	listener	433	Submitted	05/14/2020, 17:31:06	05/14/2020, 17:34:21	1	checkbox2 checkbox4 checkbox5	consent	1	2	B	robert	18-25	English	male	fluent	None	100	You wanted to know how I deal with some sudden decisions in this experiment	Thank you	41519	246	8721	72806	None	1,59E+12	d.2s2c.b.c	C3	C3.7	2	1	blue.mitt	blue.boot	green.mitt	o1	s	1	o2	mitts	blue	2	2	c	blue	mitt	c	blue	Car	Fish
C3.7.6	listener	434	Submitted	05/14/2020, 17:18:18	05/14/2020, 17:20:00	1	checkbox4	consent	2	2	A	robert	26-35	English	female	fluent	None	100	IT seems very easy not difficult at all.	None	14584	4447	12658	30249	None	1,59E+12	d.2s2c.b.s	C3	C3.7	2	1	blue.mitt	blue.boot	green.mitt	o1	c	1	o3	blue	mitts	2	2	c	blue	mitt	s	mitt	Car	Fish
C3.7.7	listener	435	Submitted	05/14/2020, 17:33:14	05/14/2020, 17:49:32	1	checkbox4 checkbox5	consent	2	2	B	robert	26-35	English	male	fluent	None	85	Unsure	None	7459	5152	14548	15849	None	1,59E+12	d.2s2c.b.c	C3	C3.7	2	1	blue.mitt	blue.boot	green.mitt	o1	c	1	o3	blue	mitts	2	2	s	mitt	blue	c	blue	Car	Fish
C3.7.7	listener	436	Submitted	05/14/2020, 17:20:31	05/14/2020, 17:22:32	1	checkbox4 checkbox5	consent	2	1	C	robert	26-35	English	male	fluent	None	78	None	None	11616	4864	36216	24360	None	1,59E+12	d.2s2c.b.s	C3	C3.7	2	1	blue.mitt	blue.boot	green.mitt	o1	c	1	o3	blue	mitts	2	2	c	blue	mitt	s	mitt	Car	Fish
C3.7.8	listener	437	Submitted	05/14/2020, 17:17:31	05/14/2020, 17:19:06	1	checkbox4 checkbox5	consent	2	2	B	robert	18-25	English	male	fluent	None	100	Problem solving	Very interesting enjoyable hit!	12228	6320	10983	16054	None	1,59E+12	d.2s2c.b.c	C3	C3.7	2	1	blue.mitt	blue.boot	green.mitt	o1	s	1	o2	mitts	blue	2	2	c	blue	mitt	c	blue	Car	Fish
C3.7.8	listener	438	Submitted	05/14/2020, 17:18:11	05/14/2020, 17:19:20	1	checkbox4 checkbox5	consent	2	2	A	robert	26-35	English	female	fluent	None	72	None	None	2216	5350	5140	21281	None	1,59E+12	d.2s2c.b.s	C3	C3.7	2	1	blue.mitt	blue.boot	green.mitt	o1	s	1	o2	mitts	blue	2	2	s	mitt	blue	s	mitt	Car	Fish
C3.7.9	listener	439	Submitted	05/14/2020, 17:19:08	05/14/2020, 17:22:22	1	checkbox4 checkbox5	consent	2	2	A	robert	46-55	English	male	fluent	None	100	How we make choices	None	98321	3044	6627	7597	None	1,59E+12	d.2s2c.b.c	C3	C3.7	2	1	blue.mitt	blue.boot	green.mitt	o1	s	1	o2	mitts	blue	2	2	s	mitt	blue	c	blue	Car	Fish
C3.7.9	listener	440	Submitted	05/14/2020, 17:18:14	05/14/2020, 17:19:17	1	checkbox4	consent	2	2	A	robert	26-35	English	female	fluent	None	62	no clue	None	3243	1528	5843	13324	None	1,59E+12	d.2s2c.b.s	C3	C3.7	2	1	blue.mitt	blue.boot	green.mitt	o1	c	2	o3	mitts	blue	2	2	s	mitt	blue	s	mitt	Car	Fish
C3.8.1	listener	441	Submitted	05/14/2020, 17:17:44	05/14/2020, 17:19:06	1	checkbox4 checkbox5	consent	1	2	A	robert	36-45	English	male	fluent	None	33	How people interpret instructions from others.	None	8891	2584	6208	11248	None	1,59E+12	d.2s2c.b.c	C3	C3.8	2	2	blue.mitt	green.mitt	blue.boot	o1	c	2	o3	boots	blue	1	2	s	mitt	blue	c	blue	Car	Fish
C3.8.1	listener	442	Submitted	05/14/2020, 17:17:35	05/14/2020, 17:18:44	1	checkbox4 checkbox5	consent	1	2	B	robert	36-45	English	female	fluent	None	93	not certain	none	10319	3576	7399	8296	None	1,59E+12	d.2s2c.b.s	C3	C3.8	2	2	blue.mitt	green.mitt	blue.boot	o1	s	2	o2	green	mitts	1	2	s	mitt	blue	s	mitt	Car	Fish
C3.8.10	listener	443	Submitted	05/14/2020, 17:33:43	05/14/2020, 17:35:16	1	checkbox4 checkbox5	consent	1	2	A	robert	56-65	English	male	fluent	None	84	Perception	None	8575	2831	10491	9367	None	1,59E+12	d.2s2c.b.c	C3	C3.8	2	2	blue.mitt	green.mitt	blue.boot	o1	c	2	o3	boots	blue	1	2	s	mitt	blue	c	blue	Car	Fish
C3.8.10	listener	444	Submitted	05/14/2020, 17:24:21	05/14/2020, 17:26:16	1	checkbox5	consent	2	1	A	robert	36-45	Other	female	fluent	serbian	95	memory and attention level	sweet hit	5870	4670	6280	20328	None	1,59E+12	d.2s2c.b.s	C3	C3.8	2	2	blue.mitt	green.mitt	blue.boot	o1	c	1	o3	blue	boots	2	1	s	mitt	blue	s	mitt	Car	Fish
C3.8.2	listener	445	Submitted	05/14/2020, 17:18:11	05/14/2020, 17:21:05	1	checkbox5	consent	1	2	A	robert	26-35	English	female	fluent	None	78	The hit was to chcek how people pick an object	None	33706	7345	15103	19624	None	1,59E+12	d.2s2c.b.c	C3	C3.8	2	2	blue.mitt	green.mitt	blue.boot	o1	c	2	o3	boots	blue	1	2	c	blue	mitt	c	blue	Car	Fish
C3.8.2	listener	446	Submitted	05/14/2020, 17:18:03	05/14/2020, 17:19:09	1	checkbox4 checkbox5	consent	1	2	A	robert	36-45	English	female	fluent	None	60	None	None	6531	3990	6750	10224	None	1,59E+12	d.2s2c.b.s	C3	C3.8	2	2	blue.mitt	green.mitt	blue.boot	o1	c	2	o3	boots	blue	1	2	c	blue	mitt	s	mitt	Car	Fish
C3.8.3	listener	447	Submitted	05/14/2020, 17:18:08	05/14/2020, 17:44:35	1	checkbox4 checkbox5	consent	2	2	C	william	26-35	English	female	fluent	None	100	How people communicate.	Thanks! :D	8553	1522190	9236	4433	None	1,59E+12	d.2s2c.b.c	C3	C3.8	2	2	blue.mitt	green.mitt	blue.boot	o1	c	1	o2	blue	mitts	2	2	s	mitt	blue	c	blue	Car	Fish
C3.8.3	listener	448	Submitted	05/14/2020, 17:18:12	05/14/2020, 17:19:23	1	checkbox4 checkbox5	consent	1	2	A	robert	18-25	English	male	fluent	None	100	Color and Item confusion	no	8363	2604	6325	7561	None	1,59E+12	d.2s2c.b.s	C3	C3.8	2	2	blue.mitt	green.mitt	blue.boot	o1	s	2	o2	green	mitts	1	2	c	blue	mitt	s	mitt	Car	Fish
C3.8.4	listener	449	Submitted	05/14/2020, 17:24:31	05/14/2020, 17:26:55	1	checkbox4 checkbox5	consent	1	2	A	robert	56-65	English	female	fluent	None	59	not sure	no	31399	4960	10034	16890	None	1,59E+12	d.2s2c.b.c	C3	C3.8	2	2	blue.mitt	green.mitt	blue.boot	o1	s	2	o2	green	mitts	1	2	c	blue	mitt	c	blue	Car	Fish
C3.8.4	listener	450	Submitted	05/14/2020, 17:20:58	05/14/2020, 17:23:35	1	checkbox4 checkbox5	consent	2	1	B	robert	26-35	English	other	fluent	None	14	selecting objects	None	8246	4615	10101	11421	None	1,59E+12	d.2s2c.b.s	C3	C3.8	2	2	blue.mitt	green.mitt	blue.boot	o1	c	1	o3	blue	boots	2	1	s	mitt	blue	s	mitt	Car	Fish
C3.8.5	listener	451	Submitted	05/14/2020, 17:18:05	05/14/2020, 17:18:49	1	checkbox4 checkbox5	consent	2	1	A	robert	18-25	English	female	fluent	None	60	Unsure	None	5591	1817	4769	9120	None	1,59E+12	d.2s2c.b.c	C3	C3.8	2	2	blue.mitt	green.mitt	blue.boot	o1	c	1	o3	blue	boots	2	1	s	mitt	blue	c	blue	Car	Fish
C3.8.5	listener	452	Submitted	05/14/2020, 17:18:02	05/14/2020, 17:18:50	1	checkbox4 checkbox5	consent	2	1	A	robert	26-35	English	female	fluent	None	66	Language perception	None	5223	1642	5228	5607	None	1,59E+12	d.2s2c.b.s	C3	C3.8	2	2	blue.mitt	green.mitt	blue.boot	o1	s	1	o2	mitts	green	2	1	c	blue	mitt	s	mitt	Car	Fish
C3.8.6	listener	453	Submitted	05/14/2020, 17:18:35	05/14/2020, 17:20:37	1	checkbox5	consent	2	3	C	robert	26-35	English	male	fluent	None	60	USEFUL OF THE ROBERT	USEFUL OF THE SURVEY.	9627	5249	18234	5329	None	1,59E+12	d.2s2c.b.c	C3	C3.8	2	2	blue.mitt	green.mitt	blue.boot	o1	s	2	o2	green	mitts	1	2	s	mitt	blue	c	blue	Car	Fish
C3.8.6	listener	454	Submitted	05/14/2020, 17:20:10	05/14/2020, 17:21:20	1	checkbox4 checkbox5	consent	2	2	B	robert	18-25	English	other	fluent	None	84	Whether people assume Robert is referring to the blue mitt or green mitt when only given the clue "mitt" maybe? I don't know.	None	2477	2978	5460	6642	None	1,59E+12	d.2s2c.b.s	C3	C3.8	2	2	blue.mitt	green.mitt	blue.boot	o1	c	1	o2	blue	mitts	2	2	s	mitt	blue	s	mitt	Car	Fish
C3.8.7	listener	455	Submitted	05/14/2020, 17:55:17	05/14/2020, 18:06:26	1	checkbox4 checkbox5	consent	2	2	A	robert	26-35	English	male	fluent	None	94	honestly not sure	None	9777	18767	11380	10111	None	1,59E+12	d.2s2c.b.c	C3	C3.8	2	2	blue.mitt	green.mitt	blue.boot	o1	s	1	o3	mitts	blue	2	2	s	mitt	blue	c	blue	Car	Fish
C3.8.7	listener	456	Submitted	05/14/2020, 17:17:39	05/14/2020, 17:19:58	1	checkbox4 checkbox5	consent	2	1	B	robert	36-45	English	female	fluent	None	100	Decision on blue and green mitt?	None	71065	3406	10133	12314	None	1,59E+12	d.2s2c.b.s	C3	C3.8	2	2	blue.mitt	green.mitt	blue.boot	o1	c	1	o3	blue	boots	2	1	c	blue	mitt	s	mitt	Car	Fish
C3.8.8	listener	457	Submitted	05/14/2020, 17:55:05	05/14/2020, 17:57:58	1	checkbox4 checkbox5	consent	1	2	A	robert	18-25	English	male	fluent	None	75	How people pick between two objects when there isn't a clear indication which one they should be picking.	None	8965	2584	7715	11516	None	1,59E+12	d.2s2c.b.c	C3	C3.8	2	2	blue.mitt	green.mitt	blue.boot	o1	c	2	o3	boots	blue	1	2	c	blue	mitt	c	blue	Car	Fish
C3.8.8	listener	458	Submitted	05/14/2020, 17:18:46	05/14/2020, 17:20:26	1	checkbox4 checkbox5	consent	2	1	A	robert	36-45	English	female	fluent	None	65	how language and influences visual cues	none	14833	5107	10469	17403	None	1,59E+12	d.2s2c.b.s	C3	C3.8	2	2	blue.mitt	green.mitt	blue.boot	o1	c	1	o3	blue	boots	2	1	s	mitt	blue	s	mitt	Car	Fish
C3.8.9	listener	459	Submitted	05/14/2020, 17:45:41	05/14/2020, 17:57:44	1	checkbox4 checkbox5	consent	2	1	A	robert	26-35	English	male	fluent	None	100	How much attetion do customer pay in?	None	608117	4292	20907	11555	None	1,59E+12	d.2s2c.b.c	C3	C3.8	2	2	blue.mitt	green.mitt	blue.boot	o1	s	1	o2	mitts	green	2	1	c	blue	mitt	c	blue	Car	Fish
C3.8.9	listener	460	Submitted	05/14/2020, 17:25:54	05/14/2020, 17:26:47	1	checkbox4 checkbox5	consent	2	2	B	robert	26-35	English	male	fluent	None	88	No idea	None	8279	1864	6444	6548	None	1,59E+12	d.2s2c.b.s	C3	C3.8	2	2	blue.mitt	green.mitt	blue.boot	o1	s	1	o3	mitts	blue	2	2	s	mitt	blue	s	mitt	Car	Fish
C3.9.1	listener	461	Submitted	05/14/2020, 17:30:08	05/14/2020, 17:31:41	1	checkbox4 checkbox5	consent	1	2	B	robert	36-45	English	female	fluent	None	70	Not sure at this time	None	6748	2937	8916	10362	None	1,59E+12	d.2s2c.b.c	C3	C3.9	2	3	blue.boot	blue.mitt	green.mitt	o2	c	2	o1	boots	blue	1	2	c	blue	mitt	c	blue	Car	Fish
C3.9.1	listener	462	Submitted	05/14/2020, 17:18:32	05/14/2020, 17:22:40	1	checkbox4 checkbox5	consent	2	2	C	robert	36-45	English	male	fluent	None	88	making assumptions	I probably missed the name of the guy as I was busy looking for AC's	19515	2792	12965	12353	None	1,59E+12	d.2s2c.b.s	C3	C3.9	2	3	blue.boot	blue.mitt	green.mitt	o2	s	2	o1	blue	mitts	2	2	s	mitt	blue	s	mitt	Car	Fish
C3.9.10	listener	463	Submitted	05/14/2020, 17:36:12	05/14/2020, 17:39:08	1	checkbox4 checkbox5	consent	2	1	B	robert	26-35	English	male	fluent	None	89	when presented with two objects, which do they pick if instructed to pick one	None	56753	2908	5400	61072	None	1,59E+12	d.2s2c.b.c	C3	C3.9	2	3	blue.boot	blue.mitt	green.mitt	o2	c	1	o1	blue	boots	2	1	s	mitt	blue	c	blue	Car	Fish
C3.9.10	listener	464	Submitted	05/14/2020, 17:23:46	05/14/2020, 17:24:57	1	checkbox4 checkbox5	consent	2	2	C	robert	36-45	English	female	fluent	None	77	How people think about language.	no	15954	2048	6976	6594	None	1,59E+12	d.2s2c.b.s	C3	C3.9	2	3	blue.boot	blue.mitt	green.mitt	o2	s	1	o1	mitts	blue	2	2	s	mitt	blue	s	mitt	Car	Fish
C3.9.2	listener	465	Submitted	05/14/2020, 17:17:44	05/14/2020, 17:26:59	1	checkbox1	consent	2	2	B	robert	18-25	English	male	good	None	67	GOOD	GOOD SURVEY	327447	2468	9229	3668	None	1,59E+12	d.2s2c.b.c	C3	C3.9	2	3	blue.boot	blue.mitt	green.mitt	o2	c	2	o1	boots	blue	1	2	s	mitt	blue	c	blue	Car	Fish
C3.9.2	listener	466	Submitted	05/14/2020, 17:18:37	05/14/2020, 17:20:28	1	checkbox4 checkbox5	consent	2	1	B	robert	26-35	English	male	fluent	None	100	No idea	None	49318	2492	6568	16537	None	1,59E+12	d.2s2c.b.s	C3	C3.9	2	3	blue.boot	blue.mitt	green.mitt	o2	s	1	o3	mitts	green	2	1	s	mitt	blue	s	mitt	Car	Fish
C3.9.3	listener	467	Submitted	05/14/2020, 17:19:15	05/14/2020, 17:28:52	1	checkbox4 checkbox5	consent	2	1	B	robert	56-65	English	female	fluent	None	100	unsure	none	510042	2617	9805	11475	None	1,59E+12	d.2s2c.b.c	C3	C3.9	2	3	blue.boot	blue.mitt	green.mitt	o2	s	1	o3	mitts	green	2	1	s	mitt	blue	c	blue	Car	Fish
C3.9.3	listener	468	Submitted	05/14/2020, 17:33:00	05/14/2020, 17:34:17	1	checkbox4 checkbox5	consent	2	2	C	robert	18-25	English	male	fluent	None	61	Appearances	none	3463	1709	12330	9577	None	1,59E+12	d.2s2c.b.s	C3	C3.9	2	3	blue.boot	blue.mitt	green.mitt	o2	s	1	o1	mitts	blue	2	2	s	mitt	blue	s	mitt	Car	Fish
C3.9.4	listener	469	Submitted	05/14/2020, 17:35:03	05/14/2020, 17:36:03	1	checkbox4 checkbox5	consent	2	2	A	robert	18-25	English	male	fluent	None	100	finding out how people perceive language.	None	12544	1862	7175	10505	None	1,59E+12	d.2s2c.b.c	C3	C3.9	2	3	blue.boot	blue.mitt	green.mitt	o2	s	2	o1	blue	mitts	2	2	s	mitt	blue	c	blue	Car	Fish
C3.9.4	listener	470	Submitted	05/14/2020, 17:24:34	05/14/2020, 17:26:10	1	checkbox4 checkbox5	consent	1	2	C	robert	46-55	English	female	fluent	None	82	I'm not really sure.	Thanks	13722	2828	7402	11042	None	1,59E+12	d.2s2c.b.s	C3	C3.9	2	3	blue.boot	blue.mitt	green.mitt	o2	c	2	o1	boots	blue	1	2	s	mitt	blue	s	mitt	Car	Fish
C3.9.5	listener	471	Submitted	05/14/2020, 17:18:13	05/14/2020, 17:19:11	1	checkbox4 checkbox5	consent	2	2	A	robert	26-35	English	male	fluent	None	93	Inference	None	2349	4259	6211	14423	None	1,59E+12	d.2s2c.b.c	C3	C3.9	2	3	blue.boot	blue.mitt	green.mitt	o2	c	2	o3	mitts	blue	2	2	c	blue	mitt	c	blue	Car	Fish
C3.9.5	listener	472	Submitted	05/14/2020, 17:21:35	05/14/2020, 17:23:53	1	checkbox4 checkbox5	consent	2	2	B	robert	26-35	English	male	fluent	None	100	how people pay attention	None	69307	12779	6584	11534	None	1,59E+12	d.2s2c.b.s	C3	C3.9	2	3	blue.boot	blue.mitt	green.mitt	o2	s	1	o1	mitts	blue	2	2	s	mitt	blue	s	mitt	Car	Fish
C3.9.6	listener	473	Submitted	05/14/2020, 17:18:26	05/14/2020, 17:20:24	1	checkbox4 checkbox5	consent	2	2	B	robert	26-35	English	male	fluent	None	90	I'm not sure	None	70208	4902	7249	8345	None	1,59E+12	d.2s2c.b.c	C3	C3.9	2	3	blue.boot	blue.mitt	green.mitt	o2	s	2	o1	blue	mitts	2	2	s	mitt	blue	c	blue	Car	Fish
C3.9.6	listener	474	Submitted	05/14/2020, 17:48:54	05/14/2020, 17:51:05	1	checkbox4 checkbox5	consent	2	2	C	robert	over65	English	female	fluent	None	75	Do we prefer the item that stands out?	None	13187	5994	10205	12016	None	1,59E+12	d.2s2c.b.s	C3	C3.9	2	3	blue.boot	blue.mitt	green.mitt	o2	c	2	o3	mitts	blue	2	2	c	blue	mitt	s	mitt	Car	Fish
C3.9.7	listener	475	Submitted	05/14/2020, 18:03:33	05/14/2020, 18:05:35	1	checkbox4 checkbox5	consent	2	1	B	robert	56-65	English	male	fluent	None	52	Memory?	None	54353	1933	9584	10076	None	1,59E+12	d.2s2c.b.c	C3	C3.9	2	3	blue.boot	blue.mitt	green.mitt	o2	c	1	o1	blue	boots	2	1	c	blue	mitt	c	blue	Car	Fish
C3.9.7	listener	476	Submitted	05/14/2020, 17:17:47	05/14/2020, 17:19:20	1	checkbox4	consent	1	2	C	richard	26-35	English	male	fluent	None	100	How we interpret launguage	None	16214	24943	6073	5192	None	1,59E+12	d.2s2c.b.s	C3	C3.9	2	3	blue.boot	blue.mitt	green.mitt	o2	s	2	o3	green	mitts	1	2	s	mitt	blue	s	mitt	Car	Fish
C3.9.8	listener	477	Submitted	05/14/2020, 17:29:35	05/14/2020, 17:32:41	1	checkbox4 checkbox5	consent	1	2	B	robert	18-25	English	female	fluent	None	97	decision.	no.	5171	3235	33214	13861	None	1,59E+12	d.2s2c.b.c	C3	C3.9	2	3	blue.boot	blue.mitt	green.mitt	o2	s	2	o3	green	mitts	1	2	s	mitt	blue	c	blue	Car	Fish
C3.9.8	listener	478	Submitted	05/14/2020, 17:26:26	05/14/2020, 17:27:24	1	checkbox4 checkbox5	consent	2	1	B	robert	26-35	English	male	fluent	None	100	memory	nope	3499	4280	7789	7601	None	1,59E+12	d.2s2c.b.s	C3	C3.9	2	3	blue.boot	blue.mitt	green.mitt	o2	c	1	o1	blue	boots	2	1	c	blue	mitt	s	mitt	Car	Fish
C3.9.9	listener	479	Submitted	05/14/2020, 17:29:26	05/14/2020, 17:31:34	1	checkbox2 checkbox5	consent	1	2	B	robert	26-35	English	male	fluent	None	65	Its awesome	Its good	6352	3190	14169	12243	None	1,59E+12	d.2s2c.b.c	C3	C3.9	2	3	blue.boot	blue.mitt	green.mitt	o2	s	1	o1	mitts	blue	2	2	s	mitt	blue	c	blue	Car	Fish
C3.9.9	listener	480	Submitted	05/14/2020, 17:18:30	05/14/2020, 17:21:14	1	checkbox2	consent	2	1	C	robert	26-35	English	male	good	None	100	good	nothing	21609	3138	13199	21428	None	1,59E+12	d.2s2c.b.s	C3	C3.9	2	3	blue.boot	blue.mitt	green.mitt	o2	c	1	o3	blue	mitts	2	2	s	mitt	blue	s	mitt	Car	Fish
FG.1.1	listener	481	Submitted	05/14/2020, 17:45:07	05/14/2020, 17:50:39	1	checkbox2 checkbox5	consent	2	2	B	robert	26-35	English	female	fluent	None	87	this hit is very interesting	No comments	213645	3489	14456	22135	None	1,59E+12	d.2s2c.b.c	FG	FG.1	1	1	blue.circle	blue.square	green.circle	o1	c	1	o3	blue	circles	2	2	c	blue	circle	c	blue	Triangle	Circle
FG.1.1	listener	482	Submitted	05/14/2020, 17:20:56	05/14/2020, 17:23:09	1	checkbox1 checkbox2 checkbox5	consent	1	2	C	robert	56-65	English	female	fluent	None	100	not sure	no	51515	13354	10389	8034	None	1,59E+12	d.2s2c.b.s	FG	FG.1	1	1	blue.circle	blue.square	green.circle	o1	c	2	o2	squares	blue	1	2	c	blue	circle	s	circle	Triangle	Circle
FG.1.10	listener	483	Submitted	05/14/2020, 17:38:00	05/14/2020, 17:43:28	1	checkbox2 checkbox5	consent	2	1	B	robert	56-65	English	male	fluent	None	100	how well we pay attention	Great format for the hit	76674	4194	8475	7987	None	1,59E+12	d.2s2c.b.c	FG	FG.1	1	1	blue.circle	blue.square	green.circle	o1	c	1	o2	blue	squares	2	1	c	blue	circle	c	blue	Triangle	Circle
FG.1.10	listener	484	Submitted	05/14/2020, 17:19:59	05/14/2020, 17:21:28	1	checkbox2 checkbox5	consent	2	2	C	robert	26-35	Chinese	female	fluent	None	76	Impressions	None	4643	22930	6492	9371	None	1,59E+12	d.2s2c.b.s	FG	FG.1	1	1	blue.circle	blue.square	green.circle	o1	s	2	o2	blue	circles	2	2	c	blue	circle	s	circle	Triangle	Circle
FG.1.2	listener	485	Submitted	05/14/2020, 17:17:54	05/14/2020, 17:33:50	1	checkbox2 checkbox5	consent	1	2	B	robert	26-35	English	male	fluent	None	84	None	None	32304	2791	8533	13658	None	1,59E+12	d.2s2c.b.c	FG	FG.1	1	1	blue.circle	blue.square	green.circle	o1	c	2	o2	squares	blue	1	2	c	blue	circle	c	blue	Triangle	Circle
FG.1.2	listener	486	Submitted	05/14/2020, 17:58:28	05/14/2020, 17:59:42	1	checkbox2 checkbox5	consent	2	1	A	robert	36-45	English	female	fluent	None	94	interesting	None	10003	2416	6656	18505	None	1,59E+12	d.2s2c.b.s	FG	FG.1	1	1	blue.circle	blue.square	green.circle	o1	s	1	o3	circles	green	2	1	s	circle	blue	s	circle	Triangle	Circle
FG.1.3	listener	487	Submitted	05/14/2020, 17:37:12	05/14/2020, 17:38:58	1	checkbox2 checkbox5	consent	2	2	B	robert	46-55	English	female	fluent	None	99	Perception of object based on color	Great study to participate in.	13652	3809	11536	19794	None	1,59E+12	d.2s2c.b.c	FG	FG.1	1	1	blue.circle	blue.square	green.circle	o1	c	1	o3	blue	circles	2	2	c	blue	circle	c	blue	Triangle	Circle
FG.1.3	listener	488	Submitted	05/14/2020, 18:13:26	05/14/2020, 18:15:45	1	checkbox2 checkbox5	consent	2	1	A	robert	56-65	English	female	fluent	None	2	if I am color blind	None	22179	5151	12862	20519	None	1,59E+12	d.2s2c.b.s	FG	FG.1	1	1	blue.circle	blue.square	green.circle	o1	c	1	o2	blue	squares	2	1	s	circle	blue	s	circle	Triangle	Circle
FG.1.4	listener	489	Submitted	05/14/2020, 17:18:15	05/14/2020, 17:20:56	1	checkbox2 checkbox5	consent	2	1	B	richard	36-45	English	female	fluent	None	100	Assumptions	na	33326	2211	7485	10072	None	1,59E+12	d.2s2c.b.c	FG	FG.1	1	1	blue.circle	blue.square	green.circle	o1	s	1	o3	circles	green	2	1	c	blue	circle	c	blue	Triangle	Circle
FG.1.4	listener	490	Submitted	05/14/2020, 17:27:52	05/14/2020, 17:29:54	1	checkbox1 checkbox2 checkbox5	consent	1	2	C	william	46-55	English	male	fluent	None	100	picking the objects	no	8285	3358	13240	15661	None	1,59E+12	d.2s2c.b.s	FG	FG.1	1	1	blue.circle	blue.square	green.circle	o1	c	2	o3	circles	blue	2	2	c	blue	circle	s	circle	Triangle	Circle
FG.1.5	listener	491	Submitted	05/14/2020, 17:35:38	05/14/2020, 17:37:02	1	checkbox2 checkbox5	consent	2	1	A	robert	26-35	English	male	fluent	None	75	Tendency to pick certain objects when presented with similar choices	No additional comments.	9294	4481	8145	12640	None	1,59E+12	d.2s2c.b.c	FG	FG.1	1	1	blue.circle	blue.square	green.circle	o1	s	1	o3	circles	green	2	1	s	circle	blue	c	blue	Triangle	Circle
FG.1.5	listener	492	Submitted	05/14/2020, 17:25:00	05/14/2020, 17:26:23	1	checkbox2 checkbox5	consent	1	2	C	robert	46-55	English	female	fluent	None	95	interaction with limited communication	No	6933	3368	6464	9216	None	1,59E+12	d.2s2c.b.s	FG	FG.1	1	1	blue.circle	blue.square	green.circle	o1	s	2	o3	green	circles	1	2	c	blue	circle	s	circle	Triangle	Circle
FG.1.6	listener	493	Submitted	05/14/2020, 17:25:06	05/14/2020, 17:41:17	1	checkbox1 checkbox2 checkbox5	consent	1	2	A	robert	36-45	English	male	fluent	None	100	ABOUT ATTENTION	GOOD	467751	2583	12089	14115	None	1,59E+12	d.2s2c.b.c	FG	FG.1	1	1	blue.circle	blue.square	green.circle	o1	s	2	o3	green	circles	1	2	s	circle	blue	c	blue	Triangle	Circle
FG.1.6	listener	494	Submitted	05/14/2020, 17:49:02	05/14/2020, 17:50:16	1	checkbox2 checkbox5	consent	1	2	A	robert	18-25	English	female	fluent	None	68	None	None	11814	4371	6455	26804	None	1,59E+12	d.2s2c.b.s	FG	FG.1	1	1	blue.circle	blue.square	green.circle	o1	s	2	o3	green	circles	1	2	s	circle	blue	s	circle	Triangle	Circle
FG.1.7	listener	495	Submitted	05/14/2020, 17:18:59	05/14/2020, 17:19:50	1	checkbox2 checkbox5	consent	2	1	A	robert	18-25	English	male	fluent	None	65	Opinions of preferences	None	2384	1657	5300	5663	None	1,59E+12	d.2s2c.b.c	FG	FG.1	1	1	blue.circle	blue.square	green.circle	o1	c	1	o3	blue	circles	2	2	s	circle	blue	c	blue	Triangle	Circle
FG.1.7	listener	496	Submitted	05/14/2020, 17:17:57	05/14/2020, 17:21:54	1	checkbox2 checkbox5	consent	2	1	A	richard	18-25	English	male	good	None	95	nice	like	80718	14097	9100	11091	None	1,59E+12	d.2s2c.b.s	FG	FG.1	1	1	blue.circle	blue.square	green.circle	o1	c	1	o2	blue	squares	2	1	c	blue	circle	s	circle	Triangle	Circle
FG.1.8	listener	497	Submitted	05/14/2020, 17:20:07	05/14/2020, 17:20:52	1	checkbox1 checkbox2 checkbox5	consent	2	1	A	robert	18-25	English	male	fluent	None	100	None	None	3528	1894	4896	8268	None	1,59E+12	d.2s2c.b.c	FG	FG.1	1	1	blue.circle	blue.square	green.circle	o1	c	1	o2	blue	squares	2	1	c	blue	circle	c	blue	Triangle	Circle
FG.1.8	listener	498	Submitted	05/14/2020, 17:54:51	05/14/2020, 17:59:07	1	checkbox2 checkbox5	consent	2	1	C	robert	26-35	English	male	fluent	None	66	How people categorize entities.	Thanks for the HIT!	10017	2428	6934	10144	None	1,59E+12	d.2s2c.b.s	FG	FG.1	1	1	blue.circle	blue.square	green.circle	o1	c	1	o2	blue	squares	2	1	s	circle	blue	s	circle	Triangle	Circle
FG.1.9	listener	499	Submitted	05/14/2020, 17:25:15	05/14/2020, 17:27:09	1	checkbox2 checkbox5	consent	2	1	B	robert	36-45	English	male	fluent	None	96	reading comprehension	None	20301	3592	16159	21817	None	1,59E+12	d.2s2c.b.c	FG	FG.1	1	1	blue.circle	blue.square	green.circle	o1	s	1	o3	circles	green	2	1	c	blue	circle	c	blue	Triangle	Circle
FG.1.9	listener	500	Submitted	05/14/2020, 18:00:25	05/14/2020, 18:09:25	1	checkbox2	consent	2	2	A	robert	36-45	English	male	good	None	78	CIRCLE	NONE	148627	183251	25869	12460	None	1,59E+12	d.2s2c.b.s	FG	FG.1	1	1	blue.circle	blue.square	green.circle	o1	c	2	o3	circles	blue	2	2	s	circle	blue	s	circle	Triangle	Circle
FG.10.1	listener	501	Submitted	05/14/2020, 17:18:42	05/14/2020, 17:19:45	1	checkbox2 checkbox5	consent	1	2	B	robert	18-25	English	male	fluent	None	64	shapes	None	4008	1675	5267	6787	None	1,59E+12	d.2s2c.b.c	FG	FG.10	2	4	green.square	blue.square	blue.circle	o2	c	2	o3	circles	blue	1	2	c	blue	square	c	blue	Triangle	Circle
FG.10.1	listener	502	Submitted	05/14/2020, 17:35:10	05/14/2020, 17:39:31	1	checkbox2	consent	3	2	C	robert	26-35	English	male	good	None	70	like	good	13881	2826	8942	6390	None	1,59E+12	d.2s2c.b.s	FG	FG.10	2	4	green.square	blue.square	blue.circle	o2	s	1	o3	squares	blue	2	2	c	blue	square	s	square	Triangle	Circle
FG.10.10	listener	503	Submitted	05/14/2020, 17:18:37	05/14/2020, 17:19:35	1	checkbox2 checkbox5	consent	2	2	B	robert	26-35	English	male	fluent	None	100	attention to detail	None	3428	1807	6571	11623	None	1,59E+12	d.2s2c.b.c	FG	FG.10	2	4	green.square	blue.square	blue.circle	o2	c	1	o1	blue	squares	2	2	c	blue	square	c	blue	Triangle	Circle
FG.10.10	listener	504	Submitted	05/14/2020, 17:21:06	05/14/2020, 17:22:43	1	checkbox2 checkbox5	consent	1	2	A	robert	36-45	English	male	fluent	None	51	perceptions of ...color?	Thanks and good luck with your research! :)	10905	2573	6879	14259	None	1,59E+12	d.2s2c.b.s	FG	FG.10	2	4	green.square	blue.square	blue.circle	o2	c	2	o3	circles	blue	1	2	c	blue	square	s	square	Triangle	Circle
FG.10.2	listener	505	Submitted	05/14/2020, 17:33:33	05/14/2020, 17:34:42	1	checkbox2 checkbox5	consent	2	2	B	robert	46-55	English	female	fluent	None	100	memory	None	3877	3719	7577	10032	None	1,59E+12	d.2s2c.b.c	FG	FG.10	2	4	green.square	blue.square	blue.circle	o2	s	1	o3	squares	blue	2	2	c	blue	square	c	blue	Triangle	Circle
FG.10.2	listener	506	Submitted	05/14/2020, 17:35:01	05/14/2020, 17:36:19	1	checkbox1 checkbox5	consent	2	2	B	robert	26-35	English	male	fluent	None	46	Following Directions	None	7630	2445	6437	6203	None	1,59E+12	d.2s2c.b.s	FG	FG.10	2	4	green.square	blue.square	blue.circle	o2	s	2	o3	blue	squares	2	2	c	blue	square	s	square	Triangle	Circle
FG.10.3	listener	507	Submitted	05/14/2020, 17:25:16	05/14/2020, 17:26:10	1	checkbox2	consent	2	1	B	robert	26-35	English	female	fluent	None	61	Not really sure, interaction with others and paying attention	None	3552	2679	5962	6698	None	1,59E+12	d.2s2c.b.c	FG	FG.10	2	4	green.square	blue.square	blue.circle	o2	s	1	o1	squares	green	2	1	c	blue	square	c	blue	Triangle	Circle
FG.10.3	listener	508	Submitted	05/14/2020, 17:24:26	05/14/2020, 17:26:30	1	checkbox2 checkbox5	consent	1	2	B	robert	18-25	English	male	fluent	None	100	its about shape	good	7420	4459	14492	23587	None	1,59E+12	d.2s2c.b.s	FG	FG.10	2	4	green.square	blue.square	blue.circle	o2	c	2	o3	circles	blue	1	2	s	square	blue	s	square	Triangle	Circle
FG.10.4	listener	509	Submitted	05/14/2020, 18:21:11	05/14/2020, 18:43:21	1	checkbox4	consent	2	2	B	robert	36-45	English	male	fluent	None	94	identifying color and shape	None	64169	3032	8912	16805	None	1,59E+12	d.2s2c.b.c	FG	FG.10	2	4	green.square	blue.square	blue.circle	o2	s	2	o3	blue	squares	2	2	s	square	blue	c	blue	Triangle	Circle
FG.10.4	listener	510	Submitted	05/14/2020, 17:19:00	05/14/2020, 17:20:43	1	checkbox2 checkbox5	consent	2	2	B	robert	26-35	English	male	fluent	None	92	I think it was how people perceive desire in others when given incomplete information about their desire	this was a neat little study, i enjoyed its simplicity	7725	2773	5466	6689	None	1,59E+12	d.2s2c.b.s	FG	FG.10	2	4	green.square	blue.square	blue.circle	o2	c	1	o1	blue	squares	2	2	s	square	blue	s	square	Triangle	Circle
FG.10.5	listener	511	Submitted	05/14/2020, 17:18:26	05/14/2020, 17:26:37	1	checkbox2 checkbox5	consent	2	2	C	robert	26-35	English	male	fluent	None	89	not sure	none	208913	5648	7864	179534	None	1,59E+12	d.2s2c.b.c	FG	FG.10	2	4	green.square	blue.square	blue.circle	o2	s	2	o3	blue	squares	2	2	c	blue	square	c	blue	Triangle	Circle
FG.10.5	listener	512	Submitted	05/14/2020, 17:22:52	05/14/2020, 17:24:22	1	checkbox2 checkbox5	consent	2	2	B	robert	36-45	English	female	fluent	None	99	Not sure but something to do with choices?	none	4152	3065	9050	10332	None	1,59E+12	d.2s2c.b.s	FG	FG.10	2	4	green.square	blue.square	blue.circle	o2	c	2	o1	squares	blue	2	2	c	blue	square	s	square	Triangle	Circle
FG.10.6	listener	513	Submitted	05/14/2020, 17:39:57	05/14/2020, 17:41:24	1	checkbox2 checkbox5	consent	1	2	C	robert	26-35	English	female	fluent	None	100	Not sure	None	3938	3486	7027	14132	None	1,59E+12	d.2s2c.b.c	FG	FG.10	2	4	green.square	blue.square	blue.circle	o2	c	2	o3	circles	blue	1	2	s	square	blue	c	blue	Triangle	Circle
FG.10.6	listener	514	Submitted	05/14/2020, 17:21:30	05/14/2020, 17:22:37	1	checkbox2 checkbox5	consent	2	1	B	robert	46-55	English	male	fluent	None	87	Paying attention to details	Thank you	7112	3242	9811	6570	None	1,59E+12	d.2s2c.b.s	FG	FG.10	2	4	green.square	blue.square	blue.circle	o2	s	1	o1	squares	green	2	1	c	blue	square	s	square	Triangle	Circle
FG.10.7	listener	515	Submitted	05/14/2020, 17:28:13	05/14/2020, 17:29:45	1	checkbox2 checkbox5	consent	2	1	B	robert	26-35	English	male	fluent	None	80	seeing how people used logic to choose an object	None	3048	1511	5801	12629	None	1,59E+12	d.2s2c.b.c	FG	FG.10	2	4	green.square	blue.square	blue.circle	o2	s	1	o1	squares	green	2	1	c	blue	square	c	blue	Triangle	Circle
FG.10.7	listener	516	Submitted	05/14/2020, 17:22:57	05/14/2020, 17:24:41	1	checkbox2 checkbox5	consent	2	1	B	robert	26-35	English	female	fluent	None	80	decision making and communication	None	9248	2681	11855	12707	None	1,59E+12	d.2s2c.b.s	FG	FG.10	2	4	green.square	blue.square	blue.circle	o2	s	1	o1	squares	green	2	1	c	blue	square	s	square	Triangle	Circle
FG.10.8	listener	517	Submitted	05/14/2020, 17:59:14	05/14/2020, 18:08:18	1	checkbox2 checkbox5	consent	1	2	B	richard	26-35	English	male	good	None	81	none	none	2679	856	6832	2758	None	1,59E+12	d.2s2c.b.c	FG	FG.10	2	4	green.square	blue.square	blue.circle	o2	s	2	o1	green	squares	1	2	s	square	blue	c	blue	Triangle	Circle
FG.10.8	listener	518	Submitted	05/14/2020, 17:41:45	05/14/2020, 17:47:18	1	checkbox2 checkbox5	consent	2	1	A	robert	36-45	English	female	fluent	None	34	To see how we categorize objects	None	17691	4504	7871	17748	None	1,59E+12	d.2s2c.b.s	FG	FG.10	2	4	green.square	blue.square	blue.circle	o2	s	1	o1	squares	green	2	1	c	blue	square	s	square	Triangle	Circle
FG.10.9	listener	519	Submitted	05/14/2020, 17:19:16	05/14/2020, 17:20:57	1	checkbox2 checkbox5	consent	2	2	B	robert	36-45	English	male	fluent	None	100	Logic and understanding of others	Thanks for the opportunity.	12712	3059	8697	12005	None	1,59E+12	d.2s2c.b.c	FG	FG.10	2	4	green.square	blue.square	blue.circle	o2	s	1	o3	squares	blue	2	2	c	blue	square	c	blue	Triangle	Circle
FG.10.9	listener	520	Submitted	05/14/2020, 17:32:38	05/14/2020, 17:33:25	1	checkbox2 checkbox5	consent	2	2	B	robert	18-25	English	male	fluent	None	34	None	None	4019	4050	8550	8319	None	1,59E+12	d.2s2c.b.s	FG	FG.10	2	4	green.square	blue.square	blue.circle	o2	c	1	o1	blue	squares	2	2	c	blue	square	s	square	Triangle	Circle
FG.11.1	listener	521	Submitted	05/14/2020, 17:43:10	05/14/2020, 17:51:32	1	checkbox2 checkbox5	consent	1	2	A	robert	18-25	English	male	fluent	None	39	Memory	None	10613	2405	7147	7410	None	1,59E+12	d.2s2c.b.c	FG	FG.11	2	5	blue.circle	green.square	blue.square	o3	s	2	o2	green	squares	1	2	s	square	blue	c	blue	Triangle	Circle
FG.11.1	listener	522	Submitted	05/14/2020, 17:43:32	05/14/2020, 17:59:53	1	checkbox2 checkbox5	consent	2	1	B	robert	26-35	English	male	fluent	None	74	determining what people guess when they don't have enough information	None	8125	3541	15348	11418	None	1,59E+12	d.2s2c.b.s	FG	FG.11	2	5	blue.circle	green.square	blue.square	o3	s	2	o1	blue	squares	2	2	s	square	blue	s	square	Triangle	Circle
FG.11.10	listener	523	Submitted	05/14/2020, 17:18:28	05/14/2020, 17:20:30	1	checkbox2 checkbox5	consent	2	2	C	william	over65	English	male	fluent	None	100	no idea	no	22463	4960	13141	16838	None	1,59E+12	d.2s2c.b.c	FG	FG.11	2	5	blue.circle	green.square	blue.square	o3	s	2	o1	blue	squares	2	2	c	blue	square	c	blue	Triangle	Circle
FG.11.10	listener	524	Submitted	05/14/2020, 17:24:45	05/14/2020, 17:26:33	1	checkbox2 checkbox5	consent	2	2	C	robert	26-35	English	male	fluent	None	100	To pick an object	No comments	5352	6466	8575	12214	None	1,59E+12	d.2s2c.b.s	FG	FG.11	2	5	blue.circle	green.square	blue.square	o3	c	1	o2	blue	squares	2	2	c	blue	square	s	square	Triangle	Circle
FG.11.2	listener	525	Submitted	05/14/2020, 17:31:08	05/14/2020, 17:36:29	1	checkbox2 checkbox5	consent	1	2	C	robert	26-35	English	male	fluent	None	75	To understand how people perceive what others perceive.	None	9508	3078	6939	8428	None	1,59E+12	d.2s2c.b.c	FG	FG.11	2	5	blue.circle	green.square	blue.square	o3	s	2	o2	green	squares	1	2	c	blue	square	c	blue	Triangle	Circle
FG.11.2	listener	526	Submitted	05/14/2020, 17:22:42	05/14/2020, 17:24:07	1	checkbox2 checkbox5	consent	1	2	C	robert	36-45	English	male	fluent	None	57	no idea	None	8280	4958	9646	9848	None	1,59E+12	d.2s2c.b.s	FG	FG.11	2	5	blue.circle	green.square	blue.square	o3	c	2	o1	circles	blue	1	2	s	square	blue	s	square	Triangle	Circle
FG.11.3	listener	527	Submitted	05/14/2020, 17:26:07	05/14/2020, 17:27:17	1	checkbox1 checkbox2 checkbox5	consent	1	1	A	robert	36-45	English	male	fluent	None	100	I was hoping I'd get to interact with ol' robert	good luck	2818	3510	6784	10216	None	1,59E+12	d.2s2c.b.c	FG	FG.11	2	5	blue.circle	green.square	blue.square	o3	s	2	o2	green	squares	1	2	c	blue	square	c	blue	Triangle	Circle
FG.11.3	listener	528	Submitted	05/14/2020, 17:33:23	05/14/2020, 17:34:13	1	checkbox2 checkbox5	consent	2	1	B	robert	18-25	English	female	fluent	None	70	Attention	None	4789	2067	5384	5917	None	1,59E+12	d.2s2c.b.s	FG	FG.11	2	5	blue.circle	green.square	blue.square	o3	s	1	o2	squares	green	2	1	c	blue	square	s	square	Triangle	Circle
FG.11.4	listener	529	Submitted	05/14/2020, 17:47:44	05/14/2020, 17:49:34	1	checkbox2 checkbox5	consent	1	2	C	robert	36-45	English	male	fluent	None	70	understanding what someone was asking for	None	11214	3220	8701	21353	None	1,59E+12	d.2s2c.b.c	FG	FG.11	2	5	blue.circle	green.square	blue.square	o3	s	2	o2	green	squares	1	2	c	blue	square	c	blue	Triangle	Circle
FG.11.4	listener	530	Submitted	05/14/2020, 18:03:15	05/14/2020, 18:16:17	1	checkbox2 checkbox5	consent	1	2	B	william	26-35	English	male	fluent	None	57	If we pay attention?	None	717926	3432	9280	5168	None	1,59E+12	d.2s2c.b.s	FG	FG.11	2	5	blue.circle	green.square	blue.square	o3	c	2	o1	circles	blue	1	2	s	square	blue	s	square	Triangle	Circle
FG.11.5	listener	531	Submitted	05/14/2020, 17:18:30	05/14/2020, 17:22:06	1	checkbox2 checkbox5	consent	2	2	A	robert	36-45	English	female	fluent	None	76	Not sure	None	4858	2936	152551	18611	None	1,59E+12	d.2s2c.b.c	FG	FG.11	2	5	blue.circle	green.square	blue.square	o3	c	1	o2	blue	squares	2	2	s	square	blue	c	blue	Triangle	Circle
FG.11.5	listener	532	Submitted	05/14/2020, 17:25:33	05/14/2020, 17:27:23	1	checkbox2 checkbox5	consent	2	1	B	robert	26-35	English	male	fluent	None	89	Evaluate ability to follow instructions	None	11992	38512	5288	9295	None	1,59E+12	d.2s2c.b.s	FG	FG.11	2	5	blue.circle	green.square	blue.square	o3	s	1	o2	squares	green	2	1	c	blue	square	s	square	Triangle	Circle
FG.11.6	listener	533	Submitted	05/14/2020, 17:22:34	05/14/2020, 17:24:26	1	checkbox2 checkbox5	consent	2	2	C	robert	26-35	English	female	fluent	None	87	To see what age group could guess this question the best.	Thank you for letting me be a part of your study.	8693	1361	5438	10882	None	1,59E+12	d.2s2c.b.c	FG	FG.11	2	5	blue.circle	green.square	blue.square	o3	s	2	o1	blue	squares	2	2	s	square	blue	c	blue	Triangle	Circle
FG.11.6	listener	534	Submitted	05/14/2020, 17:25:47	05/14/2020, 17:26:36	1	checkbox2 checkbox5	consent	2	2	B	robert	36-45	English	female	fluent	None	90	interpreting other people's comments	None	3834	2183	6282	7103	None	1,59E+12	d.2s2c.b.s	FG	FG.11	2	5	blue.circle	green.square	blue.square	o3	s	2	o1	blue	squares	2	2	c	blue	square	s	square	Triangle	Circle
FG.11.7	listener	535	Submitted	05/14/2020, 17:29:43	05/14/2020, 17:31:06	1	checkbox2 checkbox5	consent	2	2	A	robert	26-35	English	male	fluent	None	100	PICK AN OBJECT	GOOD	4714	4701	7584	14125	None	1,59E+12	d.2s2c.b.c	FG	FG.11	2	5	blue.circle	green.square	blue.square	o3	c	2	o2	squares	blue	2	2	s	square	blue	c	blue	Triangle	Circle
FG.11.7	listener	536	Submitted	05/14/2020, 17:22:41	05/14/2020, 17:23:26	1	checkbox2 checkbox5	consent	2	2	B	robert	18-25	English	male	fluent	None	80	None	None	2708	3017	6233	7466	None	1,59E+12	d.2s2c.b.s	FG	FG.11	2	5	blue.circle	green.square	blue.square	o3	s	2	o1	blue	squares	2	2	s	square	blue	s	square	Triangle	Circle
FG.11.8	listener	537	Submitted	05/14/2020, 17:55:15	05/14/2020, 17:56:29	1	checkbox1 checkbox2 checkbox5	consent	1	2	C	robert	46-55	English	male	fluent	None	83	memory	fun	7217	3583	8665	9733	None	1,59E+12	d.2s2c.b.c	FG	FG.11	2	5	blue.circle	green.square	blue.square	o3	c	2	o1	circles	blue	1	2	c	blue	square	c	blue	Triangle	Circle
FG.11.8	listener	538	Submitted	05/14/2020, 17:41:55	05/14/2020, 17:43:50	1	checkbox2 checkbox5	consent	2	2	C	robert	36-45	English	male	fluent	None	90	I have no idea.	None	25530	3861	8176	32648	None	1,59E+12	d.2s2c.b.s	FG	FG.11	2	5	blue.circle	green.square	blue.square	o3	c	2	o2	squares	blue	2	2	c	blue	square	s	square	Triangle	Circle
FG.11.9	listener	539	Submitted	05/14/2020, 17:18:23	05/14/2020, 17:29:00	1	checkbox3	consent	1	3	B	robert	56-65	English	female	good	None	73	never	The survey very importan	24620	3647	9184	12179	None	1,59E+12	d.2s2c.b.c	FG	FG.11	2	5	blue.circle	green.square	blue.square	o3	s	1	o1	squares	blue	2	2	s	square	blue	c	blue	Triangle	Circle
FG.11.9	listener	540	Submitted	05/14/2020, 17:22:18	05/14/2020, 17:23:31	1	checkbox2 checkbox5	consent	2	1	C	robert	18-25	English	male	fluent	None	94	Measuring Recall	None	10121	3947	9641	15120	None	1,59E+12	d.2s2c.b.s	FG	FG.11	2	5	blue.circle	green.square	blue.square	o3	s	1	o2	squares	green	2	1	c	blue	square	s	square	Triangle	Circle
FG.12.1	listener	541	Submitted	05/14/2020, 17:21:53	05/14/2020, 17:23:16	1	checkbox2 checkbox5	consent	1	2	C	robert	46-55	English	female	fluent	None	78	perception	None	6201	3532	8353	10614	None	1,59E+12	d.2s2c.b.c	FG	FG.12	2	6	green.square	blue.circle	blue.square	o3	c	2	o2	circles	blue	1	2	c	blue	square	c	blue	Triangle	Circle
FG.12.1	listener	542	Submitted	05/14/2020, 17:21:47	05/14/2020, 17:23:31	1	checkbox2 checkbox5	consent	2	2	C	robert	36-45	English	male	fluent	None	100	object selection when there are two possibilities	no comments	54352	1969	5662	6197	None	1,59E+12	d.2s2c.b.s	FG	FG.12	2	6	green.square	blue.circle	blue.square	o3	s	2	o2	blue	squares	2	2	s	square	blue	s	square	Triangle	Circle
FG.12.10	listener	543	Submitted	05/14/2020, 17:21:27	05/14/2020, 17:23:53	1	checkbox1 checkbox2 checkbox5	consent	1	1	B	robert	26-35	English	female	fluent	None	100	great	na	78750	2316	9955	4102	None	1,59E+12	d.2s2c.b.c	FG	FG.12	2	6	green.square	blue.circle	blue.square	o3	c	2	o2	circles	blue	1	2	c	blue	square	c	blue	Triangle	Circle
FG.12.10	listener	544	Submitted	05/14/2020, 17:35:09	05/14/2020, 17:39:26	1	checkbox2 checkbox5	consent	2	1	A	robert	36-45	Other	female	fluent	Tagalog	100	Object picking.	Thank you!	24124	12050	19039	57042	None	1,59E+12	d.2s2c.b.s	FG	FG.12	2	6	green.square	blue.circle	blue.square	o3	c	1	o2	blue	circles	2	1	s	square	blue	s	square	Triangle	Circle
FG.12.2	listener	545	Submitted	05/14/2020, 17:19:25	05/14/2020, 17:20:41	1	checkbox2 checkbox5	consent	2	2	C	robert	26-35	English	male	fluent	None	72	predicting	None	5774	3639	9592	11552	None	1,59E+12	d.2s2c.b.c	FG	FG.12	2	6	green.square	blue.circle	blue.square	o3	c	2	o1	squares	blue	2	2	s	square	blue	c	blue	Triangle	Circle
FG.12.2	listener	546	Submitted	05/14/2020, 17:23:23	05/14/2020, 17:37:59	1	checkbox2 checkbox5	consent	2	2	C	robert	36-45	English	female	fluent	None	96	Attention	Very fun work ..thanks	15132	99	77320	253962	None	1,59E+12	d.2s2c.b.s	FG	FG.12	2	6	green.square	blue.circle	blue.square	o3	s	1	o2	squares	blue	2	2	c	blue	square	s	square	Triangle	Circle
FG.12.3	listener	547	Submitted	05/14/2020, 18:13:52	05/14/2020, 18:14:46	1	checkbox2 checkbox5	consent	2	2	B	robert	26-35	English	male	fluent	None	99	None	None	3188	3050	6977	11189	None	1,59E+12	d.2s2c.b.c	FG	FG.12	2	6	green.square	blue.circle	blue.square	o3	c	2	o1	squares	blue	2	2	s	square	blue	c	blue	Triangle	Circle
FG.12.3	listener	548	Submitted	05/14/2020, 17:19:36	05/14/2020, 17:20:55	1	checkbox1 checkbox2 checkbox5	consent	2	2	C	robert	26-35	English	male	fluent	None	86	Our thoughts.	None	9925	5024	12312	10248	None	1,59E+12	d.2s2c.b.s	FG	FG.12	2	6	green.square	blue.circle	blue.square	o3	s	2	o2	blue	squares	2	2	c	blue	square	s	square	Triangle	Circle
FG.12.4	listener	549	Submitted	05/14/2020, 17:31:35	05/14/2020, 17:33:26	1	checkbox2 checkbox5	consent	2	2	B	robert	36-45	English	female	fluent	None	56	I don't know	none	6025	3789	8487	14736	None	1,59E+12	d.2s2c.b.c	FG	FG.12	2	6	green.square	blue.circle	blue.square	o3	c	2	o1	squares	blue	2	2	s	square	blue	c	blue	Triangle	Circle
FG.12.4	listener	550	Submitted	05/14/2020, 17:25:53	05/14/2020, 17:27:30	1	checkbox1 checkbox2 checkbox5	consent	1	2	A	robert	36-45	English	male	fluent	None	86	huma	None	7008	3360	12920	25643	None	1,59E+12	d.2s2c.b.s	FG	FG.12	2	6	green.square	blue.circle	blue.square	o3	c	2	o1	squares	blue	2	2	s	square	blue	s	square	Triangle	Circle
FG.12.5	listener	551	Submitted	05/14/2020, 17:51:24	05/14/2020, 18:13:43	1	checkbox2 checkbox5	consent	2	2	C	robert	26-35	English	female	fluent	None	100	I'm not sure.	None	10706	3061	8915	11822	None	1,59E+12	d.2s2c.b.c	FG	FG.12	2	6	green.square	blue.circle	blue.square	o3	s	1	o2	squares	blue	2	2	s	square	blue	c	blue	Triangle	Circle
FG.12.5	listener	552	Submitted	05/14/2020, 17:27:38	05/14/2020, 17:28:26	1	checkbox2 checkbox5	consent	2	1	A	robert	18-25	English	male	fluent	None	91	Not sure	None	7863	1751	5913	5801	None	1,59E+12	d.2s2c.b.s	FG	FG.12	2	6	green.square	blue.circle	blue.square	o3	s	1	o1	squares	green	2	1	s	square	blue	s	square	Triangle	Circle
FG.12.6	listener	553	Submitted	05/14/2020, 17:23:42	05/14/2020, 17:24:38	1	checkbox4 checkbox5	consent	2	2	B	robert	18-25	English	male	fluent	None	100	Pretty Interesting	None	2705	1865	5272	11607	None	1,59E+12	d.2s2c.b.c	FG	FG.12	2	6	green.square	blue.circle	blue.square	o3	s	2	o2	blue	squares	2	2	c	blue	square	c	blue	Triangle	Circle
FG.12.6	listener	554	Submitted	05/14/2020, 17:19:22	05/14/2020, 17:20:15	1	checkbox2 checkbox5	consent	2	1	C	robert	18-25	English	male	fluent	None	68	None	None	7013	3327	6401	6806	None	1,59E+12	d.2s2c.b.s	FG	FG.12	2	6	green.square	blue.circle	blue.square	o3	c	1	o2	blue	circles	2	1	c	blue	square	s	square	Triangle	Circle
FG.12.7	listener	555	Submitted	05/14/2020, 17:18:36	05/14/2020, 17:21:12	1	checkbox2 checkbox5	consent	2	2	C	robert	26-35	English	male	fluent	None	98	How we analyze an answer without all of the details.	None	6461	1754	6276	15221	None	1,59E+12	d.2s2c.b.c	FG	FG.12	2	6	green.square	blue.circle	blue.square	o3	c	2	o1	squares	blue	2	2	s	square	blue	c	blue	Triangle	Circle
FG.12.7	listener	556	Submitted	05/14/2020, 17:28:07	05/14/2020, 17:29:18	1	checkbox2 checkbox5	consent	2	2	A	robert	36-45	English	male	fluent	None	100	It was interesting	nothing to add	9675	1998	6990	16522	None	1,59E+12	d.2s2c.b.s	FG	FG.12	2	6	green.square	blue.circle	blue.square	o3	c	2	o1	squares	blue	2	2	c	blue	square	s	square	Triangle	Circle
FG.12.8	listener	557	Submitted	05/14/2020, 17:19:23	05/14/2020, 17:22:04	1	checkbox2 checkbox5	consent	2	2	B	robert	36-45	English	female	fluent	None	92	probability on choosing the right object as Robert	None	11645	3389	11142	12983	None	1,59E+12	d.2s2c.b.c	FG	FG.12	2	6	green.square	blue.circle	blue.square	o3	s	2	o2	blue	squares	2	2	s	square	blue	c	blue	Triangle	Circle
FG.12.8	listener	558	Submitted	05/14/2020, 17:53:25	05/14/2020, 17:55:27	1	checkbox2 checkbox5	consent	2	2	C	robert	18-25	English	female	fluent	None	100	How people think about things critically?	None	52018	3152	5528	25464	None	1,59E+12	d.2s2c.b.s	FG	FG.12	2	6	green.square	blue.circle	blue.square	o3	s	2	o2	blue	squares	2	2	c	blue	square	s	square	Triangle	Circle
FG.12.9	listener	559	Submitted	05/14/2020, 17:29:25	05/14/2020, 17:30:38	1	checkbox2 checkbox5	consent	2	2	C	robert	36-45	English	female	fluent	None	80	To get our preference among shape/color choices	None	9216	8200	7200	10056	None	1,59E+12	d.2s2c.b.c	FG	FG.12	2	6	green.square	blue.circle	blue.square	o3	c	1	o1	blue	squares	2	2	c	blue	square	c	blue	Triangle	Circle
FG.12.9	listener	560	Submitted	05/14/2020, 17:23:11	05/14/2020, 17:25:49	1	checkbox2 checkbox5	consent	3	2	A	robert	36-45	English	male	fluent	None	78	ability to pay attention	None	25425	2219	5075	10270	None	1,59E+12	d.2s2c.b.s	FG	FG.12	2	6	green.square	blue.circle	blue.square	o3	c	2	o1	squares	blue	2	2	s	square	blue	s	square	Triangle	Circle
FG.13.1	listener	561	Submitted	05/14/2020, 18:01:33	05/14/2020, 18:04:05	1	checkbox2 checkbox5	consent	2	2	B	richard	over65	English	male	fluent	None	100	Interpreting meaning from limited information.	None	13291	5943	10016	25344	None	1,59E+12	d.2s2c.b.c	FG	FG.13	3	1	green.circle	green.square	blue.circle	o1	c	1	o3	green	circles	2	2	s	circle	green	c	green	Triangle	Circle
FG.13.1	listener	562	Submitted	05/14/2020, 17:30:47	05/14/2020, 17:31:56	1	checkbox2 checkbox5	consent	1	2	C	robert	26-35	English	female	fluent	None	52	I'm unsure	None	11272	3492	7142	9552	None	1,59E+12	d.2s2c.b.s	FG	FG.13	3	1	green.circle	green.square	blue.circle	o1	s	2	o3	blue	circles	1	2	c	green	circle	s	circle	Triangle	Circle
FG.13.10	listener	563	Submitted	05/14/2020, 17:20:33	05/14/2020, 17:21:35	1	checkbox2 checkbox5	consent	2	2	B	robert	26-35	English	male	fluent	None	100	n/a	n/a	10225	2407	8208	11088	None	1,59E+12	d.2s2c.b.c	FG	FG.13	3	1	green.circle	green.square	blue.circle	o1	c	1	o3	green	circles	2	2	s	circle	green	c	green	Triangle	Circle
FG.13.10	listener	564	Submitted	05/14/2020, 17:42:48	05/14/2020, 17:57:40	1	checkbox2	consent	2	2	A	robert	56-65	English	male	good	None	79	very inserting answer	none	4879	3031	6530	10838	None	1,59E+12	d.2s2c.b.s	FG	FG.13	3	1	green.circle	green.square	blue.circle	o1	s	2	o3	blue	circles	1	2	s	circle	green	s	circle	Triangle	Circle
FG.13.2	listener	565	Submitted	05/14/2020, 17:50:42	05/14/2020, 17:52:02	1	checkbox2 checkbox5	consent	2	1	B	robert	36-45	English	female	fluent	None	73	to see which shape a person would pick	None	5084	5872	11052	10700	None	1,59E+12	d.2s2c.b.c	FG	FG.13	3	1	green.circle	green.square	blue.circle	o1	s	1	o3	circles	blue	2	1	s	circle	green	c	green	Triangle	Circle
FG.13.2	listener	566	Submitted	05/14/2020, 17:39:01	05/14/2020, 17:42:01	1	checkbox2 checkbox5	consent	2	2	C	robert	26-35	English	male	fluent	None	93	Pick others preferences	no	42491	7121	9873	15802	None	1,59E+12	d.2s2c.b.s	FG	FG.13	3	1	green.circle	green.square	blue.circle	o1	c	1	o3	green	circles	2	2	s	circle	green	s	circle	Triangle	Circle
FG.13.3	listener	567	Submitted	05/14/2020, 17:18:56	05/14/2020, 17:20:58	1	checkbox2 checkbox5	consent	2	2	A	robert	36-45	English	female	fluent	None	91	I think it was about reasoning and language - some type of investiation into that relationship.	None	12479	5200	11372	15061	None	1,59E+12	d.2s2c.b.c	FG	FG.13	3	1	green.circle	green.square	blue.circle	o1	s	2	o2	green	circles	2	2	s	circle	green	c	green	Triangle	Circle
FG.13.3	listener	568	Submitted	05/14/2020, 17:38:00	05/14/2020, 17:38:43	1	checkbox1 checkbox2 checkbox5	consent	2	1	C	robert	36-45	English	male	fluent	None	29	Unknown	no	3448	1698	5526	5659	None	1,59E+12	d.2s2c.b.s	FG	FG.13	3	1	green.circle	green.square	blue.circle	o1	c	1	o2	green	squares	2	1	c	green	circle	s	circle	Triangle	Circle
FG.13.4	listener	569	Submitted	05/14/2020, 17:28:19	05/14/2020, 17:29:21	1	checkbox2 checkbox5	consent	1	2	A	robert	26-35	English	female	fluent	None	13	unsure	None	6294	6605	6063	13235	None	1,59E+12	d.2s2c.b.c	FG	FG.13	3	1	green.circle	green.square	blue.circle	o1	s	2	o3	blue	circles	1	2	c	green	circle	c	green	Triangle	Circle
FG.13.4	listener	570	Submitted	05/14/2020, 17:39:13	05/14/2020, 17:46:09	1	checkbox2 checkbox5	consent	1	2	C	robert	26-35	English	male	fluent	None	100	Not sure but I'm curious.	Was a fun survey enjoyed taking it.	13248	2822	9077	22871	None	1,59E+12	d.2s2c.b.s	FG	FG.13	3	1	green.circle	green.square	blue.circle	o1	s	2	o3	blue	circles	1	2	s	circle	green	s	circle	Triangle	Circle
FG.13.5	listener	571	Submitted	05/14/2020, 17:24:34	05/14/2020, 17:25:44	1	checkbox2 checkbox5	consent	2	1	B	robert	18-25	English	female	fluent	None	72	How easily people can make guesses	None	6856	2312	7584	6829	None	1,59E+12	d.2s2c.b.c	FG	FG.13	3	1	green.circle	green.square	blue.circle	o1	c	1	o2	green	squares	2	1	s	circle	green	c	green	Triangle	Circle
FG.13.5	listener	572	Submitted	05/14/2020, 17:18:24	05/14/2020, 17:19:54	1	checkbox2 checkbox5	consent	1	2	C	robert	26-35	English	female	fluent	None	70	Memory for character names	None	11279	3252	7301	7871	None	1,59E+12	d.2s2c.b.s	FG	FG.13	3	1	green.circle	green.square	blue.circle	o1	s	2	o3	blue	circles	1	2	c	green	circle	s	circle	Triangle	Circle
FG.13.6	listener	573	Submitted	05/14/2020, 17:29:59	05/14/2020, 17:31:22	1	checkbox2 checkbox5	consent	2	1	A	robert	26-35	English	male	fluent	None	100	Perception of characteristics and differences		5150	2533	8107	13800	None	1,59E+12	d.2s2c.b.c	FG	FG.13	3	1	green.circle	green.square	blue.circle	o1	c	1	o2	green	squares	2	1	s	circle	green	c	green	Triangle	Circle
FG.13.6	listener	574	Submitted	05/14/2020, 17:20:58	05/14/2020, 17:22:59	1	checkbox2 checkbox5	consent	2	2	C	robert	26-35	English	female	fluent	None	100	To see if people can guess right based on the clue.	None	10141	5106	9658	14020	None	1,59E+12	d.2s2c.b.s	FG	FG.13	3	1	green.circle	green.square	blue.circle	o1	c	1	o3	green	circles	2	2	c	green	circle	s	circle	Triangle	Circle
FG.13.7	listener	575	Submitted	05/14/2020, 17:18:45	05/14/2020, 17:20:11	1	checkbox2 checkbox5	consent	1	2	A	robert	36-45	English	female	fluent	None	75	Inferences and choice.	Thanks!	13711	2808	7760	14848	None	1,59E+12	d.2s2c.b.c	FG	FG.13	3	1	green.circle	green.square	blue.circle	o1	s	2	o3	blue	circles	1	2	s	circle	green	c	green	Triangle	Circle
FG.13.7	listener	576	Submitted	05/14/2020, 17:20:59	05/14/2020, 17:23:12	1	checkbox2 checkbox5	consent	2	1	A	robert	18-25	English	male	fluent	None	85	Which color grabs my attention	None. Thanks!	4720	6678	52109	13475	None	1,59E+12	d.2s2c.b.s	FG	FG.13	3	1	green.circle	green.square	blue.circle	o1	c	1	o2	green	squares	2	1	s	circle	green	s	circle	Triangle	Circle
FG.13.8	listener	577	Submitted	05/14/2020, 17:18:23	05/14/2020, 17:19:54	1	checkbox2 checkbox5	consent	2	2	B	robert	18-25	English	male	fluent	None	87	Testing attentiveness.	N/A	7908	1968	6812	14145	None	1,59E+12	d.2s2c.b.c	FG	FG.13	3	1	green.circle	green.square	blue.circle	o1	c	1	o3	green	circles	2	2	s	circle	green	c	green	Triangle	Circle
FG.13.8	listener	578	Submitted	05/14/2020, 17:21:09	05/14/2020, 17:22:16	1	checkbox2 checkbox5	consent	2	2	A	robert	18-25	English	male	fluent	None	100	Memory tests	None	14136	5069	6859	12595	None	1,59E+12	d.2s2c.b.s	FG	FG.13	3	1	green.circle	green.square	blue.circle	o1	s	2	o2	green	circles	2	2	c	green	circle	s	circle	Triangle	Circle
FG.13.9	listener	579	Submitted	05/14/2020, 18:05:46	05/14/2020, 18:07:35	1	checkbox1 checkbox2 checkbox5	consent	2	2	B	robert	56-65	English	female	fluent	None	30	Memory	No	17827	3951	11779	9725	None	1,59E+12	d.2s2c.b.c	FG	FG.13	3	1	green.circle	green.square	blue.circle	o1	s	1	o2	circles	green	2	2	c	green	circle	c	green	Triangle	Circle
FG.13.9	listener	580	Submitted	05/14/2020, 17:40:25	05/14/2020, 17:42:33	1	checkbox2 checkbox5	consent	2	2	C	robert	26-35	English	male	fluent	None	75	im not sure	none	14705	17745	6561	8178	None	1,59E+12	d.2s2c.b.s	FG	FG.13	3	1	green.circle	green.square	blue.circle	o1	s	2	o2	green	circles	2	2	c	green	circle	s	circle	Triangle	Circle
FG.14.1	listener	581	Submitted	05/14/2020, 17:28:17	05/14/2020, 17:28:56	1	checkbox1 checkbox2	consent	2	2	C	robert	26-35	English	male	fluent	None	87	I don't know	no	2413	2025	4748	6064	None	1,59E+12	d.2s2c.b.c	FG	FG.14	3	2	green.circle	blue.circle	green.square	o1	c	2	o2	circles	green	2	2	c	green	circle	c	green	Triangle	Circle
FG.14.1	listener	582	Submitted	05/14/2020, 17:48:23	05/14/2020, 17:49:19	1	checkbox2 checkbox5	consent	2	2	A	robert	18-25	English	female	fluent	None	32	perception	no	21141	1603	5031	5491	None	1,59E+12	d.2s2c.b.s	FG	FG.14	3	2	green.circle	blue.circle	green.square	o1	c	2	o2	circles	green	2	2	c	green	circle	s	circle	Triangle	Circle
FG.14.10	listener	583	Submitted	05/14/2020, 17:52:14	05/14/2020, 17:53:58	1	checkbox2 checkbox5	consent	1	2	B	robert	36-45	Other	male	fluent	Filipino	97	about logic	None	8895	4784	8216	31864	None	1,59E+12	d.2s2c.b.c	FG	FG.14	3	2	green.circle	blue.circle	green.square	o1	c	2	o3	squares	green	1	2	s	circle	green	c	green	Triangle	Circle
FG.14.10	listener	584	Submitted	05/14/2020, 17:29:57	05/14/2020, 17:31:53	1	checkbox2 checkbox5	consent	2	1	B	robert	46-55	English	male	fluent	None	100	circles and squares and colors	fun	23331	4598	9044	15854	None	1,59E+12	d.2s2c.b.s	FG	FG.14	3	2	green.circle	blue.circle	green.square	o1	s	1	o2	circles	blue	2	1	s	circle	green	s	circle	Triangle	Circle
FG.14.2	listener	585	Submitted	05/14/2020, 17:18:53	05/14/2020, 17:41:40	1	checkbox2 checkbox5	consent	2	1	C	robert	26-35	English	male	good	None	83	Test the mind	good	11342	10119	15319	13488	None	1,59E+12	d.2s2c.b.c	FG	FG.14	3	2	green.circle	blue.circle	green.square	o1	c	1	o3	green	squares	2	1	c	green	circle	c	green	Triangle	Circle
FG.14.2	listener	586	Submitted	05/14/2020, 18:06:55	05/14/2020, 18:11:30	1	checkbox2 checkbox5	consent	1	2	B	robert	46-55	English	male	fluent	None	75	Does the mturker exhibit signs of dementia? Do humans have recall of insignificant moments?	Thanks for an interesting HIT and plenty of time to complete. Stay safe.	13739	5210	13669	22606	None	1,59E+12	d.2s2c.b.s	FG	FG.14	3	2	green.circle	blue.circle	green.square	o1	s	2	o2	blue	circles	1	2	c	green	circle	s	circle	Triangle	Circle
FG.14.3	listener	587	Submitted	05/14/2020, 17:19:25	05/14/2020, 17:21:04	1	checkbox2 checkbox5	consent	2	1	A	robert	26-35	English	male	fluent	None	76	circles and squares.	n/a	36577	5112	7936	12161	None	1,59E+12	d.2s2c.b.c	FG	FG.14	3	2	green.circle	blue.circle	green.square	o1	s	1	o2	circles	blue	2	1	c	green	circle	c	green	Triangle	Circle
FG.14.3	listener	588	Submitted	05/14/2020, 17:25:29	05/14/2020, 17:27:09	1	checkbox2 checkbox5	consent	2	2	B	robert	56-65	English	male	fluent	None	94	no idea	none	8402	5568	8616	38376	None	1,59E+12	d.2s2c.b.s	FG	FG.14	3	2	green.circle	blue.circle	green.square	o1	s	2	o3	green	circles	2	2	s	circle	green	s	circle	Triangle	Circle
FG.14.4	listener	589	Submitted	05/14/2020, 17:26:45	05/14/2020, 17:27:31	1	checkbox2 checkbox5	consent	2	1	C	robert	26-35	English	male	fluent	None	51	no idea	no	2788	1295	5848	8987	None	1,59E+12	d.2s2c.b.c	FG	FG.14	3	2	green.circle	blue.circle	green.square	o1	s	1	o2	circles	blue	2	1	s	circle	green	c	green	Triangle	Circle
FG.14.4	listener	590	Submitted	05/14/2020, 17:53:39	05/14/2020, 17:56:20	1	checkbox5	consent	2	1	B	robert	26-35	English	male	good	None	81	best the hit	super	14432	7414	22088	10448	None	1,59E+12	d.2s2c.b.s	FG	FG.14	3	2	green.circle	blue.circle	green.square	o1	c	2	o3	squares	green	1	2	c	green	circle	s	circle	Triangle	Circle
FG.14.5	listener	591	Submitted	05/14/2020, 17:19:10	05/14/2020, 17:32:31	1	checkbox2 checkbox5	consent	2	1	A	robert	36-45	English	male	fluent	None	62	I don't know	No	5007	1912	4725	8933	None	1,59E+12	d.2s2c.b.c	FG	FG.14	3	2	green.circle	blue.circle	green.square	o1	c	1	o3	green	squares	2	1	s	circle	green	c	green	Triangle	Circle
FG.14.5	listener	592	Submitted	05/14/2020, 17:51:08	05/14/2020, 17:53:08	1	checkbox2 checkbox5	consent	2	1	A	robert	26-35	English	male	fluent	None	72	it was good - wasn't expecting the objects to be simple shapes	no	16139	4429	7371	22199	None	1,59E+12	d.2s2c.b.s	FG	FG.14	3	2	green.circle	blue.circle	green.square	o1	c	1	o3	green	squares	2	1	s	circle	green	s	circle	Triangle	Circle
FG.14.6	listener	593	Submitted	05/14/2020, 17:35:43	05/14/2020, 17:36:54	1	checkbox2 checkbox5	consent	2	1	C	robert	18-25	English	female	fluent	None	100	Fun and interesting	None	12179	3952	8912	9232	None	1,59E+12	d.2s2c.b.c	FG	FG.14	3	2	green.circle	blue.circle	green.square	o1	s	1	o2	circles	blue	2	1	s	circle	green	c	green	Triangle	Circle
FG.14.6	listener	594	Submitted	05/14/2020, 17:52:38	05/14/2020, 17:54:13	1	checkbox2 checkbox5	consent	2	2	B	robert	46-55	English	female	fluent	None	88	attention	None	12915	5120	10674	9507	None	1,59E+12	d.2s2c.b.s	FG	FG.14	3	2	green.circle	blue.circle	green.square	o1	c	1	o2	green	circles	2	2	s	circle	green	s	circle	Triangle	Circle
FG.14.7	listener	595	Submitted	05/14/2020, 17:24:17	05/14/2020, 17:25:43	1	checkbox2	consent	2	2	B	robert	36-45	English	female	good	None	70	None	None	4124	4671	19592	13860	None	1,59E+12	d.2s2c.b.c	FG	FG.14	3	2	green.circle	blue.circle	green.square	o1	c	2	o2	circles	green	2	2	s	circle	green	c	green	Triangle	Circle
FG.14.7	listener	596	Submitted	05/14/2020, 17:23:23	05/14/2020, 17:24:07	1	checkbox2 checkbox5	consent	1	2	B	robert	56-65	English	female	fluent	None	100	None	None	3113	2107	6115	5370	None	1,59E+12	d.2s2c.b.s	FG	FG.14	3	2	green.circle	blue.circle	green.square	o1	s	2	o2	blue	circles	1	2	c	green	circle	s	circle	Triangle	Circle
FG.14.8	listener	597	Submitted	05/14/2020, 17:47:37	05/14/2020, 17:49:03	1	checkbox2 checkbox5	consent	2	1	C	robert	26-35	English	female	fluent	None	100	decision making	none	8704	3008	10089	13960	None	1,59E+12	d.2s2c.b.c	FG	FG.14	3	2	green.circle	blue.circle	green.square	o1	c	1	o3	green	squares	2	1	c	green	circle	c	green	Triangle	Circle
FG.14.8	listener	598	Submitted	05/14/2020, 17:47:02	05/14/2020, 17:49:06	1	checkbox2 checkbox5	consent	2	2	B	robert	26-35	English	female	fluent	None	100	I think it was to learn about how we perceive different objects and instructions from another person.	None	17796	4195	9306	8647	None	1,59E+12	d.2s2c.b.s	FG	FG.14	3	2	green.circle	blue.circle	green.square	o1	c	2	o2	circles	green	2	2	c	green	circle	s	circle	Triangle	Circle
FG.14.9	listener	599	Submitted	05/14/2020, 17:27:01	05/14/2020, 17:28:22	1	checkbox2 checkbox5	consent	2	1	C	robert	36-45	English	male	fluent	None	82	fun	i really forgot his name :)	14919	2775	5605	11442	None	1,59E+12	d.2s2c.b.c	FG	FG.14	3	2	green.circle	blue.circle	green.square	o1	s	1	o2	circles	blue	2	1	c	green	circle	c	green	Triangle	Circle
FG.14.9	listener	600	Submitted	05/14/2020, 17:32:07	05/14/2020, 17:40:18	1	checkbox2 checkbox5	consent	2	2	B	robert	46-55	English	female	fluent	None	100	How to make inferences with little information	Upon additional reasoning I think I should have picked the green circle-he probably would have said "blue" if he was talking about the second cirlce.	4768	3941	11481	34813	None	1,59E+12	d.2s2c.b.s	FG	FG.14	3	2	green.circle	blue.circle	green.square	o1	c	1	o2	green	circles	2	2	s	circle	green	s	circle	Triangle	Circle
FG.15.1	listener	601	Submitted	05/14/2020, 17:30:18	05/14/2020, 17:31:27	1	checkbox2 checkbox5	consent	2	1	B	robert	26-35	English	male	fluent	None	65	training NLU models for grounded language understanding	None	6871	2039	4890	5627	None	1,59E+12	d.2s2c.b.c	FG	FG.15	3	3	green.square	green.circle	blue.circle	o2	s	1	o3	circles	blue	2	1	c	green	circle	c	green	Triangle	Circle
FG.15.1	listener	602	Submitted	05/14/2020, 17:42:16	05/14/2020, 17:44:04	1	checkbox2	consent	2	2	C	robert	26-35	English	female	fluent	None	70	I'm not sure.	N/A.	5228	2009	6130	5648	None	1,59E+12	d.2s2c.b.s	FG	FG.15	3	3	green.square	green.circle	blue.circle	o2	s	2	o1	green	circles	2	2	c	green	circle	s	circle	Triangle	Circle
FG.15.10	listener	603	Submitted	05/14/2020, 17:38:57	05/14/2020, 17:41:51	1	checkbox2 checkbox5	consent	2	2	B	william	56-65	English	female	fluent	None	56	influncers in decision making	None	10091	2586	7994	6268	None	1,59E+12	d.2s2c.b.c	FG	FG.15	3	3	green.square	green.circle	blue.circle	o2	c	1	o3	green	circles	2	2	s	circle	green	c	green	Triangle	Circle
FG.15.10	listener	604	Submitted	05/14/2020, 17:44:57	05/14/2020, 17:46:05	1	checkbox2 checkbox5	consent	2	1	C	robert	26-35	English	female	fluent	None	32	objects	no	10363	4892	7365	7059	None	1,59E+12	d.2s2c.b.s	FG	FG.15	3	3	green.square	green.circle	blue.circle	o2	s	1	o3	circles	blue	2	1	s	circle	green	s	circle	Triangle	Circle
FG.15.2	listener	605	Submitted	05/14/2020, 17:18:32	05/14/2020, 17:20:30	1	checkbox2 checkbox5	consent	1	2	B	robert	46-55	English	female	fluent	None	89	communication	none	14804	5432	14236	33384	None	1,59E+12	d.2s2c.b.c	FG	FG.15	3	3	green.square	green.circle	blue.circle	o2	c	2	o1	squares	green	1	2	s	circle	green	c	green	Triangle	Circle
FG.15.2	listener	606	Submitted	05/14/2020, 17:25:59	05/14/2020, 17:26:43	1	checkbox2 checkbox5	consent	2	2	B	robert	18-25	English	male	fluent	None	31	no clue	None	5779	3868	5677	6654	None	1,59E+12	d.2s2c.b.s	FG	FG.15	3	3	green.square	green.circle	blue.circle	o2	s	2	o1	green	circles	2	2	c	green	circle	s	circle	Triangle	Circle
FG.15.3	listener	607	Submitted	05/14/2020, 17:20:22	05/14/2020, 17:22:47	1	checkbox2 checkbox5	consent	1	2	B	robert	18-25	English	male	fluent	None	71	Evaluate interpretation of language	None	5654	1815	5262	9318	None	1,59E+12	d.2s2c.b.c	FG	FG.15	3	3	green.square	green.circle	blue.circle	o2	c	2	o1	squares	green	1	2	s	circle	green	c	green	Triangle	Circle
FG.15.3	listener	608	Submitted	05/14/2020, 17:44:41	05/14/2020, 17:47:16	1	checkbox2 checkbox5	consent	2	2	C	robert	56-65	English	male	fluent	None	75	seeing if people choose blue or green,	None	5150	7096	17184	20000	None	1,59E+12	d.2s2c.b.s	FG	FG.15	3	3	green.square	green.circle	blue.circle	o2	s	2	o1	green	circles	2	2	c	green	circle	s	circle	Triangle	Circle
FG.15.4	listener	609	Submitted	05/14/2020, 17:41:59	05/14/2020, 17:42:59	1	checkbox2 checkbox5	consent	1	2	A	robert	18-25	English	male	fluent	None	56	Attention and choice	N/A	4697	3448	5296	7960	None	1,59E+12	d.2s2c.b.c	FG	FG.15	3	3	green.square	green.circle	blue.circle	o2	s	2	o3	blue	circles	1	2	c	green	circle	c	green	Triangle	Circle
FG.15.4	listener	610	Submitted	05/14/2020, 17:56:43	05/14/2020, 17:59:19	1	checkbox2 checkbox5	consent	1	2	B	richard	26-35	English	male	fluent	None	7	Mindless I don't know's	None	6773	2162	4950	7401	None	1,59E+12	d.2s2c.b.s	FG	FG.15	3	3	green.square	green.circle	blue.circle	o2	s	2	o3	blue	circles	1	2	c	green	circle	s	circle	Triangle	Circle
FG.15.5	listener	611	Submitted	05/14/2020, 17:32:02	05/14/2020, 17:34:42	1	checkbox2 checkbox5	consent	2	1	A	robert	over65	English	male	fluent	None	89	Have no idea	None	13482	6944	15072	25405	None	1,59E+12	d.2s2c.b.c	FG	FG.15	3	3	green.square	green.circle	blue.circle	o2	c	1	o1	green	squares	2	1	c	green	circle	c	green	Triangle	Circle
FG.15.5	listener	612	Submitted	05/14/2020, 17:24:26	05/14/2020, 17:25:06	1	checkbox2 checkbox5	consent	2	1	C	robert	26-35	English	female	fluent	None	82	None	None	2381	1867	6155	7122	None	1,59E+12	d.2s2c.b.s	FG	FG.15	3	3	green.square	green.circle	blue.circle	o2	c	1	o1	green	squares	2	1	s	circle	green	s	circle	Triangle	Circle
FG.15.6	listener	613	Submitted	05/14/2020, 17:36:06	05/14/2020, 17:37:26	1	checkbox2 checkbox5	consent	2	2	B	robert	26-35	English	female	fluent	None	84	how we handle talking to robots	None	4586	3696	9896	13856	None	1,59E+12	d.2s2c.b.c	FG	FG.15	3	3	green.square	green.circle	blue.circle	o2	c	2	o3	circles	green	2	2	c	green	circle	c	green	Triangle	Circle
FG.15.6	listener	614	Submitted	05/14/2020, 17:27:51	05/14/2020, 17:31:44	1	checkbox2 checkbox5	consent	2	1	B	robert	18-25	English	female	fluent	None	84	Interpreting meaning in limited speech	None	9982	2365	6329	6094	None	1,59E+12	d.2s2c.b.s	FG	FG.15	3	3	green.square	green.circle	blue.circle	o2	s	1	o3	circles	blue	2	1	s	circle	green	s	circle	Triangle	Circle
FG.15.7	listener	615	Submitted	05/14/2020, 17:19:22	05/14/2020, 17:23:22	1	checkbox1 checkbox2 checkbox5	consent	1	2	B	robert	56-65	English	female	fluent	None	61	I honestly am not sure of the purpose of this HIT. I am wondering about the question that asked which green object Robert meant of two green objects.	None	8563	3093	10587	23657	None	1,59E+12	d.2s2c.b.c	FG	FG.15	3	3	green.square	green.circle	blue.circle	o2	s	2	o3	blue	circles	1	2	s	circle	green	c	green	Triangle	Circle
FG.15.7	listener	616	Submitted	05/14/2020, 17:45:41	05/14/2020, 17:47:35	1	checkbox2	consent	2	2	C	robert	over65	English	male	fluent	None	54	Don't know	No	32949	2874	10643	11727	None	1,59E+12	d.2s2c.b.s	FG	FG.15	3	3	green.square	green.circle	blue.circle	o2	c	2	o3	circles	green	2	2	c	green	circle	s	circle	Triangle	Circle
FG.15.8	listener	617	Submitted	05/14/2020, 17:38:39	05/14/2020, 17:40:21	1	checkbox2 checkbox5	consent	1	2	B	robert	26-35	English	male	fluent	None	57	interpreting a robot	n/a	4320	1687	6696	7505	None	1,59E+12	d.2s2c.b.c	FG	FG.15	3	3	green.square	green.circle	blue.circle	o2	c	2	o1	squares	green	1	2	s	circle	green	c	green	Triangle	Circle
FG.15.8	listener	618	Submitted	05/14/2020, 17:22:31	05/14/2020, 17:24:34	1	checkbox2 checkbox5	consent	1	2	C	robert	18-25	English	male	fluent	None	80	I honestly have no idea	None	33004	5473	8696	14107	None	1,59E+12	d.2s2c.b.s	FG	FG.15	3	3	green.square	green.circle	blue.circle	o2	s	2	o3	blue	circles	1	2	c	green	circle	s	circle	Triangle	Circle
FG.15.9	listener	619	Submitted	05/14/2020, 17:55:23	05/14/2020, 17:58:18	1	checkbox2 checkbox5	consent	1	2	A	richard	18-25	English	male	fluent	None	100	Memory	None	2255	3345	5528	5232	None	1,59E+12	d.2s2c.b.c	FG	FG.15	3	3	green.square	green.circle	blue.circle	o2	c	2	o1	squares	green	1	2	s	circle	green	c	green	Triangle	Circle
FG.15.9	listener	620	Submitted	05/14/2020, 17:25:04	05/14/2020, 17:26:12	1	checkbox2 checkbox5	consent	2	2	C	robert	36-45	English	female	fluent	None	86	To check our memory of items that we just saw.	None	5119	2030	7187	6972	None	1,59E+12	d.2s2c.b.s	FG	FG.15	3	3	green.square	green.circle	blue.circle	o2	c	1	o3	green	circles	2	2	s	circle	green	s	circle	Triangle	Circle
FG.16.1	listener	621	Submitted	05/14/2020, 17:19:14	05/14/2020, 17:20:12	1	checkbox2 checkbox5	consent	2	1	B	robert	26-35	English	male	fluent	None	33	None	None	7626	6634	6053	9348	None	1,59E+12	d.2s2c.b.c	FG	FG.16	3	4	blue.circle	green.circle	green.square	o2	s	1	o1	circles	blue	2	1	s	circle	green	c	green	Triangle	Circle
FG.16.1	listener	622	Submitted	05/14/2020, 17:19:53	05/14/2020, 17:22:39	1	checkbox2 checkbox5	consent	1	2	A	robert	46-55	English	male	fluent	None	90	Attention and correlation	None	15061	4508	11650	21102	None	1,59E+12	d.2s2c.b.s	FG	FG.16	3	4	blue.circle	green.circle	green.square	o2	s	2	o1	blue	circles	1	2	s	circle	green	s	circle	Triangle	Circle
FG.16.10	listener	623	Submitted	05/14/2020, 17:23:49	05/14/2020, 17:25:23	1	checkbox2 checkbox5	consent	2	2	C	richard	26-35	English	male	fluent	None	90	Attentiveness to details	A better shirt for Richard, Maybe a nice pale blue or soft yellow.	7174	2733	7797	15015	None	1,59E+12	d.2s2c.b.c	FG	FG.16	3	4	blue.circle	green.circle	green.square	o2	c	2	o1	circles	green	2	2	s	circle	green	c	green	Triangle	Circle
FG.16.10	listener	624	Submitted	05/14/2020, 17:20:36	05/14/2020, 17:22:18	1	checkbox2 checkbox5	consent	2	1	B	robert	56-65	English	male	fluent	None	78	attention to details	None	11138	4864	13865	14696	None	1,59E+12	d.2s2c.b.s	FG	FG.16	3	4	blue.circle	green.circle	green.square	o2	s	1	o1	circles	blue	2	1	c	green	circle	s	circle	Triangle	Circle
FG.16.2	listener	625	Submitted	05/14/2020, 17:20:47	05/14/2020, 17:23:17	1	checkbox2 checkbox5	consent	2	1	B	robert	36-45	English	male	fluent	None	100	I honestly have no idea...	None, thank you	15023	2452	9848	18640	None	1,59E+12	d.2s2c.b.c	FG	FG.16	3	4	blue.circle	green.circle	green.square	o2	s	1	o1	circles	blue	2	1	s	circle	green	c	green	Triangle	Circle
FG.16.2	listener	626	Submitted	05/14/2020, 17:24:02	05/14/2020, 17:25:35	1	checkbox2 checkbox5	consent	2	2	A	robert	46-55	English	male	fluent	None	100	shapes	None	12003	3207	6584	22501	None	1,59E+12	d.2s2c.b.s	FG	FG.16	3	4	blue.circle	green.circle	green.square	o2	s	2	o3	green	circles	2	2	c	green	circle	s	circle	Triangle	Circle
FG.16.3	listener	627	Submitted	05/14/2020, 17:47:41	05/14/2020, 17:55:54	1	checkbox2 checkbox5	consent	2	2	C	robert	26-35	English	male	fluent	None	60	To determine how people make a decision based on a very brief description.	None	4507	6272	13658	15522	None	1,59E+12	d.2s2c.b.c	FG	FG.16	3	4	blue.circle	green.circle	green.square	o2	c	2	o1	circles	green	2	2	c	green	circle	c	green	Triangle	Circle
FG.16.3	listener	628	Submitted	05/14/2020, 18:00:03	05/14/2020, 18:03:14	1	checkbox2 checkbox5	consent	2	2	A	robert	36-45	English	female	fluent	None	80	I don't know	None	3562	3937	7919	8482	None	1,59E+12	d.2s2c.b.s	FG	FG.16	3	4	blue.circle	green.circle	green.square	o2	s	1	o3	circles	green	2	2	s	circle	green	s	circle	Triangle	Circle
FG.16.4	listener	629	Submitted	05/14/2020, 17:22:03	05/14/2020, 17:23:29	1	checkbox2 checkbox5	consent	2	2	B	robert	36-45	English	male	fluent	None	50	None	None	7403	11373	6554	12550	None	1,59E+12	d.2s2c.b.c	FG	FG.16	3	4	blue.circle	green.circle	green.square	o2	c	2	o1	circles	green	2	2	c	green	circle	c	green	Triangle	Circle
FG.16.4	listener	630	Submitted	05/14/2020, 17:33:41	05/14/2020, 17:34:47	1	checkbox2 checkbox5	consent	2	1	A	robert	36-45	English	female	fluent	None	99	understanding of English and logic	None	6440	2937	6456	8874	None	1,59E+12	d.2s2c.b.s	FG	FG.16	3	4	blue.circle	green.circle	green.square	o2	c	1	o3	green	squares	2	1	s	circle	green	s	circle	Triangle	Circle
FG.16.5	listener	631	Submitted	05/14/2020, 17:18:48	05/14/2020, 17:21:44	1	checkbox1 checkbox2 checkbox5	consent	2	2	B	robert	46-55	English	male	fluent	None	95	Choices made by individuals based on interactions with others	None	9269	4992	11672	13028	None	1,59E+12	d.2s2c.b.c	FG	FG.16	3	4	blue.circle	green.circle	green.square	o2	c	1	o1	green	circles	2	2	s	circle	green	c	green	Triangle	Circle
FG.16.5	listener	632	Submitted	05/14/2020, 17:20:24	05/14/2020, 17:21:31	1	checkbox2 checkbox5	consent	2	2	B	robert	18-25	English	female	fluent	None	92	None	None	8044	2772	8390	9838	None	1,59E+12	d.2s2c.b.s	FG	FG.16	3	4	blue.circle	green.circle	green.square	o2	c	2	o1	circles	green	2	2	s	circle	green	s	circle	Triangle	Circle
FG.16.6	listener	633	Submitted	05/14/2020, 17:32:29	05/14/2020, 17:33:24	1	checkbox2 checkbox5	consent	2	2	B	robert	36-45	English	male	fluent	None	73	not sure	no	3326	2143	5289	8448	None	1,59E+12	d.2s2c.b.c	FG	FG.16	3	4	blue.circle	green.circle	green.square	o2	s	2	o3	green	circles	2	2	s	circle	green	c	green	Triangle	Circle
FG.16.6	listener	634	Submitted	05/14/2020, 17:23:13	05/14/2020, 17:24:43	1	checkbox2 checkbox5	consent	1	2	B	robert	26-35	English	female	fluent	None	67	don't know	None	18154	4695	5479	14417	None	1,59E+12	d.2s2c.b.s	FG	FG.16	3	4	blue.circle	green.circle	green.square	o2	s	2	o1	blue	circles	1	2	s	circle	green	s	circle	Triangle	Circle
FG.16.7	listener	635	Submitted	05/14/2020, 17:36:58	05/14/2020, 17:43:44	1	checkbox2 checkbox5	consent	1	2	C	robert	26-35	English	female	fluent	None	76	GOOD	GOOD	167218	1270	12451	182217	None	1,59E+12	d.2s2c.b.c	FG	FG.16	3	4	blue.circle	green.circle	green.square	o2	s	2	o1	blue	circles	1	2	c	green	circle	c	green	Triangle	Circle
FG.16.7	listener	636	Submitted	05/14/2020, 17:24:48	05/14/2020, 17:26:16	1	checkbox2 checkbox5	consent	2	2	B	robert	26-35	English	female	fluent	None	99	Unsure	none	6796	427	11959	20318	None	1,59E+12	d.2s2c.b.s	FG	FG.16	3	4	blue.circle	green.circle	green.square	o2	c	1	o1	green	circles	2	2	c	green	circle	s	circle	Triangle	Circle
FG.16.8	listener	637	Submitted	05/14/2020, 17:21:19	05/14/2020, 17:26:07	1	checkbox2 checkbox5	consent	2	2	C	robert	46-55	English	male	fluent	None	100	There were 2 green objects. We had to guess what Robert meant by the word green, and we needed to try to determine his through process.	As I wrote what I thought it was about, I changed my opinion. He could have said Square if he wanted the green square, so green must have meant the green circl	5403	3337	10440	14968	None	1,59E+12	d.2s2c.b.c	FG	FG.16	3	4	blue.circle	green.circle	green.square	o2	c	2	o1	circles	green	2	2	c	green	circle	c	green	Triangle	Circle
FG.16.8	listener	638	Submitted	05/14/2020, 17:20:21	05/14/2020, 17:21:08	1	checkbox2 checkbox5	consent	2	2	B	robert	36-45	English	male	fluent	None	11	I dont know	None	2252	2534	5785	7383	None	1,59E+12	d.2s2c.b.s	FG	FG.16	3	4	blue.circle	green.circle	green.square	o2	c	1	o1	green	circles	2	2	s	circle	green	s	circle	Triangle	Circle
FG.16.9	listener	639	Submitted	05/14/2020, 17:19:40	05/14/2020, 17:20:21	1	checkbox2 checkbox5	consent	2	2	B	robert	18-25	English	male	fluent	None	100	language reference	None	1949	1524	5406	5399	None	1,59E+12	d.2s2c.b.c	FG	FG.16	3	4	blue.circle	green.circle	green.square	o2	s	2	o3	green	circles	2	2	s	circle	green	c	green	Triangle	Circle
FG.16.9	listener	640	Submitted	05/14/2020, 17:29:02	05/14/2020, 17:30:34	1	checkbox2 checkbox5	consent	2	2	A	robert	36-45	English	male	fluent	None	100	Not sure	No	6826	5342	9581	14058	None	1,59E+12	d.2s2c.b.s	FG	FG.16	3	4	blue.circle	green.circle	green.square	o2	s	2	o3	green	circles	2	2	c	green	circle	s	circle	Triangle	Circle
FG.17.1	listener	641	Submitted	05/14/2020, 17:25:06	05/14/2020, 17:26:09	1	checkbox2 checkbox5	consent	2	2	A	richard	18-25	English	male	fluent	None	76	our ability to comprehend	good study	6137	2118	6442	5592	None	1,59E+12	d.2s2c.b.c	FG	FG.17	3	5	green.square	blue.circle	green.circle	o3	c	1	o2	green	circles	2	2	s	circle	green	c	green	Triangle	Circle
FG.17.1	listener	642	Submitted	05/14/2020, 17:23:36	05/14/2020, 17:25:00	1	checkbox1 checkbox2	consent	2	1	B	robert	36-45	English	male	good	None	91	good	nice	4420	2404	11526	10279	None	1,59E+12	d.2s2c.b.s	FG	FG.17	3	5	green.square	blue.circle	green.circle	o3	s	1	o2	circles	blue	2	1	c	green	circle	s	circle	Triangle	Circle
FG.17.10	listener	643	Submitted	05/14/2020, 17:24:48	05/14/2020, 17:26:25	1	checkbox2 checkbox5	consent	2	2	A	robert	18-25	English	female	fluent	None	62	How the brain makes decisions	None	12137	4629	11378	13528	None	1,59E+12	d.2s2c.b.c	FG	FG.17	3	5	green.square	blue.circle	green.circle	o3	c	2	o2	circles	green	2	2	s	circle	green	c	green	Triangle	Circle
FG.17.10	listener	644	Submitted	05/14/2020, 17:23:24	05/14/2020, 17:24:29	1	checkbox1 checkbox2	consent	2	1	B	robert	46-55	English	female	fluent	None	100	attention	None	6911	2583	7404	9534	None	1,59E+12	d.2s2c.b.s	FG	FG.17	3	5	green.square	blue.circle	green.circle	o3	c	1	o1	green	squares	2	1	c	green	circle	s	circle	Triangle	Circle
FG.17.2	listener	645	Submitted	05/14/2020, 17:21:16	05/14/2020, 17:24:03	1	checkbox2 checkbox5	consent	2	2	C	robert	26-35	English	male	fluent	None	100	To pick the objects described, and by what I thought Robert was saying.	Good and fun hit!	18161	5199	10640	14050	None	1,59E+12	d.2s2c.b.c	FG	FG.17	3	5	green.square	blue.circle	green.circle	o3	c	1	o2	green	circles	2	2	c	green	circle	c	green	Triangle	Circle
FG.17.2	listener	646	Submitted	05/14/2020, 17:28:56	05/14/2020, 17:43:11	1	checkbox2 checkbox5	consent	2	2	C	robert	46-55	English	male	fluent	None	75	Recalling events	No	8918	3735	10744	10760	None	1,59E+12	d.2s2c.b.s	FG	FG.17	3	5	green.square	blue.circle	green.circle	o3	c	2	o2	circles	green	2	2	c	green	circle	s	circle	Triangle	Circle
FG.17.3	listener	647	Submitted	05/14/2020, 17:38:46	05/14/2020, 17:41:17	1	checkbox2 checkbox5	consent	2	2	C	robert	56-65	English	female	fluent	None	100	memory	no	29732	5415	13492	21164	None	1,59E+12	d.2s2c.b.c	FG	FG.17	3	5	green.square	blue.circle	green.circle	o3	s	2	o1	green	circles	2	2	s	circle	green	c	green	Triangle	Circle
FG.17.3	listener	648	Submitted	05/14/2020, 17:41:17	05/14/2020, 17:47:49	1	checkbox2 checkbox5	consent	2	1	B	robert	26-35	English	female	good	None	50	Hit was objects identified	None	65259	20088	19921	45643	None	1,59E+12	d.2s2c.b.s	FG	FG.17	3	5	green.square	blue.circle	green.circle	o3	s	1	o2	circles	blue	2	1	s	circle	green	s	circle	Triangle	Circle
FG.17.4	listener	649	Submitted	05/14/2020, 17:38:54	05/14/2020, 17:51:10	1	checkbox2 checkbox5	consent	2	1	C	robert	26-35	English	male	fluent	None	100	I am not sure what the HIT was about.	None	15220	3411	5761	26429	None	1,59E+12	d.2s2c.b.c	FG	FG.17	3	5	green.square	blue.circle	green.circle	o3	c	1	o1	green	squares	2	1	s	circle	green	c	green	Triangle	Circle
FG.17.4	listener	650	Submitted	05/14/2020, 17:20:21	05/14/2020, 17:22:22	1	checkbox2 checkbox5	consent	1	2	B	robert	26-35	English	male	fluent	None	67	no clue	None	8553	2111	7774	12085	None	1,59E+12	d.2s2c.b.s	FG	FG.17	3	5	green.square	blue.circle	green.circle	o3	c	2	o1	squares	green	1	2	s	circle	green	s	circle	Triangle	Circle
FG.17.5	listener	651	Submitted	05/14/2020, 17:31:23	05/14/2020, 17:33:23	1	checkbox1 checkbox2 checkbox5	consent	1	2	B	richard	18-25	English	female	fluent	None	64	its good experience	no	10444	6890	19120	7530	None	1,59E+12	d.2s2c.b.c	FG	FG.17	3	5	green.square	blue.circle	green.circle	o3	s	1	o1	circles	green	2	2	c	green	circle	c	green	Triangle	Circle
FG.17.5	listener	652	Submitted	05/14/2020, 17:26:56	05/14/2020, 17:52:16	1	checkbox2 checkbox5	consent	2	1	C	robert	46-55	English	female	fluent	None	100	guessing someones thoughts	None	68478	2032	7135	19433	None	1,59E+12	d.2s2c.b.s	FG	FG.17	3	5	green.square	blue.circle	green.circle	o3	c	1	o1	green	squares	2	1	c	green	circle	s	circle	Triangle	Circle
FG.17.6	listener	653	Submitted	05/14/2020, 17:28:37	05/14/2020, 17:30:32	1	checkbox2 checkbox5	consent	2	2	C	robert	26-35	English	female	good	None	100	n/a	n/a	19111	6418	13071	19414	None	1,59E+12	d.2s2c.b.c	FG	FG.17	3	5	green.square	blue.circle	green.circle	o3	s	2	o1	green	circles	2	2	c	green	circle	c	green	Triangle	Circle
FG.17.6	listener	654	Submitted	05/14/2020, 17:21:00	05/14/2020, 17:22:29	1	checkbox2 checkbox5	consent	2	2	B	robert	26-35	English	male	fluent	None	98	predict what AI pick by piece of information	None	3830	3708	8344	14703	None	1,59E+12	d.2s2c.b.s	FG	FG.17	3	5	green.square	blue.circle	green.circle	o3	s	2	o1	green	circles	2	2	s	circle	green	s	circle	Triangle	Circle
FG.17.7	listener	655	Submitted	05/14/2020, 17:53:26	05/14/2020, 17:55:25	1	checkbox2 checkbox5	consent	2	2	C	robert	18-25	English	male	fluent	None	100	how one would answer the color question seeing two of the same kinds of object. In this case circles.	n/a	8146	3943	8686	9989	None	1,59E+12	d.2s2c.b.c	FG	FG.17	3	5	green.square	blue.circle	green.circle	o3	s	2	o1	green	circles	2	2	s	circle	green	c	green	Triangle	Circle
FG.17.7	listener	656	Submitted	05/14/2020, 17:46:25	05/14/2020, 17:47:12	1	checkbox2 checkbox5	consent	2	1	B	richard	26-35	English	female	fluent	None	90	None	None	6473	1665	7615	7038	None	1,59E+12	d.2s2c.b.s	FG	FG.17	3	5	green.square	blue.circle	green.circle	o3	s	1	o2	circles	blue	2	1	s	circle	green	s	circle	Triangle	Circle
FG.17.8	listener	657	Submitted	05/14/2020, 17:35:14	05/14/2020, 17:58:12	1	checkbox2 checkbox5	consent	1	2	A	robert	56-65	English	female	fluent	None	62	vague instructions	None	10703	3967	9856	7666	None	1,59E+12	d.2s2c.b.c	FG	FG.17	3	5	green.square	blue.circle	green.circle	o3	s	2	o2	blue	circles	1	2	s	circle	green	c	green	Triangle	Circle
FG.17.8	listener	658	Submitted	05/14/2020, 17:40:54	05/14/2020, 17:59:27	1	checkbox2	consent	1	2	B	richard	36-45	English	male	fluent	None	98	interesting	nice	1015746	2242	15371	5396	None	1,59E+12	d.2s2c.b.s	FG	FG.17	3	5	green.square	blue.circle	green.circle	o3	s	2	o2	blue	circles	1	2	s	circle	green	s	circle	Triangle	Circle
FG.17.9	listener	659	Submitted	05/14/2020, 17:20:11	05/14/2020, 17:23:26	1	checkbox2 checkbox5	consent	2	2	C	robert	26-35	English	female	good	None	100	About picking color, object and shape.	Simple, Fun and easy Survey, thanks!	3651	92970	11369	11233	None	1,59E+12	d.2s2c.b.c	FG	FG.17	3	5	green.square	blue.circle	green.circle	o3	s	1	o1	circles	green	2	2	s	circle	green	c	green	Triangle	Circle
FG.17.9	listener	660	Submitted	05/14/2020, 17:20:39	05/14/2020, 17:31:19	1	checkbox2 checkbox5	consent	2	2	B	robert	26-35	English	male	fluent	None	100	Opinion about robot instruction	No	43294	5305	14536	17995	None	1,59E+12	d.2s2c.b.s	FG	FG.17	3	5	green.square	blue.circle	green.circle	o3	s	1	o1	circles	green	2	2	c	green	circle	s	circle	Triangle	Circle
FG.18.1	listener	661	Submitted	05/14/2020, 17:19:01	05/14/2020, 17:20:55	1	checkbox2 checkbox5	consent	2	2	B	robert	26-35	English	female	fluent	None	96	I don't know	no	17190	5861	14593	16401	None	1,59E+12	d.2s2c.b.c	FG	FG.18	3	6	blue.circle	green.square	green.circle	o3	s	1	o2	circles	green	2	2	c	green	circle	c	green	Triangle	Circle
FG.18.1	listener	662	Submitted	05/14/2020, 17:52:22	05/14/2020, 17:53:45	1	checkbox2 checkbox5	consent	2	1	A	robert	46-55	English	male	fluent	None	95	How we interpret information and retain it	None	9208	2975	7181	7153	None	1,59E+12	d.2s2c.b.s	FG	FG.18	3	6	blue.circle	green.square	green.circle	o3	s	1	o1	circles	blue	2	1	s	circle	green	s	circle	Triangle	Circle
FG.18.10	listener	663	Submitted	05/14/2020, 17:19:06	05/14/2020, 17:20:52	1	checkbox2 checkbox5	consent	1	2	C	robert	26-35	English	female	fluent	None	100	selecting object	no	5659	5650	19971	14919	None	1,59E+12	d.2s2c.b.c	FG	FG.18	3	6	blue.circle	green.square	green.circle	o3	c	2	o2	squares	green	1	2	s	circle	green	c	green	Triangle	Circle
FG.18.10	listener	664	Submitted	05/14/2020, 17:22:19	05/14/2020, 17:23:23	1	checkbox2 checkbox5	consent	1	2	A	robert	26-35	English	male	fluent	None	72	interesting	None	8638	2463	6799	11952	None	1,59E+12	d.2s2c.b.s	FG	FG.18	3	6	blue.circle	green.square	green.circle	o3	s	2	o1	blue	circles	1	2	c	green	circle	s	circle	Triangle	Circle
FG.18.2	listener	665	Submitted	05/14/2020, 17:52:54	05/14/2020, 17:54:32	1	checkbox2 checkbox5	consent	2	2	C	robert	26-35	English	male	fluent	None	100	Checking attention, perhaps a pre-screener?	None	16993	5026	8606	15180	None	1,59E+12	d.2s2c.b.c	FG	FG.18	3	6	blue.circle	green.square	green.circle	o3	s	1	o2	circles	green	2	2	s	circle	green	c	green	Triangle	Circle
FG.18.2	listener	666	Submitted	05/14/2020, 17:24:29	05/14/2020, 17:25:22	1	checkbox2 checkbox5	consent	2	2	A	robert	36-45	English	male	fluent	None	100	preferences	None	10421	1583	5144	9237	None	1,59E+12	d.2s2c.b.s	FG	FG.18	3	6	blue.circle	green.square	green.circle	o3	c	1	o1	green	circles	2	2	s	circle	green	s	circle	Triangle	Circle
FG.18.3	listener	667	Submitted	05/14/2020, 17:21:56	05/14/2020, 17:23:30	1	checkbox2 checkbox5	consent	2	2	B	robert	18-25	English	male	fluent	None	59	Focusing	None	6299	3513	11663	14502	None	1,59E+12	d.2s2c.b.c	FG	FG.18	3	6	blue.circle	green.square	green.circle	o3	s	1	o2	circles	green	2	2	s	circle	green	c	green	Triangle	Circle
FG.18.3	listener	668	Submitted	05/14/2020, 17:28:57	05/14/2020, 17:32:08	1	checkbox2 checkbox5	consent	2	2	A	robert	36-45	English	female	fluent	None	95	I think this hit was to check attention span or attention to detail.	NO.	75943	3648	8392	22497	None	1,59E+12	d.2s2c.b.s	FG	FG.18	3	6	blue.circle	green.square	green.circle	o3	s	2	o2	green	circles	2	2	c	green	circle	s	circle	Triangle	Circle
FG.18.4	listener	669	Submitted	05/14/2020, 17:31:18	05/14/2020, 17:34:13	1	checkbox2 checkbox5	consent	2	2	C	robert	46-55	English	female	fluent	None	75	reasoning ability	no	24709	9676	13502	29378	None	1,59E+12	d.2s2c.b.c	FG	FG.18	3	6	blue.circle	green.square	green.circle	o3	c	2	o1	circles	green	2	2	s	circle	green	c	green	Triangle	Circle
FG.18.4	listener	670	Submitted	05/14/2020, 17:20:19	05/14/2020, 17:21:17	1	checkbox2 checkbox5	consent	2	1	C	robert	26-35	English	male	fluent	None	88	See what people interpret.	None	6191	3305	6952	11731	None	1,59E+12	d.2s2c.b.s	FG	FG.18	3	6	blue.circle	green.square	green.circle	o3	s	1	o1	circles	blue	2	1	c	green	circle	s	circle	Triangle	Circle
FG.18.5	listener	671	Submitted	05/14/2020, 17:34:45	05/14/2020, 17:38:32	1	checkbox2 checkbox5	consent	2	2	B	robert	26-35	English	male	fluent	None	100	see if we can remember how many shapes are there	Interesting survey	2535	1192	10240	1937	None	1,59E+12	d.2s2c.b.c	FG	FG.18	3	6	blue.circle	green.square	green.circle	o3	s	2	o2	green	circles	2	2	c	green	circle	c	green	Triangle	Circle
FG.18.5	listener	672	Submitted	05/14/2020, 17:29:04	05/14/2020, 17:31:26	1	checkbox2 checkbox5	consent	2	2	A	robert	26-35	Other	female	fluent	twi	100	decision making with little info	None	39638	11872	11562	13860	None	1,59E+12	d.2s2c.b.s	FG	FG.18	3	6	blue.circle	green.square	green.circle	o3	s	1	o2	circles	green	2	2	s	circle	green	s	circle	Triangle	Circle
FG.18.6	listener	673	Submitted	05/14/2020, 17:27:36	05/14/2020, 17:28:46	1	checkbox2 checkbox5	consent	2	2	B	robert	56-65	English	male	fluent	None	50	I have no idea	None	4944	4916	8557	12242	None	1,59E+12	d.2s2c.b.c	FG	FG.18	3	6	blue.circle	green.square	green.circle	o3	s	2	o2	green	circles	2	2	s	circle	green	c	green	Triangle	Circle
FG.18.6	listener	674	Submitted	05/14/2020, 17:37:02	05/14/2020, 17:38:02	1	checkbox2 checkbox5	consent	2	2	A	robert	26-35	English	female	fluent	None	92	unsure	thank you for the opportunity	4108	2838	7911	8538	None	1,59E+12	d.2s2c.b.s	FG	FG.18	3	6	blue.circle	green.square	green.circle	o3	s	1	o2	circles	green	2	2	s	circle	green	s	circle	Triangle	Circle
FG.18.7	listener	675	Submitted	05/14/2020, 17:21:07	05/14/2020, 17:23:14	1	checkbox2	consent	2	1	A	robert	26-35	English	male	fluent	None	14	Psychology	No	16301	4166	10374	6492	None	1,59E+12	d.2s2c.b.c	FG	FG.18	3	6	blue.circle	green.square	green.circle	o3	c	1	o2	green	squares	2	1	s	circle	green	c	green	Triangle	Circle
FG.18.7	listener	676	Submitted	05/14/2020, 17:43:36	05/14/2020, 17:44:44	1	checkbox2 checkbox5	consent	2	2	C	robert	56-65	English	female	fluent	None	23	decision making	nope	6109	2992	6272	12176	None	1,59E+12	d.2s2c.b.s	FG	FG.18	3	6	blue.circle	green.square	green.circle	o3	c	1	o1	green	circles	2	2	s	circle	green	s	circle	Triangle	Circle
FG.18.8	listener	677	Submitted	05/14/2020, 17:22:19	05/14/2020, 17:23:21	1	checkbox2 checkbox5	consent	2	2	B	robert	46-55	English	male	fluent	None	100	no clue	none	2909	1931	8921	8914	None	1,59E+12	d.2s2c.b.c	FG	FG.18	3	6	blue.circle	green.square	green.circle	o3	c	2	o1	circles	green	2	2	c	green	circle	c	green	Triangle	Circle
FG.18.8	listener	678	Submitted	05/14/2020, 17:42:36	05/14/2020, 17:44:12	1	checkbox2 checkbox5	consent	1	2	C	robert	46-55	English	female	fluent	None	98	seemed fun	None	23473	8991	7456	15512	None	1,59E+12	d.2s2c.b.s	FG	FG.18	3	6	blue.circle	green.square	green.circle	o3	s	2	o1	blue	circles	1	2	c	green	circle	s	circle	Triangle	Circle
FG.18.9	listener	679	Submitted	05/14/2020, 17:20:06	05/14/2020, 17:21:18	1	checkbox2 checkbox5	consent	2	2	B	robert	26-35	English	male	fluent	None	76	Paying attention to what you see	None	5765	3063	8352	9584	None	1,59E+12	d.2s2c.b.c	FG	FG.18	3	6	blue.circle	green.square	green.circle	o3	c	2	o1	circles	green	2	2	c	green	circle	c	green	Triangle	Circle
FG.18.9	listener	680	Submitted	05/14/2020, 18:13:56	05/14/2020, 18:27:58	1	checkbox2 checkbox5	consent	2	1	A	robert	18-25	English	female	fluent	None	74	None	None	8847	1672	5413	12138	None	1,59E+12	d.2s2c.b.s	FG	FG.18	3	6	blue.circle	green.square	green.circle	o3	c	1	o2	green	squares	2	1	c	green	circle	s	circle	Triangle	Circle
FG.19.1	listener	681	Submitted	05/14/2020, 17:48:37	05/14/2020, 17:49:38	1	checkbox2 checkbox5	consent	2	1	B	robert	18-25	English	female	fluent	None	65	What people would assume during a conversation	None	3905	2171	6864	8782	None	1,59E+12	d.2s2c.b.c	FG	FG.19	4	1	green.square	green.circle	blue.square	o1	c	1	o2	green	circles	2	1	s	square	green	c	green	Triangle	Circle
FG.19.1	listener	682	Submitted	05/14/2020, 17:20:29	05/14/2020, 17:21:10	1	checkbox2 checkbox5	consent	2	2	A	robert	18-25	English	male	fluent	None	78	colors	None	4033	1266	5867	6699	None	1,59E+12	d.2s2c.b.s	FG	FG.19	4	1	green.square	green.circle	blue.square	o1	c	1	o3	green	squares	2	2	s	square	green	s	square	Triangle	Circle
FG.19.10	listener	683	Submitted	05/14/2020, 17:55:48	05/14/2020, 17:57:10	1	checkbox2 checkbox5	consent	2	2	C	robert	36-45	English	male	fluent	None	87	no clue	None	5692	4358	10423	15802	None	1,59E+12	d.2s2c.b.c	FG	FG.19	4	1	green.square	green.circle	blue.square	o1	s	1	o2	squares	green	2	2	c	green	square	c	green	Triangle	Circle
FG.19.10	listener	684	Submitted	05/14/2020, 17:27:58	05/14/2020, 17:29:17	1	checkbox2 checkbox5	consent	2	1	A	robert	56-65	English	male	fluent	None	100	Paying attention?	None	7157	3848	10112	10728	None	1,59E+12	d.2s2c.b.s	FG	FG.19	4	1	green.square	green.circle	blue.square	o1	s	1	o3	squares	blue	2	1	s	square	green	s	square	Triangle	Circle
FG.19.2	listener	685	Submitted	05/14/2020, 17:29:42	05/14/2020, 17:32:31	1	checkbox2 checkbox5	consent	1	2	A	robert	18-25	English	female	fluent	None	79	Paying attention	no	35327	10335	19027	29650	None	1,59E+12	d.2s2c.b.c	FG	FG.19	4	1	green.square	green.circle	blue.square	o1	c	2	o2	circles	green	1	2	c	green	square	c	green	Triangle	Circle
FG.19.2	listener	686	Submitted	05/14/2020, 17:19:00	05/14/2020, 17:21:25	1	checkbox2 checkbox3	consent	2	2	A	robert	18-25	English	male	fluent	None	54	unsure	no	23537	1451	9399	7836	None	1,59E+12	d.2s2c.b.s	FG	FG.19	4	1	green.square	green.circle	blue.square	o1	s	2	o2	green	squares	2	2	c	green	square	s	square	Triangle	Circle
FG.19.3	listener	687	Submitted	05/14/2020, 17:48:57	05/14/2020, 17:50:00	1	checkbox2 checkbox5	consent	2	1	A	robert	26-35	English	male	fluent	None	66	No idea, it's strange	None	4957	5304	7208	11832	None	1,59E+12	d.2s2c.b.c	FG	FG.19	4	1	green.square	green.circle	blue.square	o1	c	1	o2	green	circles	2	1	c	green	square	c	green	Triangle	Circle
FG.19.3	listener	688	Submitted	05/14/2020, 17:21:36	05/14/2020, 17:25:06	1	checkbox2 checkbox5	consent	2	1	C	robert	26-35	English	male	fluent	None	100	Attention to detail	Thank you.	76376	5792	17106	27961	None	1,59E+12	d.2s2c.b.s	FG	FG.19	4	1	green.square	green.circle	blue.square	o1	s	1	o3	squares	blue	2	1	c	green	square	s	square	Triangle	Circle
FG.19.4	listener	689	Submitted	05/14/2020, 17:26:51	05/14/2020, 17:28:04	1	checkbox2 checkbox5	consent	2	2	A	robert	36-45	English	male	fluent	None	100	Understanding communication	none thanks	3153	4171	5340	10124	None	1,59E+12	d.2s2c.b.c	FG	FG.19	4	1	green.square	green.circle	blue.square	o1	s	2	o2	green	squares	2	2	c	green	square	c	green	Triangle	Circle
FG.19.4	listener	690	Submitted	05/14/2020, 17:21:02	05/14/2020, 17:23:05	1	checkbox2 checkbox5	consent	2	2	C	robert	26-35	English	female	fluent	None	38	To see which square stood out more	no	11760	2151	5931	6295	None	1,59E+12	d.2s2c.b.s	FG	FG.19	4	1	green.square	green.circle	blue.square	o1	c	2	o3	squares	green	2	2	c	green	square	s	square	Triangle	Circle
FG.19.5	listener	691	Submitted	05/14/2020, 17:49:58	05/14/2020, 17:51:40	1	checkbox1 checkbox5	consent	1	2	B	robert	46-55	English	male	fluent	None	75	good	none	4455	9159	14409	19798	None	1,59E+12	d.2s2c.b.c	FG	FG.19	4	1	green.square	green.circle	blue.square	o1	c	2	o2	circles	green	1	2	c	green	square	c	green	Triangle	Circle
FG.19.5	listener	692	Submitted	05/14/2020, 17:25:55	05/14/2020, 17:28:52	1	checkbox2 checkbox5	consent	1	2	C	robert	36-45	English	female	fluent	None	94	Understanding instructions and Guessing the opponent	Very Nice and Thoughtful Survey.	25850	14779	10241	15598	None	1,59E+12	d.2s2c.b.s	FG	FG.19	4	1	green.square	green.circle	blue.square	o1	s	2	o3	blue	squares	1	2	s	square	green	s	square	Triangle	Circle
FG.19.6	listener	693	Submitted	05/14/2020, 17:38:57	05/14/2020, 17:41:42	1	checkbox2 checkbox5	consent	2	2	B	robert	26-35	English	female	fluent	None	100	None	Thank you!	11736	4089	21534	35655	None	1,59E+12	d.2s2c.b.c	FG	FG.19	4	1	green.square	green.circle	blue.square	o1	s	1	o2	squares	green	2	2	s	square	green	c	green	Triangle	Circle
FG.19.6	listener	694	Submitted	05/14/2020, 17:21:46	05/14/2020, 17:26:23	1	checkbox2 checkbox5	consent	1	2	C	robert	26-35	English	female	fluent	None	93	nice quick survey	good	42004	6839	12352	9880	None	1,59E+12	d.2s2c.b.s	FG	FG.19	4	1	green.square	green.circle	blue.square	o1	c	2	o2	circles	green	1	2	c	green	square	s	square	Triangle	Circle
FG.19.7	listener	695	Submitted	05/14/2020, 17:19:45	05/14/2020, 17:29:16	1	checkbox2 checkbox5	consent	2	2	A	robert	26-35	English	male	fluent	None	72	Deciding what another person is thinking	None	4957	2561	7077	16806	None	1,59E+12	d.2s2c.b.c	FG	FG.19	4	1	green.square	green.circle	blue.square	o1	c	1	o3	green	squares	2	2	s	square	green	c	green	Triangle	Circle
FG.19.7	listener	696	Submitted	05/14/2020, 17:24:51	05/14/2020, 17:25:43	1	checkbox2 checkbox5	consent	2	2	C	robert	36-45	English	female	fluent	None	42	None	None	4918	1221	6626	10828	None	1,59E+12	d.2s2c.b.s	FG	FG.19	4	1	green.square	green.circle	blue.square	o1	s	1	o2	squares	green	2	2	c	green	square	s	square	Triangle	Circle
FG.19.8	listener	697	Submitted	05/14/2020, 17:33:09	05/14/2020, 17:34:30	1	checkbox2 checkbox5	consent	2	1	B	robert	46-55	English	female	fluent	None	39	no idea	None	6986	2251	8293	13809	None	1,59E+12	d.2s2c.b.c	FG	FG.19	4	1	green.square	green.circle	blue.square	o1	c	1	o2	green	circles	2	1	s	square	green	c	green	Triangle	Circle
[truncated: 491 more rows]
[truncated: 8 more columns]
