# Supplementary material for: Reevaluating pragmatic reasoning in language games
Source: PLoS One. 2021 Mar 17;16(3):e0248388. doi: 10.1371/journal.pone.0248388 (PMC7968720; doi:10.1371/journal.pone.0248388)
Supplement: S3 Data — (CSV) [file pone.0248388.s003.csv]

date	time	server.intern.id	attn.q1.resp	attn.q2.resp	task.resp	exit.char	exit.objs	age	language	gender	fluency	engagement	nativeLang	opinion	comments	browser	engine	os	osLanguage	width	height	color	time1	time2	time3	time4	time5	time6	time7	task	display	cond	context	set	type	side	o1	o2	o3	targ	attn.targ	attn.order	attn.dist	attn.q1	attn.q2	attn.q1.ans	attn.q2.ans	speak.cond	speak.word.L
5/27	23:12	291458oe	2	1	B	richard	fish|mitt	26-35	English	male	fluent	100		Info+and+making+choices	God+bless+and+good+luck%21+Jesus+loves+you.+You%27re+gonna+have+a+great+career.	Mozilla%2F5.0+%28Windows+NT+10.0%3B+Win64%3B+x64%29+AppleWebKit%2F537.36+%28KHTML%2C+like+Gecko%29+Chrome%2F74.0.3729.169+Safari%2F537.36	Gecko	Win32	en-US	1536	864	24	2215	1959	9518	3846	6304	969	28691	listener	D12.44	D12	d.1s2c.ss.dc.c	16	1	b	blue.fish	purple.mitt	purple.fish	o2	s	2	o3	purple	mitt	2	1	s	mitt
5/27	23:12	JR1oKyQ8	2	2	B	robert	fish|boot	18-25	English	male	fluent	98		How+we+make+choices.	Great+hit%21	Mozilla%2F5.0+%28Windows+NT+10.0%3B+Win64%3B+x64%29+AppleWebKit%2F537.36+%28KHTML%2C+like+Gecko%29+Chrome%2F74.0.3729.169+Safari%2F537.36	Gecko	Win32	en-US	1920	1080	24	13602	4615	7552	2416	9592	1736	32016	listener	D16.5	D16	d.2s1c.ds.sc.s	14	1	a	blue.boot	purple.boot	blue.fish	o2	s	1	o3	boot	blue	2	2	c	purple
5/27	23:12	rwPLdejM	1	1	B	richard	fish	26-35	English	male	fluent	70		good	good	Mozilla%2F5.0+%28Windows+NT+6.1%29+AppleWebKit%2F537.36+%28KHTML%2C+like+Gecko%29+Chrome%2F74.0.3729.169+Safari%2F537.36	Gecko	Win32	en-US	1366	768	24	2213	758	16408	1456	4152	848	46440	listener	D24.6	D24	d.3s1c.ss.sc.s	5	3	a	purple.fish	green.fish	purple.fish	o2	c	2	o3	fish	green	3	1	c	green
5/27	23:12	p7Q0dFEq	3	5	A	william	fish	36-45	English	male	fluent	75		NICE	GOOD	Mozilla%2F5.0+%28Windows+NT+6.3%3B+Win64%3B+x64%29+AppleWebKit%2F537.36+%28KHTML%2C+like+Gecko%29+Chrome%2F74.0.3729.169+Safari%2F537.36	Gecko	Win32	en-US	1364	768	24	3771	1475	7324	4231	8724	1931	47741	salience	D16.39	D16	d.2s1c.ds.sc.s	3	4	b	orange.fish	blue.table	orange.table	o2	c	1	o3	blue	table	1	2	c	blue
5/27	23:12	EiAohWCa	3	3	B	robert	mitt	36-45	English	male	good	70	english	good	great	Mozilla%2F5.0+%28Windows+NT+6.1%29+AppleWebKit%2F537.36+%28KHTML%2C+like+Gecko%29+Chrome%2F74.0.3729.169+Safari%2F537.36	Gecko	Win32	en-US	1600	900	24	2626	629	11119	848	2760	2872	54585	salience	D20.5	D20	d.1s3c.ss.sc.c	1	2	a	blue.table	blue.fish	blue.table	o2	c	2	o3	table	blue	2	3	s	fish
5/27	23:12	H4TcaYTy	3	2	B	robert	mitt	26-35	English	male	fluent	100		communications+and+guessing	na	Mozilla%2F5.0+%28X11%3B+CrOS+x86_64+11895.118.0%29+AppleWebKit%2F537.36+%28KHTML%2C+like+Gecko%29+Chrome%2F74.0.3729.159+Safari%2F537.36	Gecko	Linux+x86_64	en-US	1366	768	24	4239	4927	11945	7123	3738	2222	24077	listener	D24.47	D24	d.3s1c.ss.sc.s	12	3	a	purple.mitt	orange.mitt	purple.mitt	o2	s	1	o1	mitt	purple	3	2	c	orange
5/27	23:12	ABAdAuU8	2	2	B	richard	fish|table	36-45	English	female	fluent	100		communication		Mozilla%2F5.0+%28Macintosh%3B+Intel+Mac+OS+X+10_14_4%29+AppleWebKit%2F537.36+%28KHTML%2C+like+Gecko%29+Chrome%2F74.0.3729.169+Safari%2F537.36	Gecko	MacIntel	en-US	1440	900	24	3142	3999	10317	9983	6723	1494	29931	listener	D16.1	D16	d.2s1c.ds.sc.s	5	5	a	orange.fish	green.fish	orange.table	o2	s	2	o1	orange	fish	2	2	s	fish
5/27	23:12	JIGNHsLc	2	3	C	robert	fish	36-45	English	male	fluent	100		no+clue	none	Mozilla%2F5.0+%28Windows+NT+6.1%29+AppleWebKit%2F537.36+%28KHTML%2C+like+Gecko%29+Chrome%2F74.0.3729.169+Safari%2F537.36	Gecko	Win32	en-US	1366	768	24	4994	10112	12336	6230	6585	3735	35388	listener	D31.7	D31	d.3s2c.ss.dc.s	1	2	a	blue.fish	blue.fish	orange.fish	o2	c	1	o3	blue	fish	2	3	s	fish
5/27	23:12	SomVSPN3	1	3	C	robert	fish|mitt	46-55	English	male	fluent	64		Effective+communication%3F		Mozilla%2F5.0+%28Windows+NT+6.3%3B+Win64%3B+x64%29+AppleWebKit%2F537.36+%28KHTML%2C+like+Gecko%29+Chrome%2F74.0.3729.169+Safari%2F537.36	Gecko	Win32	en-US	1366	768	24	6286	8134	14568	4232	8865	1311	34482	salience	D30.9	D30	d.2s3c.ds.sc.c	8	1	a	green.mitt	green.mitt	green.fish	o2	c	2	o3	fish	green	1	3	c	green
5/27	23:12	Tr8lnSqf	0	2	B	richard	table	26-35	English	male	fluent	70		Disarm+an+imaginary+bomb+with+a+remote+partner.+Please+note+that+every+worker+may+process+only+one+of+our+	good	Mozilla%2F5.0+%28Windows+NT+10.0%3B+Win64%3B+x64%29+AppleWebKit%2F537.36+%28KHTML%2C+like+Gecko%29+Chrome%2F74.0.3729.169+Safari%2F537.36	Gecko	Win32	en-US	1366	679	24	1701	46	11846	49	22384	2828	58850	salience	D16.38	D16	d.2s1c.ds.sc.s	15	5	b	green.boot	purple.table	green.table	o2	s	2	o1	green	table	2	2	s	table
5/27	23:13	v7OEYfng	3	2	B	robert	boot	26-35	English	female	fluent	100		How+we+handle+pressure.		Mozilla%2F5.0+%28Macintosh%3B+Intel+Mac+OS+X+10_14_3%29+AppleWebKit%2F537.36+%28KHTML%2C+like+Gecko%29+Chrome%2F74.0.3729.157+Safari%2F537.36	Gecko	MacIntel	en-US	1440	900	24	13356	21313	13069	14748	8330	2257	33967	salience	D24.32	D24	d.3s1c.ss.sc.s	6	2	a	orange.boot	green.boot	orange.boot	o2	s	1	o3	boot	orange	3	2	c	green
5/27	23:13	mZgZABDO	3	2	C	robert	fish|mitt	18-25	English	male	fluent	85		Communication.		Mozilla%2F5.0+%28Windows+NT+10.0%3B+Win64%3B+x64%29+AppleWebKit%2F537.36+%28KHTML%2C+like+Gecko%29+Chrome%2F74.0.3729.169+Safari%2F537.36	Gecko	Win32	en-US	1366	768	24	8181	13570	15277	8505	8320	1405	44043	listener	D30.3	D30	d.2s3c.ds.sc.c	12	1	a	orange.mitt	orange.mitt	orange.fish	o2	s	2	o3	orange	mitt	3	2	c	orange
5/27	23:13	ppl0vH1X	1	1	C	william	table	18-25	English	male	fluent	100		reaction+time		Mozilla%2F5.0+%28Windows+NT+10.0%3B+Win64%3B+x64%29+AppleWebKit%2F537.36+%28KHTML%2C+like+Gecko%29+Chrome%2F74.0.3729.169+Safari%2F537.36	Gecko	Win32	en-US	1920	1080	24	5803	8425	11877	7013	9859	3754	40599	salience	D12.10	D12	d.1s2c.ss.dc.c	15	9	a	purple.mitt	purple.table	orange.mitt	o2	s	2	o3	orange	table	1	1	c	purple
5/27	23:13	cSy6aEyu	1	2	B	robert	table	36-45	English	female	good	82			nice	Mozilla%2F5.0+%28Windows+NT+6.3%3B+Win64%3B+x64%29+AppleWebKit%2F537.36+%28KHTML%2C+like+Gecko%29+Chrome%2F74.0.3729.169+Safari%2F537.36	Gecko	Win32	en-US	1364	768	24	3126	29405	14893	5039	6532	2769	59272	listener	D31.48	D31	d.3s2c.ss.dc.s	10	1	b	blue.boot	orange.boot	orange.boot	o2	c	1	o1	orange	boot	2	3	s	boot
5/27	23:13	nnhB4z2x	1	1	B	robert	fish|mitt	26-35	English	female	fluent	29	n%2Fa	choice	n%2Fa	Mozilla%2F5.0+%28Windows+NT+10.0%3B+Win64%3B+x64%29+AppleWebKit%2F537.36+%28KHTML%2C+like+Gecko%29+Chrome%2F74.0.3729.169+Safari%2F537.36	Gecko	Win32	en-US	1600	900	24	5143	6791	11224	3498	8663	1861	30587	salience	D16.26	D16	d.2s1c.ds.sc.s	13	9	b	orange.mitt	purple.fish	orange.fish	o2	c	2	o1	mitt	purple	1	1	c	purple
5/27	23:13	pwNPaJV5	2	2	A	robert	table|boot	26-35	English	female	fluent	100		It+was+really+fun+to+do.	Thank+you+for+letting+me+be+a+par+of+this+study.	Mozilla%2F5.0+%28Linux%3B+Android+7.0%3B+Pure+View%29+AppleWebKit%2F537.36+%28KHTML%2C+like+Gecko%29+Chrome%2F74.0.3729.157+Mobile+Safari%2F537.36	Gecko	Linux+armv8l	en-US	720	360	24	14992	7754	9143	1266	18206	5118	74531	salience	D28.1	D28	d.2s2c.b.ds.dc.c	2	6	a	blue.table	blue.boot	purple.boot	o2	c	1	o3	blue	boot	2	2	s	boot
5/27	23:13	rjPzecZo	3	1	B	robert	mitt	26-35	English	female	fluent	84		Imagination+		Mozilla%2F5.0+%28Windows+NT+10.0%3B+Win64%3B+x64%29+AppleWebKit%2F537.36+%28KHTML%2C+like+Gecko%29+Chrome%2F74.0.3729.169+Safari%2F537.36	Gecko	Win32	en-US	1366	768	24	10805	7759	23336	41027	12984	3720	47799	listener	D12.34	D12	d.1s2c.ss.dc.c	8	5	b	orange.boot	green.mitt	green.boot	o2	s	1	o1	mitt	orange	1	1	s	mitt
5/27	23:13	z5ZT18rh	2	2	B	robert	fish|mitt	18-25	English	male	fluent	16		i+am+unsure	I+better+not+get+rejected+for+not+being+sure+if+its+Robertson+or+Richardson.	Mozilla%2F5.0+%28Windows+NT+6.3%3B+WOW64%3B+rv%3A67.0%29+Gecko%2F20100101+Firefox%2F67.0	Gecko	Win32	en-US	1920	1080	24	3070	6122	13309	2504	6997	21831	75999	salience	D12.25	D12	d.1s2c.ss.dc.c	9	8	a	orange.mitt	orange.fish	green.mitt	o2	c	1	o1	orange	mitt	2	2	s	fish
5/27	23:13	FkJiJJqP	2	2	B	robert	fish|mitt	36-45	English	female	fluent	86		If+we+could+pick+the+right+button+based+off+one+word.		Mozilla%2F5.0+%28Windows+NT+6.3%3B+Win64%3B+x64%29+AppleWebKit%2F537.36+%28KHTML%2C+like+Gecko%29+Chrome%2F74.0.3729.169+Safari%2F537.36	Gecko	Win32	en-US	1366	768	24	15282	16107	21295	12548	17460	4209	43381	listener	D28.2	D28	d.2s2c.b.ds.dc.c	1	8	a	blue.mitt	blue.fish	orange.fish	o2	s	1	o1	fish	blue	2	2	c	blue
5/27	23:13	dsDfpuP9	2	2	C	robert	fish|table	46-55	English	female	fluent	83		Communications%3F	no	Mozilla%2F5.0+%28Windows+NT+10.0%3B+Win64%3B+x64%29+AppleWebKit%2F537.36+%28KHTML%2C+like+Gecko%29+Chrome%2F74.0.3729.157+Safari%2F537.36	Gecko	Win32	en-US	1920	1200	24	15312	16400	15920	9872	13024	2232	60064	salience	D16.12	D16	d.2s1c.ds.sc.s	3	7	a	purple.table	blue.table	purple.fish	o2	s	2	o3	purple	table	2	2	s	table
5/27	23:14	fz0PXZbt	3	1	C	robert	fish|boot	26-35	English	male	fluent	88		Determining+problem+solving		Mozilla%2F5.0+%28Windows+NT+10.0%3B+Win64%3B+x64%29+AppleWebKit%2F537.36+%28KHTML%2C+like+Gecko%29+Chrome%2F74.0.3729.169+Safari%2F537.36	Gecko	Win32	en-US	1536	864	24	7851	60960	8772	1923	6754	1366	44864	salience	D30.8	D30	d.2s3c.ds.sc.c	10	1	a	orange.boot	orange.boot	orange.fish	o2	c	1	o3	orange	fish	3	1	c	orange
5/27	23:14	qwfDi3eM	3	1	A	robert	mitt	56-65	English	male	fluent	6				Mozilla%2F5.0+%28Windows+NT+10.0%3B+Win64%3B+x64%29+AppleWebKit%2F537.36+%28KHTML%2C+like+Gecko%29+Chrome%2F74.0.3729.169+Safari%2F537.36	Gecko	Win32	en-US	1366	768	24	4679	7600	16359	3412	9593	1977	39395	salience	D31.33	D31	d.3s2c.ss.dc.s	8	1	b	blue.mitt	green.mitt	green.mitt	o2	s	1	o1	mitt	blue	3	1	s	mitt
5/27	23:14	U0MtOsWb	1	2	A	robert	boot	26-35	English	male	fluent	100		Communication+and+inferences.+	Have+a+good+day.	Mozilla%2F5.0+%28Windows+NT+6.3%3B+Win64%3B+x64%29+AppleWebKit%2F537.36+%28KHTML%2C+like+Gecko%29+Chrome%2F74.0.3729.169+Safari%2F537.36	Gecko	Win32	en-US	1920	1080	24	4140	6755	9467	10515	6162	1766	44443	listener	D31.34	D31	d.3s2c.ss.dc.s	2	1	b	green.boot	blue.boot	blue.boot	o2	s	2	o1	green	boot	1	3	s	boot
5/27	23:14	84UWOr7W	2	2	C	robert	fish|mitt	26-35	English	female	fluent	90		Which+button+we+would+press+based+on+no+information	no	Mozilla%2F5.0+%28Macintosh%3B+Intel+Mac+OS+X+10_12_0%29+AppleWebKit%2F537.36+%28KHTML%2C+like+Gecko%29+Chrome%2F73.0.3683.86+Safari%2F537.36	Gecko	MacIntel	en-US	1280	800	24	10903	10227	23837	10580	25538	4132	79475	salience	D16.4	D16	d.2s1c.ds.sc.s	8	4	a	orange.mitt	green.mitt	orange.fish	o2	s	2	o1	orange	mitt	2	2	s	mitt
5/27	23:14	GESQp47Y	2	3	B	robert	fish	36-45	English	male	fluent	100		No+idea.++Maybe+risk+perception%3F		Mozilla%2F5.0+%28Windows+NT+6.2%3B+Win64%3B+x64%29+AppleWebKit%2F537.36+%28KHTML%2C+like+Gecko%29+Chrome%2F73.0.3683.75+Safari%2F537.36	Gecko	Win32	en-US	1920	1080	24	4141	7801	10258	6274	14216	1216	30445	salience	D24.19	D24	d.3s1c.ss.sc.s	1	2	a	orange.fish	blue.fish	orange.fish	o2	s	2	o1	orange	fish	2	3	s	fish
5/27	23:15	qqyZ0VP0	3	2	C	robert	table	26-35	Other	male	fluent	84	Malayalam	Just+Fun	Good	Mozilla%2F5.0+%28Windows+NT+6.1%29+AppleWebKit%2F537.36+%28KHTML%2C+like+Gecko%29+Chrome%2F74.0.3729.169+Safari%2F537.36	Gecko	Win32	en-US	1280	1024	24	47907	9665	13015	43435	27131	3336	51950	salience	D31.1	D31	d.3s2c.ss.dc.s	3	3	a	blue.table	blue.table	purple.table	o2	c	2	o3	table	blue	3	2	c	blue
5/27	23:15	tboh6IZA	2	1	B	richard	mitt	56-65	English	female	fluent	100		saving+the+day+	none	Mozilla%2F5.0+%28Windows+NT+10.0%3B+Win64%3B+x64%29+AppleWebKit%2F537.36+%28KHTML%2C+like+Gecko%29+Chrome%2F74.0.3729.169+Safari%2F537.36	Gecko	Win32	en-US	1366	768	24	6668	79647	18911	3633	20020	2626	105672	listener	D16.37	D16	d.2s1c.ds.sc.s	8	8	b	purple.boot	green.mitt	purple.mitt	o2	s	1	o3	mitt	purple	2	2	c	green
5/27	23:15	QXH15s1Z	2	2	B	robert	mitt	46-55	English	male	fluent	100		Choices		Mozilla%2F5.0+%28Windows+NT+10.0%3B+Win64%3B+x64%29+AppleWebKit%2F537.36+%28KHTML%2C+like+Gecko%29+Chrome%2F74.0.3729.157+Safari%2F537.36	Gecko	Win32	en-US	1280	720	24	12323	12880	14164	8035	13999	2874	167664	listener	D27.3	D27	d.2s2c.b.ds.dc.s	12	5	a	orange.boot	orange.mitt	green.mitt	o2	c	1	o3	orange	mitt	2	2	s	mitt
5/27	23:15	OBgckwLY	2	1	B	richard	fish|boot	18-25	English	male	fluent	80	n%2Fa	Interesting	n%2Fa	Mozilla%2F5.0+%28Windows+NT+10.0%3B+Win64%3B+x64%29+AppleWebKit%2F537.36+%28KHTML%2C+like+Gecko%29+Chrome%2F74.0.3729.169+Safari%2F537.36	Gecko	Win32	en-US	1920	1080	24	15236	11175	10645	2849	7992	1395	58211	listener	D28.18	D28	d.2s2c.b.ds.dc.c	5	3	a	green.boot	green.fish	purple.fish	o2	s	1	o3	fish	purple	2	1	s	fish
5/27	23:15	PTLJIuC1	1	2	A	richard	fish|table	26-35	English	male	fluent	68		unsure		Mozilla%2F5.0+%28Windows+NT+10.0%3B+Win64%3B+x64%29+AppleWebKit%2F537.36+%28KHTML%2C+like+Gecko%29+Chrome%2F74.0.3729.169+Safari%2F537.36	Gecko	Win32	en-US	1536	864	24	6136	7619	12869	4963	7526	1876	51027	listener	D27.27	D27	d.2s2c.b.ds.dc.s	13	4	b	blue.fish	purple.fish	purple.table	o2	s	2	o1	blue	fish	1	2	s	fish
5/27	23:15	Z1KLdS9u	1	1	A	robert	fish|boot	46-55	English	female	fluent	100		disarm+a+bomb	N%2FA+	Mozilla%2F5.0+%28Windows+NT+10.0%3B+Win64%3B+x64%29+AppleWebKit%2F537.36+%28KHTML%2C+like+Gecko%29+Chrome%2F74.0.3729.169+Safari%2F537.36	Gecko	Win32	en-US	1366	768	24	17408	21310	24554	7540	13146	2990	162096	listener	D12.12	D12	d.1s2c.ss.dc.c	9	8	a	orange.mitt	orange.fish	green.mitt	o2	s	2	o3	green	fish	1	1	s	fish
5/27	23:16	jqL2F7UP	3	2	C	robert	table|mitt	46-55	English	female	fluent	100		NO+CLUE		Mozilla%2F5.0+%28Windows+NT+10.0%3B+Win64%3B+x64%29+AppleWebKit%2F537.36+%28KHTML%2C+like+Gecko%29+Chrome%2F74.0.3729.169+Safari%2F537.36	Gecko	Win32	en-US	1920	1080	24	5243	9699	18605	7836	18634	2362	79136	salience	D20.35	D20	d.1s3c.ss.sc.c	7	3	a	green.mitt	green.table	green.mitt	o2	c	1	o1	green	mitt	3	2	s	table
5/27	23:16	RQyCS7Nn	2	0	B	robert	table|boot	26-35	Other	male	fluent	70	Malayalam	Fun	enjoyed	Mozilla%2F5.0+%28Windows+NT+6.1%3B+Win64%3B+x64%29+AppleWebKit%2F537.36+%28KHTML%2C+like+Gecko%29+Chrome%2F74.0.3729.169+Safari%2F537.36	Gecko	Win32	en-US	1280	1024	24	12871	8250	32712	12564	13983	3834	78483	listener	D28.10	D28	d.2s2c.b.ds.dc.c	7	6	a	green.boot	green.table	purple.table	o2	c	1	o1	green	boot	2	1	s	table
5/27	23:16	Jo1HQaZ4	2	1	C	robert	fish	26-35	English	male	fluent	68	n%2Fa	disarming+a+bomb+	none	Mozilla%2F5.0+%28Windows+NT+10.0%3B+Win64%3B+x64%29+AppleWebKit%2F537.36+%28KHTML%2C+like+Gecko%29+Chrome%2F75.0.3770.52+Safari%2F537.36	Gecko	Win32	en-US	1366	768	24	54160	153879	11424	3353	13375	2568	75408	salience	D16.29	D16	d.2s1c.ds.sc.s	1	5	b	orange.table	blue.fish	orange.fish	o2	s	2	o1	orange	fish	2	2	c	blue
5/27	23:16	UoujsRyO	3	3	A	robert	car|table	26-35	English	male	fluent	100		BOMB+WITH+A+PARTNER	good+survey	Mozilla%2F5.0+%28Windows+NT+10.0%29+AppleWebKit%2F537.36+%28KHTML%2C+like+Gecko%29+Chrome%2F74.0.3729.169+Safari%2F537.36	Gecko	Win32	en-US	1366	768	24	18143	7407	45689	5526	8384	3736	144961	salience	D20.4	D20	d.1s3c.ss.sc.c	11	3	a	orange.mitt	orange.table	orange.mitt	o2	c	2	o1	mitt	orange	2	3	s	table
5/27	23:16	Vlk0aepL	1	1	B	robert	mitt|boot	26-35	English	male	fluent	100		It+was+about+imaginary+bomb		Mozilla%2F5.0+%28Windows+NT+10.0%3B+Win64%3B+x64%29+AppleWebKit%2F537.36+%28KHTML%2C+like+Gecko%29+Chrome%2F74.0.3729.169+Safari%2F537.36	Gecko	Win32	en-US	1366	768	24	109064	16270	53376	6984	13344	1601	40064	salience	D12.34	D12	d.1s2c.ss.dc.c	8	5	b	orange.boot	green.mitt	green.boot	o2	s	1	o1	mitt	orange	1	1	s	mitt
5/27	23:17	Crk7SC76	2	2	A	robert	fish|table	18-25	Spanish	female	good	93		To+defuse+a+bomb+by+teaming+up+with+a+bot.		Mozilla%2F5.0+%28Windows+NT+6.1%29+AppleWebKit%2F537.36+%28KHTML%2C+like+Gecko%29+Chrome%2F74.0.3729.169+Safari%2F537.36	Gecko	Win32	en-US	1360	768	24	5138	9807	13374	28984	7261	1893	66435	listener	D27.45	D27	d.2s2c.b.ds.dc.s	1	4	b	green.fish	blue.fish	blue.table	o2	c	2	o1	fish	blue	2	2	s	fish
5/27	23:17	XD9QaIJS	1	3	C	robert	fish|mitt	26-35	English	female	fluent	100		How+I+interpret+problem+solving+with+a+teammate+	Cool+survey%21%21%21+Keep+these+coming%21%21%21%21	Mozilla%2F5.0+%28Windows+NT+10.0%3B+Win64%3B+x64%29+AppleWebKit%2F537.36+%28KHTML%2C+like+Gecko%29+Chrome%2F74.0.3729.169+Safari%2F537.36	Gecko	Win32	en-US	1366	768	24	5763	2814	16743	13017	12029	4838	69341	listener	D30.14	D30	d.2s3c.ds.sc.c	16	1	a	purple.mitt	purple.mitt	purple.fish	o2	c	2	o3	fish	purple	1	3	s	mitt
5/27	23:17	ilyy3jtd	2	3	B	robert	fish|mitt	18-25	English	female	fluent	90		Making+choices+based+on+one+word%2Flittle+info	Fun+set+up%2C+thanks%21	Mozilla%2F5.0+%28X11%3B+CrOS+x86_64+11647.104.0%29+AppleWebKit%2F537.36+%28KHTML%2C+like+Gecko%29+Chrome%2F73.0.3683.88+Safari%2F537.36	Gecko	Linux+x86_64	en-US	1536	864	24	4856	8894	13711	4571	6827	2660	62075	listener	D20.17	D20	d.1s3c.ss.sc.c	12	1	a	orange.fish	orange.mitt	orange.fish	o2	c	2	o1	fish	orange	2	3	s	mitt
5/27	23:17	aZ32mmcr	2	4	A	robert	table	26-35	English	female	good	70				Mozilla%2F5.0+%28Windows+NT+6.3%3B+Win64%3B+x64%29+AppleWebKit%2F537.36+%28KHTML%2C+like+Gecko%29+Chrome%2F74.0.3729.169+Safari%2F537.36	Gecko	Win32	en-US	1364	768	24	3262	58899	12938	1839	8999	1211	30856	salience	D28.40	D28	d.2s2c.b.ds.dc.c	5	1	b	blue.fish	green.fish	green.boot	o2	c	2	o3	boot	green	1	2	s	fish
5/27	23:18	b3cGw55F	1	3	B	richard	mitt	26-35	English	female	fluent	64		this+is+about+the+disarm+the+bomb	nice	Mozilla%2F5.0+%28Windows+NT+6.1%29+AppleWebKit%2F537.36+%28KHTML%2C+like+Gecko%29+Chrome%2F75.0.3770.52+Safari%2F537.36	Gecko	Win32	en-GB	1360	768	24	12014	7910	9808	10946	3518	6328	94651	listener	D24.20	D24	d.3s1c.ss.sc.s	8	1	a	blue.mitt	green.mitt	blue.mitt	o2	c	2	o3	mitt	green	3	1	s	mitt
5/27	23:18	5sTPhvLv	2	2	B	richard	fish|boot	26-35	English	female	fluent	100		i+am+unable+to+tell	none	Mozilla%2F5.0+%28Windows+NT+10.0%3B+Win64%3B+x64%29+AppleWebKit%2F537.36+%28KHTML%2C+like+Gecko%29+Chrome%2F74.0.3729.169+Safari%2F537.36	Gecko	Win32	en-US	1366	768	24	31943	47534	25904	6553	17360	2884	83793	listener	D12.2	D12	d.1s2c.ss.dc.c	6	2	a	green.fish	green.boot	orange.fish	o2	c	1	o1	green	fish	2	2	c	green
5/27	23:18	1gbe62ck	2	1	C	robert	car|fish|mitt	26-35	English	male	fluent	82		Disarming+the+bomb.		Mozilla%2F5.0+%28Windows+NT+10.0%3B+Win64%3B+x64%29+AppleWebKit%2F537.36+%28KHTML%2C+like+Gecko%29+Chrome%2F74.0.3729.169+Safari%2F537.36	Gecko	Win32	en-US	1920	1080	24	20151	16944	20240	11400	12688	1889	49368	listener	D12.30	D12	d.1s2c.ss.dc.c	11	5	b	green.boot	orange.table	orange.boot	o2	s	2	o3	orange	table	2	1	c	orange
5/27	23:19	XdX1G5E9	2	3	B	robert	fish|boot	26-35	English	male	fluent	100		Seeing+with+one+word+what+symbol+people+would+choose	Thanks+for+having+me+participate.	Mozilla%2F5.0+%28Windows+NT+6.2%3B+Win64%3B+x64%29+AppleWebKit%2F537.36+%28KHTML%2C+like+Gecko%29+Chrome%2F73.0.3683.75+Safari%2F537.36	Gecko	Win32	en-US	1920	1080	24	7803	10863	18856	6776	8168	1728	72545	listener	D20.42	D20	d.1s3c.ss.sc.c	5	1	a	green.boot	green.fish	green.boot	o2	c	2	o3	boot	green	2	3	c	green
5/27	23:20	zmARaK1M	2	3	B	richard	table	under18	Spanish	female	beginner	60				Mozilla%2F5.0+%28Windows+NT+6.1%3B+Win64%3B+x64%29+AppleWebKit%2F537.36+%28KHTML%2C+like+Gecko%29+Chrome%2F74.0.3729.169+Safari%2F537.36	Gecko	Win32	en-US	1366	768	24	3267	821	15592	640	4032	768	11095	listener	D20.49	D20	d.1s3c.ss.sc.c	8	2	a	green.boot	green.mitt	green.boot	o2	c	1	o3	green	boot	3	2	s	mitt
5/27	23:20	xNhmWKop	3	2	B	robert	boot	26-35	Other	male	fluent	75	portuguese	a+game		Mozilla%2F5.0+%28Windows+NT+10.0%3B+Win64%3B+x64%29+AppleWebKit%2F537.36+%28KHTML%2C+like+Gecko%29+Chrome%2F74.0.3729.169+Safari%2F537.36	Gecko	Win32	pt-BR	1024	768	24	7992	7282	18787	5151	18100	1968	64561	salience	D24.10	D24	d.3s1c.ss.sc.s	2	2	a	orange.boot	blue.boot	orange.boot	o2	s	1	o1	boot	orange	3	2	c	blue
5/27	23:21	FKCaq1Tk	2	2	C	william	table|boot	36-45	English	female	fluent	41				Mozilla%2F5.0+%28Windows+NT+10.0%3B+Win64%3B+x64%29+AppleWebKit%2F537.36+%28KHTML%2C+like+Gecko%29+Chrome%2F74.0.3729.169+Safari%2F537.36	Gecko	Win32	en-US	1366	768	24	7628	8993	11974	2370	12571	2002	34042	salience	D28.44	D28	d.2s2c.b.ds.dc.c	14	6	b	orange.boot	purple.boot	purple.table	o2	c	2	o1	boot	purple	2	2	s	boot
5/27	23:21	GnPNc9K8	1	2	B	robert	table|boot	26-35	English	male	fluent	90		being+able+to+read+instructions+and+make+guesses+based+on+little+information.	This+was+fun%21+I+would+like+to+disarm+more+bombs+and+keep+saving+the+day	Mozilla%2F5.0+%28Windows+NT+6.3%3B+Win64%3B+x64%29+AppleWebKit%2F537.36+%28KHTML%2C+like+Gecko%29+Chrome%2F74.0.3729.169+Safari%2F537.36	Gecko	Win32	en-US	1280	720	24	7216	9173	20022	9993	15618	4543	225159	listener	D28.39	D28	d.2s2c.b.ds.dc.c	2	4	b	green.boot	blue.boot	blue.table	o2	c	2	o3	table	blue	1	2	c	blue
5/27	23:25	WI1Q0LKT	2	1	B	robert	fish|mitt	26-35	English	female	fluent	100		Unsure		Mozilla%2F5.0+%28Windows+NT+6.1%3B+Win64%3B+x64%29+AppleWebKit%2F537.36+%28KHTML%2C+like+Gecko%29+Chrome%2F74.0.3729.157+Safari%2F537.36	Gecko	Win32	en-US	1280	1024	24	9975	15024	9717	2819	9180	1388	22496	listener	D28.20	D28	d.2s2c.b.ds.dc.c	12	1	a	orange.fish	orange.mitt	blue.mitt	o2	s	1	o3	mitt	blue	2	1	c	orange
5/27	23:26	HU0o9bgs	3	2	C	robert	table	18-25	English	male	fluent	81		Not+sure		Mozilla%2F5.0+%28X11%3B+CrOS+x86_64+11895.118.0%29+AppleWebKit%2F537.36+%28KHTML%2C+like+Gecko%29+Chrome%2F74.0.3729.159+Safari%2F537.36	Gecko	Linux+x86_64	en-US	1920	1080	24	2529	2851	10127	7033	8493	1221	25715	salience	D31.9	D31	d.3s2c.ss.dc.s	11	1	a	orange.table	orange.table	blue.table	o2	c	2	o3	table	orange	3	2	c	orange
5/27	23:26	qcBCgFah	2	1	A	richard	table|mitt	36-45	English	female	fluent	96		To+see+what+table+we+would+click	nope	Mozilla%2F5.0+%28Windows+NT+10.0%3B+Win64%3B+x64%29+AppleWebKit%2F537.36+%28KHTML%2C+like+Gecko%29+Chrome%2F74.0.3729.169+Safari%2F537.36	Gecko	Win32	en-US	1536	864	24	5025	5318	9384	2972	7164	1064	56848	listener	D27.44	D27	d.2s2c.b.ds.dc.s	15	7	b	blue.table	purple.table	purple.mitt	o2	s	1	o1	table	blue	2	1	c	purple
5/27	23:27	mxqk0SoH	2	1	B	robert	boot	26-35	English	female	good	94		TO+REFUSE+BOMB+AND+SAVE+CITY.	NOTHING.	Mozilla%2F5.0+%28Windows+NT+6.1%3B+WOW64%3B+rv%3A67.0%29+Gecko%2F20100101+Firefox%2F67.0	Gecko	Win32	en-US	1360	768	24	6627	9129	19788	5825	6536	2548	83385	listener	D28.9	D28	d.2s2c.b.ds.dc.c	8	5	a	green.boot	green.mitt	orange.mitt	o2	c	1	o3	green	mitt	2	2	c	green
5/27	23:30	skXbWK72	1	1	B	robert	fish	18-25	English	male	fluent	100		To+see+how+people+make+decisions+with+limited+information.		Mozilla%2F5.0+%28Windows+NT+10.0%3B+Win64%3B+x64%3B+rv%3A66.0%29+Gecko%2F20100101+Firefox%2F66.0	Gecko	Win32	en-US	1920	1080	24	3291	6374	11109	8038	15857	2023	42994	salience	D12.21	D12	d.1s2c.ss.dc.c	5	7	a	green.mitt	green.fish	blue.mitt	o2	s	2	o3	blue	fish	1	1	c	green
5/27	23:32	hLbK98oL	2	1	C	robert	fish|mitt	26-35	English	female	good	65		This+hit+is+about+to+disarm+the+bomb...	It+is+a+interestlng+experience.thank+you+for+that	Mozilla%2F5.0+%28Windows+NT+6.1%29+AppleWebKit%2F537.36+%28KHTML%2C+like+Gecko%29+Chrome%2F74.0.3729.169+Safari%2F537.36	Gecko	Win32	en-US	1280	800	24	11528	12675	17967	10707	28879	2209	199056	salience	D28.11	D28	d.2s2c.b.ds.dc.c	9	9	a	orange.mitt	orange.fish	purple.fish	o2	c	1	o1	orange	mitt	2	1	c	orange
5/27	23:33	wqRO8coN	3	2	A	robert	mitt|boot	26-35	English	female	fluent	100		no+idea	all+was+fine	Mozilla%2F5.0+%28Windows+NT+6.1%3B+Win64%3B+x64%29+AppleWebKit%2F537.36+%28KHTML%2C+like+Gecko%29+Chrome%2F74.0.3729.169+Safari%2F537.36	Gecko	Win32	en-US	1366	768	24	7895	11201	21833	6726	21596	2491	47638	listener	D30.26	D30	d.2s3c.ds.sc.c	10	3	b	orange.mitt	orange.boot	orange.boot	o2	s	2	o1	orange	boot	3	2	s	boot
5/27	23:34	5cjK3ken	1	2	C	robert	mitt|boot	26-35	English	male	fluent	100		no+idea	no	Mozilla%2F5.0+%28Windows+NT+10.0%3B+Win64%3B+x64%29+AppleWebKit%2F537.36+%28KHTML%2C+like+Gecko%29+Chrome%2F74.0.3729.169+Safari%2F537.36	Gecko	Win32	en-US	2560	1440	24	2164	104951	13439	2069	11678	1219	35696	listener	D28.41	D28	d.2s2c.b.ds.dc.c	10	9	b	purple.boot	orange.boot	orange.mitt	o2	c	2	o3	mitt	orange	1	2	c	orange
5/27	23:34	veQEVJrn	1	2	B	robert	table|mitt	18-25	English	female	fluent	88		I+don%27t+know	No	Mozilla%2F5.0+%28Macintosh%3B+Intel+Mac+OS+X+10_13_5%29+AppleWebKit%2F537.36+%28KHTML%2C+like+Gecko%29+Chrome%2F74.0.3729.169+Safari%2F537.36	Gecko	MacIntel	en-US	1440	900	24	3409	3651	8965	5004	5302	1526	34494	listener	D16.13	D16	d.2s1c.ds.sc.s	16	6	a	green.mitt	purple.mitt	green.table	o2	c	1	o1	purple	mitt	1	2	s	mitt
5/27	23:35	2bEtNtxA	3	2	A	robert	fish	26-35	English	male	fluent	81		bomb	good	Mozilla%2F5.0+%28Windows+NT+6.1%29+AppleWebKit%2F537.36+%28KHTML%2C+like+Gecko%29+Chrome%2F74.0.3729.169+Safari%2F537.36	Gecko	Win32	en-US	1364	768	24	7929	2174	28023	3086	5520	3610	43140	listener	D12.24	D12	d.1s2c.ss.dc.c	16	2	a	purple.fish	purple.mitt	green.fish	o2	s	1	o1	mitt	purple	1	2	s	mitt
5/27	23:36	55wpq4Hp	2	3	B	robert	mitt	36-45	English	male	fluent	86		not+sure	no	Mozilla%2F5.0+%28Windows+NT+10.0%3B+Win64%3B+x64%29+AppleWebKit%2F537.36+%28KHTML%2C+like+Gecko%29+Chrome%2F74.0.3729.169+Safari%2F537.36	Gecko	Win32	en-US	1920	1200	24	25453	17948	15926	5415	17115	1525	42205	salience	D24.13	D24	d.3s1c.ss.sc.s	4	2	a	orange.mitt	blue.mitt	orange.mitt	o2	s	2	o3	orange	mitt	2	3	s	mitt
5/27	23:36	xQYUi3X3	1	2	B	richard	fish|table	26-35	English	male	fluent	90		Uhh%2C+disarming+a+bomb.+I+have+no+clue.	I+only+guessed+fish+and+it+said+one+word.+So%2C+it%27d+be+either+purple%2C+fish%2C+or+table.+I+chose+the+orange+fish+as+it+was+the+same+color+as+table.	Mozilla%2F5.0+%28Windows+NT+6.1%3B+Win64%3B+x64%29+AppleWebKit%2F537.36+%28KHTML%2C+like+Gecko%29+Chrome%2F74.0.3729.169+Safari%2F537.36	Gecko	Win32	en-US	1920	1080	24	6636	15341	16896	13248	19160	4264	106936	salience	D27.41	D27	d.2s2c.b.ds.dc.s	9	6	b	purple.fish	orange.fish	orange.table	o2	c	2	o3	table	orange	1	2	s	fish
5/27	23:37	li59o1aV	3	2	A	richard	mitt|boot	26-35	English	female	fluent	81		I+don%27t+know		Mozilla%2F5.0+%28Windows+NT+10.0%3B+Win64%3B+x64%29+AppleWebKit%2F537.36+%28KHTML%2C+like+Gecko%29+Chrome%2F74.0.3729.169+Safari%2F537.36	Gecko	Win32	en-US	1536	864	24	5612	6488	10869	3785	10050	1142	36797	listener	D16.18	D16	d.2s1c.ds.sc.s	12	5	a	green.mitt	orange.mitt	green.boot	o2	s	1	o1	mitt	green	2	2	s	mitt
5/27	23:39	QijAaxju	1	1	B	robert	fish|mitt|boot	36-45	English	male	fluent	91		Memory+task+I+think	no	Mozilla%2F5.0+%28Windows+NT+10.0%3B+Win64%3B+x64%29+AppleWebKit%2F537.36+%28KHTML%2C+like+Gecko%29+Chrome%2F74.0.3729.169+Safari%2F537.36	Gecko	Win32	en-US	1360	768	24	8035	7865	17178	6250	12248	2614	58399	listener	D16.40	D16	d.2s1c.ds.sc.s	12	7	b	purple.fish	orange.mitt	purple.mitt	o2	c	2	o1	fish	orange	1	1	c	orange
5/27	23:39	ZCLslPpM	1	2	A	robert	table|boot	26-35	English	male	fluent	75				Mozilla%2F5.0+%28Windows+NT+10.0%3B+Win64%3B+x64%29+AppleWebKit%2F537.36+%28KHTML%2C+like+Gecko%29+Chrome%2F74.0.3729.169+Safari%2F537.36	Gecko	Win32	en-US	1500	1000	24	4853	8422	11959	7334	14203	1509	31194	salience	D28.39	D28	d.2s2c.b.ds.dc.c	2	4	b	green.boot	blue.boot	blue.table	o2	c	2	o3	table	blue	1	2	c	blue
5/27	23:39	DKDgTOQR	2	2	B	robert	table|boot	18-25	English	male	fluent	100				Mozilla%2F5.0+%28Windows+NT+10.0%3B+WOW64%29+AppleWebKit%2F537.36+%28KHTML%2C+like+Gecko%29+Chrome%2F73.0.3683.103+YaBrowser%2F19.4.2.702+Yowser%2F2.5+Safari%2F537.36	Gecko	Win32	en-US	1366	768	24	10911	13432	24215	4633	14520	2648	47136	listener	D28.15	D28	d.2s2c.b.ds.dc.c	6	5	a	green.table	green.boot	orange.boot	o2	c	1	o3	green	boot	2	2	s	boot
5/27	23:39	dAFRs30M	2	2	A	robert	table|mitt	56-65	English	male	fluent	82		Logic		Mozilla%2F5.0+%28X11%3B+Linux+x86_64%29+AppleWebKit%2F537.36+%28KHTML%2C+like+Gecko%29+Ubuntu+Chromium%2F73.0.3683.86+Chrome%2F73.0.3683.86+Safari%2F537.36	Gecko	Linux+x86_64	en-US	1366	768	24	88487	19998	17378	7063	10335	1720	42224	listener	D16.7	D16	d.2s1c.ds.sc.s	3	3	a	green.table	blue.table	green.mitt	o2	s	1	o1	table	green	2	2	c	blue
5/27	23:42	Srxd6WkP	1	3	B	robert	fish	26-35	English	male	fluent	92		Bomb+explore+save+the+city+	Very+interesting+	Mozilla%2F5.0+%28Windows+NT+10.0%3B+Win64%3B+x64%29+AppleWebKit%2F537.36+%28KHTML%2C+like+Gecko%29+Chrome%2F74.0.3729.169+Safari%2F537.36	Gecko	Win32	en-US	1600	900	24	23614	8910	32568	7640	8264	6336	182398	listener	D24.46	D24	d.3s1c.ss.sc.s	5	3	a	purple.fish	green.fish	purple.fish	o2	c	1	o3	green	fish	1	3	s	fish
5/27	23:42	MP332eoZ	3	4	B	richard	boot	26-35	English	male	fluent	100	NONE	NICE+HIT	VERY+NICE+I+LIKE+THIS+SURVEY	Mozilla%2F5.0+%28Windows+NT+6.1%29+AppleWebKit%2F537.36+%28KHTML%2C+like+Gecko%29+Chrome%2F74.0.3729.169+Safari%2F537.36	Gecko	Win32	en-US	1280	800	24	3480	1321	8884	9949	1238964	16017	88818	listener	D31.39	D31	d.3s2c.ss.dc.s	10	3	b	purple.boot	orange.boot	orange.boot	o2	s	2	o1	purple	boot	1	3	c	orange
5/27	23:42	On8PlE3B	3	1	A	robert	mitt	26-35	English	male	fluent	95		prediction+task	nice+task	Mozilla%2F5.0+%28Windows+NT+6.1%3B+Win64%3B+x64%29+AppleWebKit%2F537.36+%28KHTML%2C+like+Gecko%29+Chrome%2F74.0.3729.169+Safari%2F537.36	Gecko	Win32	en-US	1280	1024	24	21763	6955	53136	12131	16737	4083	75772	salience	D30.31	D30	d.2s3c.ds.sc.c	10	3	b	orange.mitt	orange.boot	orange.boot	o2	c	1	o1	orange	mitt	3	1	s	boot
5/27	23:42	jW6yel8Y	3	1	B	robert	fish|table	26-35	English	male	fluent	100		very+interesting+task+	good+task	Mozilla%2F5.0+%28Windows+NT+10.0%3B+Win64%3B+x64%29+AppleWebKit%2F537.36+%28KHTML%2C+like+Gecko%29+Chrome%2F74.0.3729.169+Safari%2F537.36	Gecko	Win32	en-US	1366	768	24	250419	36019	196766	35895	23376	9201	149105	listener	D20.33	D20	d.1s3c.ss.sc.c	3	1	a	blue.fish	blue.table	blue.fish	o2	s	2	o1	blue	table	3	1	c	blue
5/27	23:43	GdFgCR4M	3	2	A	william	boot	36-45	English	female	fluent	100		communication	Interesting%21	Mozilla%2F5.0+%28X11%3B+CrOS+armv7l+11647.104.0%29+AppleWebKit%2F537.36+%28KHTML%2C+like+Gecko%29+Chrome%2F73.0.3683.88+Safari%2F537.36	Gecko	Linux+armv7l	en-US	1536	864	24	6142	12421	12128	6417	8511	1913	43545	salience	D31.26	D31	d.3s2c.ss.dc.s	6	1	b	blue.boot	green.boot	green.boot	o2	s	1	o3	boot	green	3	2	c	green
5/27	23:44	31dftFKe	2	3	B	richard	table	26-35	English	male	good	87		Nice+hit	I+like+the+survey	Mozilla%2F5.0+%28Windows+NT+6.1%29+AppleWebKit%2F537.36+%28KHTML%2C+like+Gecko%29+Chrome%2F74.0.3729.169+Safari%2F537.36	Gecko	Win32	en-US	1024	768	24	51688	583	7580	2492	4515	172027	393050	salience	D28.15	D28	d.2s2c.b.ds.dc.c	6	5	a	green.table	green.boot	orange.boot	o2	c	1	o3	green	boot	2	2	s	boot
5/27	23:44	mllsCyAU	3	3	B	robert	fish|mitt	18-25	English	male	fluent	60		To+see+which+button+most+people+would+pick	I+thought+the+whole+thing+would+be+a+bit+longer	Mozilla%2F5.0+%28X11%3B+Linux+x86_64%29+AppleWebKit%2F537.36+%28KHTML%2C+like+Gecko%29+Ubuntu+Chromium%2F73.0.3683.86+Chrome%2F73.0.3683.86+Safari%2F537.36	Gecko	Linux+x86_64	en-US	1600	900	24	12519	25089	16237	7493	19519	2797	74620	salience	D20.17	D20	d.1s3c.ss.sc.c	12	1	a	orange.fish	orange.mitt	orange.fish	o2	c	2	o1	fish	orange	2	3	s	mitt
5/27	23:46	zpIh1Ihm	3	2	B	richard	fish|boot	36-45	English	male	fluent	72		checking+to+see+if+we+can+use+common+sense		Mozilla%2F5.0+%28Windows+NT+10.0%3B+Win64%3B+x64%29+AppleWebKit%2F537.36+%28KHTML%2C+like+Gecko%29+Chrome%2F74.0.3729.169+Safari%2F537.36	Gecko	Win32	en-US	1536	864	24	6710	10328	10608	12423	10240	5153	51109	salience	D20.41	D20	d.1s3c.ss.sc.c	6	1	a	green.fish	green.boot	green.fish	o2	c	1	o1	green	fish	3	2	c	green
5/27	23:48	kq1eB3nZ	2	1	B	robert	car|fish|boot	26-35	English	male	fluent	100		How+many+details+I+can+remember	Everything+was+fine	Mozilla%2F5.0+%28Windows+NT+10.0%3B+Win64%3B+x64%29+AppleWebKit%2F537.36+%28KHTML%2C+like+Gecko%29+Chrome%2F74.0.3729.169+Safari%2F537.36	Gecko	Win32	en-US	1920	1080	24	4848	7225	15190	4119	8728	1496	54197	salience	D12.46	D12	d.1s2c.ss.dc.c	6	1	b	blue.fish	green.boot	green.fish	o2	s	2	o3	green	boot	2	1	c	green
5/27	23:50	YumbLY9f	3	2	B	robert	table|boot	18-25	English	male	fluent	100		abilty+to+remember%3F		Mozilla%2F5.0+%28Macintosh%3B+Intel+Mac+OS+X+10_14_3%29+AppleWebKit%2F537.36+%28KHTML%2C+like+Gecko%29+Chrome%2F74.0.3729.169+Safari%2F537.36	Gecko	MacIntel	en-US	1440	900	24	3445	5432	13886	6269	11936	1958	31180	salience	D20.3	D20	d.1s3c.ss.sc.c	3	2	a	blue.boot	blue.table	blue.boot	o2	c	1	o1	blue	boot	3	2	c	blue
5/27	23:52	Pc8DwnOJ	2	2	B	robert	table	26-35	English	female	fluent	100		i+think+it+was+about+seeing+if+people+could+work+well+together		Mozilla%2F5.0+%28Windows+NT+6.1%3B+Win64%3B+x64%29+AppleWebKit%2F537.36+%28KHTML%2C+like+Gecko%29+Chrome%2F74.0.3729.169+Safari%2F537.36	Gecko	Win32	en-US	1600	900	24	7312	15477	14303	6095	8292	1684	102005	listener	D27.42	D27	d.2s2c.b.ds.dc.s	7	3	b	purple.table	green.table	green.fish	o2	s	1	o3	table	green	2	2	s	table
5/27	23:53	lSXmB8sL	1	3	C	robert	fish	46-55	English	female	fluent	100		it+was+about+seeing+if+people+could+work+together+to+difuse+the+bomb		Mozilla%2F5.0+%28Windows+NT+6.1%3B+WOW64%29+AppleWebKit%2F537.36+%28KHTML%2C+like+Gecko%29+Dragon%2F57.0.2987.93+Chrome%2F57.0.2987.88+Safari%2F537.36	Gecko	Win32	en-US	1600	900	24	2000	11228	100626	2273	3598	1286	31960	listener	D24.37	D24	d.3s1c.ss.sc.s	13	1	a	blue.fish	purple.fish	blue.fish	o2	c	1	o3	purple	fish	1	3	s	fish
5/27	23:54	g3LcgPPP	1	3	A	robert	car|fish|boot	56-65	English	male	fluent	96		Do+you+get+frustrated+if+you+can%27t+disarm+the+bomb		Mozilla%2F5.0+%28Macintosh%3B+Intel+Mac+OS+X+10_14_5%29+AppleWebKit%2F537.36+%28KHTML%2C+like+Gecko%29+Chrome%2F74.0.3729.169+Safari%2F537.36	Gecko	MacIntel	en-US	2048	1152	24	6883	9055	19317	4118	9956	2160	68177	salience	D20.11	D20	d.1s3c.ss.sc.c	2	1	a	blue.fish	blue.boot	blue.fish	o2	c	2	o3	fish	blue	2	3	s	boot
5/28	0:13	oUoKTfo4	2	1	B	richard	mitt	26-35	English	male	fluent	83		diarm+bomb	good	Mozilla%2F5.0+%28Windows+NT+6.1%29+AppleWebKit%2F537.36+%28KHTML%2C+like+Gecko%29+Chrome%2F74.0.3729.169+Safari%2F537.36	Gecko	Win32	en-US	1366	768	24	3672	2454	15384	7815	4281	2503	44915	listener	D16.4	D16	d.2s1c.ds.sc.s	8	4	a	orange.mitt	green.mitt	orange.fish	o2	s	2	o1	orange	mitt	2	2	s	mitt
5/28	0:14	oewhEquz	1	1	B	robert	table|mitt	18-25	English	male	fluent	73		How+people+make+decisions		Mozilla%2F5.0+%28Windows+NT+6.1%3B+Win64%3B+x64%29+AppleWebKit%2F537.36+%28KHTML%2C+like+Gecko%29+Chrome%2F74.0.3729.169+Safari%2F537.36	Gecko	Win32	en-US	1360	768	24	3438	5092	11004	2505	4230	1167	31830	listener	D16.45	D16	d.2s1c.ds.sc.s	11	9	b	purple.mitt	orange.table	purple.table	o2	c	2	o1	mitt	orange	1	1	c	orange
5/28	0:14	IMOCJCwE	1	2	B	william	fish|boot	36-45	English	male	fluent	88	N%2FA	Problem+solving+and+communication.	None.	Mozilla%2F5.0+%28Windows+NT+10.0%3B+Win64%3B+x64%29+AppleWebKit%2F537.36+%28KHTML%2C+like+Gecko%29+Chrome%2F74.0.3729.169+Safari%2F537.36	Gecko	Win32	en-US	1536	864	24	2294	3663	11871	6767	15044	833	39155	salience	D16.32	D16	d.2s1c.ds.sc.s	5	7	b	purple.boot	green.fish	purple.fish	o2	c	1	o3	green	fish	1	2	s	fish
5/28	0:17	5VhCn3lr	2	1	B	robert	table|mitt	18-25	English	female	fluent	85		I+think+it+was+seeing+if+people+could+extrapolate+an+answer+from+an+inconclusive+hint+if+they%27d+had+some+information+secretly+fed+to+them+beforehand.		Mozilla%2F5.0+%28Windows+NT+10.0%3B+Win64%3B+x64%29+AppleWebKit%2F537.36+%28KHTML%2C+like+Gecko%29+Chrome%2F74.0.3729.169+Safari%2F537.36	Gecko	Win32	en-US	1600	900	24	9770	8842	14740	5156	7375	1806	71073	listener	D28.31	D28	d.2s2c.b.ds.dc.c	4	7	b	green.mitt	blue.mitt	blue.table	o2	s	1	o1	mitt	green	2	1	c	blue
5/28	0:17	xcXz8mBS	2	1	A	richard	boot	46-55	English	female	fluent	98		peoples+choices+with+limited+information	everything+worked+ok	Mozilla%2F5.0+%28X11%3B+Linux+x86_64%29+AppleWebKit%2F537.36+%28KHTML%2C+like+Gecko%29+Chrome%2F74.0.3729.169+Safari%2F537.36	Gecko	Linux+x86_64	en-US	1440	900	24	6841	9645	23657	4963	9990	1432	49616	salience	D27.8	D27	d.2s2c.b.ds.dc.s	4	4	a	blue.boot	blue.mitt	green.mitt	o2	c	1	o1	blue	boot	2	1	c	blue
5/28	0:17	uiATYu9Q	2	3	A	robert	table	46-55	English	female	fluent	71	English	Disarming+a+bomb	No+thanks.	Mozilla%2F5.0+%28Windows+NT+10.0%3B+Win64%3B+x64%29+AppleWebKit%2F537.36+%28KHTML%2C+like+Gecko%29+Chrome%2F74.0.3729.169+Safari%2F537.36	Gecko	Win32	en-US	1366	768	24	11594	8012	12320	9994	10368	3280	57836	salience	D31.35	D31	d.3s2c.ss.dc.s	15	1	b	blue.table	purple.table	purple.table	o2	c	1	o1	purple	table	2	3	s	table
5/28	0:17	rCZz0xJC	3	2	B	robert	fish	56-65	English	male	fluent	100		Interpreting+meaning+from+limited+information.	No	Mozilla%2F5.0+%28Windows+NT+10.0%3B+Win64%3B+x64%29+AppleWebKit%2F537.36+%28KHTML%2C+like+Gecko%29+Chrome%2F74.0.3729.169+Safari%2F537.36	Gecko	Win32	en-US	1600	900	24	17324	26567	15634	4912	15496	3096	86999	listener	D24.45	D24	d.3s1c.ss.sc.s	1	3	a	purple.fish	blue.fish	purple.fish	o2	s	1	o3	fish	purple	3	2	s	fish
5/28	0:18	Ap5de9XE	2	2	C	robert	table	26-35	English	female	fluent	88		How+we+make+quick+decisions	This+was+truly+unique	Mozilla%2F5.0+%28Windows+NT+10.0%3B+Win64%3B+x64%29+AppleWebKit%2F537.36+%28KHTML%2C+like+Gecko%29+Chrome%2F74.0.3729.169+Safari%2F537.36	Gecko	Win32	en-US	1536	864	24	3882	6024	12711	1792	4528	2056	47688	listener	D27.20	D27	d.2s2c.b.ds.dc.s	7	8	a	green.mitt	green.table	orange.table	o2	c	1	o3	green	table	2	2	s	table
5/28	0:24	CllhMSuC	3	0	B	robert	table	26-35	English	male	fluent	52			nice	Mozilla%2F5.0+%28Windows+NT+6.1%29+AppleWebKit%2F537.36+%28KHTML%2C+like+Gecko%29+Chrome%2F74.0.3729.169+Safari%2F537.36	Gecko	Win32	en-US	1280	800	24	3096	1054	41632	6041	12551	2761	212999	listener	D30.45	D30	d.2s3c.ds.sc.c	4	3	b	blue.table	blue.mitt	blue.mitt	o2	s	2	o3	blue	mitt	3	2	s	mitt
5/28	0:26	llWGjRzx	3	2	B	robert	table	26-35	English	male	fluent	91		NO+IDEA	NONE	Mozilla%2F5.0+%28Windows+NT+10.0%3B+Win64%3B+x64%29+AppleWebKit%2F537.36+%28KHTML%2C+like+Gecko%29+Chrome%2F74.0.3729.169+Safari%2F537.36	Gecko	Win32	en-US	1366	768	24	10144	16198	13944	7712	11641	2865	30682	salience	D24.26	D24	d.3s1c.ss.sc.s	7	1	a	blue.table	green.table	blue.table	o2	s	1	o1	table	blue	3	2	c	green
5/28	0:27	jMhD8oSf	1	2	B	richard	table	26-35	English	female	fluent	82		Very+nice	none	Mozilla%2F5.0+%28Windows+NT+6.1%29+AppleWebKit%2F537.36+%28KHTML%2C+like+Gecko%29+Chrome%2F74.0.3729.169+Safari%2F537.36	Gecko	Win32	en-US	1280	1024	24	2630	3584	44450	-298	5483	8857	40635	listener	D24.42	D24	d.3s1c.ss.sc.s	15	1	a	blue.table	purple.table	blue.table	o2	s	1	o3	table	blue	3	2	c	purple
5/28	0:34	FC3pMVUt	3	1	A	robert	table|boot	36-45	English	male	fluent	93		inferring+instructions	i+liked+it	Mozilla%2F5.0+%28Windows+NT+10.0%3B+Win64%3B+x64%29+AppleWebKit%2F537.36+%28KHTML%2C+like+Gecko%29+Chrome%2F74.0.3729.169+Safari%2F537.36	Gecko	Win32	en-US	1536	864	24	4717	6999	110295	3799	9154	1241	33071	listener	D30.5	D30	d.2s3c.ds.sc.c	14	2	a	purple.boot	purple.boot	purple.table	o2	c	1	o3	purple	table	3	1	c	purple
5/28	0:35	JzAovIsO	2	2	B	richard	table|boot	26-35	English	male	fluent	54		what+we+would+pick+with+limited+information		Mozilla%2F5.0+%28Windows+NT+10.0%3B+Win64%3B+x64%29+AppleWebKit%2F537.36+%28KHTML%2C+like+Gecko%29+Chrome%2F74.0.3729.169+Safari%2F537.36	Gecko	Win32	en-US	1920	1080	24	2649	5127	10388	4474	9946	1316	29090	salience	D27.39	D27	d.2s2c.b.ds.dc.s	15	4	b	blue.table	purple.table	purple.boot	o2	c	2	o1	table	purple	2	2	s	table
5/28	0:42	LOeApf9q	1	2	C	robert	table	26-35	English	male	fluent	55			NICE	Mozilla%2F5.0+%28Windows+NT+6.1%29+AppleWebKit%2F537.36+%28KHTML%2C+like+Gecko%29+Chrome%2F74.0.3729.169+Safari%2F537.36	Gecko	Win32	en-US	1366	768	24	2105	2191	13773	4128	8208	2552	39312	salience	D16.44	D16	d.2s1c.ds.sc.s	7	8	b	purple.boot	green.table	purple.table	o2	c	1	o3	green	table	1	2	c	green
5/28	0:46	8hnogT03	1	2	B	richard	table|mitt	26-35	English	male	fluent	77		Working+together+and+remembering+names+and+images.		Mozilla%2F5.0+%28Windows+NT+6.1%29+AppleWebKit%2F537.36+%28KHTML%2C+like+Gecko%29+Chrome%2F74.0.3729.169+Safari%2F537.36	Gecko	Win32	en-US	1280	720	24	9673	9091	16225	9504	10439	1598	53941	listener	D27.43	D27	d.2s2c.b.ds.dc.s	8	7	b	blue.mitt	green.mitt	green.table	o2	s	2	o1	blue	mitt	1	2	c	green
5/28	1:12	pBdnUApr	2	3	B	robert	fish	26-35	English	female	good	72		THIS+STUDY+IS+VERY+GOOD	VERY+NICE	Mozilla%2F5.0+%28Windows+NT+6.1%29+AppleWebKit%2F537.36+%28KHTML%2C+like+Gecko%29+Chrome%2F75.0.3770.54+Safari%2F537.36	Gecko	Win32	en-US	1152	720	24	23161	3195	27752	4995	10868	3981	138601	salience	D20.32	D20	d.1s3c.ss.sc.c	9	3	a	orange.mitt	orange.fish	orange.mitt	o2	s	1	o3	fish	orange	1	3	s	fish
5/28	1:35	t1CfYq01	2	2	C	richard	fish|boot	26-35	English	female	fluent	100		Remembering+things++		Mozilla%2F5.0+%28Windows+NT+10.0%3B+Win64%3B+x64%29+AppleWebKit%2F537.36+%28KHTML%2C+like+Gecko%29+Chrome%2F74.0.3729.157+Safari%2F537.36	Gecko	Win32	en-US	1366	768	24	5767	11311	16688	3079	10944	1201	49551	salience	D28.4	D28	d.2s2c.b.ds.dc.c	10	9	a	orange.mitt	orange.boot	purple.boot	o2	s	2	o1	orange	boot	2	2	s	boot
5/28	1:43	g9ngTQYs	2	2	B	richard	table|boot	18-25	English	male	fluent	100		Decision+making+under+pressure	Thanks%21+I+enjoyed+this+very+much.+I+would+love+to+do+more+tasks+like+this.	Mozilla%2F5.0+%28Windows+NT+10.0%3B+Win64%3B+x64%29+AppleWebKit%2F537.36+%28KHTML%2C+like+Gecko%29+Chrome%2F74.0.3729.169+Safari%2F537.36	Gecko	Win32	en-US	1920	1080	24	3099	3631	10454	11931	5407	1168	37578	salience	D12.18	D12	d.1s2c.ss.dc.c	3	4	a	blue.boot	blue.table	green.boot	o2	c	2	o1	boot	blue	2	2	s	table
5/28	1:48	IzXEZuMJ	3	1	A	richard	car|mitt|boot	26-35	English	male	good	77	ENGLISH	TIME+SLOWELY	GOOD	Mozilla%2F5.0+%28Windows+NT+10.0%3B+Win64%3B+x64%29+AppleWebKit%2F537.36+%28KHTML%2C+like+Gecko%29+Chrome%2F74.0.3729.169+Safari%2F537.36	Gecko	Win32	en-US	1366	768	24	12146	3782	21885	10319	21045	3160	102587	salience	D28.9	D28	d.2s2c.b.ds.dc.c	8	5	a	green.boot	green.mitt	orange.mitt	o2	c	1	o3	green	mitt	2	2	c	green
5/28	2:12	cy9sKKA8	2	3	B	robert	table	26-35	English	male	fluent	100		Remembering+details+from+a+stressful+situation	Seems+like+there+was+no+point+for+the+bomb+task.+The+word+was+table+and+all+three+buttons+were+a+table.My+attention+was+drawn+to+the+differently+colored++one.	Mozilla%2F5.0+%28Windows+NT+10.0%3B+Win64%3B+x64%29+AppleWebKit%2F537.36+%28KHTML%2C+like+Gecko%29+Chrome%2F74.0.3729.169+Safari%2F537.36	Gecko	Win32	en-US	1920	1080	24	4663	6747	12638	2839	8133	1541	114212	listener	D24.40	D24	d.3s1c.ss.sc.s	15	1	a	blue.table	purple.table	blue.table	o2	s	2	o1	blue	table	2	3	c	purple
5/28	3:0	m93myC4j	1	2	A	robert	fish|mitt	26-35	English	male	fluent	91				Mozilla%2F5.0+%28Windows+NT+10.0%3B+Win64%3B+x64%3B+rv%3A67.0%29+Gecko%2F20100101+Firefox%2F67.0	Gecko	Win32	en-US	1536	864	24	132540	13759	47409	5752	11223	2065	35360	salience	D12.24	D12	d.1s2c.ss.dc.c	16	2	a	purple.fish	purple.mitt	green.fish	o2	s	1	o1	mitt	purple	1	2	s	mitt
5/28	10:19	R6J3LgGS	1	2	B	robert	fish|table	18-25	English	female	fluent	94		I+am+not+sure+to+be+honest+	That+was+fun+and+short%21+Thank+you%21	Mozilla%2F5.0+%28Macintosh%3B+Intel+Mac+OS+X+10_13_6%29+AppleWebKit%2F605.1.15+%28KHTML%2C+like+Gecko%29+Version%2F12.1+Safari%2F605.1.15	Gecko	MacIntel	en-US	1440	900	24	5154	7120	9043	2754	6430	1444	43702	salience	D27.13	D27	d.2s2c.b.ds.dc.s	5	4	a	green.table	green.fish	blue.fish	o2	s	1	o1	fish	green	2	2	c	green
5/28	10:20	AzHFJlea	2	1	C	richard	fish|table	36-45	English	male	fluent	89		no+idea		Mozilla%2F5.0+%28Windows+NT+6.1%3B+Win64%3B+x64%29+AppleWebKit%2F537.36+%28KHTML%2C+like+Gecko%29+Chrome%2F74.0.3729.169+Safari%2F537.36	Gecko	Win32	en-US	1600	900	24	4922	19720	15089	4622	17919	1962	33150	listener	D12.40	D12	d.1s2c.ss.dc.c	3	2	b	orange.fish	blue.table	blue.fish	o2	s	2	o3	blue	table	2	1	s	table
5/28	10:20	dMR1hsMX	1	2	C	robert	mitt|boot	26-35	English	male	fluent	87		Honestly+not+sure.+		Mozilla%2F5.0+%28Macintosh%3B+Intel+Mac+OS+X+10.14%3B+rv%3A67.0%29+Gecko%2F20100101+Firefox%2F67.0	Gecko	MacIntel	en-US	1440	900	24	5332	5398	11936	3185	12951	1506	48806	salience	D27.32	D27	d.2s2c.b.ds.dc.s	14	7	b	blue.boot	purple.boot	purple.mitt	o2	s	2	o1	blue	boot	1	2	s	boot
5/28	10:20	8xtySMPs	3	2	B	robert	table|mitt	26-35	English	female	fluent	84		I%27m+not+sure.	I%27m+sorry+if+I+got+the+name+wrong%2C+I%27m+really+bad+with+names+in+general.	Mozilla%2F5.0+%28Windows+NT+10.0%3B+Win64%3B+x64%29+AppleWebKit%2F537.36+%28KHTML%2C+like+Gecko%29+Chrome%2F74.0.3729.169+Safari%2F537.36	Gecko	Win32	en-US	1920	1080	24	6020	7002	11409	3698	9708	1513	48484	salience	D20.7	D20	d.1s3c.ss.sc.c	11	3	a	orange.mitt	orange.table	orange.mitt	o2	c	1	o1	orange	mitt	3	2	s	table
5/28	10:20	t99YZBPQ	3	2	A	robert	boot	46-55	Other	female	good	98	italian	game	funny	Mozilla%2F5.0+%28Windows+NT+6.1%3B+Win64%3B+x64%29+AppleWebKit%2F537.36+%28KHTML%2C+like+Gecko%29+Chrome%2F74.0.3729.169+Safari%2F537.36	Gecko	Win32	it-IT	1280	1024	24	7166	11127	20024	4872	10351	2600	49238	salience	D31.24	D31	d.3s2c.ss.dc.s	6	2	a	green.boot	green.boot	orange.boot	o2	c	2	o3	boot	green	3	2	c	green
5/28	10:20	J8ssA4C0	2	1	B	richard	fish	26-35	English	male	fluent	100		great	good	Mozilla%2F5.0+%28Windows+NT+10.0%3B+Win64%3B+x64%29+AppleWebKit%2F537.36+%28KHTML%2C+like+Gecko%29+Chrome%2F74.0.3729.169+Safari%2F537.36	Gecko	Win32	en-US	1366	768	24	4145	3278	12553	6560	7335	3857	44307	listener	D28.17	D28	d.2s2c.b.ds.dc.c	8	4	a	green.boot	green.mitt	blue.mitt	o2	s	2	o1	green	mitt	2	2	s	mitt
5/28	10:20	QP6ppabB	3	2	A	robert	mitt	18-25	English	male	fluent	100				Mozilla%2F5.0+%28X11%3B+Linux+x86_64%29+AppleWebKit%2F537.36+%28KHTML%2C+like+Gecko%29+Chrome%2F74.0.3729.169+Safari%2F537.36	Gecko	Linux+x86_64	en-US	1366	768	24	6137	10359	15463	5528	13073	1815	25176	listener	D31.27	D31	d.3s2c.ss.dc.s	4	3	b	purple.mitt	blue.mitt	blue.mitt	o2	s	1	o3	mitt	blue	3	2	s	mitt
5/28	10:20	gFtSJ9wM	2	2	C	william	table|mitt	26-35	English	male	fluent	100		How+people+process+information+based+on+clues.		Mozilla%2F5.0+%28Windows+NT+10.0%3B+Win64%3B+x64%29+AppleWebKit%2F537.36+%28KHTML%2C+like+Gecko%29+Chrome%2F74.0.3729.169+Safari%2F537.36	Gecko	Win32	en-US	1600	900	24	4473	6268	10090	3487	5807	1645	41610	listener	D28.33	D28	d.2s2c.b.ds.dc.c	11	9	b	purple.table	orange.table	orange.mitt	o2	s	2	o3	orange	table	2	2	s	table
5/28	10:21	RYf9CjE1	2	2	A	richard	table	26-35	English	male	good	63	english	nice	nice	Mozilla%2F5.0+%28Windows+NT+6.1%29+AppleWebKit%2F537.36+%28KHTML%2C+like+Gecko%29+Chrome%2F74.0.3729.169+Safari%2F537.36	Gecko	Win32	en-GB	1366	768	24	4939	982	14864	3871	3720	12904	80489	listener	D31.50	D31	d.3s2c.ss.dc.s	1	3	b	purple.fish	blue.fish	blue.fish	o2	s	2	o1	purple	fish	1	3	s	fish
5/28	10:21	cgbYNfap	1	2	B	richard	boot	26-35	English	female	good	78		improve+knowledge	good	Mozilla%2F5.0+%28Windows+NT+6.1%3B+Win64%3B+x64%29+AppleWebKit%2F537.36+%28KHTML%2C+like+Gecko%29+Chrome%2F74.0.3729.169+Safari%2F537.36	Gecko	Win32	en-US	1024	768	24	9517	9351	19049	7136	14329	4852	58180	listener	D27.32	D27	d.2s2c.b.ds.dc.s	14	7	b	blue.boot	purple.boot	purple.mitt	o2	s	2	o1	blue	boot	1	2	s	boot
5/28	10:21	xIVPMWm6	3	2	A	robert	fish|boot	36-45	Other	male	good	100	Romanian	Disarming+bomb		Mozilla%2F5.0+%28Windows+NT+10.0%3B+Win64%3B+x64%29+AppleWebKit%2F537.36+%28KHTML%2C+like+Gecko%29+Chrome%2F74.0.3729.169+Safari%2F537.36	Gecko	Win32	en-US	1600	900	24	8600	9735	12808	5136	10920	2816	52169	listener	D30.50	D30	d.2s3c.ds.sc.c	9	1	b	orange.boot	orange.fish	orange.fish	o2	s	2	o3	orange	fish	3	2	s	fish
5/28	10:21	jDIK0wWn	2	2	C	robert	mitt|boot	36-45	English	male	fluent	93		defusing+a+bomb		Mozilla%2F5.0+%28Windows+NT+10.0%3B+Win64%3B+x64%29+AppleWebKit%2F537.36+%28KHTML%2C+like+Gecko%29+Chrome%2F74.0.3729.169+Safari%2F537.36	Gecko	Win32	en-GB	1280	720	24	6171	8089	15817	8833	14884	2020	63931	listener	D28.42	D28	d.2s2c.b.ds.dc.c	6	9	b	purple.boot	green.boot	green.mitt	o2	s	2	o3	green	boot	2	2	c	green
5/28	10:21	tr0kONa0	1	1	B	richard	fish	26-35	Other	male	fluent	81	MALAYALAM	BOMB	NICE	Mozilla%2F5.0+%28Windows+NT+6.1%29+AppleWebKit%2F537.36+%28KHTML%2C+like+Gecko%29+Chrome%2F74.0.3729.169+Safari%2F537.36	Gecko	Win32	en-US	1440	900	24	11062	13357	18144	7736	11120	2489	47102	listener	D12.21	D12	d.1s2c.ss.dc.c	5	7	a	green.mitt	green.fish	blue.mitt	o2	s	2	o3	blue	fish	1	1	c	green
5/28	10:21	7OfyunY5	1	2	A	richard	car|table	18-25	English	female	good	75	tamil	A1J8LGEF670RMA	like	Mozilla%2F5.0+%28Windows+NT+6.1%3B+Win64%3B+x64%29+AppleWebKit%2F537.36+%28KHTML%2C+like+Gecko%29+Chrome%2F69.0.3497.100+Safari%2F537.36	Gecko	Win32	en-US	1366	768	24	1989	1176	28310	4952	10032	4113	64864	salience	D27.5	D27	d.2s2c.b.ds.dc.s	8	3	a	green.fish	green.mitt	purple.mitt	o2	c	2	o3	mitt	green	2	2	c	green
5/28	10:21	oxBP1SoH	3	1	B	robert	boot	18-25	English	male	fluent	100				Mozilla%2F5.0+%28Windows+NT+10.0%3B+Win64%3B+x64%29+AppleWebKit%2F537.36+%28KHTML%2C+like+Gecko%29+Chrome%2F74.0.3729.169+Safari%2F537.36	Gecko	Win32	en-US	1366	768	24	17827	15147	29800	10954	17036	2997	47620	salience	D24.21	D24	d.3s1c.ss.sc.s	14	3	a	orange.boot	purple.boot	orange.boot	o2	c	2	o3	boot	purple	3	1	s	boot
5/28	10:21	iEoeXz54	3	2	C	robert	table	36-45	English	male	fluent	53		not+sure	no	Mozilla%2F5.0+%28Macintosh%3B+Intel+Mac+OS+X+10_13_6%29+AppleWebKit%2F537.36+%28KHTML%2C+like+Gecko%29+Chrome%2F74.0.3729.169+Safari%2F537.36	Gecko	MacIntel	en-US	1440	900	24	9199	9789	12575	9174	10624	2372	34223	salience	D31.3	D31	d.3s2c.ss.dc.s	3	2	a	blue.table	blue.table	orange.table	o2	s	1	o1	table	blue	3	2	s	table
5/28	10:21	T0i7TRiL	3	4	B	richard	mitt|boot	18-25	English	female	good	76	english	bobm	good	Mozilla%2F5.0+%28Windows+NT+6.1%29+AppleWebKit%2F537.36+%28KHTML%2C+like+Gecko%29+Chrome%2F74.0.3729.169+Safari%2F537.36	Gecko	Win32	en-GB	1366	768	24	8759	4279	22391	2768	8864	13953	71263	salience	D20.8	D20	d.1s3c.ss.sc.c	16	1	a	purple.fish	purple.mitt	purple.fish	o2	s	1	o1	mitt	purple	1	3	c	purple
5/28	10:21	FcAco5J0	2	4	A	richard	fish	26-35	English	male	good	54				Mozilla%2F5.0+%28Windows+NT+6.1%29+AppleWebKit%2F537.36+%28KHTML%2C+like+Gecko%29+Chrome%2F74.0.3729.169+Safari%2F537.36	Gecko	Win32	en-US	1366	768	24	6009	36433	7879	5703	7199	7687	31299	salience	D28.16	D28	d.2s2c.b.ds.dc.c	16	3	a	purple.fish	purple.mitt	orange.mitt	o2	c	2	o3	mitt	purple	2	2	c	purple
5/28	10:21	fDyopzkj	3	2	B	robert	fish|boot	36-45	Other	male	good	90	italian	memory		Mozilla%2F5.0+%28Windows+NT+10.0%3B+Win64%3B+x64%29+AppleWebKit%2F537.36+%28KHTML%2C+like+Gecko%29+Chrome%2F74.0.3729.169+Safari%2F537.36	Gecko	Win32	it-IT	1680	1050	24	9919	12301	16756	11236	20982	2672	93956	salience	D28.32	D28	d.2s2c.b.ds.dc.c	2	1	b	green.boot	blue.boot	blue.fish	o2	s	2	o1	green	boot	1	2	c	blue
5/28	10:21	tVUt3XS5	3	1	B	richard	fish|mitt	36-45	English	female	fluent	100		It+was+about+decision+making+under+pressure.	That+was+fun%2C+thank+you.	Mozilla%2F5.0+%28Macintosh%3B+Intel+Mac+OS+X+10.11%3B+rv%3A67.0%29+Gecko%2F20100101+Firefox%2F67.0	Gecko	MacIntel	it-IT	1280	720	24	8867	29496	18968	4512	13095	2112	65278	listener	D30.7	D30	d.2s3c.ds.sc.c	1	3	a	blue.fish	blue.fish	blue.mitt	o2	c	1	o3	blue	mitt	3	1	c	blue
5/28	10:21	FJJfV7c8	3	2	A	richard	fish|table	26-35	Other	female	good	100	Malayalam	entertainment		Mozilla%2F5.0+%28Windows+NT+6.1%29+AppleWebKit%2F537.36+%28KHTML%2C+like+Gecko%29+Chrome%2F74.0.3729.169+Safari%2F537.36	Gecko	Win32	en-US	1360	768	24	10023	11501	23984	7154	9872	2600	71777	listener	D16.39	D16	d.2s1c.ds.sc.s	3	4	b	orange.fish	blue.table	orange.table	o2	c	1	o3	blue	table	1	2	c	blue
5/28	10:22	p4JV0wg5	2	2	B	william	fish|boot	26-35	English	female	good	86				Mozilla%2F5.0+%28Windows+NT+6.1%29+AppleWebKit%2F537.36+%28KHTML%2C+like+Gecko%29+Chrome%2F74.0.3729.169+Safari%2F537.36	Gecko	Win32	en-US	1366	768	24	3030	1647	17593	7371	32272	5364	51682	salience	D16.36	D16	d.2s1c.ds.sc.s	14	4	b	green.fish	purple.boot	green.boot	o2	s	1	o1	boot	green	2	2	s	boot
5/28	10:22	9hzNhnCK	0	1	A	richard	fish|table	26-35	English	female	good	73		TO+CHECK+OUR+ATTENTION+LEVEL	INTERESTING	Mozilla%2F5.0+%28X11%3B+Linux+x86_64%29+AppleWebKit%2F537.36+%28KHTML%2C+like+Gecko%29+Chrome%2F74.0.3729.157+Safari%2F537.36	Gecko	Linux+x86_64	en-US	1920	1080	24	5972	2814	21671	14400	23990	2910	93864	listener	D28.3	D28	d.2s2c.b.ds.dc.c	9	6	a	orange.table	orange.fish	purple.fish	o2	c	1	o1	orange	table	2	1	s	fish
5/28	10:22	IlVlr6wA	2	3	A	richard	table|boot	26-35	Other	male	good	98	INDIAN	NOTHING		Mozilla%2F5.0+%28Windows+NT+6.1%3B+Win64%3B+x64%29+AppleWebKit%2F537.36+%28KHTML%2C+like+Gecko%29+Chrome%2F74.0.3729.169+Safari%2F537.36	Gecko	Win32	en-US	1366	768	24	14871	26028	43049	446	30623	5977	60144	listener	D30.28	D30	d.2s3c.ds.sc.c	3	2	b	blue.boot	blue.table	blue.table	o2	c	2	o3	table	blue	2	3	s	table
5/28	10:22	asK8hbuE	3	1	B	robert	boot	26-35	English	male	good	100		Knowledge+	null	Mozilla%2F5.0+%28Windows+NT+6.1%3B+Win64%3B+x64%29+AppleWebKit%2F537.36+%28KHTML%2C+like+Gecko%29+Chrome%2F73.0.3683.103+Safari%2F537.36+OPR%2F60.0.3255.109	Gecko	Win32	en-US	1600	900	24	13876	17319	19111	14009	20015	3440	78281	salience	D24.44	D24	d.3s1c.ss.sc.s	6	1	a	blue.boot	green.boot	blue.boot	o2	c	2	o1	boot	green	3	1	c	green
5/28	10:22	VTeRZhmr	1	3	A	robert	fish|mitt	36-45	English	male	fluent	87		trying+to+disarm+a+bomb+with+someone+else	none	Mozilla%2F5.0+%28Windows+NT+10.0%3B+Win64%3B+x64%29+AppleWebKit%2F537.36+%28KHTML%2C+like+Gecko%29+Chrome%2F74.0.3729.169+Safari%2F537.36	Gecko	Win32	en-US	1600	900	24	13369	23174	19967	6383	13202	1783	74216	listener	D30.17	D30	d.2s3c.ds.sc.c	4	1	a	blue.mitt	blue.mitt	blue.fish	o2	c	2	o3	fish	blue	1	3	s	mitt
5/28	10:22	HHJnXYSQ	3	2	B	robert	fish	36-45	English	female	fluent	89		common+sense.	none	Mozilla%2F5.0+%28Windows+NT+10.0%3B+Win64%3B+x64%29+AppleWebKit%2F537.36+%28KHTML%2C+like+Gecko%29+Chrome%2F74.0.3729.169+Safari%2F537.36	Gecko	Win32	de-DE	1920	1080	24	11993	12233	24798	9974	23448	3462	75027	salience	D20.23	D20	d.1s3c.ss.sc.c	9	1	a	orange.boot	orange.fish	orange.boot	o2	c	1	o3	orange	boot	3	2	c	orange
5/28	10:22	pI2RYkTw	3	2	B	robert	table|mitt	26-35	English	female	fluent	88		disarming+a+bomb	none	Mozilla%2F5.0+%28Windows+NT+10.0%3B+Win64%3B+x64%29+AppleWebKit%2F537.36+%28KHTML%2C+like+Gecko%29+Chrome%2F74.0.3729.169+Safari%2F537.36	Gecko	Win32	en-US	1920	1080	24	11737	28810	18108	8582	14728	2206	39449	listener	D20.7	D20	d.1s3c.ss.sc.c	11	3	a	orange.mitt	orange.table	orange.mitt	o2	c	1	o1	orange	mitt	3	2	s	table
5/28	10:22	JL1d3SXa	1	3	B	richard	boot	18-25	English	female	good	65	tamil	good	nice	Mozilla%2F5.0+%28Windows+NT+6.1%3B+Win64%3B+x64%29+AppleWebKit%2F537.36+%28KHTML%2C+like+Gecko%29+Chrome%2F74.0.3729.169+Safari%2F537.36	Gecko	Win32	en-US	1024	768	24	28057	4558	52976	21664	4480	4329	53007	salience	D31.10	D31	d.3s2c.ss.dc.s	14	3	a	purple.boot	purple.boot	orange.boot	o2	s	2	o1	purple	boot	2	3	s	boot
5/28	10:22	IOeLcJC6	2	1	B	robert	mitt	26-35	English	female	fluent	100		Cooperating+with+a+robot		Mozilla%2F5.0+%28Linux%3B+Android+9%3B+SM-G950F%29+AppleWebKit%2F537.36+%28KHTML%2C+like+Gecko%29+Chrome%2F74.0.3729.157+Mobile+Safari%2F537.36	Gecko	Linux+armv8l	en-GB	360	740	24	17281	16146	20661	1084	7416	5992	78321	listener	D12.14	D12	d.1s2c.ss.dc.c	10	7	a	orange.mitt	orange.boot	blue.mitt	o2	c	1	o1	orange	mitt	2	2	s	boot
5/28	10:22	uLLsgdBv	1	1	B	richard	car|fish|table	18-25	English	female	good	80		NICE	GOOD	Mozilla%2F5.0+%28Windows+NT+6.1%29+AppleWebKit%2F537.36+%28KHTML%2C+like+Gecko%29+Chrome%2F74.0.3729.169+Safari%2F537.36	Gecko	Win32	en-IN	1024	768	24	8896	2102	12288	9448	17193	2140	74514	listener	D12.41	D12	d.1s2c.ss.dc.c	13	5	b	green.table	purple.fish	purple.table	o2	s	1	o1	fish	green	1	1	c	purple
5/28	10:22	5w1TZcjU	3	1	B	robert	table	36-45	English	female	fluent	99		Fun		Mozilla%2F5.0+%28Windows+NT+6.1%29+AppleWebKit%2F537.36+%28KHTML%2C+like+Gecko%29+Chrome%2F74.0.3729.169+Safari%2F537.36	Gecko	Win32	en-US	1366	768	24	67720	5125	19871	6367	10480	7768	50847	salience	D24.22	D24	d.3s1c.ss.sc.s	3	2	a	orange.table	blue.table	orange.table	o2	c	2	o1	table	blue	3	1	s	table
5/28	10:23	1sCVtjqz	2	2	A	robert	table	18-25	English	female	good	65	english	very+excellent+to+do	USEFUL+SURVEY+AND+MAKING+FUNNY++	Mozilla%2F5.0+%28Windows+NT+10.0%29+AppleWebKit%2F537.36+%28KHTML%2C+like+Gecko%29+Chrome%2F74.0.3729.169+Safari%2F537.36	Gecko	Win32	en-US	1366	768	24	7724	7535	29224	41639	31216	5081	134649	salience	D12.48	D12	d.1s2c.ss.dc.c	5	4	b	blue.table	green.fish	green.table	o2	c	1	o1	green	table	2	2	c	green
5/28	10:23	7BkoYeRj	3	2	A	robert	table	18-25	Other	male	good	85	hindi	nice		Mozilla%2F5.0+%28Windows+NT+6.1%29+AppleWebKit%2F537.36+%28KHTML%2C+like+Gecko%29+Chrome%2F74.0.3729.169+Safari%2F537.36	Gecko	Win32	en-GB	1366	768	24	11406	29600	22373	11959	15449	3898	87463	listener	D31.41	D31	d.3s2c.ss.dc.s	11	2	b	green.table	orange.table	orange.table	o2	c	2	o3	table	orange	3	2	c	orange
5/28	10:23	Uy8CCQnR	1	1	B	richard	fish	26-35	English	male	good	95		like	no	Mozilla%2F5.0+%28Windows+NT+6.1%3B+Win64%3B+x64%29+AppleWebKit%2F537.36+%28KHTML%2C+like+Gecko%29+Chrome%2F74.0.3729.169+Safari%2F537.36	Gecko	Win32	en-US	1366	768	24	6397	5723	19509	13341	73159	4119	154613	salience	D12.8	D12	d.1s2c.ss.dc.c	13	3	a	purple.boot	purple.fish	orange.boot	o2	s	1	o3	fish	orange	1	1	s	fish
5/28	10:23	ZnhBDFZk	2	2	B	robert	fish|boot	18-25	Other	female	good	71	Hindhi	Very+Interesting+task.	Entertaining	Mozilla%2F5.0+%28Windows+NT+10.0%3B+Win64%3B+x64%29+AppleWebKit%2F537.36+%28KHTML%2C+like+Gecko%29+Chrome%2F74.0.3729.169+Safari%2F537.36	Gecko	Win32	en-US	1366	768	24	30266	46079	24448	7105	24151	5216	148568	salience	D12.4	D12	d.1s2c.ss.dc.c	16	2	a	purple.fish	purple.mitt	green.fish	o2	c	1	o1	purple	fish	2	2	c	purple
5/28	10:23	m1xKr5RV	1	2	C	robert	fish	26-35	English	female	fluent	74		academic+survey	none	Mozilla%2F5.0+%28Windows+NT+6.1%29+AppleWebKit%2F537.36+%28KHTML%2C+like+Gecko%29+Chrome%2F73.0.3683.103+Safari%2F537.36	Gecko	Win32	en-US	1366	768	24	20465	8886	35241	22005	14986	2834	74918	salience	D30.16	D30	d.2s3c.ds.sc.c	13	1	a	purple.fish	purple.fish	purple.boot	o2	c	1	o1	purple	fish	3	2	c	purple
5/28	10:23	QbpNiXgd	1	3	A	robert	table	26-35	English	female	fluent	99	No	Imagine+bomb+with+a+remote+partners	nice	Mozilla%2F5.0+%28Windows+NT+6.1%3B+Win64%3B+x64%29+AppleWebKit%2F537.36+%28KHTML%2C+like+Gecko%29+Chrome%2F74.0.3729.169+Safari%2F537.36	Gecko	Win32	en-US	1366	768	24	36386	24585	19335	2912	13920	2248	99449	listener	D20.38	D20	d.1s3c.ss.sc.c	7	2	a	green.boot	green.table	green.boot	o2	s	1	o3	table	green	1	3	s	table
5/28	10:23	BZeXMWvo	2	1	B	richard	boot	18-25	English	female	good	62	TAMIL	NICE	GOOD	Mozilla%2F5.0+%28Windows+NT+6.1%29+AppleWebKit%2F537.36+%28KHTML%2C+like+Gecko%29+Chrome%2F74.0.3729.169+Safari%2F537.36	Gecko	Win32	en-GB	1366	768	24	8851	1366	12791	5505	12248	1601	83479	salience	D27.25	D27	d.2s2c.b.ds.dc.s	6	5	a	green.table	green.boot	orange.boot	o2	s	1	o3	boot	orange	2	1	c	green
5/28	10:23	t5fDXpmY	2	2	B	richard	boot	18-25	English	female	fluent	87		NICE	GOOD	Mozilla%2F5.0+%28Windows+NT+6.1%3B+Win64%3B+x64%29+AppleWebKit%2F537.36+%28KHTML%2C+like+Gecko%29+Chrome%2F74.0.3729.169+Safari%2F537.36	Gecko	Win32	en-IN	1024	768	24	9952	13424	13527	8696	16273	4072	34774	salience	D27.34	D27	d.2s2c.b.ds.dc.s	14	2	b	green.boot	purple.boot	purple.fish	o2	c	1	o1	purple	boot	2	2	c	purple
5/28	10:23	2v8yeWLk	2	1	B	robert	mitt	26-35	English	male	fluent	100		Disarm+an+imaginary+bomb+with+a+remote+partner.+Please+note+that+every+worker+may+process+	very+nice	Mozilla%2F5.0+%28Windows+NT+6.1%3B+Win64%3B+x64%29+AppleWebKit%2F537.36+%28KHTML%2C+like+Gecko%29+Chrome%2F74.0.3729.169+Safari%2F537.36	Gecko	Win32	en-US	1366	768	24	1665	2076	18015	2401	6758	2562	195969	salience	D31.37	D31	d.3s2c.ss.dc.s	12	1	b	blue.mitt	orange.mitt	orange.mitt	o2	s	2	o3	orange	mitt	2	3	c	orange
5/28	10:23	Kh8MhOxY	2	1	A	robert	mitt	26-35	English	female	fluent	100	No	Disarm+imaginary+bomb+with+her+remote+partner+of+color+based+on+experiment	good	Mozilla%2F5.0+%28Windows+NT+6.1%3B+Win64%3B+x64%29+AppleWebKit%2F537.36+%28KHTML%2C+like+Gecko%29+Chrome%2F74.0.3729.169+Safari%2F537.36	Gecko	Win32	en-US	1366	768	24	22716	10621	17968	6857	8128	3776	205702	listener	D24.8	D24	d.3s1c.ss.sc.s	16	1	a	blue.mitt	purple.mitt	blue.mitt	o2	c	2	o1	mitt	purple	3	1	c	purple
5/28	10:23	8n3ItWLy	2	2	B	william	table|boot	36-45	English	male	fluent	100		fun		Mozilla%2F5.0+%28Windows+NT+6.1%3B+Win64%3B+x64%29+AppleWebKit%2F537.36+%28KHTML%2C+like+Gecko%29+Chrome%2F74.0.3729.169+Safari%2F537.36	Gecko	Win32	en-US	1366	768	24	15277	13204	49000	4238	18071	7184	63744	listener	D16.33	D16	d.2s1c.ds.sc.s	11	5	b	green.boot	orange.table	green.table	o2	s	1	o3	table	green	2	2	c	orange
5/28	10:23	tB59je8P	0	1	A	robert	fish	26-35	Other	male	fluent	88	TAMIL	TO+HELP+DIFFUSE+BOMB+	NICE	Mozilla%2F5.0+%28Windows+NT+6.3%29+AppleWebKit%2F537.36+%28KHTML%2C+like+Gecko%29+Chrome%2F74.0.3729.169+Safari%2F537.36	Gecko	Win32	en-US	1536	864	24	10435	15207	20688	5728	7597	3016	102879	listener	D12.22	D12	d.1s2c.ss.dc.c	1	8	a	blue.mitt	blue.fish	orange.mitt	o2	s	2	o3	orange	fish	1	1	s	fish
5/28	10:24	JDCgzQfc	1	2	B	robert	table|mitt	46-55	English	male	fluent	100		To+determine+what+button+a+person+would+choose+		Mozilla%2F5.0+%28Windows+NT+10.0%3B+Win64%3B+x64%29+AppleWebKit%2F537.36+%28KHTML%2C+like+Gecko%29+Chrome%2F74.0.3729.169+Safari%2F537.36	Gecko	Win32	en-US	1024	768	24	3276	6166	9570	15169	6575	1721	30158	salience	D12.19	D12	d.1s2c.ss.dc.c	11	7	a	orange.mitt	orange.table	blue.mitt	o2	s	1	o1	table	orange	1	2	s	table
5/28	10:24	gDQ3UbDN	2	2	B	robert	table|boot	26-35	English	female	fluent	87		imagine+bomb+with+the+partners	good	Mozilla%2F5.0+%28Windows+NT+6.1%29+AppleWebKit%2F537.36+%28KHTML%2C+like+Gecko%29+Chrome%2F74.0.3729.169+Safari%2F537.36	Gecko	Win32	en-US	1366	768	24	22749	21797	28274	6696	23768	8343	127113	listener	D12.18	D12	d.1s2c.ss.dc.c	3	4	a	blue.boot	blue.table	green.boot	o2	c	2	o1	boot	blue	2	2	s	table
5/28	10:24	hDiOjHvA	2	1	B	robert	fish|boot	26-35	English	male	fluent	75		What+info+we+used+from+knowing+what+info+was+needed+to+lookup+in+the+bomb+manual.	thanks	Mozilla%2F5.0+%28Windows+NT+10.0%3B+Win64%3B+x64%29+AppleWebKit%2F537.36+%28KHTML%2C+like+Gecko%29+Chrome%2F74.0.3729.169+Safari%2F537.36	Gecko	Win32	en-US	1093	615	24	9850	21744	22452	6870	16666	1997	73308	salience	D12.26	D12	d.1s2c.ss.dc.c	6	2	b	orange.fish	green.boot	green.fish	o2	s	2	o3	green	boot	2	1	c	green
5/28	10:24	tfWOEIqX	2	2	B	robert	fish|boot	18-25	English	female	good	67		NICE	GOOD	Mozilla%2F5.0+%28Windows+NT+6.1%29+AppleWebKit%2F537.36+%28KHTML%2C+like+Gecko%29+Chrome%2F74.0.3729.169+Safari%2F537.36	Gecko	Win32	en-US	1024	768	24	9279	7446	52875	3903	9352	2643	100732	listener	D16.23	D16	d.2s1c.ds.sc.s	13	1	a	blue.fish	purple.fish	blue.boot	o2	s	1	o3	fish	blue	2	2	s	fish
5/28	10:24	GOHM37bF	3	0	B	robert	fish|table	18-25	English	male	good	87	TAMIL	A2B6OA4V8YABCZ	LIKE	Mozilla%2F5.0+%28Windows+NT+6.1%3B+Win64%3B+x64%29+AppleWebKit%2F537.36+%28KHTML%2C+like+Gecko%29+Chrome%2F69.0.3497.100+Safari%2F537.36	Gecko	Win32	en-US	1366	768	24	9495	29943	16128	36862	32168	4098	50703	salience	D30.1	D30	d.2s3c.ds.sc.c	16	3	a	purple.mitt	purple.mitt	purple.table	o2	s	2	o1	purple	mitt	3	2	c	purple
5/28	10:24	vRrdRIup	2	1	A	robert	fish|boot	26-35	English	female	good	93		GOOD	GREAT	Mozilla%2F5.0+%28Windows+NT+6.1%3B+Win64%3B+x64%29+AppleWebKit%2F537.36+%28KHTML%2C+like+Gecko%29+Chrome%2F74.0.3729.169+Safari%2F537.36	Gecko	Win32	en-US	1366	768	24	48279	37054	20672	2600	47841	5376	91608	salience	D28.18	D28	d.2s2c.b.ds.dc.c	5	3	a	green.boot	green.fish	purple.fish	o2	s	1	o3	fish	purple	2	1	s	fish
5/28	10:25	ea3mDKdZ	2	2	B	robert	table|mitt	36-45	English	female	fluent	100		problem+solving%2C+common+sense%3F+I%27m+really+not+sure.+The+task+focused+on+2+tables+and+2+purples%2C+process+of+elimination.	this+was+pretty+cool%2C+good+luck+on+your+findings.+	Mozilla%2F5.0+%28Windows+NT+10.0%3B+Win64%3B+x64%29+AppleWebKit%2F537.36+%28KHTML%2C+like+Gecko%29+Chrome%2F74.0.3729.169+Safari%2F537.36	Gecko	Win32	en-US	1536	864	24	9254	13854	25370	6539	9873	3217	179818	salience	D16.42	D16	d.2s1c.ds.sc.s	3	9	b	purple.mitt	blue.table	purple.table	o2	s	1	o1	table	purple	2	2	c	blue
5/28	10:25	u0wMSn2y	1	3	C	richard	boot	26-35	English	male	fluent	25		about+decision+making+in+a+certain+time	no	Mozilla%2F5.0+%28Windows+NT+10.0%3B+Win64%3B+x64%29+AppleWebKit%2F537.36+%28KHTML%2C+like+Gecko%29+Chrome%2F74.0.3729.169+Safari%2F537.36	Gecko	Win32	en-US	1366	768	24	219157	4293	14868	5602	7892	2038	64025	salience	D31.8	D31	d.3s2c.ss.dc.s	14	3	a	purple.boot	purple.boot	orange.boot	o2	s	2	o3	orange	boot	1	3	s	boot
5/28	10:25	GWz3NSj8	1	3	A	robert	mitt	18-25	English	female	good	100		This+hit+was+interesting	Making+Entertaining%2C+Interesting+and+funny.	Mozilla%2F5.0+%28Windows+NT+6.2%29+AppleWebKit%2F537.36+%28KHTML%2C+like+Gecko%29+Chrome%2F74.0.3729.169+Safari%2F537.36	Gecko	Win32	en-GB	1366	768	24	55582	62742	75191	11216	49856	7672	96085	listener	D24.35	D24	d.3s1c.ss.sc.s	16	2	a	green.mitt	purple.mitt	green.mitt	o2	c	1	o1	purple	mitt	1	3	s	mitt
5/28	10:25	gHBN44l4	2	2	C	robert	table|mitt	26-35	English	female	good	77	TAMIL	NICE	GOOD	Mozilla%2F5.0+%28Windows+NT+6.1%29+AppleWebKit%2F537.36+%28KHTML%2C+like+Gecko%29+Chrome%2F69.0.3497.100+Safari%2F537.36	Gecko	Win32	en-IN	1024	768	24	4983	21384	13372	4084	6192	4818	46119	listener	D27.11	D27	d.2s2c.b.ds.dc.s	12	8	a	orange.table	orange.mitt	green.mitt	o2	c	1	o3	orange	mitt	2	2	s	mitt
5/28	10:25	l56b57o9	3	2	B	robert	fish	26-35	English	male	fluent	98	No	Disarm+an+imaginary+bomb+with+a+remote+partner.	Good.	Mozilla%2F5.0+%28Windows+NT+6.1%29+AppleWebKit%2F537.36+%28KHTML%2C+like+Gecko%29+Chrome%2F73.0.3683.103+Safari%2F537.36	Gecko	Win32	en-US	1280	800	24	71401	18324	17830	40851	16360	13897	116904	salience	D24.11	D24	d.3s1c.ss.sc.s	13	1	a	blue.fish	purple.fish	blue.fish	o2	s	1	o1	fish	blue	3	2	s	fish
5/28	10:27	qlUgrOO1	1	3	A	robert	boot	26-35	English	female	fluent	66		I%27m+not+sure.	No	Mozilla%2F5.0+%28Windows+NT+10.0%3B+Win64%3B+x64%29+AppleWebKit%2F537.36+%28KHTML%2C+like+Gecko%29+Chrome%2F74.0.3729.169+Safari%2F537.36	Gecko	Win32	en-US	1366	768	24	6877	6094	12136	2736	7137	1630	42471	salience	D31.34	D31	d.3s2c.ss.dc.s	2	1	b	green.boot	blue.boot	blue.boot	o2	s	2	o1	green	boot	1	3	s	boot
5/28	10:27	jnFAzK28	2	1	C	robert	fish	26-35	English	male	fluent	93	no	Disarm+an+imaginary+bomb+with+a+remote+partner.	nice	Mozilla%2F5.0+%28Windows+NT+6.1%29+AppleWebKit%2F537.36+%28KHTML%2C+like+Gecko%29+Chrome%2F74.0.3729.169+Safari%2F537.36	Gecko	Win32	en-US	1366	768	24	4097	3959	20679	10280	73121	3747	369415	salience	D27.7	D27	d.2s2c.b.ds.dc.s	1	3	a	blue.boot	blue.fish	purple.fish	o2	s	1	o3	fish	purple	2	1	c	blue
5/28	10:28	exh9OZo6	2	2	C	robert	fish|mitt	26-35	English	male	fluent	93		Paying+attention+to+details+		Mozilla%2F5.0+%28Windows+NT+10.0%3B+Win64%3B+x64%29+AppleWebKit%2F537.36+%28KHTML%2C+like+Gecko%29+Chrome%2F74.0.3729.131+Safari%2F537.36	Gecko	Win32	en-US	1366	768	24	37160	29299	101945	24921	83507	4546	251993	salience	D12.33	D12	d.1s2c.ss.dc.c	9	8	b	green.mitt	orange.fish	orange.mitt	o2	c	2	o3	mitt	orange	2	2	s	fish
5/28	10:29	juwjKJ8d	1	3	C	robert	fish|boot	18-25	English	male	fluent	88		Attentiveness+and+Information+processing	No%2C+I+don%27t.	Mozilla%2F5.0+%28Windows+NT+10.0%3B+Win64%3B+x64%29+AppleWebKit%2F537.36+%28KHTML%2C+like+Gecko%29+Chrome%2F74.0.3729.169+Safari%2F537.36	Gecko	Win32	en-US	1366	768	24	8701	8856	37790	10554	23908	1822	78168	listener	D30.23	D30	d.2s3c.ds.sc.c	9	1	a	orange.fish	orange.fish	orange.boot	o2	c	2	o3	boot	orange	1	3	c	orange
5/28	10:33	If4uSaKG	2	2	A	robert	table|boot	26-35	Other	male	good	56	TAMIL	This+hit+is+about+attempt+to+defuse+an+imaginary+bomb+before+it+explodes.	nice	Mozilla%2F5.0+%28Windows+NT+10.0%3B+Win64%3B+x64%29+AppleWebKit%2F537.36+%28KHTML%2C+like+Gecko%29+Chrome%2F74.0.3729.169+Safari%2F537.36	Gecko	Win32	en-US	1366	768	24	66062	240334	32149	11808	13280	2968	300460	listener	D12.20	D12	d.1s2c.ss.dc.c	10	4	a	orange.table	orange.boot	blue.table	o2	c	1	o1	orange	table	2	2	c	orange
5/28	10:33	XxzpA07Z	2	1	B	robert	fish	18-25	Other	male	good	63	TAMIL	GOOD+WORK	NICE	Mozilla%2F5.0+%28Windows+NT+6.1%3B+Win64%3B+x64%29+AppleWebKit%2F537.36+%28KHTML%2C+like+Gecko%29+Chrome%2F74.0.3729.169+Safari%2F537.36	Gecko	Win32	en-US	1366	768	24	5809	1213	18048	5111	4640	3993	97782	salience	D12.20	D12	d.1s2c.ss.dc.c	10	4	a	orange.table	orange.boot	blue.table	o2	c	1	o1	orange	table	2	2	c	orange
5/28	10:33	Ul06EtKQ	2	1	A	robert	fish	18-25	Other	female	good	81	TAMIL	GOOD+WORK	NICE	Mozilla%2F5.0+%28Windows+NT+6.1%3B+WOW64%29+AppleWebKit%2F537.36+%28KHTML%2C+like+Gecko%29+Chrome%2F69.0.3497.100+Safari%2F537.36	Gecko	Win32	en-US	1366	768	24	2717	8471	15264	2448	8903	1457	123681	listener	D12.23	D12	d.1s2c.ss.dc.c	2	5	a	blue.table	blue.boot	orange.table	o2	c	1	o3	blue	table	2	2	c	blue
5/28	10:33	FMvakKgz	1	2	B	richard	mitt	18-25	Other	female	good	87	TAMIL	GOOD	NICE	Mozilla%2F5.0+%28Windows+NT+6.1%3B+Win64%3B+x64%29+AppleWebKit%2F537.36+%28KHTML%2C+like+Gecko%29+Chrome%2F74.0.3729.169+Safari%2F537.36	Gecko	Win32	en-US	1366	768	24	20042	6238	29959	4458	5065	5463	106134	salience	D31.28	D31	d.3s2c.ss.dc.s	12	1	b	blue.mitt	orange.mitt	orange.mitt	o2	c	2	o3	mitt	orange	3	2	c	orange
5/28	10:34	62k0RakI	3	2	B	robert	fish	18-25	Other	female	good	81	TAMIL	GOOD+WORK	NICE	Mozilla%2F5.0+%28Windows+NT+6.1%3B+Win64%3B+x64%29+AppleWebKit%2F537.36+%28KHTML%2C+like+Gecko%29+Chrome%2F74.0.3729.169+Safari%2F537.36	Gecko	Win32	en-US	1366	768	24	2543	1118	25904	4920	99489	4744	254927	listener	D24.11	D24	d.3s1c.ss.sc.s	13	1	a	blue.fish	purple.fish	blue.fish	o2	s	1	o1	fish	blue	3	2	s	fish
5/28	10:35	iJDYuMyl	1	2	B	richard	boot	18-25	Other	female	good	93	TAMIL	GOOD+WORK	NICE	Mozilla%2F5.0+%28Windows+NT+6.1%3B+Win64%3B+x64%29+AppleWebKit%2F537.36+%28KHTML%2C+like+Gecko%29+Chrome%2F74.0.3729.169+Safari%2F537.36	Gecko	Win32	en-US	1366	768	24	2528	1267	20536	2704	5613	5803	43645	salience	D24.7	D24	d.3s1c.ss.sc.s	2	1	a	green.boot	blue.boot	green.boot	o2	s	1	o3	boot	green	3	2	c	blue
5/28	10:36	U6tJTFES	1	3	B	robert	fish	18-25	English	male	beginner	76	tamil	nice	nice	Mozilla%2F5.0+%28Windows+NT+6.1%3B+Win64%3B+x64%29+AppleWebKit%2F537.36+%28KHTML%2C+like+Gecko%29+Chrome%2F74.0.3729.169+Safari%2F537.36	Gecko	Win32	en-US	1280	800	24	3505	2038	44593	4675	8368	8030	84945	listener	D20.32	D20	d.1s3c.ss.sc.c	9	3	a	orange.mitt	orange.fish	orange.mitt	o2	s	1	o3	fish	orange	1	3	s	fish
5/28	10:36	SmzFE7vE	2	1	B	robert	fish	18-25	Other	female	good	97	tamil	good+work	nice	Mozilla%2F5.0+%28Windows+NT+6.1%3B+Win64%3B+x64%29+AppleWebKit%2F537.36+%28KHTML%2C+like+Gecko%29+Chrome%2F69.0.3497.100+Safari%2F537.36	Gecko	Win32	en-US	1366	768	24	2593	1455	56855	4560	8760	872	48267	salience	D28.38	D28	d.2s2c.b.ds.dc.c	13	2	b	green.fish	purple.fish	purple.boot	o2	s	1	o3	fish	purple	2	2	s	fish
5/28	10:45	DUAbtC1H	1	2	B	robert	boot	18-25	Other	male	beginner	96	english	nice	nice	Mozilla%2F5.0+%28Windows+NT+6.1%3B+Win64%3B+x64%29+AppleWebKit%2F537.36+%28KHTML%2C+like+Gecko%29+Chrome%2F74.0.3729.169+Safari%2F537.36	Gecko	Win32	en-US	1366	768	24	2693	2407	12095	8184	5056	2720	75278	listener	D28.27	D28	d.2s2c.b.ds.dc.c	9	3	b	purple.fish	orange.fish	orange.boot	o2	c	2	o3	boot	orange	1	2	c	orange
5/28	10:46	DPpXzJne	1	1	B	robert	table|mitt	18-25	Other	male	good	75	TAMIL	GOOD+WORK	NICE	Mozilla%2F5.0+%28Windows+NT+6.1%3B+Win64%3B+x64%29+AppleWebKit%2F537.36+%28KHTML%2C+like+Gecko%29+Chrome%2F74.0.3729.169+Safari%2F537.36	Gecko	Win32	en-US	1366	768	24	6626	3526	232433	4360	4223	2281	39698	salience	D16.17	D16	d.2s1c.ds.sc.s	4	3	a	green.mitt	blue.mitt	green.table	o2	c	1	o1	blue	mitt	1	2	s	mitt
5/28	10:46	3TGSlh2g	2	2	B	robert	fish	26-35	Other	male	beginner	87	TAMIL	NICE	VERY+EASY	Mozilla%2F5.0+%28Windows+NT+10.0%3B+Win64%3B+x64%29+AppleWebKit%2F537.36+%28KHTML%2C+like+Gecko%29+Chrome%2F74.0.3729.169+Safari%2F537.36	Gecko	Win32	en-US	1366	768	24	91670	558223	111591	26072	150135	4176	535951	salience	D27.45	D27	d.2s2c.b.ds.dc.s	1	4	b	green.fish	blue.fish	blue.table	o2	c	2	o1	fish	blue	2	2	s	fish
5/28	10:51	oEzMM6gw	2	3	B	robert	mitt	18-25	Other	male	good	100	tamil	disarm+an+imaginary+bomb+with+a+remote+partner	good+survey	Mozilla%2F5.0+%28Windows+NT+6.1%3B+Win64%3B+x64%29+AppleWebKit%2F537.36+%28KHTML%2C+like+Gecko%29+Chrome%2F69.0.3497.100+Safari%2F537.36	Gecko	Win32	en-US	1366	768	24	26029	5317	70255	7649	11184	4959	142625	salience	D20.36	D20	d.1s3c.ss.sc.c	16	2	a	purple.boot	purple.mitt	purple.boot	o2	s	1	o1	mitt	purple	1	3	s	mitt
5/28	10:55	hl9A2vgG	1	2	A	robert	fish	18-25	Other	male	good	92	tamil	good+work	nice	Mozilla%2F5.0+%28Windows+NT+6.1%3B+Win64%3B+x64%29+AppleWebKit%2F537.36+%28KHTML%2C+like+Gecko%29+Chrome%2F69.0.3497.100+Safari%2F537.36	Gecko	Win32	en-US	1440	900	24	1533	2320	48042	1601	2752	816	30397	listener	D27.24	D27	d.2s2c.b.ds.dc.s	14	8	a	purple.mitt	purple.boot	green.boot	o2	c	2	o1	mitt	purple	1	2	c	purple
5/28	10:58	AiolGNUb	3	2	B	robert	table	36-45	English	female	fluent	100		Memory+and+paying+attention%2C+making+a+decision+under+pressure	Fun%21+	Mozilla%2F5.0+%28Windows+NT+10.0%3B+Win64%3B+x64%29+AppleWebKit%2F537.36+%28KHTML%2C+like+Gecko%29+Chrome%2F64.0.3282.140+Safari%2F537.36+Edge%2F18.17763	Gecko	Win32	en-US	1280	720	24	9530	22175	23766	11547	14901	4956	2272995	listener	D24.30	D24	d.3s1c.ss.sc.s	3	1	a	green.table	blue.table	green.table	o2	s	1	o1	table	green	3	2	s	table
5/28	10:59	zZ4n9ODx	2	3	B	william	boot	18-25	English	male	good	83	tamil	no+thoughts	no+comments	Mozilla%2F5.0+%28Windows+NT+6.1%3B+Win64%3B+x64%29+AppleWebKit%2F537.36+%28KHTML%2C+like+Gecko%29+Chrome%2F74.0.3729.169+Safari%2F537.36	Gecko	Win32	en-GB	1280	1024	24	4225	1064	647361	90741	8831	2817	65718	salience	D27.49	D27	d.2s2c.b.ds.dc.s	10	9	b	purple.boot	orange.boot	orange.mitt	o2	c	1	o1	orange	boot	2	2	s	boot
5/28	11:4	YyTPnVv7	2	1	B	robert	mitt	26-35	English	female	fluent	100	no	Disarm+an+imaginary+bomb+with+a+remote+partner+of+knowledge+experiment.	good	Mozilla%2F5.0+%28Windows+NT+6.1%29+AppleWebKit%2F537.36+%28KHTML%2C+like+Gecko%29+Chrome%2F74.0.3729.169+Safari%2F537.36	Gecko	Win32	en-US	1366	768	24	12690	1821	10464	72999	14440	2953	57576	listener	D31.4	D31	d.3s2c.ss.dc.s	12	1	a	orange.mitt	orange.mitt	blue.mitt	o2	s	1	o3	mitt	blue	3	1	c	orange
5/28	11:5	42ezBZ4y	3	2	B	robert	table	36-45	English	male	fluent	95	no	Bomb+squad	Nice	Mozilla%2F5.0+%28Windows+NT+10.0%3B+WOW64%29+AppleWebKit%2F537.36+%28KHTML%2C+like+Gecko%29+Chrome%2F74.0.3729.169+Safari%2F537.36	Gecko	Win32	en-US	1366	768	24	33071	6356	19352	9871	12936	1206	77682	salience	D24.30	D24	d.3s1c.ss.sc.s	3	1	a	green.table	blue.table	green.table	o2	s	1	o1	table	green	3	2	s	table
5/28	11:6	t05eGSUW	2	2	A	robert	boot	26-35	English	female	fluent	100		Disarm+an+imaginary+bomb+with+a+remote+partner	nice	Mozilla%2F5.0+%28Windows+NT+6.1%29+AppleWebKit%2F537.36+%28KHTML%2C+like+Gecko%29+Chrome%2F74.0.3729.169+Safari%2F537.36	Gecko	Win32	en-US	1366	768	24	201526	7549	44216	4447	13333	4384	138553	salience	D16.10	D16	d.2s1c.ds.sc.s	2	5	a	orange.boot	blue.boot	orange.table	o2	s	1	o1	boot	orange	2	2	c	blue
5/28	11:13	daH9Qeg2	1	3	B	robert	table|mitt	18-25	Other	male	good	70	TAMIL	GOOD+WORK	NICE	Mozilla%2F5.0+%28Windows+NT+6.1%3B+Win64%3B+x64%29+AppleWebKit%2F537.36+%28KHTML%2C+like+Gecko%29+Chrome%2F74.0.3729.169+Safari%2F537.36	Gecko	Win32	en-GB	1366	768	24	3082	1110	18199	5384	2705	2407	37160	salience	D20.18	D20	d.1s3c.ss.sc.c	4	3	a	blue.table	blue.mitt	blue.table	o2	s	1	o3	mitt	blue	1	3	s	mitt
5/28	11:14	8LBI8FEJ	2	2	B	robert	fish|table	18-25	Other	female	beginner	84	english	nice	nice	Mozilla%2F5.0+%28Windows+NT+6.1%3B+Win64%3B+x64%29+AppleWebKit%2F537.36+%28KHTML%2C+like+Gecko%29+Chrome%2F69.0.3497.100+Safari%2F537.36	Gecko	Win32	en-US	1366	768	24	1720	7566	38143	3608	6810	2279	48399	listener	D16.12	D16	d.2s1c.ds.sc.s	3	7	a	purple.table	blue.table	purple.fish	o2	s	2	o3	purple	table	2	2	s	table
5/28	11:15	S2ZAv5Su	2	2	C	richard	table|boot	18-25	Other	female	good	74	tamil	good	NICE	Mozilla%2F5.0+%28Windows+NT+6.1%3B+Win64%3B+x64%29+AppleWebKit%2F537.36+%28KHTML%2C+like+Gecko%29+Chrome%2F74.0.3729.169+Safari%2F537.36	Gecko	Win32	en-US	1280	1024	24	3474	3223	18757	9871	46772	5592	186403	salience	D28.7	D28	d.2s2c.b.ds.dc.c	11	4	a	orange.boot	orange.table	blue.table	o2	s	1	o1	table	orange	2	2	s	table
5/28	11:22	L5Hw2ba1	2	2	B	robert	fish	18-25	Other	male	good	96	tamil	good+work	nice	Mozilla%2F5.0+%28Windows+NT+6.1%3B+Win64%3B+x64%29+AppleWebKit%2F537.36+%28KHTML%2C+like+Gecko%29+Chrome%2F74.0.3729.169+Safari%2F537.36	Gecko	Win32	en-GB	1280	800	24	2459	1222	8807	904	2863	1849	44619	listener	D12.33	D12	d.1s2c.ss.dc.c	9	8	b	green.mitt	orange.fish	orange.mitt	o2	c	2	o3	mitt	orange	2	2	s	fish
5/28	11:23	tXWZEksY	3	2	B	robert	fish	18-25	Other	male	good	94	TAMIL	GOOD+WORK	NICE	Mozilla%2F5.0+%28Windows+NT+6.1%3B+Win64%3B+x64%29+AppleWebKit%2F537.36+%28KHTML%2C+like+Gecko%29+Chrome%2F69.0.3497.100+Safari%2F537.36	Gecko	Win32	en-US	1366	768	24	2210	823	10145	1056	2818	1224	29118	listener	D20.3	D20	d.1s3c.ss.sc.c	3	2	a	blue.boot	blue.table	blue.boot	o2	c	1	o1	blue	boot	3	2	c	blue
5/28	11:24	UgnDnRCI	2	1	B	robert	mitt	18-25	Other	male	good	73	tamil	good+work	NICE	Mozilla%2F5.0+%28Windows+NT+6.1%3B+Win64%3B+x64%29+AppleWebKit%2F537.36+%28KHTML%2C+like+Gecko%29+Chrome%2F74.0.3729.169+Safari%2F537.36	Gecko	Win32	en-GB	1280	800	24	6963	1486	7152	879	2488	896	60193	listener	D24.4	D24	d.3s1c.ss.sc.s	12	2	a	green.mitt	orange.mitt	green.mitt	o2	c	2	o1	mitt	orange	3	1	s	mitt
5/28	11:24	WJe6ffx8	3	2	B	robert	boot	18-25	Other	male	good	99	tamil	disarm+an+imaginary+bomb+with+a+remote+partner	good+task	Mozilla%2F5.0+%28Windows+NT+6.1%3B+Win64%3B+x64%29+AppleWebKit%2F537.36+%28KHTML%2C+like+Gecko%29+Chrome%2F74.0.3729.169+Safari%2F537.36	Gecko	Win32	en-US	1366	768	24	4005	2095	20495	4480	15871	3312	166145	listener	D31.24	D31	d.3s2c.ss.dc.s	6	2	a	green.boot	green.boot	orange.boot	o2	c	2	o3	boot	green	3	2	c	green
5/28	11:28	mD6wGdm6	3	1	B	robert	table|boot	18-25	Other	female	good	77	TAMIL	GOOD	NICE	Mozilla%2F5.0+%28Windows+NT+6.1%3B+Win64%3B+x64%29+AppleWebKit%2F537.36+%28KHTML%2C+like+Gecko%29+Chrome%2F74.0.3729.169+Safari%2F537.36	Gecko	Win32	en-US	1366	768	24	11401	3637	25874	17727	12592	5152	45432	salience	D20.27	D20	d.1s3c.ss.sc.c	14	2	a	purple.table	purple.boot	purple.table	o2	s	2	o1	purple	boot	3	1	s	boot
5/28	11:30	Nen1x250	1	2	A	robert	table	26-35	English	male	beginner	59	YES	GOOD	VERY+GOOD	Mozilla%2F5.0+%28Windows+NT+6.1%3B+Win64%3B+x64%29+AppleWebKit%2F537.36+%28KHTML%2C+like+Gecko%29+Chrome%2F69.0.3497.100+Safari%2F537.36	Gecko	Win32	en-US	1366	768	24	2875	2566	6967	3712	4809	1375	49455	listener	D20.36	D20	d.1s3c.ss.sc.c	16	2	a	purple.boot	purple.mitt	purple.boot	o2	s	1	o1	mitt	purple	1	3	s	mitt
5/28	11:30	K30JcNB1	1	3	B	robert	table|mitt	26-35	Other	male	fluent	100	Malayalam	Defuse+an+imaginary+bomb	Thank+You	Mozilla%2F5.0+%28Windows+NT+10.0%3B+Win64%3B+x64%29+AppleWebKit%2F537.36+%28KHTML%2C+like+Gecko%29+Chrome%2F74.0.3729.157+Safari%2F537.36	Gecko	Win32	en-US	1366	768	24	20306	22871	132257	13080	23705	15695	141217	salience	D20.40	D20	d.1s3c.ss.sc.c	4	3	a	blue.table	blue.mitt	blue.table	o2	s	1	o3	mitt	blue	1	3	c	blue
5/28	11:30	kUJmDEYT	1	3	B	robert	boot	26-35	English	female	fluent	100		Identification	Interesting+and+fun	Mozilla%2F5.0+%28Windows+NT+6.3%3B+Win64%3B+x64%29+AppleWebKit%2F537.36+%28KHTML%2C+like+Gecko%29+Chrome%2F74.0.3729.169+Safari%2F537.36	Gecko	Win32	en-US	1366	768	24	23712	15036	30767	16046	13340	3251	67146	listener	D31.20	D31	d.3s2c.ss.dc.s	10	3	a	orange.boot	orange.boot	purple.boot	o2	s	2	o3	purple	boot	1	3	c	orange
5/28	11:32	me3JKPGK	1	3	A	richard	fish|boot	18-25	Other	male	fluent	100	Tamil	Making+decision+when+in+critical+conditions.	Nice+survey	Mozilla%2F5.0+%28Windows+NT+6.1%29+AppleWebKit%2F537.36+%28KHTML%2C+like+Gecko%29+Chrome%2F74.0.3729.169+Safari%2F537.36	Gecko	Win32	en-US	1366	768	24	11482	12850	23863	8505	20993	2454	111956	salience	D30.46	D30	d.2s3c.ds.sc.c	6	1	b	green.fish	green.boot	green.boot	o2	c	2	o1	fish	green	1	3	c	green
5/28	11:33	2rb4P6r2	1	2	B	robert	fish|boot	18-25	Other	female	good	77	tamil	good	GOOD	Mozilla%2F5.0+%28Windows+NT+6.1%3B+Win64%3B+x64%29+AppleWebKit%2F537.36+%28KHTML%2C+like+Gecko%29+Chrome%2F74.0.3729.169+Safari%2F537.36	Gecko	Win32	en-US	1366	768	24	4408	40004	17081	2112	21744	1400	51929	listener	D16.48	D16	d.2s1c.ds.sc.s	9	6	b	green.mitt	orange.fish	green.fish	o2	c	1	o3	orange	fish	1	2	s	fish
5/28	11:33	PsdbAAz3	2	2	B	robert	mitt|boot	26-35	English	female	fluent	99		+Disarm+an+imaginary+bomb+with+a+remote+partner	nice	Mozilla%2F5.0+%28Windows+NT+6.1%3B+Win64%3B+x64%29+AppleWebKit%2F537.36+%28KHTML%2C+like+Gecko%29+Chrome%2F74.0.3729.169+Safari%2F537.36	Gecko	Win32	en-US	1366	768	24	17214	50552	79534	2680	18129	8863	124488	salience	D12.31	D12	d.1s2c.ss.dc.c	2	8	b	orange.mitt	blue.boot	blue.mitt	o2	c	1	o3	blue	mitt	2	2	s	boot
5/28	11:33	w4uKesIX	2	3	B	robert	fish	26-35	English	male	good	88		very+complicated	good	Mozilla%2F5.0+%28Windows+NT+6.1%29+AppleWebKit%2F537.36+%28KHTML%2C+like+Gecko%29+Chrome%2F73.0.3683.103+Safari%2F537.36	Gecko	Win32	en-US	1366	768	24	27358	8145	11842	5793	3992	1873	79440	salience	D28.45	D28	d.2s2c.b.ds.dc.c	9	7	b	blue.fish	orange.fish	orange.mitt	o2	s	2	o1	blue	fish	1	2	s	fish
5/28	11:33	rLgDZ3mD	1	1	B	robert	table|boot	26-35	English	female	fluent	92		Boom+blast	NO	Mozilla%2F5.0+%28Windows+NT+6.3%3B+Win64%3B+x64%29+AppleWebKit%2F537.36+%28KHTML%2C+like+Gecko%29+Chrome%2F74.0.3729.169+Safari%2F537.36	Gecko	Win32	en-US	1280	800	24	7048	4822	37140	9349	94329	6753	114015	salience	D16.16	D16	d.2s1c.ds.sc.s	10	8	a	purple.boot	orange.boot	purple.table	o2	c	2	o3	table	orange	1	1	c	orange
5/28	11:37	6JWpXS4J	1	1	B	richard	mitt|boot	26-35	English	male	fluent	100		If+you+can+diffuse+a+bomb.	None	Mozilla%2F5.0+%28Macintosh%3B+Intel+Mac+OS+X+10.14%3B+rv%3A67.0%29+Gecko%2F20100101+Firefox%2F67.0	Gecko	MacIntel	en-US	2560	1440	24	7389	8685	13421	3387	16358	1902	49726	salience	D16.27	D16	d.2s1c.ds.sc.s	4	2	b	green.boot	blue.mitt	green.mitt	o2	c	2	o1	boot	blue	1	1	s	mitt
5/28	11:37	Y1J88jfP	2	3	B	robert	fish|boot	26-35	English	female	fluent	100		Disarm+an+imaginary+bomb+with+a+remote+partner.+Please+note+that+every+worker+may+process+	very+nice	Mozilla%2F5.0+%28Windows+NT+6.1%29+AppleWebKit%2F537.36+%28KHTML%2C+like+Gecko%29+Chrome%2F74.0.3729.169+Safari%2F537.36	Gecko	Win32	en-US	1366	768	24	16257	11829	21911	11512	35240	176823	296726	salience	D30.4	D30	d.2s3c.ds.sc.c	9	3	a	orange.fish	orange.fish	orange.mitt	o2	s	1	o3	fish	orange	2	3	c	orange
5/28	11:50	ZtZzqsEf	3	2	A	robert	table|mitt	18-25	English	male	fluent	100		disarming+a+bomb		Mozilla%2F5.0+%28Macintosh%3B+Intel+Mac+OS+X+10_14_5%29+AppleWebKit%2F537.36+%28KHTML%2C+like+Gecko%29+Chrome%2F74.0.3729.169+Safari%2F537.36	Gecko	MacIntel	en-US	1440	900	24	6110	40205	29586	5419	9404	1152	38345	listener	D30.38	D30	d.2s3c.ds.sc.c	12	3	b	orange.table	orange.mitt	orange.mitt	o2	c	1	o3	orange	mitt	3	2	c	orange
5/28	12:3	8kYg1aGD	2	1	B	william	boot	18-25	English	male	good	100	tamil	no	very+nice	Mozilla%2F5.0+%28Windows+NT+6.1%3B+Win64%3B+x64%29+AppleWebKit%2F537.36+%28KHTML%2C+like+Gecko%29+Chrome%2F74.0.3729.169+Safari%2F537.36	Gecko	Win32	en-US	1366	768	24	2570	1078	33647	2056	3032	2088	37873	salience	D16.25	D16	d.2s1c.ds.sc.s	12	2	a	blue.mitt	orange.mitt	blue.boot	o2	s	1	o3	mitt	blue	2	2	s	mitt
5/28	12:26	pU5hWxcB	2	1	A	richard	mitt|boot	18-25	English	female	intermediate	100		Not+sure	No	Mozilla%2F5.0+%28Macintosh%3B+Intel+Mac+OS+X+10_14_2%29+AppleWebKit%2F537.36+%28KHTML%2C+like+Gecko%29+Chrome%2F74.0.3729.169+Safari%2F537.36	Gecko	MacIntel	en-US	1440	900	24	1378	1113	10175	2003	6421	1106	45371	salience	D20.31	D20	d.1s3c.ss.sc.c	4	2	a	blue.boot	blue.mitt	blue.boot	o2	s	2	o1	blue	mitt	3	1	c	blue
5/28	12:26	4AX0bDaP	2	3	B	robert	table	36-45	English	male	fluent	100		I+have+no+idea		Mozilla%2F5.0+%28Windows+NT+10.0%3B+Win64%3B+x64%29+AppleWebKit%2F537.36+%28KHTML%2C+like+Gecko%29+Chrome%2F72.0.3626.96+Safari%2F537.36	Gecko	Win32	en-US	1920	1200	24	7116	7201	12780	7431	9446	1806	31856	listener	D24.9	D24	d.3s1c.ss.sc.s	3	2	a	orange.table	blue.table	orange.table	o2	s	2	o1	orange	table	2	3	s	table
5/28	12:27	0tfejJJD	1	2	B	richard	fish|mitt|boot	26-35	English	female	fluent	93		I+am+not+sure%21		Mozilla%2F5.0+%28Windows+NT+10.0%3B+Win64%3B+x64%29+AppleWebKit%2F537.36+%28KHTML%2C+like+Gecko%29+Chrome%2F74.0.3729.169+Safari%2F537.36	Gecko	Win32	en-US	1920	1080	24	3805	6355	6951	1553	11245	1753	26188	salience	D12.9	D12	d.1s2c.ss.dc.c	14	8	a	purple.mitt	purple.boot	green.mitt	o2	s	1	o1	boot	purple	1	2	c	purple
5/28	12:27	4FqBzl12	2	3	B	robert	table|mitt	26-35	English	male	fluent	100		Not+sure.	Thanks%21	Mozilla%2F5.0+%28Windows+NT+10.0%3B+Win64%3B+x64%3B+rv%3A65.0%29+Gecko%2F20100101+Firefox%2F65.0	Gecko	Win32	en-US	1920	1080	24	11116	5832	15103	6392	5188	1325	29630	salience	D30.35	D30	d.2s3c.ds.sc.c	7	3	b	green.mitt	green.table	green.table	o2	s	1	o1	table	green	2	3	c	green
5/28	12:27	h3YBBCS6	2	3	B	robert	boot	46-55	Other	male	good	87	French	Decision+making	No	Mozilla%2F5.0+%28Windows+NT+10.0%3B+Win64%3B+x64%29+AppleWebKit%2F537.36+%28KHTML%2C+like+Gecko%29+Chrome%2F74.0.3729.169+Safari%2F537.36	Gecko	Win32	fr-FR	1920	1080	24	2775	4572	16653	5548	9218	1295	72574	listener	D31.40	D31	d.3s2c.ss.dc.s	6	1	b	blue.boot	green.boot	green.boot	o2	c	1	o3	green	boot	2	3	c	green
5/28	12:27	AP6VsBlQ	2	2	A	robert	table|mitt	26-35	English	female	fluent	87				Mozilla%2F5.0+%28Windows+NT+10.0%3B+Win64%3B+x64%3B+rv%3A67.0%29+Gecko%2F20100101+Firefox%2F67.0	Gecko	Win32	en-US	1366	768	24	4458	6788	10840	4672	25414	2916	25322	salience	D28.28	D28	d.2s2c.b.ds.dc.c	12	9	b	purple.mitt	orange.mitt	orange.table	o2	c	1	o1	orange	mitt	2	2	c	orange
5/28	12:27	NKTRvSvR	2	3	A	robert	mitt	26-35	Spanish	male	good	65	Spanish	How+to+improve+communication	This+was+a+hard+hit	Mozilla%2F5.0+%28Windows+NT+10.0%3B+Win64%3B+x64%29+AppleWebKit%2F537.36+%28KHTML%2C+like+Gecko%29+Chrome%2F74.0.3729.169+Safari%2F537.36	Gecko	Win32	en-US	1366	768	24	9495	8019	13462	6657	5458	1324	53199	listener	D30.42	D30	d.2s3c.ds.sc.c	8	3	b	green.table	green.mitt	green.mitt	o2	s	1	o3	mitt	green	2	3	s	mitt
5/28	12:27	YgKE4f1p	2	2	B	robert	boot	26-35	English	male	good	74		GOOD	NOTHING	Mozilla%2F5.0+%28Windows+NT+6.1%29+AppleWebKit%2F537.36+%28KHTML%2C+like+Gecko%29+Chrome%2F74.0.3729.169+Safari%2F537.36	Gecko	Win32	en-US	1024	768	24	8033	5152	12912	7407	11360	2735	49209	salience	D27.28	D27	d.2s2c.b.ds.dc.s	6	5	b	orange.boot	green.boot	green.table	o2	s	2	o3	green	boot	2	2	s	boot
5/28	12:27	kjyVKqIJ	3	1	C	robert	boot	26-35	English	female	fluent	100		Disarm+an+imaginary+bomb+with+a+remote+partner.+Please+note+that+every+worker+may+process+only+one+of+our+HITs	NICE	Mozilla%2F5.0+%28Windows+NT+6.1%29+AppleWebKit%2F537.36+%28KHTML%2C+like+Gecko%29+Chrome%2F74.0.3729.169+Safari%2F537.36	Gecko	Win32	en-US	1280	800	24	8485	5844	13592	5047	7633	8702	66481	salience	D31.19	D31	d.3s2c.ss.dc.s	15	2	a	purple.table	purple.table	green.table	o2	s	1	o3	table	green	3	1	s	table
5/28	12:28	NTABJ8nY	1	2	C	robert	fish|mitt	26-35	English	male	fluent	100		It+was+fun%21		Mozilla%2F5.0+%28Macintosh%3B+Intel+Mac+OS+X+10_14_4%29+AppleWebKit%2F537.36+%28KHTML%2C+like+Gecko%29+Chrome%2F74.0.3729.131+Safari%2F537.36	Gecko	MacIntel	en-US	1440	900	24	6650	8640	11423	5034	19401	2143	43643	salience	D28.22	D28	d.2s2c.b.ds.dc.c	5	7	a	green.mitt	green.fish	blue.fish	o2	c	2	o1	mitt	green	1	2	c	green
5/28	12:28	2UZjzhqI	1	3	B	robert	table	36-45	English	female	fluent	94		not+sure		Mozilla%2F5.0+%28Windows+NT+10.0%3B+Win64%3B+x64%29+AppleWebKit%2F537.36+%28KHTML%2C+like+Gecko%29+Chrome%2F74.0.3729.169+Safari%2F537.36	Gecko	Win32	en-US	1536	864	24	5051	3768	14159	5297	6389	1397	37150	salience	D24.28	D24	d.3s1c.ss.sc.s	11	2	a	green.table	orange.table	green.table	o2	c	1	o3	orange	table	1	3	c	orange
5/28	12:28	FWvTGQcm	3	2	A	richard	fish	46-55	English	female	fluent	81		very+interesting	NO	Mozilla%2F5.0+%28Windows+NT+10.0%3B+Win64%3B+x64%29+AppleWebKit%2F537.36+%28KHTML%2C+like+Gecko%29+Chrome%2F74.0.3729.169+Safari%2F537.36	Gecko	Win32	en-US	1366	768	24	3231	2980	28378	3372	21328	6724	63080	listener	D31.38	D31	d.3s2c.ss.dc.s	5	2	b	orange.fish	green.fish	green.fish	o2	s	1	o3	fish	green	3	2	c	green
5/28	12:28	oVHErJKV	3	2	B	robert	table	26-35	Other	female	good	40	tamil			Mozilla%2F5.0+%28Windows+NT+6.1%3B+Win64%3B+x64%29+AppleWebKit%2F537.36+%28KHTML%2C+like+Gecko%29+Chrome%2F74.0.3729.169+Safari%2F537.36	Gecko	Win32	en-GB	1366	768	24	8019	1884	26594	10355	13666	3169	79505	salience	D24.42	D24	d.3s1c.ss.sc.s	15	1	a	blue.table	purple.table	blue.table	o2	s	1	o3	table	blue	3	2	c	purple
5/28	12:28	Bs80XvCp	3	2	B	robert	fish	26-35	English	female	fluent	100		Disarm+imaginary+bomb+with+a+remote+controller.	Interesting.	Mozilla%2F5.0+%28Windows+NT+6.1%29+AppleWebKit%2F537.36+%28KHTML%2C+like+Gecko%29+Chrome%2F74.0.3729.169+Safari%2F537.36	Gecko	Win32	en-US	1366	768	24	14369	2184	11446	9456	17192	2040	47840	salience	D30.37	D30	d.2s3c.ds.sc.c	13	3	b	purple.mitt	purple.fish	purple.fish	o2	s	2	o1	purple	fish	3	2	s	fish
5/28	12:28	ovkkC5Tx	1	2	C	richard	boot	26-35	English	male	fluent	80		Not+entirely+sure	no	Mozilla%2F5.0+%28Windows+NT+10.0%3B+Win64%3B+x64%3B+rv%3A67.0%29+Gecko%2F20100101+Firefox%2F67.0	Gecko	Win32	en-US	1920	1080	24	6264	17345	12666	3416	5990	1750	56048	salience	D31.20	D31	d.3s2c.ss.dc.s	10	3	a	orange.boot	orange.boot	purple.boot	o2	s	2	o3	purple	boot	1	3	c	orange
5/28	12:28	O5mJ6Aow	2	2	C	richard	boot	18-25	English	female	fluent	100		teamwork		Mozilla%2F5.0+%28Macintosh%3B+Intel+Mac+OS+X+10.11%3B+rv%3A67.0%29+Gecko%2F20100101+Firefox%2F67.0	Gecko	MacIntel	en-US	1920	1200	24	3685	3522	29764	6399	11549	4159	61791	listener	D12.36	D12	d.1s2c.ss.dc.c	9	1	b	blue.boot	orange.fish	orange.boot	o2	c	2	o3	boot	orange	2	2	c	orange
5/28	12:28	u1BN6eLw	1	1	B	robert	fish|boot	26-35	English	female	fluent	96	No	Disarm+an+imaginary+bomb+with+a+remote+partner.	Very+good.	Mozilla%2F5.0+%28Windows+NT+6.1%29+AppleWebKit%2F537.36+%28KHTML%2C+like+Gecko%29+Chrome%2F73.0.3683.86+Safari%2F537.36	Gecko	Win32	en-US	1366	768	24	6772	2622	13111	27312	7784	19688	85392	listener	D16.32	D16	d.2s1c.ds.sc.s	5	7	b	purple.boot	green.fish	purple.fish	o2	c	1	o3	green	fish	1	2	s	fish
5/28	12:28	okLScpz1	2	2	C	robert	mitt|boot	36-45	English	female	fluent	33		Luck	None	Mozilla%2F5.0+%28iPad%3B+CPU+OS+9_3_5+like+Mac+OS+X%29+AppleWebKit%2F601.1.46+%28KHTML%2C+like+Gecko%29+Version%2F9.0+Mobile%2F13G36+Safari%2F601.1	Gecko	iPad	en-us	768	1024	32	7692	11816	20111	7012	15731	2177	96672	salience	D27.35	D27	d.2s2c.b.ds.dc.s	4	4	b	green.mitt	blue.mitt	blue.boot	o2	s	2	o3	blue	mitt	2	2	s	mitt
5/28	12:28	EQxiHHkL	2	2	C	robert	table|boot	26-35	English	female	fluent	99		attention+		Mozilla%2F5.0+%28Windows+NT+6.1%3B+Win64%3B+x64%29+AppleWebKit%2F537.36+%28KHTML%2C+like+Gecko%29+Chrome%2F74.0.3729.169+Safari%2F537.36	Gecko	Win32	en-US	1366	768	24	9035	8823	22096	6857	20001	2160	50862	listener	D27.46	D27	d.2s2c.b.ds.dc.s	10	5	b	green.boot	orange.boot	orange.table	o2	c	1	o1	orange	boot	2	2	c	orange
5/28	12:28	9F13xlcy	3	2	C	robert	table	26-35	English	male	fluent	100	NO	Disarm+an+imaginary+bomb+with+a+remote+partner	nice	Mozilla%2F5.0+%28Windows+NT+6.1%29+AppleWebKit%2F537.36+%28KHTML%2C+like+Gecko%29+Chrome%2F74.0.3729.169+Safari%2F537.36	Gecko	Win32	en-US	1366	768	24	12724	1654	12666	2045	6368	3969	82540	salience	D31.31	D31	d.3s2c.ss.dc.s	7	1	b	blue.table	green.table	green.table	o2	c	2	o3	table	green	3	2	s	table
5/28	12:28	cyRuR7eT	3	2	A	richard	table|boot	26-35	Spanish	male	good	80		Maybe+an+experiment+about+something+but+I+dont+really+know.	It+was+funny	Mozilla%2F5.0+%28Windows+NT+10.0%3B+Win64%3B+x64%29+AppleWebKit%2F537.36+%28KHTML%2C+like+Gecko%29+Chrome%2F74.0.3729.169+Safari%2F537.36	Gecko	Win32	es-ES	1920	1080	24	12590	19083	21152	15674	14948	2173	90941	salience	D20.1	D20	d.1s3c.ss.sc.c	10	2	a	orange.table	orange.boot	orange.table	o2	c	1	o3	orange	table	3	2	c	orange
5/28	12:28	3UQFkccE	2	2	A	robert	fish|mitt	26-35	Other	female	fluent	52	polish			Mozilla%2F5.0+%28Windows+NT+10.0%3B+Win64%3B+x64%29+AppleWebKit%2F537.36+%28KHTML%2C+like+Gecko%29+Chrome%2F74.0.3729.169+Safari%2F537.36	Gecko	Win32	fr-FR	1920	1080	24	3535	3234	8870	4958	10616	1520	33399	listener	D28.6	D28	d.2s2c.b.ds.dc.c	13	9	a	purple.mitt	purple.fish	orange.fish	o2	s	2	o1	purple	fish	2	2	c	purple
5/28	12:28	G7wmlls0	2	2	B	robert	fish|boot	26-35	English	male	fluent	100		Working+with+another+to+accomplish+a+goal		Mozilla%2F5.0+%28Windows+NT+10.0%3B+Win64%3B+x64%29+AppleWebKit%2F537.36+%28KHTML%2C+like+Gecko%29+Chrome%2F74.0.3729.169+Safari%2F537.36	Gecko	Win32	en-US	1536	864	24	3815	41193	7824	4866	5659	1554	78332	listener	D27.2	D27	d.2s2c.b.ds.dc.s	1	3	a	blue.boot	blue.fish	purple.fish	o2	s	1	o1	fish	blue	2	2	s	fish
5/28	12:28	sQE0XguQ	1	2	A	robert	table|boot	26-35	English	female	fluent	100		assumptions		Mozilla%2F5.0+%28Windows+NT+6.1%3B+Win64%3B+x64%3B+rv%3A66.0%29+Gecko%2F20100101+Firefox%2F66.0	Gecko	Win32	en-US	1280	800	24	3767	7439	9912	7000	7511	2104	39477	listener	D28.23	D28	d.2s2c.b.ds.dc.c	7	5	a	green.boot	green.table	orange.table	o2	c	2	o1	boot	green	1	2	c	green
5/28	12:28	I6yUAM5s	3	2	A	robert	fish|mitt	36-45	English	male	fluent	94		People+interaction	Good+survey	Mozilla%2F5.0+%28Windows+NT+6.1%29+AppleWebKit%2F537.36+%28KHTML%2C+like+Gecko%29+Chrome%2F74.0.3729.169+Safari%2F537.36	Gecko	Win32	en-US	1366	768	24	9842	1269	20379	2651	14931	7125	79232	listener	D28.22	D28	d.2s2c.b.ds.dc.c	5	7	a	green.mitt	green.fish	blue.fish	o2	c	2	o1	mitt	green	1	2	c	green
5/28	12:28	XDEzcWeq	0	2	A	robert	car	18-25	English	male	good	87	YES	YES	VERYGOOD	Mozilla%2F5.0+%28Windows+NT+6.1%3B+Win64%3B+x64%29+AppleWebKit%2F537.36+%28KHTML%2C+like+Gecko%29+Chrome%2F74.0.3729.169+Safari%2F537.36	Gecko	Win32	en-US	1366	768	24	2377	1421	91376	12776	7128	6944	41336	salience	D20.34	D20	d.1s3c.ss.sc.c	5	3	a	green.mitt	green.fish	green.mitt	o2	c	1	o1	green	mitt	3	2	c	green
5/28	12:29	2qikfhPq	3	2	B	richard	table|boot	26-35	English	male	fluent	98		perceptions		Mozilla%2F5.0+%28Macintosh%3B+Intel+Mac+OS+X+10_13_6%29+AppleWebKit%2F537.36+%28KHTML%2C+like+Gecko%29+Chrome%2F74.0.3729.169+Safari%2F537.36	Gecko	MacIntel	en-US	1280	800	24	9173	13672	14156	5809	17202	5877	32157	salience	D30.6	D30	d.2s3c.ds.sc.c	14	2	a	purple.boot	purple.boot	purple.table	o2	s	2	o1	purple	boot	3	2	c	purple
5/28	12:29	PEicj80l	2	1	A	robert	mitt	18-25	English	male	good	88	english	this+hit+very+good+and+very+closing+the+touch	good+	Mozilla%2F5.0+%28Windows+NT+6.1%3B+Win64%3B+x64%29+AppleWebKit%2F537.36+%28KHTML%2C+like+Gecko%29+Chrome%2F74.0.3729.169+Safari%2F537.36	Gecko	Win32	en-GB	1366	768	24	11619	5957	26016	8217	15159	2945	119392	listener	D24.36	D24	d.3s1c.ss.sc.s	12	3	a	purple.mitt	orange.mitt	purple.mitt	o2	c	2	o3	mitt	orange	3	1	s	mitt
5/28	12:29	PJLlOInM	2	1	B	robert	fish|mitt	18-25	Other	male	fluent	89	Hindi	Communicating+with+others		Mozilla%2F5.0+%28Macintosh%3B+Intel+Mac+OS+X+10_14_0%29+AppleWebKit%2F537.36+%28KHTML%2C+like+Gecko%29+Chrome%2F74.0.3729.169+Safari%2F537.36	Gecko	MacIntel	en-US	1280	800	24	3619	6380	9333	50152	9604	1383	39151	listener	D28.11	D28	d.2s2c.b.ds.dc.c	9	9	a	orange.mitt	orange.fish	purple.fish	o2	c	1	o1	orange	mitt	2	1	c	orange
5/28	12:29	QlVyZA9r	3	1	A	richard	fish	18-25	English	male	good	94	other	like	good	Mozilla%2F5.0+%28Windows+NT+6.1%3B+Win64%3B+x64%29+AppleWebKit%2F537.36+%28KHTML%2C+like+Gecko%29+Chrome%2F74.0.3729.169+Safari%2F537.36	Gecko	Win32	en-US	1366	768	24	3395	2157	12088	4311	10816	3577	48088	salience	D20.20	D20	d.1s3c.ss.sc.c	5	3	a	green.mitt	green.fish	green.mitt	o2	s	2	o1	green	fish	3	1	s	fish
5/28	12:29	O99uEwxC	3	2	A	robert	table|mitt	18-25	English	female	fluent	88				Mozilla%2F5.0+%28Linux%3B+Android+9%3B+moto+x4%29+AppleWebKit%2F537.36+%28KHTML%2C+like+Gecko%29+Chrome%2F74.0.3729.157+Mobile+Safari%2F537.36	Gecko	Linux+armv8l	en-US	360	640	24	6216	12269	17732	9552	12230	3809	38754	salience	D30.45	D30	d.2s3c.ds.sc.c	4	3	b	blue.table	blue.mitt	blue.mitt	o2	s	2	o3	blue	mitt	3	2	s	mitt
5/28	12:29	ko3cxiTv	4	5	B	richard	table	26-35	English	female	good	98	Hindhi%2C+tamil	imaginary+bomb+	no+	Mozilla%2F5.0+%28Windows+NT+6.1%3B+Win64%3B+x64%29+AppleWebKit%2F537.36+%28KHTML%2C+like+Gecko%29+Chrome%2F74.0.3729.169+Safari%2F537.36	Gecko	Win32	en-US	1366	768	24	14370	9020	25527	4659	11927	3712	90912	salience	D20.50	D20	d.1s3c.ss.sc.c	11	3	a	orange.mitt	orange.table	orange.mitt	o2	s	1	o3	table	orange	1	3	c	orange
5/28	12:29	MR3Ct3iq	3	1	A	richard	fish|table|boot	26-35	Other	male	fluent	86	Portuguese	To+study+reaction+under+pressure	Good+work%21+hope+you+get+the+results+you+want%21	Mozilla%2F5.0+%28Windows+NT+6.1%3B+WOW64%3B+rv%3A63.0%29+Gecko%2F20100101+Firefox%2F63.0	Gecko	Win32	en-US	1920	1080	24	2485	5912	10432	5151	10616	1296	91794	salience	D30.47	D30	d.2s3c.ds.sc.c	5	2	b	green.table	green.fish	green.fish	o2	c	1	o1	green	table	3	1	s	fish
5/28	12:29	iwUAec6U	2	2	C	robert	fish|mitt	36-45	English	male	fluent	82		What+you+will+pick+when+given+little+information		Mozilla%2F5.0+%28Windows+NT+10.0%3B+Win64%3B+x64%3B+rv%3A67.0%29+Gecko%2F20100101+Firefox%2F67.0	Gecko	Win32	en-IE	2144	1206	24	5888	8078	19636	6093	13193	1806	59646	listener	D27.5	D27	d.2s2c.b.ds.dc.s	8	3	a	green.fish	green.mitt	purple.mitt	o2	c	2	o3	mitt	green	2	2	c	green
5/28	12:29	gX9yOamt	1	2	B	robert	table|boot	26-35	English	male	fluent	100		I+don%27t+know	no	Mozilla%2F5.0+%28Windows+NT+10.0%3B+Win64%3B+x64%29+AppleWebKit%2F537.36+%28KHTML%2C+like+Gecko%29+Chrome%2F74.0.3729.169+Safari%2F537.36	Gecko	Win32	en-US	1920	1080	24	59495	12607	15560	4696	21112	1176	46495	salience	D28.50	D28	d.2s2c.b.ds.dc.c	7	4	b	blue.table	green.table	green.boot	o2	s	2	o1	blue	table	1	2	s	table
5/28	12:30	gdKwCrNy	2	1	B	robert	fish	46-55	English	male	fluent	100		it+was+fun	none	Mozilla%2F5.0+%28Windows+NT+10.0%3B+WOW64%29+AppleWebKit%2F537.36+%28KHTML%2C+like+Gecko%29+Chrome%2F74.0.3729.169+Safari%2F537.36	Gecko	Win32	en-US	1920	1080	24	9087	25373	23665	16696	17480	2528	67111	listener	D27.7	D27	d.2s2c.b.ds.dc.s	1	3	a	blue.boot	blue.fish	purple.fish	o2	s	1	o3	fish	purple	2	1	c	blue
5/28	12:30	5japAerJ	2	2	A	robert	table|boot	46-55	Other	male	fluent	100		Decision+making	still+not+sure+how+to+answer%2C+there+were+2+blue+buttons%21	Mozilla%2F5.0+%28Windows+NT+6.1%3B+Win64%3B+x64%29+AppleWebKit%2F537.36+%28KHTML%2C+like+Gecko%29+Chrome%2F74.0.3729.169+Safari%2F537.36	Gecko	Win32	en-AU	1920	1080	24	10042	16311	22685	9848	24215	2816	96203	listener	D28.1	D28	d.2s2c.b.ds.dc.c	2	6	a	blue.table	blue.boot	purple.boot	o2	c	1	o3	blue	boot	2	2	s	boot
5/28	12:30	dJY8ljJM	3	1	A	robert	fish|mitt	26-35	English	female	fluent	100				Mozilla%2F5.0+%28Windows+NT+6.1%3B+Win64%3B+x64%3B+rv%3A67.0%29+Gecko%2F20100101+Firefox%2F67.0	Gecko	Win32	en-US	1366	768	24	5335	11159	11968	11888	11681	2321	37849	salience	D30.7	D30	d.2s3c.ds.sc.c	1	3	a	blue.fish	blue.fish	blue.mitt	o2	c	1	o3	blue	mitt	3	1	c	blue
5/28	12:30	Ix892HVa	2	2	B	robert	table	26-35	English	female	fluent	87		NOTHING	GOOD	Mozilla%2F5.0+%28Windows+NT+6.1%29+AppleWebKit%2F537.36+%28KHTML%2C+like+Gecko%29+Chrome%2F74.0.3729.169+Safari%2F537.36	Gecko	Win32	en-US	1366	768	24	21468	2379	58312	3176	6040	2608	63280	listener	D27.29	D27	d.2s2c.b.ds.dc.s	3	3	b	purple.table	blue.table	blue.fish	o2	c	2	o1	table	blue	2	2	c	blue
5/28	12:30	UzCScp01	1	2	C	robert	table|boot	46-55	English	female	fluent	100		Testing+how+many+people+chose+the+odd+color+button%3F		Mozilla%2F5.0+%28Macintosh%3B+Intel+Mac+OS+X+10_14_5%29+AppleWebKit%2F537.36+%28KHTML%2C+like+Gecko%29+Chrome%2F74.0.3729.169+Safari%2F537.36	Gecko	MacIntel	en-US	1920	1200	24	4178	7774	14399	3139	8471	1374	63161	salience	D28.23	D28	d.2s2c.b.ds.dc.c	7	5	a	green.boot	green.table	orange.table	o2	c	2	o1	boot	green	1	2	c	green
5/28	12:30	rAX9ZBmg	3	2	C	robert	fish	26-35	English	male	fluent	100		To+see+how+people+could+work+with+a+partner	Nothing+to+add.	Mozilla%2F5.0+%28Linux%3B+Android+6.0.1%3B+SM-S327VL+Build%2FMMB29M%3B+wv%29+AppleWebKit%2F537.36+%28KHTML%2C+like+Gecko%29+Version%2F4.0+Chrome%2F74.0.3729.157+Mobile+Safari%2F537.36+BingWeb%2F9.9.27198102	Gecko	Linux+armv7l	en-US	360	640	24	8554	11302	16627	5567	17775	7185	77198	salience	D31.13	D31	d.3s2c.ss.dc.s	5	2	a	green.fish	green.fish	orange.fish	o2	c	2	o1	fish	green	3	2	s	fish
5/28	12:30	v2DRMYnc	2	1	C	robert	table|boot	26-35	English	female	fluent	100		Disarm+the+imaginary+remote+bomb.	interesting.	Mozilla%2F5.0+%28Windows+NT+6.1%29+AppleWebKit%2F537.36+%28KHTML%2C+like+Gecko%29+Chrome%2F74.0.3729.169+Safari%2F537.36	Gecko	Win32	en-US	1280	720	24	3867	3205	9465	5160	11689	2568	72056	salience	D12.30	D12	d.1s2c.ss.dc.c	11	5	b	green.boot	orange.table	orange.boot	o2	s	2	o3	orange	table	2	1	c	orange
5/28	12:30	FGHSfsla	1	3	B	robert	boot	26-35	English	male	fluent	89		VERY+NICE	GOOD	Mozilla%2F5.0+%28Windows+NT+6.1%29+AppleWebKit%2F537.36+%28KHTML%2C+like+Gecko%29+Chrome%2F74.0.3729.169+Safari%2F537.36	Gecko	Win32	en-US	1280	800	24	28767	5653	25907	9103	34200	4408	86105	listener	D31.45	D31	d.3s2c.ss.dc.s	14	2	b	green.boot	purple.boot	purple.boot	o2	c	1	o1	purple	boot	2	3	c	purple
5/28	12:30	sosnYoid	3	3	B	robert	mitt	26-35	English	male	good	72		good	no	Mozilla%2F5.0+%28Windows+NT+6.1%29+AppleWebKit%2F537.36+%28KHTML%2C+like+Gecko%29+Chrome%2F74.0.3729.169+Safari%2F537.36	Gecko	Win32	en-US	1366	768	24	27142	30692	71046	15950	19862	8203	92332	listener	D30.19	D30	d.2s3c.ds.sc.c	4	2	a	blue.mitt	blue.mitt	blue.boot	o2	s	2	o3	blue	mitt	3	2	c	blue
5/28	12:30	h40GPGf3	3	2	A	richard	mitt	26-35	Other	male	good	100	Gujarati	I+think+the+HIT+was+about+my+understanding+of+the+symbols.	Thanks%21	Mozilla%2F5.0+%28Windows+NT+10.0%3B+WOW64%29+AppleWebKit%2F537.36+%28KHTML%2C+like+Gecko%29+Chrome%2F73.0.3683.103+Safari%2F537.36+OPR%2F60.0.3255.109	Gecko	Win32	en-US	1366	768	24	13087	30620	58665	9336	12448	2998	94514	listener	D31.42	D31	d.3s2c.ss.dc.s	16	1	b	blue.mitt	purple.mitt	purple.mitt	o2	c	2	o1	mitt	purple	3	2	c	purple
5/28	12:30	jDOc7ryD	2	1	B	robert	car|fish|table	26-35	Other	male	fluent	90	Russian	I+don%27t+know%2C+maybe+it+was+designed+to+study+and+measure+how+two+people+will+communicate+with+each+other+given+a+limited+amount+of+tools+available+to+them.	N%2FA	Mozilla%2F5.0+%28Windows+NT+10.0%3B+Win64%3B+x64%29+AppleWebKit%2F537.36+%28KHTML%2C+like+Gecko%29+Chrome%2F74.0.3729.169+Safari%2F537.36	Gecko	Win32	ru-RU	1366	768	24	8891	15754	14977	13811	5755	22849	210906	listener	D16.29	D16	d.2s1c.ds.sc.s	1	5	b	orange.table	blue.fish	orange.fish	o2	s	2	o1	orange	fish	2	2	c	blue
5/28	12:31	59BfTyni	0	2	B	robert	table|boot	36-45	Other	male	fluent	80	Hindi	Not+sure+but+may+be+about+team+work+and+communication	Interesting+survey%21	Mozilla%2F5.0+%28Windows+NT+5.1%29+AppleWebKit%2F537.36+%28KHTML%2C+like+Gecko%29+Chrome%2F49.0.2623.112+Safari%2F537.36	Gecko	Win32	en-US	1366	768	24	22903	27619	30876	10282	13358	3985	89387	listener	D20.1	D20	d.1s3c.ss.sc.c	10	2	a	orange.table	orange.boot	orange.table	o2	c	1	o3	orange	table	3	2	c	orange
5/28	12:31	SWql40DC	2	1	C	richard	fish|mitt	36-45	English	male	fluent	62		it+was+fun		Mozilla%2F5.0+%28Windows+NT+10.0%3B+Win64%3B+x64%29+AppleWebKit%2F537.36+%28KHTML%2C+like+Gecko%29+Chrome%2F74.0.3729.169+Safari%2F537.36	Gecko	Win32	en-US	1366	768	24	7437	11773	16289	15425	16379	4140	79509	salience	D16.15	D16	d.2s1c.ds.sc.s	9	6	a	green.fish	orange.fish	green.mitt	o2	c	2	o1	fish	orange	2	1	c	orange
5/28	12:31	oeUKZ0Y1	2	1	B	robert	fish	26-35	English	male	fluent	90				Mozilla%2F5.0+%28Windows+NT+6.1%3B+Win64%3B+x64%29+AppleWebKit%2F537.36+%28KHTML%2C+like+Gecko%29+Chrome%2F73.0.3683.103+Safari%2F537.36+OPR%2F60.0.3255.109	Gecko	Win32	en-US	1366	768	24	76447	5260	20198	12081	29703	11896	58905	listener	D27.10	D27	d.2s2c.b.ds.dc.s	4	1	a	blue.fish	blue.mitt	green.mitt	o2	s	1	o3	mitt	green	2	1	c	blue
5/28	12:31	AMakbJrM	1	1	B	robert	table|boot	26-35	English	male	fluent	60				Mozilla%2F5.0+%28Windows+NT+6.3%3B+Win64%3B+x64%29+AppleWebKit%2F537.36+%28KHTML%2C+like+Gecko%29+Chrome%2F74.0.3729.169+Safari%2F537.36	Gecko	Win32	en-US	1366	768	24	15433	15805	22216	6490	14593	1767	84988	listener	D12.17	D12	d.1s2c.ss.dc.c	7	5	a	green.boot	green.table	orange.boot	o2	s	2	o3	orange	table	1	1	s	table
5/28	12:31	InJ7QZi7	1	3	C	robert	fish	18-25	Other	male	fluent	84	Hindi	I+have+no+idea.		Mozilla%2F5.0+%28Windows+NT+6.1%3B+Win64%3B+x64%29+AppleWebKit%2F537.36+%28KHTML%2C+like+Gecko%29+Chrome%2F74.0.3729.169+Safari%2F537.36	Gecko	Win32	en-US	1366	768	24	12905	17597	24591	9437	13387	1908	60822	salience	D24.18	D24	d.3s1c.ss.sc.s	1	1	a	green.fish	blue.fish	green.fish	o2	c	1	o1	blue	fish	1	3	c	blue
5/28	12:31	GJ7rAAe4	3	1	B	robert	boot	26-35	Other	male	good	65	Tamil	It+was+about+saving+the+city+from+Bomb+blast+		Mozilla%2F5.0+%28Windows+NT+6.1%3B+Win64%3B+x64%29+AppleWebKit%2F537.36+%28KHTML%2C+like+Gecko%29+Chrome%2F74.0.3729.169+Safari%2F537.36	Gecko	Win32	en-US	1366	768	24	19603	21901	36167	2839	37407	7179	110606	salience	D20.45	D20	d.1s3c.ss.sc.c	2	3	a	blue.mitt	blue.boot	blue.mitt	o2	s	2	o3	blue	boot	3	1	c	blue
5/28	12:32	nd8IakzG	3	1	A	robert	fish|mitt	26-35	English	female	fluent	100		communication%21		Mozilla%2F5.0+%28Windows+NT+6.1%3B+Win64%3B+x64%29+AppleWebKit%2F537.36+%28KHTML%2C+like+Gecko%29+Chrome%2F74.0.3729.169+Safari%2F537.36	Gecko	Win32	en-US	1366	768	24	18959	25748	59536	10687	19610	2208	160438	listener	D20.13	D20	d.1s3c.ss.sc.c	16	1	a	purple.fish	purple.mitt	purple.fish	o2	s	2	o1	purple	mitt	3	1	c	purple
5/28	12:32	F0Pb9iMh	2	3	B	robert	fish	36-45	English	male	fluent	50		I+have+no+idea.	No+comments%2C+but+thank+you.	Mozilla%2F5.0+%28Windows+NT+10.0%3B+Win64%3B+x64%29+AppleWebKit%2F537.36+%28KHTML%2C+like+Gecko%29+Chrome%2F74.0.3729.169+Safari%2F537.36	Gecko	Win32	en-US	1920	1080	24	10154	20712	16261	4372	9743	1689	54444	listener	D24.43	D24	d.3s1c.ss.sc.s	9	2	a	green.fish	orange.fish	green.fish	o2	s	2	o3	green	fish	2	3	c	orange
5/28	12:32	vCXrwujY	2	1	C	robert	table|boot	56-65	English	male	fluent	87		Comp+skills	None	Mozilla%2F5.0+%28Linux%3B+Android+7.1.1%3B+SM-T560NU%29+AppleWebKit%2F537.36+%28KHTML%2C+like+Gecko%29+Chrome%2F74.0.3729.157+Safari%2F537.36	Gecko	Linux+armv7l	en-US	976	610	24	24727	29633	44490	13296	49001	13777	216438	salience	D28.12	D28	d.2s2c.b.ds.dc.c	15	5	a	purple.boot	purple.table	green.table	o2	c	1	o1	purple	boot	2	1	s	table
5/28	12:32	J5U8KjmZ	3	2	C	robert	fish|boot	36-45	English	male	fluent	73		Detonating+a+bomb+and+teamwork		Mozilla%2F5.0+%28Windows+NT+10.0%3B+Win64%3B+x64%29+AppleWebKit%2F537.36+%28KHTML%2C+like+Gecko%29+Chrome%2F74.0.3729.169+Safari%2F537.36	Gecko	Win32	en-US	1366	768	24	13524	17501	28068	9361	27555	5639	141632	salience	D30.50	D30	d.2s3c.ds.sc.c	9	1	b	orange.boot	orange.fish	orange.fish	o2	s	2	o3	orange	fish	3	2	s	fish
5/28	12:33	FxIT67La	1	2	A	robert	fish|boot	18-25	English	male	fluent	100		disarm+an+imaginary+bomb		Mozilla%2F5.0+%28Windows+NT+6.2%3B+Win64%3B+x64%29+AppleWebKit%2F537.36+%28KHTML%2C+like+Gecko%29+Chrome%2F74.0.3729.169+Safari%2F537.36	Gecko	Win32	en-US	1366	768	24	110064	17908	27497	10549	14694	2556	106742	listener	D28.32	D28	d.2s2c.b.ds.dc.c	2	1	b	green.boot	blue.boot	blue.fish	o2	s	2	o1	green	boot	1	2	c	blue
5/28	12:34	1UZxaBCg	2	2	B	robert	fish|boot	26-35	English	female	fluent	94		Disarm+an+imaginary+bomb+with+a+remote+partner.+	nice	Mozilla%2F5.0+%28Windows+NT+6.1%29+AppleWebKit%2F537.36+%28KHTML%2C+like+Gecko%29+Chrome%2F74.0.3729.169+Safari%2F537.36	Gecko	Win32	en-US	1366	768	24	26205	2007	62080	9896	23743	30585	243334	listener	D16.36	D16	d.2s1c.ds.sc.s	14	4	b	green.fish	purple.boot	green.boot	o2	s	1	o1	boot	green	2	2	s	boot
5/28	12:34	5Y4QprzO	3	1	B	robert	car	26-35	English	male	good	61	tamil	good+job	better	Mozilla%2F5.0+%28Windows+NT+6.1%29+AppleWebKit%2F537.36+%28KHTML%2C+like+Gecko%29+Chrome%2F74.0.3729.169+Safari%2F537.36	Gecko	Win32	en-US	1366	768	24	3800	1621	12522	3567	5113	3912	75033	salience	D24.40	D24	d.3s1c.ss.sc.s	15	1	a	blue.table	purple.table	blue.table	o2	s	2	o1	blue	table	2	3	c	purple
5/28	12:34	XpZsBcfg	2	1	B	robert	mitt|boot	26-35	English	female	fluent	47		Communication	It+went+fast	Mozilla%2F5.0+%28Windows+NT+10.0%3B+Win64%3B+x64%29+AppleWebKit%2F537.36+%28KHTML%2C+like+Gecko%29+Chrome%2F74.0.3729.169+Safari%2F537.36	Gecko	Win32	en-US	1536	864	24	2689	3537	9421	3628	4519	1064	53149	listener	D28.49	D28	d.2s2c.b.ds.dc.c	14	8	b	green.boot	purple.boot	purple.mitt	o2	c	1	o3	purple	mitt	2	1	s	boot
5/28	12:35	SpdfkykO	1	1	C	robert	fish	26-35	English	male	good	70		It+is+quite+engaging+and+somehow+scary		Mozilla%2F5.0+%28Windows+NT+10.0%3B+WOW64%29+AppleWebKit%2F537.36+%28KHTML%2C+like+Gecko%29+Chrome%2F74.0.3729.169+Safari%2F537.36	Gecko	Win32	en-US	1366	768	24	25366	26940	112914	4067	41648	10138	97415	salience	D12.12	D12	d.1s2c.ss.dc.c	9	8	a	orange.mitt	orange.fish	green.mitt	o2	s	2	o3	green	fish	1	1	s	fish
5/28	12:35	gDRtVqpE	2	2	B	robert	mitt|boot	36-45	English	male	fluent	100		Information+retention+and+decision+making+	Good+survey.+Thank+you+	Mozilla%2F5.0+%28iPad%3B+CPU+OS+12_3+like+Mac+OS+X%29+AppleWebKit%2F605.1.15+%28KHTML%2C+like+Gecko%29+CriOS%2F74.0.3729.155+Mobile%2F15E148+Safari%2F605.1	Gecko	iPad	en-US	1024	1366	32	9608	20091	39036	30137	28692	3303	111938	salience	D16.50	D16	d.2s1c.ds.sc.s	4	2	b	green.boot	blue.mitt	green.mitt	o2	s	1	o3	mitt	green	2	2	c	blue
5/28	12:36	oS41zke7	1	1	C	robert	table|boot	46-55	Other	female	fluent	100	Hindi	It+was+about+testing+one%27s+guessing+abilities.	No.	Mozilla%2F5.0+%28Windows+NT+10.0%3B+Win64%3B+x64%29+AppleWebKit%2F537.36+%28KHTML%2C+like+Gecko%29+Chrome%2F74.0.3729.169+Safari%2F537.36	Gecko	Win32	en-US	1366	768	24	13447	21871	25483	7674	17828	2679	99933	salience	D16.14	D16	d.2s1c.ds.sc.s	14	8	a	orange.boot	purple.boot	orange.table	o2	c	2	o3	table	purple	1	1	c	purple
5/28	12:36	pc58AwQb	2	3	C	richard	table|mitt	18-25	English	male	fluent	84		memorization+check		Mozilla%2F5.0+%28Macintosh%3B+Intel+Mac+OS+X+10_14_0%29+AppleWebKit%2F537.36+%28KHTML%2C+like+Gecko%29+Chrome%2F74.0.3729.169+Safari%2F537.36	Gecko	MacIntel	en-US	1440	900	24	2048	3594	7783	2138	4884	794	25525	salience	D20.25	D20	d.1s3c.ss.sc.c	7	3	a	green.mitt	green.table	green.mitt	o2	c	2	o1	mitt	green	2	3	c	green
5/28	12:36	YGjLFTN6	3	1	B	robert	fish|boot	36-45	English	male	fluent	79		I+don%27t+know		Mozilla%2F5.0+%28X11%3B+CrOS+x86_64+11895.118.0%29+AppleWebKit%2F537.36+%28KHTML%2C+like+Gecko%29+Chrome%2F74.0.3729.159+Safari%2F537.36	Gecko	Linux+x86_64	en-US	1300	731	24	5958	1029	15148	4703	6822	2576	36539	salience	D20.9	D20	d.1s3c.ss.sc.c	6	1	a	green.fish	green.boot	green.fish	o2	s	2	o1	green	boot	3	1	s	boot
5/28	12:37	HJ3AY2gl	1	2	B	robert	fish	26-35	Other	female	fluent	100	Portuguese	It+is+fine.		Mozilla%2F5.0+%28Macintosh%3B+Intel+Mac+OS+X+10_14_3%29+AppleWebKit%2F537.36+%28KHTML%2C+like+Gecko%29+Chrome%2F74.0.3729.169+Safari%2F537.36	Gecko	MacIntel	en-GB	1440	900	24	17232	18463	13033	7248	11898	2368	63085	listener	D28.45	D28	d.2s2c.b.ds.dc.c	9	7	b	blue.fish	orange.fish	orange.mitt	o2	s	2	o1	blue	fish	1	2	s	fish
5/28	12:37	LhkxlwOt	3	2	A	robert	fish	26-35	Other	male	intermediate	90	Kannada	crazy		Mozilla%2F5.0+%28Windows+NT+10.0%3B+Win64%3B+x64%3B+rv%3A67.0%29+Gecko%2F20100101+Firefox%2F67.0	Gecko	Win32	en-US	1366	768	24	2763	9664	16480	9175	12960	4067	47824	salience	D20.24	D20	d.1s3c.ss.sc.c	4	1	a	blue.fish	blue.mitt	blue.fish	o2	c	1	o3	blue	fish	3	2	s	mitt
5/28	12:37	SczO8z9p	3	1	A	richard	mitt	36-45	English	male	fluent	100		Seeing+how+people+learn+thru+stimulation.		Mozilla%2F5.0+%28Windows+NT+10.0%3B+Win64%3B+x64%29+AppleWebKit%2F537.36+%28KHTML%2C+like+Gecko%29+Chrome%2F74.0.3729.169+Safari%2F537.36	Gecko	Win32	en-US	1280	720	24	43426	13518	15866	3482	13641	2905	63243	salience	D24.4	D24	d.3s1c.ss.sc.s	12	2	a	green.mitt	orange.mitt	green.mitt	o2	c	2	o1	mitt	orange	3	1	s	mitt
5/28	12:38	mOubx0dw	2	2	B	richard	fish|boot	26-35	English	male	fluent	76				Mozilla%2F5.0+%28Windows+NT+10.0%3B+Win64%3B+x64%29+AppleWebKit%2F537.36+%28KHTML%2C+like+Gecko%29+Chrome%2F74.0.3729.169+Safari%2F537.36	Gecko	Win32	en-US	1920	1080	24	8790	18839	16074	10776	19423	3222	46648	salience	D16.11	D16	d.2s1c.ds.sc.s	9	4	a	green.fish	orange.fish	green.boot	o2	s	2	o3	green	fish	2	2	c	orange
5/28	12:38	e9l00Yh2	3	1	B	richard	table	18-25	Other	male	fluent	100	tamil	nice	very+good+hit	Mozilla%2F5.0+%28Windows+NT+6.1%29+AppleWebKit%2F537.36+%28KHTML%2C+like+Gecko%29+Chrome%2F74.0.3729.157+Safari%2F537.36	Gecko	Win32	en-US	1366	768	24	1998	893	21280	8188	10560	2410	53333	listener	D20.37	D20	d.1s3c.ss.sc.c	3	1	a	blue.fish	blue.table	blue.fish	o2	s	2	o1	blue	table	3	1	c	blue
5/28	12:38	TKpzShOg	2	3	C	robert	boot	36-45	English	male	fluent	100		DEFUSING+AN+IMAGINARY+BOMB	NO	Mozilla%2F5.0+%28Windows+NT+10.0%3B+Win64%3B+x64%29+AppleWebKit%2F537.36+%28KHTML%2C+like+Gecko%29+Chrome%2F74.0.3729.169+Safari%2F537.36	Gecko	Win32	en-US	1366	768	24	20143	26343	17296	12473	23238	3960	102742	listener	D31.10	D31	d.3s2c.ss.dc.s	14	3	a	purple.boot	purple.boot	orange.boot	o2	s	2	o1	purple	boot	2	3	s	boot
5/28	12:39	pxZjUaVX	1	1	B	robert	table|boot	26-35	Other	male	good	74	kannada	dont+know	good+hit	Mozilla%2F5.0+%28Windows+NT+10.0%3B+Win64%3B+x64%29+AppleWebKit%2F537.36+%28KHTML%2C+like+Gecko%29+Chrome%2F74.0.3729.169+Safari%2F537.36	Gecko	Win32	en-US	1360	768	24	11842	53703	47297	9110	14108	3865	68270	listener	D16.14	D16	d.2s1c.ds.sc.s	14	8	a	orange.boot	purple.boot	orange.table	o2	c	2	o3	table	purple	1	1	c	purple
5/28	12:39	pxe1nTD5	1	1	B	robert	fish	26-35	English	female	fluent	100		attention+experiment		Mozilla%2F5.0+%28Windows+NT+6.1%3B+Win64%3B+x64%3B+rv%3A67.0%29+Gecko%2F20100101+Firefox%2F67.0	Gecko	Win32	en-US	1366	768	24	12602	10656	14657	28984	22954	3184	48470	salience	D16.31	D16	d.2s1c.ds.sc.s	16	7	b	orange.fish	purple.mitt	orange.mitt	o2	c	2	o1	fish	purple	1	1	s	mitt
5/28	12:40	QgMUB8Qv	2	1	B	richard	fish|mitt|boot	26-35	English	male	fluent	78		Considering+the+dire+scenario%2C+how+well+people+pay+attention	No	Mozilla%2F5.0+%28Windows+NT+10.0%3B+Win64%3B+x64%29+AppleWebKit%2F537.36+%28KHTML%2C+like+Gecko%29+Chrome%2F74.0.3729.169+Safari%2F537.36	Gecko	Win32	en-US	1366	768	24	11738	11573	12527	9052	5823	2338	92273	listener	D27.8	D27	d.2s2c.b.ds.dc.s	4	4	a	blue.boot	blue.mitt	green.mitt	o2	c	1	o1	blue	boot	2	1	c	blue
5/28	12:41	crebSfhr	3	2	A	robert	fish	26-35	Other	male	good	82	TAMIL	NOTHING	NICE	Mozilla%2F5.0+%28Windows+NT+6.1%3B+Win64%3B+x64%29+AppleWebKit%2F537.36+%28KHTML%2C+like+Gecko%29+Chrome%2F74.0.3729.169+Safari%2F537.36	Gecko	Win32	en-US	1366	768	24	104874	20812	15480	41040	48779	3920	93933	salience	D12.6	D12	d.1s2c.ss.dc.c	13	7	a	purple.mitt	purple.fish	blue.mitt	o2	c	2	o3	mitt	purple	2	2	c	purple
5/28	12:41	Gn2NXcKo	2	1	A	robert	mitt|boot	56-65	English	male	fluent	99		About+defusing+a+bomb	Thanks%21	Mozilla%2F5.0+%28Windows+NT+10.0%3B+Win64%3B+x64%29+AppleWebKit%2F537.36+%28KHTML%2C+like+Gecko%29+Chrome%2F74.0.3729.169+Safari%2F537.36	Gecko	Win32	en-US	1366	768	24	18344	17382	24513	10256	9577	7696	83554	listener	D27.35	D27	d.2s2c.b.ds.dc.s	4	4	b	green.mitt	blue.mitt	blue.boot	o2	s	2	o3	blue	mitt	2	2	s	mitt
5/28	12:43	8SIDxyfy	1	1	C	robert	boot	26-35	English	male	good	60	TAMIL	I+LIKE+THIS	NICE+SURVEY	Mozilla%2F5.0+%28Windows+NT+6.1%3B+Win64%3B+x64%29+AppleWebKit%2F537.36+%28KHTML%2C+like+Gecko%29+Chrome%2F74.0.3729.157+Safari%2F537.36	Gecko	Win32	en-US	1366	768	24	4835	10108	139389	7326	74319	4839	118146	salience	D27.6	D27	d.2s2c.b.ds.dc.s	10	7	a	orange.mitt	orange.boot	blue.boot	o2	s	2	o3	blue	boot	1	2	s	boot
5/28	12:50	bXNg2pDB	2	2	B	richard	table|mitt	26-35	English	female	fluent	90		Not+sure		Mozilla%2F5.0+%28Linux%3B+Android+8.1.0%3B+SAMSUNG+SM-J327U+Build%2FM1AJQ%29+AppleWebKit%2F537.36+%28KHTML%2C+like+Gecko%29+SamsungBrowser%2F9.2+Chrome%2F67.0.3396.87+Mobile+Safari%2F537.36	Gecko	Linux+armv8l	en-US	640	360	24	24268	27223	25972	12309	16854	8934	74512	listener	D12.45	D12	d.1s2c.ss.dc.c	4	8	b	orange.table	blue.mitt	blue.table	o2	c	1	o1	blue	table	2	2	s	mitt
5/28	13:10	Xdchpx9r	3	2	C	robert	table|boot	36-45	Other	male	good	100	Marathi	I+think+the+HIT+was+about+seeing+if+I%27m+able+to+disarm+the+bomb+with+the+help+of+very+limited+information.	What+was+the+correct+answer%3F+Was+there+one%3F	Mozilla%2F5.0+%28Windows+NT+10.0%3B+Win64%3B+x64%29+AppleWebKit%2F537.36+%28KHTML%2C+like+Gecko%29+Chrome%2F51.0.2704.103+Safari%2F537.36+Vivaldi%2F1.2.490.43	Gecko	Win32	en-US	1366	768	24	8809	47871	34370	4802	36590	2688	102563	listener	D20.26	D20	d.1s3c.ss.sc.c	6	2	a	green.table	green.boot	green.table	o2	c	1	o1	green	table	3	2	s	boot
5/28	13:12	ynzoER0l	2	3	A	robert	boot	26-35	English	male	fluent	100	N%2FA	Decision+Making		Mozilla%2F5.0+%28Windows+NT+10.0%3B+Win64%3B+x64%29+AppleWebKit%2F537.36+%28KHTML%2C+like+Gecko%29+Chrome%2F74.0.3729.169+Safari%2F537.36	Gecko	Win32	en-US	1920	1080	24	9641	18701	23251	7484	11536	3072	58549	listener	D24.14	D24	d.3s1c.ss.sc.s	6	1	a	blue.boot	green.boot	blue.boot	o2	s	2	o3	blue	boot	2	3	s	boot
5/28	13:14	54mdAEFu	1	3	B	robert	fish|table|mitt	18-25	English	male	fluent	100				Mozilla%2F5.0+%28Windows+NT+10.0%3B+Win64%3B+x64%29+AppleWebKit%2F537.36+%28KHTML%2C+like+Gecko%29+Chrome%2F74.0.3729.169+Safari%2F537.36	Gecko	Win32	en-US	1707	960	24	3419	3861	10561	3367	4616	1584	18863	listener	D20.18	D20	d.1s3c.ss.sc.c	4	3	a	blue.table	blue.mitt	blue.table	o2	s	1	o3	mitt	blue	1	3	s	mitt
5/28	13:14	21l2gDPh	2	1	A	robert	mitt	26-35	English	male	fluent	64		Logic		Mozilla%2F5.0+%28Windows+NT+10.0%3B+Win64%3B+x64%3B+rv%3A67.0%29+Gecko%2F20100101+Firefox%2F67.0	Gecko	Win32	en-US	1920	1200	24	3532	5800	7032	5824	5768	1064	24921	listener	D27.47	D27	d.2s2c.b.ds.dc.s	12	5	b	green.mitt	orange.mitt	orange.boot	o2	c	1	o3	orange	boot	2	1	s	mitt
5/28	13:14	SOvSDbXF	3	1	C	william	table|boot	26-35	English	female	fluent	80		communication		Mozilla%2F5.0+%28X11%3B+CrOS+x86_64+11647.154.0%29+AppleWebKit%2F537.36+%28KHTML%2C+like+Gecko%29+Chrome%2F73.0.3683.114+Safari%2F537.36	Gecko	Linux+x86_64	en-US	1366	768	24	3242	6520	11496	3597	12228	1306	36059	salience	D30.12	D30	d.2s3c.ds.sc.c	7	2	a	green.table	green.table	green.boot	o2	c	1	o3	green	boot	3	1	s	table
5/28	13:14	kvIxM6Vj	3	1	B	robert	table|boot	26-35	English	male	fluent	90		attention+to+detail		Mozilla%2F5.0+%28Windows+NT+10.0%3B+Win64%3B+x64%29+AppleWebKit%2F537.36+%28KHTML%2C+like+Gecko%29+Chrome%2F74.0.3729.169+Safari%2F537.36	Gecko	Win32	en-GB	1920	1080	24	4525	9520	10248	3896	8784	2888	39609	salience	D20.15	D20	d.1s3c.ss.sc.c	14	2	a	purple.table	purple.boot	purple.table	o2	s	2	o1	purple	boot	3	1	c	purple
5/28	13:14	X3F6QRFP	2	2	B	richard	table	18-25	English	male	good	43				Mozilla%2F5.0+%28Windows+NT+6.1%29+AppleWebKit%2F537.36+%28KHTML%2C+like+Gecko%29+Chrome%2F74.0.3729.169+Safari%2F537.36	Gecko	Win32	en-US	1366	768	24	4296	806	8248	4111	10192	5472	16904	listener	D16.27	D16	d.2s1c.ds.sc.s	4	2	b	green.boot	blue.mitt	green.mitt	o2	c	2	o1	boot	blue	1	1	s	mitt
5/28	13:15	jMdCprlw	2	2	B	richard	mitt|boot	26-35	English	male	fluent	100		Loved+it%2C+would+love+to+see+more+like+this%21+%3A%29	Enjoyed+this%2C+please+keep+the+HITS+coming%21%21	Mozilla%2F5.0+%28Macintosh%3B+Intel+Mac+OS+X+10_14_5%29+AppleWebKit%2F605.1.15+%28KHTML%2C+like+Gecko%29+Version%2F12.1.1+Safari%2F605.1.15	Gecko	MacIntel	en-US	1280	800	24	5089	11842	14069	9475	12231	2182	45684	listener	D12.28	D12	d.1s2c.ss.dc.c	8	5	b	orange.boot	green.mitt	green.boot	o2	c	1	o3	green	boot	2	2	s	mitt
5/28	13:15	WY1A3uIo	2	1	A	robert	mitt|boot	18-25	English	female	fluent	100		Time+and+Guesses	No	Mozilla%2F5.0+%28Macintosh%3B+Intel+Mac+OS+X+10_12_6%29+AppleWebKit%2F537.36+%28KHTML%2C+like+Gecko%29+Chrome%2F74.0.3729.157+Safari%2F537.36	Gecko	MacIntel	en-US	1440	900	24	3235	3210	11134	1824	7610	1122	37468	salience	D27.36	D27	d.2s2c.b.ds.dc.s	16	5	b	green.mitt	purple.mitt	purple.boot	o2	c	1	o3	purple	boot	2	1	c	purple
5/28	13:15	gx3VisB8	2	3	A	robert	table	36-45	English	male	fluent	100		To+see+if+we+can+disarm+the+bomb	This+was+an+interesting+HIT	Mozilla%2F5.0+%28Macintosh%3B+Intel+Mac+OS+X+10_14_5%29+AppleWebKit%2F537.36+%28KHTML%2C+like+Gecko%29+Chrome%2F74.0.3729.157+Safari%2F537.36	Gecko	MacIntel	en-US	1440	900	24	7648	13632	15179	8188	11356	3788	48887	listener	D31.35	D31	d.3s2c.ss.dc.s	15	1	b	blue.table	purple.table	purple.table	o2	c	1	o1	purple	table	2	3	s	table
5/28	13:15	zTM1lHBh	3	1	C	robert	mitt	26-35	English	female	fluent	71		Decision+making+		Mozilla%2F5.0+%28iPhone%3B+CPU+iPhone+OS+12_2+like+Mac+OS+X%29+AppleWebKit%2F605.1.15+%28KHTML%2C+like+Gecko%29+CriOS%2F74.0.3729.155+Mobile%2F15E148+Safari%2F605.1	Gecko	iPhone	en-US	414	736	32	4824	4688	13474	6207	9613	3650	43072	listener	D31.23	D31	d.3s2c.ss.dc.s	4	1	a	blue.mitt	blue.mitt	green.mitt	o2	s	1	o3	mitt	green	3	1	s	mitt
5/28	13:15	jSYQRpju	1	3	B	robert	table|boot	26-35	English	female	fluent	100		no+idea		Mozilla%2F5.0+%28Windows+NT+10.0%3B+Win64%3B+x64%29+AppleWebKit%2F537.36+%28KHTML%2C+like+Gecko%29+Chrome%2F74.0.3729.169+Safari%2F537.36	Gecko	Win32	ru-RU	1536	864	24	4482	11758	18390	6940	13355	1677	47497	listener	D20.2	D20	d.1s3c.ss.sc.c	14	2	a	purple.table	purple.boot	purple.table	o2	s	1	o3	boot	purple	1	3	s	boot
5/28	13:15	phfOLdc5	2	1	C	robert	fish|boot	26-35	English	female	fluent	76		Attentiveness+		Mozilla%2F5.0+%28Windows+NT+10.0%3B+Win64%3B+x64%29+AppleWebKit%2F537.36+%28KHTML%2C+like+Gecko%29+Chrome%2F74.0.3729.169+Safari%2F537.36	Gecko	Win32	en-US	1368	912	24	6152	14252	16366	12226	14446	3605	46205	listener	D28.48	D28	d.2s2c.b.ds.dc.c	13	3	b	orange.fish	purple.fish	purple.boot	o2	s	1	o1	fish	orange	2	1	c	purple
5/28	13:15	EbrGRlTa	2	2	B	robert	table|mitt	18-25	English	female	fluent	79				Mozilla%2F5.0+%28Macintosh%3B+Intel+Mac+OS+X+10_13_6%29+AppleWebKit%2F537.36+%28KHTML%2C+like+Gecko%29+Chrome%2F74.0.3729.131+Safari%2F537.36	Gecko	MacIntel	en-US	1280	800	24	8823	9888	12074	5371	6484	1611	21403	listener	D12.47	D12	d.1s2c.ss.dc.c	7	9	b	purple.mitt	green.table	green.mitt	o2	c	1	o1	green	mitt	2	2	c	green
5/28	13:15	rNEcVlUV	3	2	C	robert	boot	46-55	English	female	fluent	81		disarm+		Mozilla%2F5.0+%28Windows+NT+6.1%29+AppleWebKit%2F537.36+%28KHTML%2C+like+Gecko%29+Chrome%2F74.0.3729.169+Safari%2F537.36	Gecko	Win32	en-US	1360	768	24	21194	24062	22488	3015	9024	3904	44385	listener	D31.12	D31	d.3s2c.ss.dc.s	6	1	a	green.boot	green.boot	blue.boot	o2	s	1	o1	boot	green	3	2	c	green
5/28	13:16	H7qhSiW8	2	1	B	robert	car|fish|table	26-35	English	male	fluent	100		Whether+or+not+our+partner+would+send+the+correct+button+selection.++Fish+or+orange+being+that+there+is+2+orange+buttons		Mozilla%2F5.0+%28Windows+NT+10.0%3B+Win64%3B+x64%29+AppleWebKit%2F537.36+%28KHTML%2C+like+Gecko%29+Chrome%2F74.0.3729.169+Safari%2F537.36	Gecko	Win32	en-US	2560	1440	24	8794	14493	22583	5501	9109	1617	92686	listener	D28.47	D28	d.2s2c.b.ds.dc.c	11	1	b	blue.table	orange.table	orange.fish	o2	c	1	o3	orange	fish	2	1	c	orange
5/28	13:16	FBDs9Q2k	3	1	B	william	table	18-25	English	male	beginner	37	Purtuguese	no	no	Mozilla%2F5.0+%28Windows+NT+10.0%3B+Win64%3B+x64%29+AppleWebKit%2F537.36+%28KHTML%2C+like+Gecko%29+Chrome%2F74.0.3729.169+Safari%2F537.36	Gecko	Win32	pt-BR	1366	768	24	5346	1831	16570	8439	6558	3736	54596	listener	D24.16	D24	d.3s1c.ss.sc.s	11	3	a	purple.table	orange.table	purple.table	o2	s	2	o1	purple	table	2	3	s	table
5/28	13:16	mwzdqAkX	2	2	B	robert	fish|table	26-35	English	female	fluent	100		ability+to+chose+an+option+with+very+little+information		Mozilla%2F5.0+%28Windows+NT+10.0%3B+Win64%3B+x64%29+AppleWebKit%2F537.36+%28KHTML%2C+like+Gecko%29+Chrome%2F74.0.3729.169+Safari%2F537.36	Gecko	Win32	en-US	1536	864	24	14061	13817	13200	3872	17673	2307	61363	salience	D12.39	D12	d.1s2c.ss.dc.c	3	3	b	purple.fish	blue.table	blue.fish	o2	c	1	o1	blue	fish	2	2	c	blue
5/28	13:16	bK600AAw	2	3	B	robert	boot	18-25	English	male	fluent	100		game	good	Mozilla%2F5.0+%28Windows+NT+6.1%3B+Win64%3B+x64%29+AppleWebKit%2F537.36+%28KHTML%2C+like+Gecko%29+Chrome%2F74.0.3729.169+Safari%2F537.36	Gecko	Win32	en-US	1366	768	24	2045	1366	10279	5304	4736	1520	31849	listener	D31.15	D31	d.3s2c.ss.dc.s	2	2	a	blue.boot	blue.boot	orange.boot	o2	s	2	o1	blue	boot	2	3	s	boot
5/28	13:16	LOcaGLDz	1	1	B	robert	car	26-35	English	female	fluent	88		Good+one	thank+you	Mozilla%2F5.0+%28Windows+NT+10.0%3B+Win64%3B+x64%29+AppleWebKit%2F537.36+%28KHTML%2C+like+Gecko%29+Chrome%2F74.0.3729.169+Safari%2F537.36	Gecko	Win32	en-US	1366	768	24	10233	18231	27912	7504	14712	3481	75455	salience	D16.37	D16	d.2s1c.ds.sc.s	8	8	b	purple.boot	green.mitt	purple.mitt	o2	s	1	o3	mitt	purple	2	2	c	green
5/28	13:16	E931ehEm	3	2	A	richard	table	18-25	Other	male	good	100	italian	test+worker+attenion	no	Mozilla%2F5.0+%28Windows+NT+10.0%3B+Win64%3B+x64%29+AppleWebKit%2F537.36+%28KHTML%2C+like+Gecko%29+Chrome%2F74.0.3729.169+Safari%2F537.36	Gecko	Win32	it-IT	1920	1080	24	5625	8782	18752	4841	10408	1577	70770	salience	D31.6	D31	d.3s2c.ss.dc.s	7	2	a	green.table	green.table	orange.table	o2	c	2	o1	table	green	3	2	c	green
5/28	13:17	HpERgErJ	3	2	B	richard	table	18-25	English	female	good	94	YES	YES	GOOD	Mozilla%2F5.0+%28Windows+NT+6.1%3B+Win64%3B+x64%29+AppleWebKit%2F537.36+%28KHTML%2C+like+Gecko%29+Chrome%2F69.0.3497.100+Safari%2F537.36	Gecko	Win32	en-US	1366	768	24	2477	1285	8327	2104	5816	4123	34934	salience	D16.46	D16	d.2s1c.ds.sc.s	7	7	b	purple.fish	green.table	purple.table	o2	c	2	o1	fish	green	1	1	c	green
5/28	13:17	YHXjLqyW	1	2	A	robert	table	26-35	English	male	beginner	70	YES	GOOD	VERY+GOOD	Mozilla%2F5.0+%28Windows+NT+6.1%3B+Win64%3B+x64%29+AppleWebKit%2F537.36+%28KHTML%2C+like+Gecko%29+Chrome%2F74.0.3729.169+Safari%2F537.36	Gecko	Win32	en-US	1366	768	24	1872	3443	6048	3544	7592	1481	43240	listener	D12.13	D12	d.1s2c.ss.dc.c	4	8	a	blue.table	blue.mitt	orange.table	o2	c	2	o1	table	blue	2	2	c	blue
5/28	13:17	LV7itIwZ	3	2	B	richard	mitt	26-35	English	female	fluent	100		not+sure		Mozilla%2F5.0+%28Windows+NT+10.0%3B+Win64%3B+x64%29+AppleWebKit%2F537.36+%28KHTML%2C+like+Gecko%29+Chrome%2F74.0.3729.169+Safari%2F537.36	Gecko	Win32	en-US	1920	1080	24	7159	11552	21807	7481	13584	1536	44432	salience	D20.49	D20	d.1s3c.ss.sc.c	8	2	a	green.boot	green.mitt	green.boot	o2	c	1	o3	green	boot	3	2	s	mitt
5/28	13:17	1Td2MBiP	1	3	C	robert	fish|boot	36-45	Other	male	fluent	25	Italian	I+have+absolutely+no+idea%2C+but+it+was+fun%2C+although+a+bit+on+the+short+side%2C%2C%2C		Mozilla%2F5.0+%28Windows+NT+6.1%3B+Win64%3B+x64%29+AppleWebKit%2F537.36+%28KHTML%2C+like+Gecko%29+Chrome%2F74.0.3729.157+Safari%2F537.36	Gecko	Win32	en-GB	1920	1080	24	17760	31539	28335	6649	17847	2085	127482	salience	D30.23	D30	d.2s3c.ds.sc.c	9	1	a	orange.fish	orange.fish	orange.boot	o2	c	2	o3	boot	orange	1	3	c	orange
5/28	13:17	pXTKXRpJ	3	2	C	robert	mitt|boot	46-55	English	female	fluent	100		Interpreting+language	No	Mozilla%2F5.0+%28Macintosh%3B+Intel+Mac+OS+X+10_14_5%29+AppleWebKit%2F537.36+%28KHTML%2C+like+Gecko%29+Chrome%2F74.0.3729.169+Safari%2F537.36	Gecko	MacIntel	en-US	2560	1440	24	5326	41287	11712	3768	9361	1743	42627	listener	D30.21	D30	d.2s3c.ds.sc.c	6	3	a	green.boot	green.boot	green.mitt	o2	c	1	o1	green	boot	3	2	s	boot
5/28	13:17	vMw3M2ps	3	2	B	robert	boot	18-25	Other	male	fluent	77	Tamil	Sharpness+testing		Mozilla%2F5.0+%28Windows+NT+10.0%3B+Win64%3B+x64%29+AppleWebKit%2F537.36+%28KHTML%2C+like+Gecko%29+Chrome%2F74.0.3729.169+Safari%2F537.36	Gecko	Win32	en-US	1366	768	24	3143	13830	16160	5497	11175	1920	52912	listener	D24.50	D24	d.3s1c.ss.sc.s	14	1	a	blue.boot	purple.boot	blue.boot	o2	s	1	o3	boot	blue	3	2	s	boot
5/28	13:17	jg9uyrEJ	3	1	B	robert	fish	26-35	English	male	fluent	77				Mozilla%2F5.0+%28Windows+NT+10.0%3B+Win64%3B+x64%29+AppleWebKit%2F537.36+%28KHTML%2C+like+Gecko%29+Chrome%2F74.0.3729.169+Safari%2F537.36	Gecko	Win32	en-US	1600	900	24	4118	5039	9277	3396	4143	1320	20803	listener	D31.11	D31	d.3s2c.ss.dc.s	13	2	a	purple.fish	purple.fish	green.fish	o2	s	1	o3	fish	green	3	1	s	fish
5/28	13:17	hlvq19vV	2	2	A	robert	mitt|boot	36-45	English	male	fluent	100		Decision+making+under+external+pressures.	no	Mozilla%2F5.0+%28Windows+NT+10.0%3B+WOW64%29+AppleWebKit%2F537.36+%28KHTML%2C+like+Gecko%29+Chrome%2F74.0.3729.169+Safari%2F537.36	Gecko	Win32	en-US	2560	1440	24	5183	6451	15700	7113	6443	1454	38635	listener	D28.4	D28	d.2s2c.b.ds.dc.c	10	9	a	orange.mitt	orange.boot	purple.boot	o2	s	2	o1	orange	boot	2	2	s	boot
5/28	13:17	ezadHOpy	2	1	B	robert	fish|boot	36-45	English	male	good	80		intellectual+speed		Mozilla%2F5.0+%28Windows+NT+10.0%3B+Win64%3B+x64%29+AppleWebKit%2F537.36+%28KHTML%2C+like+Gecko%29+Chrome%2F74.0.3729.169+Safari%2F537.36	Gecko	Win32	en-US	1366	768	24	16796	11782	18437	17535	16142	2899	99250	salience	D12.37	D12	d.1s2c.ss.dc.c	1	1	b	green.boot	blue.fish	blue.boot	o2	s	2	o3	blue	fish	2	1	c	blue
5/28	13:18	nQkyEMsX	3	3	B	richard	car	26-35	English	female	beginner	64	TAMIL	YES	GOOD	Mozilla%2F5.0+%28Windows+NT+6.1%29+AppleWebKit%2F537.36+%28KHTML%2C+like+Gecko%29+Chrome%2F74.0.3729.169+Safari%2F537.36	Gecko	Win32	en-US	1366	768	24	3105	1293	13206	5575	8103	2943	96572	listener	D24.10	D24	d.3s1c.ss.sc.s	2	2	a	orange.boot	blue.boot	orange.boot	o2	s	1	o1	boot	orange	3	2	c	blue
5/28	13:18	r4RMRu8k	2	3	C	robert	fish	26-35	English	male	intermediate	63		talent	nothing	Mozilla%2F5.0+%28Windows+NT+6.1%29+AppleWebKit%2F537.36+%28KHTML%2C+like+Gecko%29+Chrome%2F74.0.3729.169+Safari%2F537.36	Gecko	Win32	en-US	1280	800	24	6201	3525	14992	3752	17304	2168	28099	listener	D24.3	D24	d.3s1c.ss.sc.s	13	2	a	green.fish	purple.fish	green.fish	o2	s	2	o3	green	fish	2	3	c	purple
5/28	13:18	W7KqyLGe	2	1	A	robert	boot	26-35	English	female	fluent	37		It+was+interesting.	NO.	Mozilla%2F5.0+%28Windows+NT+10.0%3B+Win64%3B+x64%29+AppleWebKit%2F537.36+%28KHTML%2C+like+Gecko%29+Chrome%2F74.0.3729.169+Safari%2F537.36	Gecko	Win32	en-CA	1366	768	24	5442	10789	13795	7872	8801	1675	43980	salience	D24.48	D24	d.3s1c.ss.sc.s	10	3	a	purple.boot	orange.boot	purple.boot	o2	s	2	o1	purple	boot	2	3	c	orange
5/28	13:18	IyizHajh	1	2	B	robert	mitt|boot	26-35	English	male	fluent	100		decision+making		Mozilla%2F5.0+%28Windows+NT+10.0%3B+Win64%3B+x64%29+AppleWebKit%2F537.36+%28KHTML%2C+like+Gecko%29+Chrome%2F74.0.3729.169+Safari%2F537.36	Gecko	Win32	en-US	3840	2160	24	12846	12012	15779	7488	11374	1684	41583	listener	D12.11	D12	d.1s2c.ss.dc.c	4	5	a	blue.boot	blue.mitt	orange.boot	o2	s	1	o1	mitt	blue	1	2	s	mitt
5/28	13:18	pZ0QN7nL	2	1	B	robert	fish|boot	26-35	Other	male	fluent	100	Tamil	Bomb+Defusing	Want+little+more+playable+content.	Mozilla%2F5.0+%28Windows+NT+10.0%3B+Win64%3B+x64%29+AppleWebKit%2F537.36+%28KHTML%2C+like+Gecko%29+Chrome%2F74.0.3729.169+Safari%2F537.36	Gecko	Win32	en-GB	1366	768	24	29267	17822	20784	7520	17448	2992	116977	salience	D12.2	D12	d.1s2c.ss.dc.c	6	2	a	green.fish	green.boot	orange.fish	o2	c	1	o1	green	fish	2	2	c	green
5/28	13:18	Fu06QSp9	3	1	B	richard	fish|mitt	18-25	English	male	good	100		opinion	good	Mozilla%2F5.0+%28Windows+NT+6.1%3B+Win64%3B+x64%29+AppleWebKit%2F537.36+%28KHTML%2C+like+Gecko%29+Chrome%2F74.0.3729.169+Safari%2F537.36	Gecko	Win32	en-US	1366	768	24	18019	1702	11759	22439	3296	2017	32403	salience	D20.6	D20	d.1s3c.ss.sc.c	8	1	a	green.fish	green.mitt	green.fish	o2	s	2	o3	green	mitt	3	1	s	mitt
5/28	13:18	Dc8jgbpk	2	2	A	robert	fish|mitt	56-65	English	male	fluent	57		not+sure.	na	Mozilla%2F5.0+%28Windows+NT+6.0%3B+WOW64%3B+rv%3A52.0%29+Gecko%2F20100101+Firefox%2F52.0	Gecko	Win32	en-US	1247	704	24	5642	25576	13544	5464	8912	1664	34936	salience	D27.50	D27	d.2s2c.b.ds.dc.s	4	1	b	green.mitt	blue.mitt	blue.fish	o2	c	2	o1	mitt	blue	2	2	c	blue
5/28	13:18	cr13PAIH	1	1	A	richard	mitt|boot	36-45	Other	male	intermediate	80	tamil	good	no	Mozilla%2F5.0+%28Windows+NT+6.1%3B+Win64%3B+x64%29+AppleWebKit%2F537.36+%28KHTML%2C+like+Gecko%29+Chrome%2F74.0.3729.169+Safari%2F537.36	Gecko	Win32	en-US	1366	768	24	12687	13467	55338	6400	11000	2448	54998	listener	D12.38	D12	d.1s2c.ss.dc.c	12	4	b	blue.boot	orange.mitt	orange.boot	o2	s	1	o1	mitt	blue	1	1	c	orange
5/28	13:18	Zct91xyp	3	2	C	richard	boot	26-35	English	male	fluent	100		No+Idea		Mozilla%2F5.0+%28Windows+NT+10.0%3B+Win64%3B+x64%29+AppleWebKit%2F537.36+%28KHTML%2C+like+Gecko%29+Chrome%2F74.0.3729.169+Safari%2F537.36	Gecko	Win32	en-IE	1920	1080	24	4415	3487	10702	4688	6863	1648	95991	salience	D30.18	D30	d.2s3c.ds.sc.c	2	2	a	blue.boot	blue.boot	blue.table	o2	s	2	o1	blue	boot	3	2	s	boot
5/28	13:18	wcG6NoZY	3	2	B	robert	fish|boot	26-35	Other	male	intermediate	67	Hindi	easy+	thank+you	Mozilla%2F5.0+%28Windows+NT+10.0%3B+Win64%3B+x64%3B+rv%3A66.0%29+Gecko%2F20100101+Firefox%2F66.0	Gecko	Win32	en-US	1366	768	24	8147	13521	25959	8391	22318	2280	62088	salience	D30.22	D30	d.2s3c.ds.sc.c	13	1	a	purple.fish	purple.fish	purple.boot	o2	c	1	o1	purple	fish	3	2	c	purple
5/28	13:19	ilXrmN2S	2	1	B	robert	table	26-35	English	male	fluent	95		I+think+you+wanted+to+see+if+people+erred+toward+the+green+button.+	I+also+suspect+every+button+pressed+diffused+the+bomb.+	Mozilla%2F5.0+%28Windows+NT+10.0%3B+Win64%3B+x64%29+AppleWebKit%2F537.36+%28KHTML%2C+like+Gecko%29+Chrome%2F74.0.3729.169+Safari%2F537.36	Gecko	Win32	en-US	2560	1440	24	5092	8843	11894	2980	24260	2492	64473	salience	D24.1	D24	d.3s1c.ss.sc.s	7	2	a	orange.table	green.table	orange.table	o2	c	2	o3	table	green	3	1	s	table
5/28	13:19	fM5PoINY	3	2	A	robert	fish	18-25	English	female	fluent	67		it+was+about+bomb+finding+task	nice+study	Mozilla%2F5.0+%28Windows+NT+6.2%3B+Win64%3B+x64%29+AppleWebKit%2F537.36+%28KHTML%2C+like+Gecko%29+Chrome%2F74.0.3729.169+Safari%2F537.36	Gecko	Win32	en-US	1366	768	24	9597	15031	14160	6543	14209	3559	59145	listener	D30.33	D30	d.2s3c.ds.sc.c	13	3	b	purple.mitt	purple.fish	purple.fish	o2	c	1	o3	purple	fish	3	2	s	fish
5/28	13:19	FZdEziq7	2	2	B	richard	fish	18-25	Other	male	fluent	85	Portuguese	Game+development		Mozilla%2F5.0+%28Windows+NT+10.0%3B+Win64%3B+x64%29+AppleWebKit%2F537.36+%28KHTML%2C+like+Gecko%29+Chrome%2F74.0.3729.169+Safari%2F537.36	Gecko	Win32	pt-BR	1366	768	24	10001	22738	25281	6572	9983	4831	97106	salience	D20.46	D20	d.1s3c.ss.sc.c	12	1	a	orange.fish	orange.mitt	orange.fish	o2	c	1	o3	orange	fish	3	2	c	orange
5/28	13:19	7T5jo0Pu	1	3	B	robert	fish	18-25	English	female	fluent	100		To+see+if+people+chose+the+blue+button.		Mozilla%2F5.0+%28X11%3B+CrOS+x86_64+11895.95.0%29+AppleWebKit%2F537.36+%28KHTML%2C+like+Gecko%29+Chrome%2F74.0.3729.125+Safari%2F537.36	Gecko	Linux+x86_64	en-US	1366	768	24	48068	15044	12509	3823	8597	1634	43726	listener	D24.18	D24	d.3s1c.ss.sc.s	1	1	a	green.fish	blue.fish	green.fish	o2	c	1	o1	blue	fish	1	3	c	blue
5/28	13:19	HyiixO05	2	2	A	robert	boot	36-45	English	male	fluent	100		How+peple+use+logic+to+chose+an+option	no	Mozilla%2F5.0+%28X11%3B+Ubuntu%3B+Linux+i686%3B+rv%3A58.0%29+Gecko%2F20100101+Firefox%2F58.0	Gecko	Linux+i686	en-US	1366	768	24	27739	23262	13781	8079	11633	3317	52732	listener	D27.28	D27	d.2s2c.b.ds.dc.s	6	5	b	orange.boot	green.boot	green.table	o2	s	2	o3	green	boot	2	2	s	boot
5/28	13:19	KAyQcB7r	1	2	B	richard	fish	36-45	English	male	fluent	56	n%2Fa	not+sure+	it+seemed+to+go+by+very+fast	Mozilla%2F5.0+%28Windows+NT+6.3%3B+Win64%3B+x64%29+AppleWebKit%2F537.36+%28KHTML%2C+like+Gecko%29+Chrome%2F73.0.3683.75+Safari%2F537.36	Gecko	Win32	en-US	1024	768	24	5247	6730	9455	4672	13293	1874	50841	salience	D27.30	D27	d.2s2c.b.ds.dc.s	2	3	b	purple.boot	blue.boot	blue.fish	o2	c	2	o3	fish	blue	1	2	s	boot
5/28	13:19	huZcMIYX	2	1	B	robert	fish|table	18-25	English	male	fluent	100		full+of+fish+and+game	good	Mozilla%2F5.0+%28Windows+NT+6.1%29+AppleWebKit%2F537.36+%28KHTML%2C+like+Gecko%29+Chrome%2F69.0.3497.100+Safari%2F537.36	Gecko	Win32	en-US	1280	800	24	202981	1822	15641	10879	28616	3232	58112	listener	D27.17	D27	d.2s2c.b.ds.dc.s	9	6	a	orange.table	orange.fish	purple.fish	o2	c	1	o1	orange	table	2	1	s	fish
5/28	13:19	kCBxWa5o	3	2	B	richard	fish	18-25	English	female	good	97	yes	yes	HAPPY	Mozilla%2F5.0+%28Windows+NT+6.1%3B+Win64%3B+x64%29+AppleWebKit%2F537.36+%28KHTML%2C+like+Gecko%29+Chrome%2F74.0.3729.169+Safari%2F537.36	Gecko	Win32	en-US	1366	768	24	3372	18	11761	2392	16456	1928	36922	salience	D24.41	D24	d.3s1c.ss.sc.s	9	1	a	blue.fish	orange.fish	blue.fish	o2	s	1	o3	fish	blue	3	2	c	orange
5/28	13:20	pKpAK8aA	2	2	A	richard	fish|boot	36-45	English	male	fluent	84		patterns+in+decision+making%3F		Mozilla%2F5.0+%28Macintosh%3B+Intel+Mac+OS+X+10_14_3%29+AppleWebKit%2F537.36+%28KHTML%2C+like+Gecko%29+Chrome%2F74.0.3729.169+Safari%2F537.36	Gecko	MacIntel	en-US	1440	900	24	3547	5938	9549	4133	14286	1639	44649	salience	D16.19	D16	d.2s1c.ds.sc.s	1	7	a	purple.fish	blue.fish	purple.boot	o2	s	2	o1	purple	fish	2	2	s	fish
5/28	13:20	TWBzdLz9	3	1	C	robert	table|boot	18-25	English	male	good	100		opinion	good	Mozilla%2F5.0+%28Windows+NT+6.1%3B+Win64%3B+x64%29+AppleWebKit%2F537.36+%28KHTML%2C+like+Gecko%29+Chrome%2F74.0.3729.169+Safari%2F537.36	Gecko	Win32	en-US	1366	768	24	3369	1836	11550	4351	15174	4327	57698	listener	D30.12	D30	d.2s3c.ds.sc.c	7	2	a	green.table	green.table	green.boot	o2	c	1	o3	green	boot	3	1	s	table
5/28	13:20	jX89Jmun	3	2	B	robert	boot	26-35	English	male	fluent	98		EXCITED	AWESOME	Mozilla%2F5.0+%28Windows+NT+6.1%29+AppleWebKit%2F537.36+%28KHTML%2C+like+Gecko%29+Chrome%2F74.0.3729.169+Safari%2F537.36	Gecko	Win32	en-GB	1280	800	24	15938	14628	21481	11724	21192	3633	61213	salience	D27.24	D27	d.2s2c.b.ds.dc.s	14	8	a	purple.mitt	purple.boot	green.boot	o2	c	2	o1	mitt	purple	1	2	c	purple
5/28	13:20	EH2DlXlS	1	1	B	robert	fish|table	36-45	Other	male	good	70	italian	I+have+no+idea		Mozilla%2F5.0+%28Windows+NT+6.1%3B+Win64%3B+x64%29+AppleWebKit%2F537.36+%28KHTML%2C+like+Gecko%29+Chrome%2F74.0.3729.169+Safari%2F537.36	Gecko	Win32	it-IT	1536	864	24	29474	20462	28376	9119	49876	3387	81182	salience	D16.3	D16	d.2s1c.ds.sc.s	11	7	a	purple.table	orange.table	purple.fish	o2	c	1	o3	orange	fish	1	1	c	orange
5/28	13:20	d1VgrNgV	2	2	C	richard	fish|table	26-35	English	female	fluent	80				Mozilla%2F5.0+%28Windows+NT+6.3%3B+Win64%3B+x64%3B+rv%3A67.0%29+Gecko%2F20100101+Firefox%2F67.0	Gecko	Win32	en-US	1366	768	24	13104	782	11179	908	9152	1076	20169	listener	D28.46	D28	d.2s2c.b.ds.dc.c	3	2	b	orange.table	blue.table	blue.fish	o2	s	1	o3	table	blue	2	2	c	blue
5/28	13:20	akZJgIQ9	1	2	C	robert	fish|table	18-25	English	male	beginner	81		opinion	good	Mozilla%2F5.0+%28Windows+NT+6.1%29+AppleWebKit%2F537.36+%28KHTML%2C+like+Gecko%29+Chrome%2F74.0.3729.169+Safari%2F537.36	Gecko	Win32	en-US	1366	768	24	34196	2685	13137	3984	13185	2000	25199	salience	D27.33	D27	d.2s2c.b.ds.dc.s	3	3	b	purple.table	blue.table	blue.fish	o2	s	2	o1	purple	table	1	2	c	blue
5/28	13:21	MfSRAZ1g	1	2	B	robert	fish|boot	36-45	Other	male	intermediate	95	tamil	HUMANS+PRESENTS+OF+MIND	NICE+HIT	Mozilla%2F5.0+%28Windows+NT+6.3%3B+Win64%3B+x64%29+AppleWebKit%2F537.36+%28KHTML%2C+like+Gecko%29+Chrome%2F74.0.3729.169+Safari%2F537.36	Gecko	Win32	en-US	1366	768	24	65075	18836	26148	18450	17830	6570	123160	listener	D28.40	D28	d.2s2c.b.ds.dc.c	5	1	b	blue.fish	green.fish	green.boot	o2	c	2	o3	boot	green	1	2	s	fish
5/28	13:21	ERNf4xRc	3	2	B	richard	fish	26-35	English	male	good	51				Mozilla%2F5.0+%28Windows+NT+10.0%3B+Win64%3B+x64%29+AppleWebKit%2F537.36+%28KHTML%2C+like+Gecko%29+Chrome%2F74.0.3729.169+Safari%2F537.36	Gecko	Win32	en-US	1366	768	24	24008	24332	30703	8735	18752	4376	77041	salience	D31.38	D31	d.3s2c.ss.dc.s	5	2	b	orange.fish	green.fish	green.fish	o2	s	1	o3	fish	green	3	2	c	green
5/28	13:21	npxGGdVl	2	3	B	robert	fish	46-55	English	male	good	94		Attempt+to+defuse+an+imaginary+bomb+before+it+explodes%21	Interesting.	Mozilla%2F5.0+%28Windows+NT+6.1%29+AppleWebKit%2F537.36+%28KHTML%2C+like+Gecko%29+Chrome%2F74.0.3729.169+Safari%2F537.36	Gecko	Win32	en-US	1366	768	24	48393	21486	86369	26824	79042	3608	179239	listener	D24.19	D24	d.3s1c.ss.sc.s	1	2	a	orange.fish	blue.fish	orange.fish	o2	s	2	o1	orange	fish	2	3	s	fish
5/28	13:21	jTYZjHf7	2	3	A	robert	boot	26-35	English	female	fluent	96		TO+OVERCOME+IN+EMERGENCY+TO+DISARM+THE+BOMB	IT%27S+VERY+NICE	Mozilla%2F5.0+%28Windows+NT+6.3%3B+Win64%3B+x64%29+AppleWebKit%2F537.36+%28KHTML%2C+like+Gecko%29+Chrome%2F74.0.3729.169+Safari%2F537.36	Gecko	Win32	en-US	1364	768	24	26142	21163	30008	9567	22161	4994	165743	salience	D31.48	D31	d.3s2c.ss.dc.s	10	1	b	blue.boot	orange.boot	orange.boot	o2	c	1	o1	orange	boot	2	3	s	boot
5/28	13:21	M5p0qMe2	3	3	B	richard	fish|table|mitt	36-45	Other	male	good	100	turkish	Accurate+information+sharing	nice+reserach	Mozilla%2F5.0+%28Windows+NT+10.0%3B+Win64%3B+x64%29+AppleWebKit%2F537.36+%28KHTML%2C+like+Gecko%29+Chrome%2F74.0.3729.169+Safari%2F537.36	Gecko	Win32	tr-TR	1366	768	24	15410	29110	71523	15988	19004	4538	243210	salience	D20.29	D20	d.1s3c.ss.sc.c	12	3	a	orange.table	orange.mitt	orange.table	o2	c	2	o3	table	orange	2	3	s	mitt
5/28	13:22	mqouXkeg	2	3	A	richard	boot	36-45	English	male	fluent	65		Do+we+comprehend+instructions%3F		Mozilla%2F5.0+%28Macintosh%3B+Intel+Mac+OS+X+10.14%3B+rv%3A67.0%29+Gecko%2F20100101+Firefox%2F67.0	Gecko	MacIntel	en-US	1408	880	24	6655	4307	10399	4811	8700	3024	40837	salience	D31.30	D31	d.3s2c.ss.dc.s	14	3	b	orange.boot	purple.boot	purple.boot	o2	c	1	o1	purple	boot	2	3	s	boot
5/28	13:22	6sWsg7ah	3	2	A	robert	fish	46-55	English	male	fluent	100		Memory	none	Mozilla%2F5.0+%28X11%3B+CrOS+x86_64+11895.118.0%29+AppleWebKit%2F537.36+%28KHTML%2C+like+Gecko%29+Chrome%2F74.0.3729.159+Safari%2F537.36	Gecko	Linux+x86_64	en-US	1536	864	24	43471	26326	35622	25269	36124	2603	128594	salience	D31.32	D31	d.3s2c.ss.dc.s	5	3	b	purple.fish	green.fish	green.fish	o2	s	1	o3	fish	green	3	2	s	fish
5/28	13:23	EI8obnzu	3	2	A	william	table	26-35	English	male	fluent	74		nice	good	Mozilla%2F5.0+%28Windows+NT+6.1%29+AppleWebKit%2F537.36+%28KHTML%2C+like+Gecko%29+Chrome%2F74.0.3729.169+Safari%2F537.36	Gecko	Win32	en-US	1366	768	24	1595	1199	33456	3496	17311	2202	57909	salience	D31.41	D31	d.3s2c.ss.dc.s	11	2	b	green.table	orange.table	orange.table	o2	c	2	o3	table	orange	3	2	c	orange
5/28	13:23	NlHAcWny	3	3	B	robert	fish	26-35	Other	male	good	75	HINDI	NICE		Mozilla%2F5.0+%28Windows+NT+6.1%29+AppleWebKit%2F537.36+%28KHTML%2C+like+Gecko%29+Chrome%2F74.0.3729.169+Safari%2F537.36	Gecko	Win32	en-US	1366	768	24	2512	2888	16064	4031	33137	5928	38591	salience	D24.37	D24	d.3s1c.ss.sc.s	13	1	a	blue.fish	purple.fish	blue.fish	o2	c	1	o3	purple	fish	1	3	s	fish
5/28	13:24	ZA7QCuzO	2	1	B	robert	mitt	26-35	English	male	fluent	100	English	Bomb+disarm	Excellent	Mozilla%2F5.0+%28Windows+NT+6.1%29+AppleWebKit%2F537.36+%28KHTML%2C+like+Gecko%29+Chrome%2F74.0.3729.169+Safari%2F537.36	Gecko	Win32	en-US	1366	768	24	27266	30576	42856	11021	20685	3566	134184	salience	D24.36	D24	d.3s1c.ss.sc.s	12	3	a	purple.mitt	orange.mitt	purple.mitt	o2	c	2	o3	mitt	orange	3	1	s	mitt
5/28	13:24	HNnKb94c	1	1	B	robert	fish|table	26-35	Other	female	good	84	Tamil	Disconnect+the+bomb+and+save+the+city	very+interesting+work	Mozilla%2F5.0+%28Windows+NT+6.1%29+AppleWebKit%2F537.36+%28KHTML%2C+like+Gecko%29+Chrome%2F74.0.3729.169+Safari%2F537.36	Gecko	Win32	en-US	1366	768	24	22522	20716	27609	13966	29668	3854	305498	listener	D16.41	D16	d.2s1c.ds.sc.s	5	2	b	blue.table	green.fish	blue.fish	o2	c	1	o1	green	table	1	1	s	fish
5/28	13:25	Eq9ks7CK	2	3	B	richard	fish	18-25	English	male	good	87	other	like	good	Mozilla%2F5.0+%28Windows+NT+6.1%3B+Win64%3B+x64%29+AppleWebKit%2F537.36+%28KHTML%2C+like+Gecko%29+Chrome%2F74.0.3729.169+Safari%2F537.36	Gecko	Win32	en-US	1366	768	24	1943	1054	16824	4016	3359	4265	35915	salience	D28.34	D28	d.2s2c.b.ds.dc.c	8	2	b	orange.mitt	green.mitt	green.fish	o2	s	2	o1	orange	mitt	1	2	s	mitt
5/28	13:26	kLX860eI	3	3	B	robert	table	26-35	Other	male	good	57	HINDI	GOOD		Mozilla%2F5.0+%28Windows+NT+6.1%3B+Win64%3B+x64%29+AppleWebKit%2F537.36+%28KHTML%2C+like+Gecko%29+Chrome%2F74.0.3729.169+Safari%2F537.36	Gecko	Win32	en-GB	1366	768	24	1695	1982	25688	5015	4432	4521	75304	listener	D30.2	D30	d.2s3c.ds.sc.c	15	1	a	purple.table	purple.table	purple.fish	o2	s	1	o1	table	purple	2	3	c	purple
5/28	13:26	S7B2mpt9	2	1	B	robert	fish|table	26-35	English	male	fluent	77		very+interesting+		Mozilla%2F5.0+%28Windows+NT+6.3%3B+Win64%3B+x64%29+AppleWebKit%2F537.36+%28KHTML%2C+like+Gecko%29+Chrome%2F74.0.3729.169+Safari%2F537.36	Gecko	Win32	en-US	1364	768	24	5565	9972	17258	3974	9501	6202	63875	salience	D28.47	D28	d.2s2c.b.ds.dc.c	11	1	b	blue.table	orange.table	orange.fish	o2	c	1	o3	orange	fish	2	1	c	orange
5/28	13:26	9WckGSpE	1	2	C	robert	mitt	26-35	Other	male	good	79	HINDI	NICE		Mozilla%2F5.0+%28Windows+NT+6.1%3B+Win64%3B+x64%29+AppleWebKit%2F537.36+%28KHTML%2C+like+Gecko%29+Chrome%2F74.0.3729.169+Safari%2F537.36	Gecko	Win32	en-US	1440	900	24	2009	1648	19632	3599	4472	2072	35697	listener	D16.17	D16	d.2s1c.ds.sc.s	4	3	a	green.mitt	blue.mitt	green.table	o2	c	1	o1	blue	mitt	1	2	s	mitt
5/28	13:27	FSgrTisI	2	3	A	robert	boot	18-25	English	male	fluent	75		Gauging+perceptions+of+stressful+situations.	No.	Mozilla%2F5.0+%28Windows+NT+10.0%3B+Win64%3B+x64%29+AppleWebKit%2F537.36+%28KHTML%2C+like+Gecko%29+Chrome%2F74.0.3729.169+Safari%2F537.36	Gecko	Win32	en-US	1920	1080	24	9065	9806	15724	3273	10524	1477	62760	salience	D31.40	D31	d.3s2c.ss.dc.s	6	1	b	blue.boot	green.boot	green.boot	o2	c	1	o3	green	boot	2	3	c	green
5/28	13:27	lUblA1ub	2	1	A	william	table|boot	26-35	English	male	good	54		Nice	good	Mozilla%2F5.0+%28Windows+NT+6.1%29+AppleWebKit%2F537.36+%28KHTML%2C+like+Gecko%29+Chrome%2F74.0.3729.169+Safari%2F537.36	Gecko	Win32	en-US	1366	768	24	14491	1999	75046	2999	6851	5331	78563	listener	D28.12	D28	d.2s2c.b.ds.dc.c	15	5	a	purple.boot	purple.table	green.table	o2	c	1	o1	purple	boot	2	1	s	table
5/28	13:27	eMnl6tFx	2	3	B	robert	fish	26-35	Other	male	good	88	hindi	nice		Mozilla%2F5.0+%28Windows+NT+6.1%29+AppleWebKit%2F537.36+%28KHTML%2C+like+Gecko%29+Chrome%2F74.0.3729.169+Safari%2F537.36	Gecko	Win32	en-GB	1366	768	24	1421	989	78519	7784	5344	3944	31775	salience	D31.7	D31	d.3s2c.ss.dc.s	1	2	a	blue.fish	blue.fish	orange.fish	o2	c	1	o3	blue	fish	2	3	s	fish
5/28	13:28	MoQTiNSX	2	1	C	robert	table|boot	36-45	Other	male	fluent	85	Polish	maybe+about+memory%3F	thanks+for+being+requester+on+mTurk+%3A%29	Mozilla%2F5.0+%28Windows+NT+10.0%3B+Win64%3B+x64%29+AppleWebKit%2F537.36+%28KHTML%2C+like+Gecko%29+Chrome%2F74.0.3729.169+Safari%2F537.36	Gecko	Win32	pl-PL	1920	1080	24	34834	25370	53403	14678	37687	4675	128360	salience	D12.15	D12	d.1s2c.ss.dc.c	2	4	a	blue.table	blue.boot	green.table	o2	s	2	o1	blue	boot	2	1	c	blue
5/28	13:28	rzaJtVuy	3	1	C	richard	mitt	46-55	English	male	fluent	100		i+do+not+know	no	Mozilla%2F5.0+%28Windows+NT+6.1%3B+Win64%3B+x64%29+AppleWebKit%2F537.36+%28KHTML%2C+like+Gecko%29+Chrome%2F73.0.3683.86+Safari%2F537.36	Gecko	Win32	en-US	1920	1200	24	16173	17032	23943	6952	16360	3704	106449	salience	D31.23	D31	d.3s2c.ss.dc.s	4	1	a	blue.mitt	blue.mitt	green.mitt	o2	s	1	o3	mitt	green	3	1	s	mitt
5/28	13:28	6rclYJ6O	1	1	B	richard	table|boot	26-35	English	female	fluent	78		not+sure		Mozilla%2F5.0+%28Windows+NT+10.0%3B+Win64%3B+x64%29+AppleWebKit%2F537.36+%28KHTML%2C+like+Gecko%29+Chrome%2F74.0.3729.169+Safari%2F537.36	Gecko	Win32	en-US	1920	1080	24	25307	1440	8632	15543	46210	865	19222	listener	D16.43	D16	d.2s1c.ds.sc.s	2	8	b	purple.table	blue.boot	purple.boot	o2	c	1	o1	blue	table	1	1	s	boot
5/28	13:30	5P8Oh9KV	2	2	B	robert	fish|boot	26-35	English	female	fluent	100		Determining+which+symbol+someone+would+choose+if+they+had+to+make+an+executive+decision	N%2FA	Mozilla%2F5.0+%28Windows+NT+6.1%3B+Win64%3B+x64%29+AppleWebKit%2F537.36+%28KHTML%2C+like+Gecko%29+Chrome%2F74.0.3729.131+Safari%2F537.36	Gecko	Win32	en-US	1920	1080	24	8919	22463	21404	7200	19912	2304	59078	salience	D16.28	D16	d.2s1c.ds.sc.s	2	4	b	orange.fish	blue.boot	orange.boot	o2	s	2	o3	orange	boot	2	2	s	boot
5/28	13:32	BiP4ONoI	1	2	B	robert	table	26-35	Other	male	good	88	HINDI	NICE		Mozilla%2F5.0+%28Windows+NT+6.1%29+AppleWebKit%2F537.36+%28KHTML%2C+like+Gecko%29+Chrome%2F74.0.3729.169+Safari%2F537.36	Gecko	Win32	en-US	1366	768	24	1579	846	17975	4536	3528	22695	82121	listener	D20.48	D20	d.1s3c.ss.sc.c	15	1	a	purple.fish	purple.table	purple.fish	o2	c	1	o3	purple	fish	3	2	s	table
5/28	13:32	8RZ19quG	2	2	C	robert	fish	18-25	English	female	good	88	tamil	good	good	Mozilla%2F5.0+%28Windows+NT+6.1%29+AppleWebKit%2F537.36+%28KHTML%2C+like+Gecko%29+Chrome%2F74.0.3729.169+Safari%2F537.36	Gecko	Win32	en-US	1093	615	24	2445	35446	23219	3668	12060	4502	83389	salience	D27.9	D27	d.2s2c.b.ds.dc.s	13	2	a	purple.boot	purple.fish	green.fish	o2	c	2	o3	fish	purple	2	2	c	purple
5/28	13:32	Z3D4PzoC	3	1	B	robert	fish	26-35	English	male	fluent	100		decision		Mozilla%2F5.0+%28Macintosh%3B+Intel+Mac+OS+X+10_12_6%29+AppleWebKit%2F537.36+%28KHTML%2C+like+Gecko%29+Chrome%2F76.0.3805.0+Safari%2F537.36	Gecko	MacIntel	en-US	1600	900	24	1930	1430	13377	3616	9906	1536	31021	listener	D20.12	D20	d.1s3c.ss.sc.c	13	1	a	purple.boot	purple.fish	purple.boot	o2	s	2	o1	purple	fish	3	1	c	purple
5/28	13:34	TsHmLrH7	2	2	B	richard	table|mitt	18-25	English	male	fluent	100		Original+		Mozilla%2F5.0+%28iPad%3B+CPU+OS+12_2+like+Mac+OS+X%29+AppleWebKit%2F605.1.15+%28KHTML%2C+like+Gecko%29+Version%2F12.1+Mobile%2F15E148+Safari%2F604.1	Gecko	iPad	en-US	768	1024	32	4531	8571	22672	11894	8615	2405	59812	salience	D28.33	D28	d.2s2c.b.ds.dc.c	11	9	b	purple.table	orange.table	orange.mitt	o2	s	2	o3	orange	table	2	2	s	table
5/28	13:36	ksI2r2pg	3	2	A	robert	table|mitt	36-45	English	male	fluent	100		Co-operation+with+minimal+use+of+language		Mozilla%2F5.0+%28Windows+NT+10.0%3B+Win64%3B+x64%29+AppleWebKit%2F537.36+%28KHTML%2C+like+Gecko%29+Chrome%2F74.0.3729.157+Safari%2F537.36	Gecko	Win32	en-US	1920	1080	24	2540	8906	8608	5321	12482	980	32647	listener	D20.35	D20	d.1s3c.ss.sc.c	7	3	a	green.mitt	green.table	green.mitt	o2	c	1	o1	green	mitt	3	2	s	table
5/28	13:37	5JWDMLCS	1	2	A	robert	fish	26-35	English	female	fluent	91		the+hit+was+about++bomb	nice+study	Mozilla%2F5.0+%28Windows+NT+6.2%3B+Win64%3B+x64%29+AppleWebKit%2F537.36+%28KHTML%2C+like+Gecko%29+Chrome%2F74.0.3729.169+Safari%2F537.36	Gecko	Win32	en-US	1366	768	24	24631	15183	17230	8384	29752	2889	96517	salience	D31.44	D31	d.3s2c.ss.dc.s	13	2	b	green.fish	purple.fish	purple.fish	o2	s	2	o1	green	fish	1	3	s	fish
5/28	13:38	nCuJoST9	2	2	C	robert	mitt|boot	36-45	English	male	fluent	100		no+clue	no	Mozilla%2F5.0+%28Windows+NT+10.0%3B+Win64%3B+x64%29+AppleWebKit%2F537.36+%28KHTML%2C+like+Gecko%29+Chrome%2F74.0.3729.169+Safari%2F537.36	Gecko	Win32	en-US	1920	1080	24	25607	9856	26406	4548	12726	3016	73702	salience	D28.42	D28	d.2s2c.b.ds.dc.c	6	9	b	purple.boot	green.boot	green.mitt	o2	s	2	o3	green	boot	2	2	c	green
5/28	13:38	PSxhUw5Q	3	1	B	robert	fish|table	26-35	English	female	fluent	100		I+thought+it+was+cool+and+very+interesting.	N%2FA	Mozilla%2F5.0+%28Windows+NT+10.0%3B+Win64%3B+x64%29+AppleWebKit%2F537.36+%28KHTML%2C+like+Gecko%29+Chrome%2F74.0.3729.169+Safari%2F537.36	Gecko	Win32	en-US	1536	864	24	9095	14591	20400	11061	14859	2977	62007	listener	D20.47	D20	d.1s3c.ss.sc.c	1	2	a	blue.table	blue.fish	blue.table	o2	s	2	o3	blue	fish	3	1	c	blue
5/28	13:38	4hnytIAW	2	2	B	robert	table|mitt	26-35	Other	male	good	100	tamil	+Attempt+to+disarm+an+imaginary+bomb+with+a+remote+partner+for+saving+our+city	nice	Mozilla%2F5.0+%28Windows+NT+6.3%29+AppleWebKit%2F537.36+%28KHTML%2C+like+Gecko%29+Chrome%2F74.0.3729.131+Safari%2F537.36	Gecko	Win32	en-GB	1366	768	24	51923	8190	38296	14597	98666	6624	493928	listener	D12.16	D12	d.1s2c.ss.dc.c	8	8	a	green.table	green.mitt	orange.table	o2	c	2	o3	table	green	2	2	s	mitt
5/28	13:38	L3mYSWKP	3	2	C	robert	table	26-35	Other	male	good	100	TAMIL	ATTEMPT+TO+DISARM+AN+IMAGINARY+BOMB+WITH+A+REMOTE+PARTNER+FOR+SAVING+OUR+CITY.	NICE	Mozilla%2F5.0+%28Windows+NT+6.3%29+AppleWebKit%2F537.36+%28KHTML%2C+like+Gecko%29+Chrome%2F74.0.3729.169+Safari%2F537.36	Gecko	Win32	en-US	1366	768	24	25320	12053	26395	25581	40467	3040	545871	listener	D31.25	D31	d.3s2c.ss.dc.s	15	3	a	purple.table	purple.table	orange.table	o2	c	2	o1	table	purple	3	2	c	purple
5/28	13:40	zRBzVgSf	2	1	A	richard	fish|table	46-55	English	female	fluent	100		to+see+if+i+could+figure+out+which+one+would+help+with+limited+clues.		Mozilla%2F5.0+%28Macintosh%3B+Intel+Mac+OS+X+10_14_5%29+AppleWebKit%2F537.36+%28KHTML%2C+like+Gecko%29+Chrome%2F74.0.3729.169+Safari%2F537.36	Gecko	MacIntel	en-US	1440	900	24	8309	12911	20516	7769	23269	2128	59529	salience	D27.38	D27	d.2s2c.b.ds.dc.s	1	6	b	purple.fish	blue.fish	blue.table	o2	s	1	o1	fish	purple	2	1	c	blue
5/28	13:40	Z05WrJ6g	1	3	C	robert	car|table	26-35	English	male	good	89				Mozilla%2F5.0+%28Windows+NT+10.0%3B+Win64%3B+x64%29+AppleWebKit%2F537.36+%28KHTML%2C+like+Gecko%29+Chrome%2F74.0.3729.169+Safari%2F537.36	Gecko	Win32	pt-BR	1536	864	24	2865	1455	10672	3720	7048	1080	28112	listener	D30.24	D30	d.2s3c.ds.sc.c	8	3	a	green.mitt	green.mitt	green.table	o2	c	2	o3	table	green	1	3	s	mitt
5/28	13:41	YfbpLCQu	2	2	A	robert	table	26-35	English	male	fluent	100		Memories+and+attention		Mozilla%2F5.0+%28X11%3B+Linux+x86_64%29+AppleWebKit%2F537.36+%28KHTML%2C+like+Gecko%29+Chrome%2F74.0.3729.157+Safari%2F537.36	Gecko	Linux+armv8l	en-GB	412	732	24	15865	14852	37114	7515	15255	3308	73483	salience	D16.49	D16	d.2s1c.ds.sc.s	10	8	b	purple.table	orange.boot	purple.boot	o2	s	2	o3	purple	boot	2	2	c	orange
5/28	13:42	OIxPEiNt	2	2	B	richard	mitt|boot	26-35	English	male	fluent	100		I+have+no+idea		Mozilla%2F5.0+%28Windows+NT+10.0%3B+Win64%3B+x64%29+AppleWebKit%2F537.36+%28KHTML%2C+like+Gecko%29+Chrome%2F74.0.3729.169+Safari%2F537.36	Gecko	Win32	en-US	1920	1080	24	3882	8732	11239	4229	6216	1220	32758	salience	D28.13	D28	d.2s2c.b.ds.dc.c	6	7	a	green.mitt	green.boot	blue.boot	o2	c	1	o3	green	boot	2	2	s	boot
5/28	13:42	qOF5pzRT	2	2	A	richard	mitt|boot	46-55	English	female	fluent	75		no+idea		Mozilla%2F5.0+%28Windows+NT+10.0%3B+Win64%3B+x64%3B+rv%3A67.0%29+Gecko%2F20100101+Firefox%2F67.0	Gecko	Win32	en-US	1920	1080	24	4580	8082	15122	6781	9381	2072	38677	salience	D28.19	D28	d.2s2c.b.ds.dc.c	2	8	a	blue.mitt	blue.boot	orange.boot	o2	s	2	o1	blue	boot	2	2	s	boot
5/28	13:44	uo1Lz3Tg	2	3	A	william	fish	18-25	English	male	good	86		game	nice	Mozilla%2F5.0+%28Windows+NT+6.1%29+AppleWebKit%2F537.36+%28KHTML%2C+like+Gecko%29+Chrome%2F74.0.3729.169+Safari%2F537.36	Gecko	Win32	en-US	1366	768	24	1841	1141	12407	4392	5856	4848	55761	salience	D12.27	D12	d.1s2c.ss.dc.c	10	1	b	blue.fish	orange.boot	orange.fish	o2	s	2	o3	orange	boot	2	1	c	orange
5/28	13:44	KSuD2wrv	2	2	C	william	fish|boot	26-35	English	male	fluent	76		Problem+solving+ability	Thanks	Mozilla%2F5.0+%28X11%3B+Ubuntu%3B+Linux+x86_64%3B+rv%3A67.0%29+Gecko%2F20100101+Firefox%2F67.0	Gecko	Linux+x86_64	en-US	1708	960	24	6141	12286	13600	5896	9295	2296	55682	salience	D27.2	D27	d.2s2c.b.ds.dc.s	1	3	a	blue.boot	blue.fish	purple.fish	o2	s	1	o1	fish	blue	2	2	s	fish
5/28	13:45	wKNOPYnq	1	3	A	robert	table|mitt	46-55	English	male	fluent	100		idk		Mozilla%2F5.0+%28Windows+NT+10.0%3B+Win64%3B+x64%29+AppleWebKit%2F537.36+%28KHTML%2C+like+Gecko%29+Chrome%2F73.0.3683.103+Safari%2F537.36	Gecko	Win32	en-US	1366	768	24	5391	4226	21934	14209	15048	5089	118154	salience	D30.24	D30	d.2s3c.ds.sc.c	8	3	a	green.mitt	green.mitt	green.table	o2	c	2	o3	table	green	1	3	s	mitt
5/28	13:45	Ew6sJrle	2	2	C	robert	fish|boot	46-55	English	male	fluent	94		I+don%27t+know%2C+sorry		Mozilla%2F5.0+%28Windows+NT+10.0%3B+Win64%3B+x64%29+AppleWebKit%2F537.36+%28KHTML%2C+like+Gecko%29+Chrome%2F74.0.3729.169+Safari%2F537.36	Gecko	Win32	en-US	1536	864	24	16798	20255	18356	6442	12982	2423	57831	listener	D28.38	D28	d.2s2c.b.ds.dc.c	13	2	b	green.fish	purple.fish	purple.boot	o2	s	1	o3	fish	purple	2	2	s	fish
5/28	13:45	CsjvfeuW	3	3	B	robert	table|mitt|boot	26-35	English	female	fluent	100		how+peoplw+make+snap+judgements		Mozilla%2F5.0+%28Windows+NT+10.0%3B+Win64%3B+x64%29+AppleWebKit%2F537.36+%28KHTML%2C+like+Gecko%29+Chrome%2F74.0.3729.169+Safari%2F537.36	Gecko	Win32	en-US	1680	1050	24	6209	17080	9608	5040	7848	1667	40265	listener	D20.44	D20	d.1s3c.ss.sc.c	10	2	a	orange.table	orange.boot	orange.table	o2	c	2	o1	table	orange	2	3	s	boot
5/28	13:47	BKMfTsCe	2	3	B	robert	table|mitt	36-45	Other	male	good	98	portuguese	bomb+%28Attention+test.%29	very+good.	Mozilla%2F5.0+%28Windows+NT+10.0%3B+Win64%3B+x64%29+AppleWebKit%2F537.36+%28KHTML%2C+like+Gecko%29+Chrome%2F74.0.3729.169+Safari%2F537.36	Gecko	Win32	pt-BR	1536	864	24	50105	35828	78656	15119	39049	3312	202520	listener	D20.4	D20	d.1s3c.ss.sc.c	11	3	a	orange.mitt	orange.table	orange.mitt	o2	c	2	o1	mitt	orange	2	3	s	table
5/28	13:48	uqGF6kWv	2	2	B	robert	fish	36-45	Other	female	fluent	100	Tagalog	I+don%27t+know.	None	Mozilla%2F5.0+%28Macintosh%3B+Intel+Mac+OS+X+10_9_5%29+AppleWebKit%2F601.7.8+%28KHTML%2C+like+Gecko%29+Version%2F9.1.3+Safari%2F537.86.7	Gecko	MacIntel	en-us	1280	800	24	9524	11401	17975	6468	14051	3094	56783	listener	D27.26	D27	d.2s2c.b.ds.dc.s	5	5	b	orange.fish	green.fish	green.table	o2	s	2	o3	green	fish	2	2	s	fish
5/28	13:48	cd93ehGA	1	3	B	robert	table|boot	36-45	English	male	fluent	79		memory+instructions		Mozilla%2F5.0+%28Windows+NT+10.0%3B+Win64%3B+x64%3B+rv%3A67.0%29+Gecko%2F20100101+Firefox%2F67.0	Gecko	Win32	en-US	1080	720	24	6470	6246	15199	2489	12935	3349	70851	listener	D20.28	D20	d.1s3c.ss.sc.c	10	2	a	orange.table	orange.boot	orange.table	o2	s	1	o1	boot	orange	1	3	s	boot
5/28	13:50	lLTQSCmH	3	2	A	robert	fish|table	26-35	English	female	fluent	100		Unsure	Thanks+for+letting+me+participate+in+your+HIT%21	Mozilla%2F5.0+%28Macintosh%3B+Intel+Mac+OS+X+10_11_6%29+AppleWebKit%2F537.36+%28KHTML%2C+like+Gecko%29+Chrome%2F74.0.3729.169+Safari%2F537.36	Gecko	MacIntel	en-US	1280	800	24	81633	9909	14084	1632	15612	1502	115690	salience	D28.46	D28	d.2s2c.b.ds.dc.c	3	2	b	orange.table	blue.table	blue.fish	o2	s	1	o3	table	blue	2	2	c	blue
5/28	13:51	KB4ByeGY	1	2	B	robert	fish	18-25	English	female	good	86	English	good	good	Mozilla%2F5.0+%28Windows+NT+6.3%3B+Win64%3B+x64%29+AppleWebKit%2F537.36+%28KHTML%2C+like+Gecko%29+Chrome%2F74.0.3729.169+Safari%2F537.36	Gecko	Win32	en-US	1364	768	24	2285	1348	15100	5290	13901	4421	58608	listener	D27.41	D27	d.2s2c.b.ds.dc.s	9	6	b	purple.fish	orange.fish	orange.table	o2	c	2	o3	table	orange	1	2	s	fish
5/28	13:52	yDTROiCA	3	1	B	richard	table	26-35	English	male	fluent	84		patterns		Mozilla%2F5.0+%28Windows+NT+10.0%3B+Win64%3B+x64%29+AppleWebKit%2F537.36+%28KHTML%2C+like+Gecko%29+Chrome%2F74.0.3729.169+Safari%2F537.36	Gecko	Win32	en-US	1920	1080	24	6525	8219	10379	2228	7057	1219	39757	salience	D24.38	D24	d.3s1c.ss.sc.s	11	1	a	blue.table	orange.table	blue.table	o2	c	2	o1	table	orange	3	1	s	table
5/28	13:53	FemqYs2w	2	2	B	robert	fish|table	46-55	English	male	fluent	85		How+people+analyze+data		Mozilla%2F5.0+%28Windows+NT+10.0%3B+Win64%3B+x64%29+AppleWebKit%2F537.36+%28KHTML%2C+like+Gecko%29+Chrome%2F74.0.3729.169+Safari%2F537.36	Gecko	Win32	en-US	1920	1080	24	6325	6949	13349	4071	9686	1730	44802	listener	D28.8	D28	d.2s2c.b.ds.dc.c	1	6	a	blue.table	blue.fish	purple.fish	o2	c	1	o3	blue	fish	2	2	c	blue
5/28	13:54	AAEjqwh9	2	3	B	richard	fish	26-35	English	male	good	84		game	nice	Mozilla%2F5.0+%28Windows+NT+6.1%3B+Win64%3B+x64%29+AppleWebKit%2F537.36+%28KHTML%2C+like+Gecko%29+Chrome%2F74.0.3729.169+Safari%2F537.36	Gecko	Win32	en-GB	1366	768	24	209282	5621	11032	2032	5080	3064	26832	salience	D12.5	D12	d.1s2c.ss.dc.c	12	2	a	orange.fish	orange.mitt	green.fish	o2	c	2	o1	fish	orange	2	2	s	mitt
5/28	13:56	vUZfelyb	2	3	B	robert	fish	18-25	English	male	good	87		game	nice	Mozilla%2F5.0+%28Windows+NT+6.1%29+AppleWebKit%2F537.36+%28KHTML%2C+like+Gecko%29+Chrome%2F74.0.3729.169+Safari%2F537.36	Gecko	Win32	en-US	1440	900	24	10422	14237	35055	3889	3079	1489	37176	listener	D28.5	D28	d.2s2c.b.ds.dc.c	4	1	a	blue.fish	blue.mitt	green.mitt	o2	c	1	o1	blue	fish	2	1	s	mitt
5/28	13:57	q4kaxG4y	1	2	C	robert	fish|boot	26-35	English	female	good	78		BOMB+BLAST	NOTHING.	Mozilla%2F5.0+%28Windows+NT+6.3%3B+Win64%3B+x64%29+AppleWebKit%2F537.36+%28KHTML%2C+like+Gecko%29+Chrome%2F74.0.3729.169+Safari%2F537.36	Gecko	Win32	en-US	1366	768	24	40089	16237	20703	8688	17617	5454	264235	salience	D12.7	D12	d.1s2c.ss.dc.c	5	8	a	green.mitt	green.fish	orange.mitt	o2	s	1	o1	fish	green	1	2	s	fish
5/28	13:57	l7eoJt6d	3	1	B	richard	table	26-35	English	male	fluent	93		Disarm+the+imaginary+bomb	good	Mozilla%2F5.0+%28Windows+NT+6.1%3B+WOW64%29+AppleWebKit%2F537.36+%28KHTML%2C+like+Gecko%29+Chrome%2F74.0.3729.169+Safari%2F537.36	Gecko	Win32	en-US	1366	768	24	15294	23500	45022	12748	28308	3333	59886	listener	D24.25	D24	d.3s1c.ss.sc.s	11	2	a	green.table	orange.table	green.table	o2	c	2	o1	table	orange	3	1	c	orange
5/28	13:58	HkXM8mHQ	2	2	C	robert	table	26-35	English	male	fluent	100		Very+interesting+hit		Mozilla%2F5.0+%28Windows+NT+10.0%3B+Win64%3B+x64%29+AppleWebKit%2F537.36+%28KHTML%2C+like+Gecko%29+Chrome%2F74.0.3729.169+Safari%2F537.36	Gecko	Win32	en-US	1920	1080	24	12874	12501	18457	11110	17414	2451	51224	salience	D16.2	D16	d.2s1c.ds.sc.s	7	9	a	purple.table	green.table	purple.mitt	o2	s	2	o1	purple	table	2	2	c	green
5/28	13:59	YwXyitTH	3	1	A	robert	car|table|boot	36-45	English	male	fluent	97		Its+about+bomb+diffusion	Its+very+fun+to+do.	Mozilla%2F5.0+%28Windows+NT+6.1%29+AppleWebKit%2F537.36+%28KHTML%2C+like+Gecko%29+Chrome%2F74.0.3729.169+Safari%2F537.36	Gecko	Win32	en-US	1366	768	24	2139	1198	12352	6839	9553	2760	55286	listener	D20.22	D20	d.1s3c.ss.sc.c	11	2	a	orange.boot	orange.table	orange.boot	o2	s	2	o3	orange	table	3	1	s	table
5/28	14:0	w4uKesIX	1	2	B	robert	fish|mitt	26-35	English	female	fluent	80		Unsure	Thank+you+%3A%29	Mozilla%2F5.0+%28Windows+NT+10.0%3B+Win64%3B+x64%29+AppleWebKit%2F537.36+%28KHTML%2C+like+Gecko%29+Chrome%2F74.0.3729.169+Safari%2F537.36	Gecko	Win32	en-US	1536	864	24	8326	13130	13463	4615	15116	1698	42416	salience	D28.45	D28	d.2s2c.b.ds.dc.c	9	7	b	blue.fish	orange.fish	orange.mitt	o2	s	2	o1	blue	fish	1	2	s	fish
5/28	14:5	26sdo9Eu	3	2	B	robert	boot	36-45	English	male	fluent	93		Very+exciting	Would+be+happy+to+test+other+hits	Mozilla%2F5.0+%28Windows+NT+6.1%3B+Win64%3B+x64%29+AppleWebKit%2F537.36+%28KHTML%2C+like+Gecko%29+Chrome%2F74.0.3729.157+Safari%2F537.36	Gecko	Win32	fr-FR	1600	900	24	63207	69576	736250	243793	16975	2536	193756	listener	D31.26	D31	d.3s2c.ss.dc.s	6	1	b	blue.boot	green.boot	green.boot	o2	s	1	o3	boot	green	3	2	c	green
5/28	14:6	UJ9XnW5C	3	1	C	robert	table|boot	56-65	English	male	fluent	73		not+really+sure	Thank+you%21	Mozilla%2F5.0+%28Windows+NT+10.0%3B+Win64%3B+x64%29+AppleWebKit%2F537.36+%28KHTML%2C+like+Gecko%29+Chrome%2F74.0.3729.169+Safari%2F537.36	Gecko	Win32	en-US	1920	1080	24	5041	8411	17790	4432	15544	2188	53448	salience	D30.11	D30	d.2s3c.ds.sc.c	11	2	a	orange.table	orange.table	orange.boot	o2	c	1	o3	orange	boot	3	1	c	orange
5/28	14:6	Pv1e7Dtm	3	2	A	robert	mitt	26-35	Other	female	intermediate	84	english	very+intresting	no+comments	Mozilla%2F5.0+%28Windows+NT+6.3%3B+Win64%3B+x64%29+AppleWebKit%2F537.36+%28KHTML%2C+like+Gecko%29+Chrome%2F74.0.3729.169+Safari%2F537.36	Gecko	Win32	en-GB	1366	768	24	12206	18462	48104	9240	12904	4352	87700	listener	D30.1	D30	d.2s3c.ds.sc.c	16	3	a	purple.mitt	purple.mitt	purple.table	o2	s	2	o1	purple	mitt	3	2	c	purple
5/28	14:11	gF6gXsIa	3	1	B	robert	fish|mitt	18-25	English	male	fluent	100		maybe+to+see+how+different+people+disarm+the+bomb+based+off+of+what+little+info+they+do+know	Loved+it%21+So+much+fun%21+Thanks%21	Mozilla%2F5.0+%28Windows+NT+10.0%3B+Win64%3B+x64%29+AppleWebKit%2F537.36+%28KHTML%2C+like+Gecko%29+Chrome%2F74.0.3729.169+Safari%2F537.36	Gecko	Win32	en-US	1366	768	24	7852	6835	18298	5146	7592	6157	217929	salience	D20.13	D20	d.1s3c.ss.sc.c	16	1	a	purple.fish	purple.mitt	purple.fish	o2	s	2	o1	purple	mitt	3	1	c	purple
5/28	14:20	xEjzYrvf	1	3	B	richard	table|boot	18-25	English	male	fluent	75				Mozilla%2F5.0+%28Windows+NT+10.0%3B+Win64%3B+x64%29+AppleWebKit%2F537.36+%28KHTML%2C+like+Gecko%29+Chrome%2F74.0.3729.169+Safari%2F537.36	Gecko	Win32	en-US	1536	864	24	3222	5126	13566	7455	7996	1320	30689	listener	D20.21	D20	d.1s3c.ss.sc.c	15	2	a	purple.boot	purple.table	purple.boot	o2	s	1	o1	table	purple	1	3	c	purple
5/28	14:23	pnFU48GV	3	5	B	robert	table	26-35	English	male	good	88		NICE	NO	Mozilla%2F5.0+%28Windows+NT+6.1%29+AppleWebKit%2F537.36+%28KHTML%2C+like+Gecko%29+Chrome%2F74.0.3729.169+Safari%2F537.36	Gecko	Win32	en-US	1024	768	24	3559	779	17452	1360	10278	2849	41991	salience	D20.37	D20	d.1s3c.ss.sc.c	3	1	a	blue.fish	blue.table	blue.fish	o2	s	2	o1	blue	table	3	1	c	blue
5/28	14:26	VmqG0cgP	2	2	A	richard	table|mitt	36-45	English	female	fluent	100		A+game	NONE	Mozilla%2F5.0+%28Windows+NT+10.0%3B+Win64%3B+x64%29+AppleWebKit%2F537.36+%28KHTML%2C+like+Gecko%29+Chrome%2F74.0.3729.169+Safari%2F537.36	Gecko	Win32	en-US	1600	900	24	36895	39980	78172	14029	12796	3872	124256	salience	D27.20	D27	d.2s2c.b.ds.dc.s	7	8	a	green.mitt	green.table	orange.table	o2	c	1	o3	green	table	2	2	s	table
5/28	14:27	OIL3uMO4	0	2	B	william	fish	26-35	English	male	good	100	English	Very+nice.	Good	Mozilla%2F5.0+%28Windows+NT+6.3%3B+Win64%3B+x64%29+AppleWebKit%2F537.36+%28KHTML%2C+like+Gecko%29+Chrome%2F74.0.3729.157+Safari%2F537.36	Gecko	Win32	en-US	1366	768	24	4280	1996	20637	18427	11251	3178	119692	listener	D30.25	D30	d.2s3c.ds.sc.c	5	2	a	green.fish	green.fish	green.table	o2	s	1	o1	fish	green	2	3	c	green
5/28	14:38	cfuQnGTf	2	3	A	robert	fish|boot	46-55	English	female	fluent	92		remembering+things+quickly%3F+%3A%28	thanks%2C+hope+I+don%3Bt+get+rejected+for+anything.	Mozilla%2F5.0+%28Windows+NT+10.0%3B+Win64%3B+x64%29+AppleWebKit%2F537.36+%28KHTML%2C+like+Gecko%29+Chrome%2F74.0.3729.169+Safari%2F537.36	Gecko	Win32	en-US	1536	864	24	7167	11176	13392	6184	7041	2008	60914	listener	D30.40	D30	d.2s3c.ds.sc.c	14	1	b	purple.fish	purple.boot	purple.boot	o2	s	1	o1	boot	purple	2	3	s	boot
5/28	14:43	TEt2uttH	3	2	A	richard	mitt	18-25	English	male	fluent	1				Mozilla%2F5.0+%28Windows+NT+10.0%3B+Win64%3B+x64%29+AppleWebKit%2F537.36+%28KHTML%2C+like+Gecko%29+Chrome%2F74.0.3729.169+Safari%2F537.36	Gecko	Win32	en-US	1920	1080	24	1816	2343	9936	1112	8097	1008	30993	listener	D31.28	D31	d.3s2c.ss.dc.s	12	1	b	blue.mitt	orange.mitt	orange.mitt	o2	c	2	o3	mitt	orange	3	2	c	orange
5/28	14:51	ONRHuClk	3	2	C	robert	fish	26-35	English	female	fluent	96		mind+blowing	thanks	Mozilla%2F5.0+%28Windows+NT+6.1%3B+Win64%3B+x64%29+AppleWebKit%2F537.36+%28KHTML%2C+like+Gecko%29+Chrome%2F72.0.3626.109+Safari%2F537.36	Gecko	Win32	en-US	1366	768	24	29810	28851	15065	13344	17234	3552	47223	listener	D31.18	D31	d.3s2c.ss.dc.s	9	3	a	orange.fish	orange.fish	purple.fish	o2	s	1	o1	fish	orange	3	2	c	orange
5/28	14:52	LOYfje5O	3	1	B	robert	fish|table	26-35	English	female	fluent	96		ITS+TO+BE+GOOD	GOOD+HIT+AND+VERY+INTERSTING	Mozilla%2F5.0+%28Windows+NT+6.3%29+AppleWebKit%2F537.36+%28KHTML%2C+like+Gecko%29+Chrome%2F74.0.3729.169+Safari%2F537.36	Gecko	Win32	en-US	1366	768	24	2734	1831	19495	7728	7784	3672	78986	listener	D30.47	D30	d.2s3c.ds.sc.c	5	2	b	green.table	green.fish	green.fish	o2	c	1	o1	green	table	3	1	s	fish
5/28	14:57	ycDIJ3ts	2	1	B	robert	fish|boot	36-45	English	female	fluent	100	English	Understanding+reasoning+and+choices+based+on+little+information+given.		Mozilla%2F5.0+%28Windows+NT+10.0%3B+Win64%3B+x64%29+AppleWebKit%2F537.36+%28KHTML%2C+like+Gecko%29+Chrome%2F74.0.3729.169+Safari%2F537.36	Gecko	Win32	en-US	1536	864	24	9149	11017	19851	6359	13773	1443	104866	listener	D12.49	D12	d.1s2c.ss.dc.c	13	1	b	blue.boot	purple.fish	purple.boot	o2	c	1	o1	purple	boot	2	2	c	purple
5/28	14:59	0HW70FdM	3	1	B	william	table	36-45	English	female	fluent	99		opinions	none	Mozilla%2F5.0+%28Windows+NT+10.0%3B+Win64%3B+x64%29+AppleWebKit%2F537.36+%28KHTML%2C+like+Gecko%29+Chrome%2F74.0.3729.169+Safari%2F537.36	Gecko	Win32	en-US	1366	768	24	15954	9151	21353	5833	9059	2421	53749	listener	D24.1	D24	d.3s1c.ss.sc.s	7	2	a	orange.table	green.table	orange.table	o2	c	2	o3	table	green	3	1	s	table
5/28	15:0	xX3fNs5E	2	2	B	robert	table|boot	26-35	English	male	good	87		good+task+	no+comments	Mozilla%2F5.0+%28Windows+NT+6.1%29+AppleWebKit%2F537.36+%28KHTML%2C+like+Gecko%29+Chrome%2F74.0.3729.169+Safari%2F537.36	Gecko	Win32	en-US	1366	768	24	17114	13691	28873	7680	12255	3536	100247	listener	D28.7	D28	d.2s2c.b.ds.dc.c	11	4	a	orange.boot	orange.table	blue.table	o2	s	1	o1	table	orange	2	2	s	table
5/28	15:37	wcCGQFCZ	2	1	A	robert	table|mitt	36-45	English	female	fluent	100	N%2FA	I+have+no+idea	fun	Mozilla%2F5.0+%28Windows+NT+10.0%3B+Win64%3B+x64%29+AppleWebKit%2F537.36+%28KHTML%2C+like+Gecko%29+Chrome%2F74.0.3729.169+Safari%2F537.36	Gecko	Win32	en-US	1536	864	24	9385	13657	24646	18290	25644	2674	66884	salience	D28.31	D28	d.2s2c.b.ds.dc.c	4	7	b	green.mitt	blue.mitt	blue.table	o2	s	1	o1	mitt	green	2	1	c	blue
5/28	22:51	a5m6AfqU	2	2	B	robert	mitt|boot	18-25	English	female	fluent	81		Attentiveness+to+Instructions		Mozilla%2F5.0+%28Macintosh%3B+Intel+Mac+OS+X+10_14_4%29+AppleWebKit%2F605.1.15+%28KHTML%2C+like+Gecko%29+Version%2F12.1+Safari%2F605.1.15	Gecko	MacIntel	en-CA	1280	800	24	3214	4871	7547	5931	6493	1698	35954	salience	D27.3	D27	d.2s2c.b.ds.dc.s	12	5	a	orange.boot	orange.mitt	green.mitt	o2	c	1	o3	orange	mitt	2	2	s	mitt
5/28	22:51	8KR5VJYr	2	3	C	robert	fish|mitt	26-35	English	female	fluent	67		if+i+was+paying+attention	nope	Mozilla%2F5.0+%28Windows+NT+10.0%3B+Win64%3B+x64%29+AppleWebKit%2F537.36+%28KHTML%2C+like+Gecko%29+Chrome%2F74.0.3729.169+Safari%2F537.36	Gecko	Win32	en-US	1920	1080	24	4304	6664	12781	5288	10993	1205	33573	listener	D30.4	D30	d.2s3c.ds.sc.c	9	3	a	orange.fish	orange.fish	orange.mitt	o2	s	1	o3	fish	orange	2	3	c	orange
5/28	22:51	arZYgCrr	3	1	C	richard	car|fish|table	36-45	English	male	fluent	100		morals		Mozilla%2F5.0+%28X11%3B+CrOS+x86_64+11895.118.0%29+AppleWebKit%2F537.36+%28KHTML%2C+like+Gecko%29+Chrome%2F74.0.3729.159+Safari%2F537.36	Gecko	Linux+x86_64	en-US	1366	768	24	5839	5936	8913	5052	5212	2431	38757	salience	D20.48	D20	d.1s3c.ss.sc.c	15	1	a	purple.fish	purple.table	purple.fish	o2	c	1	o3	purple	fish	3	2	s	table
5/28	22:51	xFcdzllP	3	2	C	robert	table|mitt	26-35	English	male	fluent	100		Choices		Mozilla%2F5.0+%28Windows+NT+6.1%3B+Win64%3B+x64%3B+rv%3A67.0%29+Gecko%2F20100101+Firefox%2F67.0	Gecko	Win32	en-US	1360	768	24	4263	5514	10132	5054	8532	1718	25950	salience	D30.13	D30	d.2s3c.ds.sc.c	12	3	a	orange.mitt	orange.mitt	orange.table	o2	s	2	o3	orange	mitt	3	2	s	mitt
5/28	22:51	uhsLE5yI	2	2	B	robert	fish|table	26-35	English	male	fluent	94		choices		Mozilla%2F5.0+%28Windows+NT+10.0%3B+WOW64%29+AppleWebKit%2F537.36+%28KHTML%2C+like+Gecko%29+Chrome%2F74.0.3729.169+Safari%2F537.36	Gecko	Win32	en-US	1920	1080	24	2586	4180	9462	1662	9432	1216	30152	salience	D20.30	D20	d.1s3c.ss.sc.c	13	2	a	purple.table	purple.fish	purple.table	o2	c	2	o3	table	purple	2	3	c	purple
5/28	22:51	nKeVGcGd	3	2	C	robert	mitt	18-25	English	female	fluent	100		This+survey+was+about+seeing+what+people+think		Mozilla%2F5.0+%28Windows+NT+6.1%3B+Win64%3B+x64%29+AppleWebKit%2F537.36+%28KHTML%2C+like+Gecko%29+Chrome%2F74.0.3729.169+Safari%2F537.36	Gecko	Win32	en-US	1920	1080	24	3599	5299	10815	38479	4145	1315	18944	listener	D31.17	D31	d.3s2c.ss.dc.s	8	2	a	green.mitt	green.mitt	orange.mitt	o2	s	1	o1	mitt	green	3	2	c	green
5/28	22:51	fQssVgLH	3	2	B	robert	boot	26-35	English	male	fluent	91		Perceptions+of+limited+communication+	None	Mozilla%2F5.0+%28Windows+NT+10.0%3B+Win64%3B+x64%29+AppleWebKit%2F537.36+%28KHTML%2C+like+Gecko%29+Chrome%2F74.0.3729.169+Safari%2F537.36	Gecko	Win32	en-US	1280	1024	24	4705	7039	9320	7848	4887	1280	34874	listener	D24.7	D24	d.3s1c.ss.sc.s	2	1	a	green.boot	blue.boot	green.boot	o2	s	1	o3	boot	green	3	2	c	blue
5/28	22:51	QlvKkPGe	2	3	A	richard	boot	36-45	English	female	fluent	92		Probably+how+we+reacted+to+given+information.	Fun%21	Mozilla%2F5.0+%28Windows+NT+10.0%3B+Win64%3B+x64%29+AppleWebKit%2F537.36+%28KHTML%2C+like+Gecko%29+Chrome%2F74.0.3729.169+Safari%2F537.36	Gecko	Win32	en-US	1920	1080	24	3958	7370	8605	3168	5267	1230	33600	listener	D24.48	D24	d.3s1c.ss.sc.s	10	3	a	purple.boot	orange.boot	purple.boot	o2	s	2	o1	purple	boot	2	3	c	orange
5/28	22:51	cqJOcoNs	1	2	A	robert	fish|boot	26-35	English	male	fluent	97		Random+Choice		Mozilla%2F5.0+%28Windows+NT+6.1%3B+Win64%3B+x64%29+AppleWebKit%2F537.36+%28KHTML%2C+like+Gecko%29+Chrome%2F74.0.3729.169+Safari%2F537.36	Gecko	Win32	en-US	1920	1080	24	18351	5070	11039	2751	10318	1505	23644	salience	D28.27	D28	d.2s2c.b.ds.dc.c	9	3	b	purple.fish	orange.fish	orange.boot	o2	c	2	o3	boot	orange	1	2	c	orange
5/28	22:52	cDodFmQY	3	1	B	robert	fish|table	26-35	English	male	fluent	80				Mozilla%2F5.0+%28X11%3B+CrOS+x86_64+11895.118.0%29+AppleWebKit%2F537.36+%28KHTML%2C+like+Gecko%29+Chrome%2F74.0.3729.159+Safari%2F537.36	Gecko	Linux+x86_64	en-US	1517	853	24	3827	7443	10132	4844	10420	2580	23960	salience	D20.33	D20	d.1s3c.ss.sc.c	3	1	a	blue.fish	blue.table	blue.fish	o2	s	2	o1	blue	table	3	1	c	blue
5/28	22:52	0YV0k6kq	2	2	C	richard	fish|table	18-25	English	female	fluent	100		I+have+no+idea	No	Mozilla%2F5.0+%28Windows+NT+6.1%3B+Win64%3B+x64%29+AppleWebKit%2F537.36+%28KHTML%2C+like+Gecko%29+Chrome%2F74.0.3729.169+Safari%2F537.36	Gecko	Win32	en-US	1920	1080	24	4133	38653	10767	7284	8063	1104	31367	listener	D12.39	D12	d.1s2c.ss.dc.c	3	3	b	purple.fish	blue.table	blue.fish	o2	c	1	o1	blue	fish	2	2	c	blue
5/28	22:52	Z1hFSN9Y	1	3	B	richard	mitt	26-35	English	male	fluent	100		How+someone+problem+solves+on+their+own.	Thanks	Mozilla%2F5.0+%28Windows+NT+10.0%3B+Win64%3B+x64%29+AppleWebKit%2F537.36+%28KHTML%2C+like+Gecko%29+Chrome%2F74.0.3729.169+Safari%2F537.36	Gecko	Win32	en-US	1280	720	24	5065	9645	13259	4988	9546	1481	42244	salience	D24.31	D24	d.3s1c.ss.sc.s	8	2	a	orange.mitt	green.mitt	orange.mitt	o2	c	1	o1	green	mitt	1	3	c	green
5/28	22:52	ODeBOKBv	3	1	B	robert	table	26-35	English	female	fluent	71		To+see+how+one+communicates+and+makes+decisions.	None.	Mozilla%2F5.0+%28Windows+NT+10.0%3B+Win64%3B+x64%29+AppleWebKit%2F537.36+%28KHTML%2C+like+Gecko%29+Chrome%2F74.0.3729.169+Safari%2F537.36	Gecko	Win32	en-US	1920	1080	24	5849	6711	13387	5813	6890	1307	35666	listener	D24.22	D24	d.3s1c.ss.sc.s	3	2	a	orange.table	blue.table	orange.table	o2	c	2	o1	table	blue	3	1	s	table
5/28	22:52	b5QyS0Jd	3	1	B	robert	fish|boot	26-35	English	female	fluent	100		Attention.+Logic		Mozilla%2F5.0+%28X11%3B+Linux+x86_64%29+AppleWebKit%2F537.36+%28KHTML%2C+like+Gecko%29+Chrome%2F74.0.3729.157+Safari%2F537.36	Gecko	Linux+armv7l	en-US	424	753	24	4796	8483	11964	5135	7683	2174	39829	salience	D20.12	D20	d.1s3c.ss.sc.c	13	1	a	purple.boot	purple.fish	purple.boot	o2	s	2	o1	purple	fish	3	1	c	purple
5/28	22:52	BYV00ul0	3	2	B	robert	fish	26-35	English	male	fluent	100		logic+and+if+we+can+figure+out+what+the+one+word+might+have+been.		Mozilla%2F5.0+%28Windows+NT+6.1%3B+Win64%3B+x64%29+AppleWebKit%2F537.36+%28KHTML%2C+like+Gecko%29+Chrome%2F74.0.3729.169+Safari%2F537.36	Gecko	Win32	en-US	1680	1050	24	3722	8007	12536	5320	7921	1977	48351	salience	D24.45	D24	d.3s1c.ss.sc.s	1	3	a	purple.fish	blue.fish	purple.fish	o2	s	1	o3	fish	purple	3	2	s	fish
5/28	22:52	9PpUnFS4	2	2	B	robert	fish|mitt	36-45	English	male	fluent	91				Mozilla%2F5.0+%28Windows+NT+10.0%3B+Win64%3B+x64%29+AppleWebKit%2F537.36+%28KHTML%2C+like+Gecko%29+Chrome%2F74.0.3729.169+Safari%2F537.36	Gecko	Win32	en-US	1366	768	24	3499	7108	9508	30648	6196	19337	17893	listener	D28.16	D28	d.2s2c.b.ds.dc.c	16	3	a	purple.fish	purple.mitt	orange.mitt	o2	c	2	o3	mitt	purple	2	2	c	purple
5/28	22:52	iTYLYDEe	3	1	B	richard	mitt	18-25	English	male	fluent	83				Mozilla%2F5.0+%28Windows+NT+10.0%3B+Win64%3B+x64%29+AppleWebKit%2F537.36+%28KHTML%2C+like+Gecko%29+Chrome%2F74.0.3729.169+Safari%2F537.36	Gecko	Win32	en-US	1600	900	24	4034	5380	11572	2845	9263	1265	26517	salience	D24.20	D24	d.3s1c.ss.sc.s	8	1	a	blue.mitt	green.mitt	blue.mitt	o2	c	2	o3	mitt	green	3	1	s	mitt
5/28	22:52	0qU01u6w	1	1	B	robert	fish|boot	26-35	English	male	fluent	24		not+sure	nope	Mozilla%2F5.0+%28Macintosh%3B+Intel+Mac+OS+X+10_12_1%29+AppleWebKit%2F537.36+%28KHTML%2C+like+Gecko%29+Chrome%2F72.0.3626.109+Safari%2F537.36	Gecko	MacIntel	en-US	1280	800	24	2477	4118	9000	6974	5688	1156	25645	listener	D12.8	D12	d.1s2c.ss.dc.c	13	3	a	purple.boot	purple.fish	orange.boot	o2	s	1	o3	fish	orange	1	1	s	fish
5/28	22:52	pjYnBn1Z	1	2	A	robert	fish|mitt|boot	18-25	English	female	fluent	100		Attention+		Mozilla%2F5.0+%28Macintosh%3B+Intel+Mac+OS+X+10_13_6%29+AppleWebKit%2F537.36+%28KHTML%2C+like+Gecko%29+Chrome%2F74.0.3729.169+Safari%2F537.36	Gecko	MacIntel	en-US	1440	900	24	3396	8017	7104	3209	6858	1242	38360	listener	D12.9	D12	d.1s2c.ss.dc.c	14	8	a	purple.mitt	purple.boot	green.mitt	o2	s	1	o1	boot	purple	1	2	c	purple
5/28	22:52	wwZKitWT	2	2	A	robert	mitt|boot	18-25	Other	male	fluent	100	Portuguese	Choices	no	Mozilla%2F5.0+%28Windows+NT+6.1%3B+Win64%3B+x64%29+AppleWebKit%2F537.36+%28KHTML%2C+like+Gecko%29+Chrome%2F70.0.3538.102+Safari%2F537.36	Gecko	Win32	pt-BR	1920	1080	24	7145	11309	26008	5630	11784	1447	36329	listener	D16.6	D16	d.2s1c.ds.sc.s	4	2	a	green.mitt	blue.mitt	green.boot	o2	s	2	o3	green	mitt	2	2	s	mitt
5/28	22:52	lhZcXAKq	2	1	A	william	table|boot	18-25	English	male	fluent	73		Disarming+a+bomb.	No.	Mozilla%2F5.0+%28Windows+NT+10.0%3B+Win64%3B+x64%29+AppleWebKit%2F537.36+%28KHTML%2C+like+Gecko%29+Chrome%2F74.0.3729.169+Safari%2F537.36	Gecko	Win32	en-US	1366	768	24	5003	17591	16052	3493	9438	2082	47904	listener	D27.37	D27	d.2s2c.b.ds.dc.s	11	5	b	green.table	orange.table	orange.boot	o2	c	1	o3	orange	boot	2	1	s	table
5/28	22:52	c83Astu4	1	1	A	robert	table|boot	26-35	English	male	fluent	100		How+I+make+decisions	None	Mozilla%2F5.0+%28Windows+NT+10.0%3B+Win64%3B+x64%29+AppleWebKit%2F537.36+%28KHTML%2C+like+Gecko%29+Chrome%2F74.0.3729.169+Safari%2F537.36	Gecko	Win32	en-US	1920	1080	24	9176	11157	15847	4835	6545	2096	53601	listener	D16.9	D16	d.2s1c.ds.sc.s	6	8	a	purple.boot	green.boot	purple.table	o2	c	1	o3	green	table	1	1	c	green
5/28	22:52	CCb6DlhS	2	2	B	richard	car|fish	46-55	English	male	fluent	98		I%27m+not+really+sure.	N%2FA	Mozilla%2F5.0+%28Windows+NT+6.1%3B+Win64%3B+x64%29+AppleWebKit%2F537.36+%28KHTML%2C+like+Gecko%29+Chrome%2F74.0.3729.169+Safari%2F537.36	Gecko	Win32	en-CA	1920	1080	24	10729	7944	12495	5677	7067	4089	46245	salience	D28.2	D28	d.2s2c.b.ds.dc.c	1	8	a	blue.mitt	blue.fish	orange.fish	o2	s	1	o1	fish	blue	2	2	c	blue
5/28	22:52	XKA8B3pW	2	3	B	robert	fish|table	18-25	English	male	fluent	9		Guessing+and+remembering		Mozilla%2F5.0+%28Windows+NT+10.0%3B+WOW64%29+AppleWebKit%2F537.36+%28KHTML%2C+like+Gecko%29+Chrome%2F72.0.3626.121+Safari%2F537.36	Gecko	Win32	en-US	1920	1080	24	2370	4647	6288	3177	5087	1024	23304	salience	D30.25	D30	d.2s3c.ds.sc.c	5	2	a	green.fish	green.fish	green.table	o2	s	1	o1	fish	green	2	3	c	green
5/28	22:52	Jm2tnW9E	1	1	B	robert	fish|boot	26-35	English	male	fluent	100		Paying+attention		Mozilla%2F5.0+%28Windows+NT+10.0%3B+Win64%3B+x64%29+AppleWebKit%2F537.36+%28KHTML%2C+like+Gecko%29+Chrome%2F74.0.3729.169+Safari%2F537.36	Gecko	Win32	en-US	2560	1440	24	2769	7439	10087	3026	14430	1243	59392	salience	D16.47	D16	d.2s1c.ds.sc.s	6	1	b	blue.fish	green.boot	blue.boot	o2	c	2	o1	fish	green	1	1	s	boot
5/28	22:52	0OavCzlA	2	2	B	robert	fish|mitt	36-45	English	male	fluent	53		cooperation		Mozilla%2F5.0+%28Windows+NT+10.0%3B+Win64%3B+x64%29+AppleWebKit%2F537.36+%28KHTML%2C+like+Gecko%29+Chrome%2F74.0.3729.169+Safari%2F537.36	Gecko	Win32	en-US	1280	1024	24	9625	11568	11052	5664	11268	2012	47969	listener	D27.50	D27	d.2s2c.b.ds.dc.s	4	1	b	green.mitt	blue.mitt	blue.fish	o2	c	2	o1	mitt	blue	2	2	c	blue
5/28	22:52	KFBg5fFT	0	2	A	william	boot	26-35	English	male	fluent	100		I+think+the+study+was+about+boom	Very+engaging	Mozilla%2F5.0+%28Windows+NT+10.0%3B+Win64%3B+x64%29+AppleWebKit%2F537.36+%28KHTML%2C+like+Gecko%29+Chrome%2F74.0.3729.169+Safari%2F537.36	Gecko	Win32	en-US	1360	768	24	2436	5640	18926	4591	7099	3445	76535	listener	D12.25	D12	d.1s2c.ss.dc.c	9	8	a	orange.mitt	orange.fish	green.mitt	o2	c	1	o1	orange	mitt	2	2	s	fish
5/28	22:52	6ZWLmxwo	2	1	B	robert	table	26-35	English	male	good	77		bomb+defuse		Mozilla%2F5.0+%28Windows+NT+6.1%29+AppleWebKit%2F537.36+%28KHTML%2C+like+Gecko%29+Chrome%2F74.0.3729.157+Safari%2F537.36	Gecko	Win32	en-US	1366	768	24	12689	804	20847	3528	12330	1470	31089	listener	D28.24	D28	d.2s2c.b.ds.dc.c	3	4	a	blue.boot	blue.table	green.table	o2	c	1	o1	blue	boot	2	1	c	blue
5/28	22:52	QQNnTUIv	3	2	A	robert	fish	26-35	English	female	fluent	100		I+have+no+idea	No	Mozilla%2F5.0+%28Windows+NT+6.1%3B+WOW64%3B+rv%3A60.0%29+Gecko%2F20100101+Firefox%2F60.0	Gecko	Win32	en-US	1680	1050	24	5299	8192	9953	3158	6465	2271	42230	salience	D31.22	D31	d.3s2c.ss.dc.s	1	2	a	blue.fish	blue.fish	orange.fish	o2	c	2	o1	fish	blue	3	2	s	fish
5/28	22:52	R90sxMUb	3	2	A	richard	fish|boot	26-35	English	female	fluent	100		Unsure	No	Mozilla%2F5.0+%28Macintosh%3B+Intel+Mac+OS+X+10_14_2%29+AppleWebKit%2F537.36+%28KHTML%2C+like+Gecko%29+Chrome%2F74.0.3729.169+Safari%2F537.36	Gecko	MacIntel	en-US	1440	900	24	2579	6652	12939	3222	5969	1251	28858	listener	D20.23	D20	d.1s3c.ss.sc.c	9	1	a	orange.boot	orange.fish	orange.boot	o2	c	1	o3	orange	boot	3	2	c	orange
5/28	22:52	cob4WA7V	3	2	B	william	mitt	36-45	English	female	fluent	100		reasonable+guesses	thank+you	Mozilla%2F5.0+%28Windows+NT+10.0%3B+Win64%3B+x64%3B+rv%3A67.0%29+Gecko%2F20100101+Firefox%2F67.0	Gecko	Win32	en-US	1536	864	24	8208	11648	15434	7037	10744	3601	50584	salience	D24.47	D24	d.3s1c.ss.sc.s	12	3	a	purple.mitt	orange.mitt	purple.mitt	o2	s	1	o1	mitt	purple	3	2	c	orange
5/28	22:52	0lwBHitL	3	2	B	robert	boot	26-35	English	male	fluent	60		conveying+information		Mozilla%2F5.0+%28Windows+NT+10.0%3B+Win64%3B+x64%29+AppleWebKit%2F537.36+%28KHTML%2C+like+Gecko%29+Chrome%2F74.0.3729.169+Safari%2F537.36	Gecko	Win32	en-US	2950	1659	24	3857	9801	17779	7257	7619	1665	34400	listener	D24.23	D24	d.3s1c.ss.sc.s	2	3	a	purple.boot	blue.boot	purple.boot	o2	s	1	o3	boot	purple	3	2	s	boot
5/28	22:52	3bQztn76	3	1	B	robert	mitt	26-35	English	female	fluent	100		Decision+making+under+pressure.		Mozilla%2F5.0+%28Macintosh%3B+Intel+Mac+OS+X+10_14_5%29+AppleWebKit%2F537.36+%28KHTML%2C+like+Gecko%29+Chrome%2F74.0.3729.169+Safari%2F537.36	Gecko	MacIntel	en-GB	1440	900	24	4836	9682	15764	3597	24515	1753	51300	salience	D24.8	D24	d.3s1c.ss.sc.s	16	1	a	blue.mitt	purple.mitt	blue.mitt	o2	c	2	o1	mitt	purple	3	1	c	purple
5/28	22:52	hGTvbxd2	1	2	B	william	fish	26-35	English	female	fluent	100		unsure	thank+you+for+the+opportunity	Mozilla%2F5.0+%28Windows+NT+10.0%3B+Win64%3B+x64%29+AppleWebKit%2F537.36+%28KHTML%2C+like+Gecko%29+Chrome%2F74.0.3729.169+Safari%2F537.36	Gecko	Win32	en-US	1366	768	24	2877	1449	12695	5806	5486	1957	33323	listener	D16.34	D16	d.2s1c.ds.sc.s	1	3	b	green.mitt	blue.fish	green.fish	o2	s	1	o1	fish	green	2	2	s	fish
5/28	22:52	4BQeNk8e	2	2	B	richard	mitt|boot	26-35	English	male	fluent	100		how+we+make+choices	none	Mozilla%2F5.0+%28Macintosh%3B+Intel+Mac+OS+X+10_13_6%29+AppleWebKit%2F605.1.15+%28KHTML%2C+like+Gecko%29+Version%2F12.1+Safari%2F605.1.15	Gecko	MacIntel	en-US	1280	800	24	3706	6623	14402	5923	6174	2692	55977	listener	D12.32	D12	d.1s2c.ss.dc.c	16	4	b	blue.boot	purple.mitt	purple.boot	o2	c	2	o1	boot	purple	2	2	s	mitt
5/28	22:52	hpHh9Jga	2	3	C	richard	fish|boot	26-35	English	female	fluent	85		Quick+Decision+Making+Choices		Mozilla%2F5.0+%28Windows+NT+10.0%3B+Win64%3B+x64%29+AppleWebKit%2F537.36+%28KHTML%2C+like+Gecko%29+Chrome%2F74.0.3729.169+Safari%2F537.36	Gecko	Win32	en-US	1600	900	24	12397	8063	14239	8080	6016	1104	36347	listener	D30.34	D30	d.2s3c.ds.sc.c	5	1	b	green.boot	green.fish	green.fish	o2	s	1	o3	fish	green	2	3	c	green
5/28	22:52	BNX62LCP	2	2	B	robert	fish|boot	36-45	English	male	fluent	100		no+idea	this+was+fun%21++thanks%21	Mozilla%2F5.0+%28Macintosh%3B+Intel+Mac+OS+X+10_13_6%29+AppleWebKit%2F537.36+%28KHTML%2C+like+Gecko%29+Chrome%2F74.0.3729.169+Safari%2F537.36	Gecko	MacIntel	en-US	1280	800	24	3191	5530	13033	8623	29042	1928	52840	salience	D16.5	D16	d.2s1c.ds.sc.s	14	1	a	blue.boot	purple.boot	blue.fish	o2	s	1	o3	boot	blue	2	2	c	purple
5/28	22:52	5UJakGFU	1	3	C	robert	fish|mitt	18-25	English	male	fluent	100		memory		Mozilla%2F5.0+%28Windows+NT+10.0%3B+Win64%3B+x64%29+AppleWebKit%2F537.36+%28KHTML%2C+like+Gecko%29+Chrome%2F74.0.3729.169+Safari%2F537.36	Gecko	Win32	en-US	1920	1080	24	3807	4620	11417	2283	7301	965	31128	salience	D30.14	D30	d.2s3c.ds.sc.c	16	1	a	purple.mitt	purple.mitt	purple.fish	o2	c	2	o3	fish	purple	1	3	s	mitt
5/28	22:52	IUBWO1Fc	3	1	A	robert	fish|boot	26-35	English	male	fluent	92		Cooperating+with+others	No	Mozilla%2F5.0+%28Windows+NT+10.0%3B+Win64%3B+x64%29+AppleWebKit%2F537.36+%28KHTML%2C+like+Gecko%29+Chrome%2F74.0.3729.169+Safari%2F537.36	Gecko	Win32	en-US	1920	1080	24	5084	10323	20340	5428	11644	1332	39132	listener	D20.9	D20	d.1s3c.ss.sc.c	6	1	a	green.fish	green.boot	green.fish	o2	s	2	o1	green	boot	3	1	s	boot
5/28	22:52	fq5wvID5	1	2	A	robert	fish|table	46-55	English	male	fluent	100		communication+via+text		Mozilla%2F5.0+%28Windows+NT+10.0%3B+Win64%3B+x64%29+AppleWebKit%2F537.36+%28KHTML%2C+like+Gecko%29+Chrome%2F74.0.3729.169+Safari%2F537.36	Gecko	Win32	en-US	1366	768	24	9492	13280	22796	8361	16114	6976	43948	listener	D27.48	D27	d.2s2c.b.ds.dc.s	13	4	b	blue.fish	purple.fish	purple.table	o2	s	2	o1	blue	fish	1	2	s	fish
5/28	22:52	vpP4KYe3	1	1	C	robert	car|fish|mitt	26-35	English	male	fluent	62		Which+button+I+would+press.		Mozilla%2F5.0+%28Macintosh%3B+Intel+Mac+OS+X+10_11_6%29+AppleWebKit%2F537.36+%28KHTML%2C+like+Gecko%29+Chrome%2F74.0.3729.169+Safari%2F537.36	Gecko	MacIntel	en-US	1280	800	24	4900	6148	10956	3793	7379	1621	33424	salience	D16.40	D16	d.2s1c.ds.sc.s	12	7	b	purple.fish	orange.mitt	purple.mitt	o2	c	2	o1	fish	orange	1	1	c	orange
5/28	22:52	VHdqKHuG	1	3	A	robert	mitt	26-35	English	male	fluent	80		Not+sure	Nope	Mozilla%2F5.0+%28Windows+NT+10.0%3B+Win64%3B+x64%29+AppleWebKit%2F537.36+%28KHTML%2C+like+Gecko%29+Chrome%2F74.0.3729.169+Safari%2F537.36	Gecko	Win32	en-US	1920	1080	24	5086	3842	15712	3277	20167	968	28766	listener	D24.33	D24	d.3s1c.ss.sc.s	4	1	a	green.mitt	blue.mitt	green.mitt	o2	c	1	o1	blue	mitt	1	3	c	blue
5/28	22:52	3TZInnlW	3	1	B	richard	boot	26-35	English	female	fluent	100		Disarming+a+bomb		Mozilla%2F5.0+%28Windows+NT+10.0%3B+Win64%3B+x64%29+AppleWebKit%2F537.36+%28KHTML%2C+like+Gecko%29+Chrome%2F74.0.3729.169+Safari%2F537.36	Gecko	Win32	en-US	1366	768	24	4388	14060	16769	8325	5078	2225	39792	listener	D24.44	D24	d.3s1c.ss.sc.s	6	1	a	blue.boot	green.boot	blue.boot	o2	c	2	o1	boot	green	3	1	c	green
5/28	22:52	TKoL5ATT	3	2	A	richard	mitt	26-35	English	female	fluent	100		If+I+paid+attention+to+background+information+unrelated+to+the+task		Mozilla%2F5.0+%28Windows+NT+10.0%3B+Win64%3B+x64%29+AppleWebKit%2F537.36+%28KHTML%2C+like+Gecko%29+Chrome%2F74.0.3729.169+Safari%2F537.36	Gecko	Win32	en-US	1920	1080	24	4788	9201	19880	4378	18520	1386	63299	listener	D31.47	D31	d.3s2c.ss.dc.s	4	3	b	purple.mitt	blue.mitt	blue.mitt	o2	c	2	o3	mitt	blue	3	2	s	mitt
5/28	22:52	w3fUoEWM	3	1	B	robert	boot	26-35	English	female	fluent	60		Memory		Mozilla%2F5.0+%28Windows+NT+10.0%3B+Win64%3B+x64%29+AppleWebKit%2F537.36+%28KHTML%2C+like+Gecko%29+Chrome%2F74.0.3729.169+Safari%2F537.36	Gecko	Win32	en-US	1920	1080	24	3610	8345	10859	7117	8199	1365	43221	listener	D24.34	D24	d.3s1c.ss.sc.s	10	3	a	purple.boot	orange.boot	purple.boot	o2	c	2	o1	boot	orange	3	1	c	orange
5/28	22:52	SgzfVDny	1	3	B	robert	mitt	36-45	English	male	fluent	100		I+have+no+idea.	It+doesn%27t+specify%2C+but+I+assume+we+can+only+do+1+hit%3F	Mozilla%2F5.0+%28Windows+NT+6.1%3B+Win64%3B+x64%29+AppleWebKit%2F537.36+%28KHTML%2C+like+Gecko%29+Chrome%2F74.0.3729.169+Safari%2F537.36	Gecko	Win32	en-US	1536	960	24	8058	9552	12898	3410	6242	2709	44844	salience	D24.35	D24	d.3s1c.ss.sc.s	16	2	a	green.mitt	purple.mitt	green.mitt	o2	c	1	o1	purple	mitt	1	3	s	mitt
5/28	22:52	aT5NZtPo	2	2	A	robert	table|boot	26-35	English	male	fluent	85	N%2FA	I+believe+it+was+a+decision+making+exercise.+	Thank+you	Mozilla%2F5.0+%28Windows+NT+10.0%3B+Win64%3B+x64%29+AppleWebKit%2F537.36+%28KHTML%2C+like+Gecko%29+Chrome%2F74.0.3729.169+Safari%2F537.36	Gecko	Win32	en-US	1920	1080	24	10021	8247	14412	8748	9752	2145	52911	salience	D16.22	D16	d.2s1c.ds.sc.s	2	5	a	orange.boot	blue.boot	orange.table	o2	s	2	o3	orange	boot	2	2	s	boot
5/28	22:52	INJL67T4	3	1	B	robert	boot	18-25	Other	male	good	61	brazil	good		Mozilla%2F5.0+%28Windows+NT+10.0%3B+Win64%3B+x64%29+AppleWebKit%2F537.36+%28KHTML%2C+like+Gecko%29+Chrome%2F74.0.3729.169+Safari%2F537.36	Gecko	Win32	pt-BR	1360	768	24	1785	1167	32152	9635	16354	4767	56029	salience	D24.34	D24	d.3s1c.ss.sc.s	10	3	a	purple.boot	orange.boot	purple.boot	o2	c	2	o1	boot	orange	3	1	c	orange
5/28	22:52	mHZAdqjS	1	3	B	robert	mitt	36-45	English	male	fluent	100		Not+really+sure.++Determining+how+quickly+a+decision+could+be+made%3F	That+was+fun.	Mozilla%2F5.0+%28Windows+NT+10.0%3B+Win64%3B+x64%29+AppleWebKit%2F537.36+%28KHTML%2C+like+Gecko%29+Chrome%2F74.0.3729.169+Safari%2F537.36	Gecko	Win32	en-US	1920	1080	24	6358	8936	12928	4944	10536	3272	76864	salience	D24.33	D24	d.3s1c.ss.sc.s	4	1	a	green.mitt	blue.mitt	green.mitt	o2	c	1	o1	blue	mitt	1	3	c	blue
5/28	22:52	9BBgNkOO	1	2	C	robert	mitt|boot	46-55	English	female	fluent	56		No+idea		Mozilla%2F5.0+%28Windows+NT+6.3%3B+Win64%3B+x64%29+AppleWebKit%2F537.36+%28KHTML%2C+like+Gecko%29+Chrome%2F74.0.3729.169+Safari%2F537.36	Gecko	Win32	en-US	1080	720	24	7215	12933	12144	5350	13785	1843	37300	salience	D12.3	D12	d.1s2c.ss.dc.c	14	9	a	purple.mitt	purple.boot	orange.mitt	o2	s	1	o1	boot	purple	1	2	s	boot
5/28	22:52	1NXEFjUl	2	1	A	robert	fish|table	26-35	Other	male	fluent	85	Portuguese	Attention		Mozilla%2F5.0+%28Windows+NT+10.0%3B+Win64%3B+x64%29+AppleWebKit%2F537.36+%28KHTML%2C+like+Gecko%29+Chrome%2F74.0.3729.169+Safari%2F537.36	Gecko	Win32	pt-BR	1920	1080	24	37059	8663	10551	6400	9960	1729	37449	salience	D27.44	D27	d.2s2c.b.ds.dc.s	15	7	b	blue.table	purple.table	purple.mitt	o2	s	1	o1	table	blue	2	1	c	purple
5/28	22:52	SsxLNYA6	2	1	C	robert	mitt|boot	18-25	English	female	fluent	86		Ability+to+follow+along+and+disarm+bomb+based+on+communication		Mozilla%2F5.0+%28X11%3B+CrOS+x86_64+11895.118.0%29+AppleWebKit%2F537.36+%28KHTML%2C+like+Gecko%29+Chrome%2F74.0.3729.159+Safari%2F537.36	Gecko	Linux+x86_64	en-US	1366	768	24	5969	7729	13620	4132	8826	1488	72925	salience	D28.49	D28	d.2s2c.b.ds.dc.c	14	8	b	green.boot	purple.boot	purple.mitt	o2	c	1	o3	purple	mitt	2	1	s	boot
5/28	22:52	cN52CKO1	1	3	B	robert	boot	26-35	English	female	fluent	100		language+and+how+people+communicate		Mozilla%2F5.0+%28Windows+NT+6.1%3B+Win64%3B+x64%29+AppleWebKit%2F537.36+%28KHTML%2C+like+Gecko%29+Chrome%2F74.0.3729.169+Safari%2F537.36	Gecko	Win32	en-US	1600	900	24	9623	11389	14155	5118	10158	2577	41453	listener	D24.15	D24	d.3s1c.ss.sc.s	10	1	a	blue.boot	orange.boot	blue.boot	o2	c	1	o3	orange	boot	1	3	c	orange
5/28	22:52	SCGYiklY	2	1	C	richard	table|boot	36-45	English	male	fluent	81		names		Mozilla%2F5.0+%28Windows+NT+10.0%3B+Win64%3B+x64%29+AppleWebKit%2F537.36+%28KHTML%2C+like+Gecko%29+Chrome%2F74.0.3729.169+Safari%2F537.36	Gecko	Win32	en-US	1366	768	24	6826	10842	15704	15316	14922	2492	40270	salience	D27.14	D27	d.2s2c.b.ds.dc.s	2	4	a	blue.table	blue.boot	green.boot	o2	s	1	o3	boot	green	2	1	c	blue
5/28	22:53	jFuOjRPi	2	2	B	robert	fish|mitt	18-25	English	female	fluent	100		Your+understanding+based+on+a+certain+word		Mozilla%2F5.0+%28Macintosh%3B+Intel+Mac+OS+X+10_14_5%29+AppleWebKit%2F537.36+%28KHTML%2C+like+Gecko%29+Chrome%2F74.0.3729.169+Safari%2F537.36	Gecko	MacIntel	en-US	1440	900	24	3593	4601	10599	4858	6436	1480	57912	listener	D27.21	D27	d.2s2c.b.ds.dc.s	16	3	a	purple.fish	purple.mitt	orange.mitt	o2	s	2	o1	purple	mitt	2	2	s	mitt
5/28	22:53	snWB7s0E	3	3	B	richard	table|boot	36-45	English	male	good	100		IT+WAS+REALLY+COOL+	HOPE+YOU+INVITE+ME+TO+MORE	Mozilla%2F5.0+%28Windows+NT+10.0%3B+Win64%3B+x64%3B+rv%3A67.0%29+Gecko%2F20100101+Firefox%2F67.0	Gecko	Win32	en-US	1680	1050	24	8807	2340	29446	7516	14194	3194	55482	salience	D20.38	D20	d.1s3c.ss.sc.c	7	2	a	green.boot	green.table	green.boot	o2	s	1	o3	table	green	1	3	s	table
5/28	22:53	AooiFa1p	2	3	A	richard	mitt	26-35	English	female	fluent	11		Memory+and+communication.	None	Mozilla%2F5.0+%28Windows+NT+10.0%3B+Win64%3B+x64%29+AppleWebKit%2F537.36+%28KHTML%2C+like+Gecko%29+Chrome%2F74.0.3729.169+Safari%2F537.36	Gecko	Win32	en-US	1920	1080	24	3453	5954	11646	5126	9523	1007	55471	listener	D31.37	D31	d.3s2c.ss.dc.s	12	1	b	blue.mitt	orange.mitt	orange.mitt	o2	s	2	o3	orange	mitt	2	3	c	orange
5/28	22:53	SjKH7pQZ	2	2	A	robert	fish|table	18-25	English	female	fluent	96		No+idea		Mozilla%2F5.0+%28Macintosh%3B+Intel+Mac+OS+X+10_14_5%29+AppleWebKit%2F537.36+%28KHTML%2C+like+Gecko%29+Chrome%2F74.0.3729.169+Safari%2F537.36	Gecko	MacIntel	en-US	1440	900	24	4177	7767	8510	5401	11842	1611	21375	salience	D16.1	D16	d.2s1c.ds.sc.s	5	5	a	orange.fish	green.fish	orange.table	o2	s	2	o1	orange	fish	2	2	s	fish
5/28	22:53	Yg2ND8ek	2	3	B	robert	table	26-35	English	male	fluent	60		I+really+don%27t+know.	N%2FA	Mozilla%2F5.0+%28Windows+NT+10.0%3B+Win64%3B+x64%29+AppleWebKit%2F537.36+%28KHTML%2C+like+Gecko%29+Chrome%2F74.0.3729.157+Safari%2F537.36	Gecko	Win32	en-US	2560	1440	24	30826	9418	15015	4375	9297	3959	71197	salience	D24.16	D24	d.3s1c.ss.sc.s	11	3	a	purple.table	orange.table	purple.table	o2	s	2	o1	purple	table	2	3	s	table
5/28	22:53	q6kb9WHE	2	2	B	robert	table|mitt	26-35	English	female	fluent	100		I%27m+not+sure+	No	Mozilla%2F5.0+%28Linux%3B+Android+7.0%3B+SM-G930V%29+AppleWebKit%2F537.36+%28KHTML%2C+like+Gecko%29+Chrome%2F74.0.3729.157+Mobile+Safari%2F537.36	Gecko	Linux+armv8l	en-US	360	640	24	33065	12861	21704	2126	11138	13912	62214	listener	D27.22	D27	d.2s2c.b.ds.dc.s	15	9	a	purple.mitt	purple.table	orange.table	o2	c	1	o3	purple	table	2	2	c	purple
5/28	22:53	zyKmWtTZ	2	2	A	robert	mitt|boot	36-45	English	male	fluent	73		no+clue		Mozilla%2F5.0+%28Windows+NT+6.1%3B+Win64%3B+x64%29+AppleWebKit%2F537.36+%28KHTML%2C+like+Gecko%29+Chrome%2F74.0.3729.169+Safari%2F537.36	Gecko	Win32	en-US	1920	1080	24	4945	9114	12306	9263	15280	1285	37714	salience	D16.35	D16	d.2s1c.ds.sc.s	14	9	b	orange.mitt	purple.boot	orange.boot	o2	s	2	o3	orange	boot	2	2	c	purple
5/28	22:53	GiupAmmH	2	3	A	richard	fish|boot	36-45	Other	male	fluent	80	French	Not+fully+sure	Intriguing	Mozilla%2F5.0+%28Macintosh%3B+Intel+Mac+OS+X+10_11_6%29+AppleWebKit%2F537.36+%28KHTML%2C+like+Gecko%29+Chrome%2F74.0.3729.169+Safari%2F537.36	Gecko	MacIntel	en-US	1280	800	24	8043	9089	11753	7548	20337	2592	46546	salience	D30.34	D30	d.2s3c.ds.sc.c	5	1	b	green.boot	green.fish	green.fish	o2	s	1	o3	fish	green	2	3	c	green
5/28	22:53	7mxl1Ed9	1	3	B	richard	fish|table	26-35	English	female	fluent	100		attention+to+detail	no	Mozilla%2F5.0+%28Windows+NT+10.0%3B+WOW64%29+AppleWebKit%2F537.36+%28KHTML%2C+like+Gecko%29+Chrome%2F74.0.3729.157+Safari%2F537.36	Gecko	Win32	en-US	1536	864	24	10008	16066	16156	9765	9798	1778	38723	salience	D20.14	D20	d.1s3c.ss.sc.c	9	2	a	orange.table	orange.fish	orange.table	o2	s	1	o3	fish	orange	1	3	c	orange
5/28	22:53	DGHcASlK	3	2	C	robert	table	36-45	English	male	fluent	75		I+don%27t+know%2C+choosing+the+button+was+essentially+a+random+choice+with+the+instructions+I+was+given		Mozilla%2F5.0+%28Windows+NT+10.0%3B+Win64%3B+x64%3B+rv%3A67.0%29+Gecko%2F20100101+Firefox%2F67.0	Gecko	Win32	en-US	1525	858	24	10751	9420	12993	4759	6128	4425	57128	listener	D31.1	D31	d.3s2c.ss.dc.s	3	3	a	blue.table	blue.table	purple.table	o2	c	2	o3	table	blue	3	2	c	blue
5/28	22:53	f5k9Qt1n	2	3	A	robert	table|mitt	26-35	English	male	fluent	94		Perception+of+communication+techniques		Mozilla%2F5.0+%28Windows+NT+10.0%3B+Win64%3B+x64%29+AppleWebKit%2F537.36+%28KHTML%2C+like+Gecko%29+Chrome%2F74.0.3729.169+Safari%2F537.36	Gecko	Win32	en-US	1366	768	24	7237	9572	10722	7745	8376	1359	34705	listener	D30.35	D30	d.2s3c.ds.sc.c	7	3	b	green.mitt	green.table	green.table	o2	s	1	o1	table	green	2	3	c	green
5/28	22:53	2DODjan2	2	3	C	robert	table	26-35	English	male	fluent	100		To+see+if+there+was+any+correlation+between+the+questions+the+guy+asked+me+and+my+choice+after+communications+went+off%3F		Mozilla%2F5.0+%28Macintosh%3B+Intel+Mac+OS+X+10_14_5%29+AppleWebKit%2F537.36+%28KHTML%2C+like+Gecko%29+Chrome%2F74.0.3729.169+Safari%2F537.36	Gecko	MacIntel	en-US	1280	800	24	3991	6898	10124	7811	13469	2055	85635	salience	D24.9	D24	d.3s1c.ss.sc.s	3	2	a	orange.table	blue.table	orange.table	o2	s	2	o1	orange	table	2	3	s	table
5/28	22:53	vqgZjYws	2	3	B	robert	table|mitt	26-35	English	male	fluent	100		To+see+if+I+can+figure+out+which+button+to+press	Thank+you%21	Mozilla%2F5.0+%28Windows+NT+10.0%3B+Win64%3B+x64%29+AppleWebKit%2F537.36+%28KHTML%2C+like+Gecko%29+Chrome%2F74.0.3729.157+Safari%2F537.36	Gecko	Win32	en-US	1536	864	24	7734	8349	15785	5350	6209	2232	60017	listener	D20.25	D20	d.1s3c.ss.sc.c	7	3	a	green.mitt	green.table	green.mitt	o2	c	2	o1	mitt	green	2	3	c	green
5/28	22:53	vAUMwxos	1	1	B	richard	fish|boot	18-25	English	male	fluent	100		To+study+things+people+remember.	The+study+was+interesting%2C+thank+you.	Mozilla%2F5.0+%28Windows+NT+6.0%3B+WOW64%29+AppleWebKit%2F537.36+%28KHTML%2C+like+Gecko%29+Chrome%2F49.0.2623.112+Safari%2F537.36	Gecko	Win32	en-US	1280	1024	24	3667	4955	9852	3392	16848	1631	70212	salience	D16.24	D16	d.2s1c.ds.sc.s	1	7	a	purple.fish	blue.fish	purple.boot	o2	c	1	o3	blue	boot	1	1	s	fish
5/28	22:53	95jhc5C2	2	1	C	robert	fish|boot	56-65	English	female	fluent	64				Mozilla%2F5.0+%28Macintosh%3B+Intel+Mac+OS+X+10.13%3B+rv%3A67.0%29+Gecko%2F20100101+Firefox%2F67.0	Gecko	MacIntel	en-US	1440	900	24	11772	16366	19034	8717	19170	3654	64374	listener	D12.37	D12	d.1s2c.ss.dc.c	1	1	b	green.boot	blue.fish	blue.boot	o2	s	2	o3	blue	fish	2	1	c	blue
5/28	22:53	PsBFYaDN	3	1	B	robert	mitt|boot	26-35	English	male	fluent	70		not+sure		Mozilla%2F5.0+%28Windows+NT+6.1%3B+Win64%3B+x64%29+AppleWebKit%2F537.36+%28KHTML%2C+like+Gecko%29+Chrome%2F74.0.3729.169+Safari%2F537.36	Gecko	Win32	en-US	1536	864	24	7090	3570	18209	7127	11614	2397	39791	listener	D20.45	D20	d.1s3c.ss.sc.c	2	3	a	blue.mitt	blue.boot	blue.mitt	o2	s	2	o3	blue	boot	3	1	c	blue
5/28	22:53	CSxkZIXL	2	2	A	robert	table	26-35	English	female	fluent	100		How+people+relay+information+to+others+when+there+is+a+limited+way+of+doing+so+		Mozilla%2F5.0+%28Windows+NT+10.0%3B+Win64%3B+x64%29+AppleWebKit%2F537.36+%28KHTML%2C+like+Gecko%29+Chrome%2F74.0.3729.169+Safari%2F537.36	Gecko	Win32	en-US	1920	1080	24	2745	5464	16439	6048	6633	1223	46760	listener	D27.39	D27	d.2s2c.b.ds.dc.s	15	4	b	blue.table	purple.table	purple.boot	o2	c	2	o1	table	purple	2	2	s	table
5/28	22:53	L2AKZWYI	3	1	B	richard	fish	26-35	English	female	fluent	100		Making+rational+decisions	Have+a+nice+day%21	Mozilla%2F5.0+%28Macintosh%3B+Intel+Mac+OS+X+10_13_6%29+AppleWebKit%2F537.36+%28KHTML%2C+like+Gecko%29+Chrome%2F74.0.3729.169+Safari%2F537.36	Gecko	MacIntel	en-US	1440	900	24	4111	5172	13228	2767	8755	1264	71977	salience	D24.6	D24	d.3s1c.ss.sc.s	5	3	a	purple.fish	green.fish	purple.fish	o2	c	2	o3	fish	green	3	1	c	green
5/28	22:53	sVR2kFaV	2	2	C	robert	mitt|boot	26-35	English	male	fluent	92		Observation+skills	Fun+illustrations+%3A%29	Mozilla%2F5.0+%28Windows+NT+6.1%3B+Win64%3B+x64%29+AppleWebKit%2F537.36+%28KHTML%2C+like+Gecko%29+Chrome%2F74.0.3729.108+Safari%2F537.36	Gecko	Win32	en-US	1920	1080	24	21826	7559	11721	5656	11632	1983	49690	salience	D16.6	D16	d.2s1c.ds.sc.s	4	2	a	green.mitt	blue.mitt	green.boot	o2	s	2	o3	green	mitt	2	2	s	mitt
5/28	22:53	qTE0r2R6	2	2	B	robert	fish|mitt	26-35	English	female	fluent	92		Problem+solving+skills		Mozilla%2F5.0+%28Macintosh%3B+Intel+Mac+OS+X+10_14_1%29+AppleWebKit%2F537.36+%28KHTML%2C+like+Gecko%29+Chrome%2F73.0.3683.103+Safari%2F537.36	Gecko	MacIntel	en-US	1440	900	24	8038	40992	31568	8135	16659	1915	48470	salience	D28.43	D28	d.2s2c.b.ds.dc.c	1	8	b	orange.fish	blue.fish	blue.mitt	o2	s	2	o3	blue	fish	2	2	c	blue
5/28	22:53	1OVf9sb0	2	2	B	robert	mitt|boot	26-35	English	female	fluent	26		not+sure	No	Mozilla%2F5.0+%28Windows+NT+10.0%3B+Win64%3B+x64%29+AppleWebKit%2F537.36+%28KHTML%2C+like+Gecko%29+Chrome%2F74.0.3729.169+Safari%2F537.36	Gecko	Win32	es-419	1366	768	24	2912	4114	8423	2033	4189	1714	23154	listener	D27.12	D27	d.2s2c.b.ds.dc.s	8	6	a	green.boot	green.mitt	purple.mitt	o2	s	2	o1	green	mitt	2	2	s	mitt
5/28	22:53	wGIjkXru	3	2	B	robert	fish	26-35	English	male	fluent	100				Mozilla%2F5.0+%28Windows+NT+10.0%3B+Win64%3B+x64%29+AppleWebKit%2F537.36+%28KHTML%2C+like+Gecko%29+Chrome%2F74.0.3729.169+Safari%2F537.36	Gecko	Win32	en-US	1366	768	24	68564	659	12344	4023	8688	2337	23952	listener	D24.41	D24	d.3s1c.ss.sc.s	9	1	a	blue.fish	orange.fish	blue.fish	o2	s	1	o3	fish	blue	3	2	c	orange
5/28	22:53	iZ3IOKsr	1	3	C	robert	boot	26-35	English	male	fluent	85		Decisions+under+pressure		Mozilla%2F5.0+%28Windows+NT+10.0%3B+Win64%3B+x64%29+AppleWebKit%2F537.36+%28KHTML%2C+like+Gecko%29+Chrome%2F74.0.3729.169+Safari%2F537.36	Gecko	Win32	en-US	1536	864	24	4216	5511	10112	3948	7640	1300	27381	salience	D31.45	D31	d.3s2c.ss.dc.s	14	2	b	green.boot	purple.boot	purple.boot	o2	c	1	o1	purple	boot	2	3	c	purple
5/28	22:53	H25TYxG7	2	1	C	richard	table|boot	26-35	English	female	fluent	54				Mozilla%2F5.0+%28Windows+NT+6.1%3B+Win64%3B+x64%29+AppleWebKit%2F537.36+%28KHTML%2C+like+Gecko%29+Chrome%2F74.0.3729.169+Safari%2F537.36	Gecko	Win32	en-US	1536	864	24	4909	8357	10154	4392	5551	1472	24464	salience	D28.29	D28	d.2s2c.b.ds.dc.c	15	5	b	green.table	purple.table	purple.boot	o2	s	1	o1	table	green	2	1	c	purple
5/28	22:53	6vkJa0p8	2	2	B	richard	table|boot	26-35	English	male	fluent	100		Disarming+a+bomb+remotely	great+HIT+I+love+these	Mozilla%2F5.0+%28Windows+NT+10.0%3B+Win64%3B+x64%29+AppleWebKit%2F537.36+%28KHTML%2C+like+Gecko%29+Chrome%2F74.0.3729.169+Safari%2F537.36	Gecko	Win32	en-US	1920	1080	24	4825	7120	18854	13617	14166	3764	50308	salience	D27.46	D27	d.2s2c.b.ds.dc.s	10	5	b	green.boot	orange.boot	orange.table	o2	c	1	o1	orange	boot	2	2	c	orange
5/28	22:53	rSPGwvnR	3	2	B	robert	boot	26-35	English	male	fluent	100		If+we+could+understand+the+one+word+message.		Mozilla%2F5.0+%28Windows+NT+10.0%3B+Win64%3B+x64%29+AppleWebKit%2F537.36+%28KHTML%2C+like+Gecko%29+Chrome%2F74.0.3729.169+Safari%2F537.36	Gecko	Win32	en-US	1920	1080	24	4334	8860	13433	6255	7831	1720	38559	listener	D24.27	D24	d.3s1c.ss.sc.s	14	3	a	orange.boot	purple.boot	orange.boot	o2	s	1	o3	boot	orange	3	2	s	boot
5/28	22:53	MAzNZiyS	1	2	A	robert	fish|mitt	36-45	English	male	fluent	72		I+have+no+idea.		Mozilla%2F5.0+%28Windows+NT+6.3%3B+Win64%3B+x64%29+AppleWebKit%2F537.36+%28KHTML%2C+like+Gecko%29+Chrome%2F74.0.3729.169+Safari%2F537.36	Gecko	Win32	en-US	1920	1080	24	5660	15799	13352	6458	12606	12889	56944	salience	D16.48	D16	d.2s1c.ds.sc.s	9	6	b	green.mitt	orange.fish	green.fish	o2	c	1	o3	orange	fish	1	2	s	fish
5/28	22:53	6JEBBuiH	1	3	B	robert	mitt	18-25	English	female	fluent	100				Mozilla%2F5.0+%28Windows+NT+10.0%3B+Win64%3B+x64%29+AppleWebKit%2F537.36+%28KHTML%2C+like+Gecko%29+Chrome%2F74.0.3729.157+Safari%2F537.36	Gecko	Win32	en-US	1366	768	24	5388	6983	11274	3794	6493	2038	27648	listener	D24.49	D24	d.3s1c.ss.sc.s	16	1	a	blue.mitt	purple.mitt	blue.mitt	o2	c	1	o3	purple	mitt	1	3	c	purple
5/28	22:53	DkmP1lAF	2	2	B	william	table|mitt	26-35	English	female	fluent	100				Mozilla%2F5.0+%28Windows+NT+6.3%3B+Win64%3B+x64%29+AppleWebKit%2F537.36+%28KHTML%2C+like+Gecko%29+Chrome%2F74.0.3729.169+Safari%2F537.36	Gecko	Win32	en-US	1366	768	24	5144	4414	7433	4012	10041	4028	63009	salience	D27.22	D27	d.2s2c.b.ds.dc.s	15	9	a	purple.mitt	purple.table	orange.table	o2	c	1	o3	purple	table	2	2	c	purple
5/28	22:53	9sQn0Kpe	2	2	B	richard	table|mitt	26-35	English	male	fluent	92		Determining+choices+by+chance		Mozilla%2F5.0+%28Windows+NT+10.0%3B+Win64%3B+x64%29+AppleWebKit%2F537.36+%28KHTML%2C+like+Gecko%29+Chrome%2F74.0.3729.169+Safari%2F537.36	Gecko	Win32	en-US	1680	1050	24	4528	8084	11425	6125	7486	2109	40165	listener	D28.30	D28	d.2s2c.b.ds.dc.c	16	7	b	blue.mitt	purple.mitt	purple.table	o2	s	1	o3	mitt	purple	2	2	c	purple
5/28	22:53	J4C4DezX	2	1	B	richard	car|table|boot	26-35	English	male	fluent	91		nothing	nice	Mozilla%2F5.0+%28Windows+NT+6.1%3B+Win64%3B+x64%29+AppleWebKit%2F537.36+%28KHTML%2C+like+Gecko%29+Chrome%2F76.0.3804.0+Safari%2F537.36	Gecko	Win32	en-US	1280	800	24	7827	3110	22495	16936	5576	2536	66646	listener	D16.35	D16	d.2s1c.ds.sc.s	14	9	b	orange.mitt	purple.boot	orange.boot	o2	s	2	o3	orange	boot	2	2	c	purple
5/28	22:53	jRPUktg6	2	1	C	richard	fish	36-45	English	male	fluent	52		I+don%E2%80%99t+know+	No	Mozilla%2F5.0+%28iPhone%3B+CPU+iPhone+OS+12_3+like+Mac+OS+X%29+AppleWebKit%2F605.1.15+%28KHTML%2C+like+Gecko%29+Version%2F12.1.1+Mobile%2F15E148+Safari%2F604.1	Gecko	iPhone	en-US	375	667	32	11140	8418	19646	13285	16423	5032	87832	salience	D27.10	D27	d.2s2c.b.ds.dc.s	4	1	a	blue.fish	blue.mitt	green.mitt	o2	s	1	o3	mitt	green	2	1	c	blue
5/28	22:53	KMHPYiaB	1	3	C	robert	fish|mitt	36-45	English	female	fluent	88		Not+sure+to+be+honest%21+How+well+a+person+pays+attention+in+a+tense+situation%3F	I+enjoyed+the+layout+and+premise%21	Mozilla%2F5.0+%28Windows+NT+6.1%29+AppleWebKit%2F537.36+%28KHTML%2C+like+Gecko%29+Chrome%2F74.0.3729.169+Safari%2F537.36	Gecko	Win32	en-US	1280	800	24	8235	9678	11213	4174	9184	1345	61393	listener	D30.9	D30	d.2s3c.ds.sc.c	8	1	a	green.mitt	green.mitt	green.fish	o2	c	2	o3	fish	green	1	3	c	green
5/28	22:53	SmMcwMrt	3	1	A	richard	mitt|boot	56-65	English	female	fluent	59		UNSURE		Mozilla%2F5.0+%28X11%3B+CrOS+x86_64+11895.118.0%29+AppleWebKit%2F537.36+%28KHTML%2C+like+Gecko%29+Chrome%2F74.0.3729.159+Safari%2F537.36	Gecko	Linux+x86_64	en-US	1366	768	24	7316	9535	11168	9991	13825	4633	52396	listener	D30.31	D30	d.2s3c.ds.sc.c	10	3	b	orange.mitt	orange.boot	orange.boot	o2	c	1	o1	orange	mitt	3	1	s	boot
5/28	22:53	FdnbMs50	3	2	A	robert	table	36-45	English	male	fluent	100		Communication	Thank+you+for+your+time%21	Mozilla%2F5.0+%28Windows+NT+6.1%3B+Win64%3B+x64%29+AppleWebKit%2F537.36+%28KHTML%2C+like+Gecko%29+Chrome%2F74.0.3729.169+Safari%2F537.36	Gecko	Win32	en-US	1366	768	24	7345	9085	19228	6858	12847	4337	48788	listener	D31.31	D31	d.3s2c.ss.dc.s	7	1	b	blue.table	green.table	green.table	o2	c	2	o3	table	green	3	2	s	table
5/28	22:53	iwxtatUf	3	2	C	robert	mitt|boot	46-55	English	female	fluent	86		Disarming+a+bomb.		Mozilla%2F5.0+%28Windows+NT+10.0%3B+WOW64%29+AppleWebKit%2F537.36+%28KHTML%2C+like+Gecko%29+Chrome%2F74.0.3729.169+Safari%2F537.36	Gecko	Win32	en-US	1920	1080	24	7894	13437	19789	5464	26300	4671	66784	listener	D30.15	D30	d.2s3c.ds.sc.c	2	3	a	blue.boot	blue.boot	blue.mitt	o2	c	1	o1	blue	boot	3	2	c	blue
5/28	22:53	bWVtISIN	1	1	B	robert	fish|table	26-35	English	female	fluent	33		codes		Mozilla%2F5.0+%28Windows+NT+10.0%3B+Win64%3B+x64%29+AppleWebKit%2F537.36+%28KHTML%2C+like+Gecko%29+Chrome%2F75.0.3745.0+Safari%2F537.36	Gecko	Win32	en-US	2950	1659	24	1621	5563	8146	1702	3772	694	30855	listener	D16.8	D16	d.2s1c.ds.sc.s	15	1	a	blue.table	purple.table	blue.fish	o2	c	2	o3	fish	purple	1	1	c	purple
5/28	22:53	SKQSRk2g	3	1	B	robert	table|boot	36-45	English	male	fluent	100		Attention+to+details		Mozilla%2F5.0+%28Windows+NT+10.0%3B+Win64%3B+x64%29+AppleWebKit%2F537.36+%28KHTML%2C+like+Gecko%29+Chrome%2F74.0.3729.169+Safari%2F537.36	Gecko	Win32	en-US	1366	768	24	23801	39630	14137	9802	14527	3339	78203	salience	D20.22	D20	d.1s3c.ss.sc.c	11	2	a	orange.boot	orange.table	orange.boot	o2	s	2	o3	orange	table	3	1	s	table
5/28	22:54	Gokh7x9T	1	3	A	richard	fish	26-35	English	male	fluent	100		Participation+with+one+word		Mozilla%2F5.0+%28Windows+NT+6.1%3B+Win64%3B+x64%29+AppleWebKit%2F537.36+%28KHTML%2C+like+Gecko%29+Chrome%2F74.0.3729.169+Safari%2F537.36	Gecko	Win32	en-US	1920	1080	24	3502	5480	7868	1870	4912	1200	28275	listener	D30.46	D30	d.2s3c.ds.sc.c	6	1	b	green.fish	green.boot	green.boot	o2	c	2	o1	fish	green	1	3	c	green
5/28	22:54	w8t1j6r8	3	3	C	richard	fish|table	18-25	English	female	fluent	100		Attention+span	Great+unique+survey	Mozilla%2F5.0+%28Windows+NT+10.0%3B+Win64%3B+x64%29+AppleWebKit%2F537.36+%28KHTML%2C+like+Gecko%29+Chrome%2F74.0.3729.169+Safari%2F537.36	Gecko	Win32	en-US	1366	768	24	6738	6453	15377	4278	8620	2742	41161	salience	D30.2	D30	d.2s3c.ds.sc.c	15	1	a	purple.table	purple.table	purple.fish	o2	s	1	o1	table	purple	2	3	c	purple
5/28	22:54	85oNVIbv	2	3	C	robert	fish	18-25	English	female	fluent	72		How+people+react+in+stressful+situations+where+they+don%27t+know+the+answer		Mozilla%2F5.0+%28Windows+NT+10.0%3B+Win64%3B+x64%29+AppleWebKit%2F537.36+%28KHTML%2C+like+Gecko%29+Chrome%2F74.0.3729.169+Safari%2F537.36	Gecko	Win32	en-US	1600	900	24	6724	6245	7912	5624	5899	1582	35656	salience	D31.5	D31	d.3s2c.ss.dc.s	5	1	a	green.fish	green.fish	blue.fish	o2	c	1	o3	green	fish	2	3	c	green
5/28	22:54	m5xXrjzi	3	2	A	robert	fish|boot	18-25	English	female	fluent	74		Making+decisions+quickly		Mozilla%2F5.0+%28Windows+NT+10.0%3B+Win64%3B+x64%29+AppleWebKit%2F537.36+%28KHTML%2C+like+Gecko%29+Chrome%2F74.0.3729.169+Safari%2F537.36	Gecko	Win32	en-US	1280	720	24	9628	10256	16054	1555	11624	2187	41427	listener	D30.20	D30	d.2s3c.ds.sc.c	1	1	a	blue.fish	blue.fish	blue.boot	o2	s	2	o1	blue	fish	3	2	s	fish
5/28	22:54	pysFE6Ki	3	2	C	robert	fish|table	26-35	English	female	fluent	100	n%2Fa	unsure	n%2Fa	Mozilla%2F5.0+%28Windows+NT+10.0%3B+Win64%3B+x64%29+AppleWebKit%2F537.36+%28KHTML%2C+like+Gecko%29+Chrome%2F74.0.3729.169+Safari%2F537.36	Gecko	Win32	en-US	1366	768	24	4433	12887	15608	3908	12304	1085	33319	salience	D27.29	D27	d.2s2c.b.ds.dc.s	3	3	b	purple.table	blue.table	blue.fish	o2	c	2	o1	table	blue	2	2	c	blue
5/28	22:54	nAG3UM5b	2	1	B	robert	fish|boot	56-65	English	male	fluent	100		How+I+make+guesses.	No.	Mozilla%2F5.0+%28Windows+NT+10.0%3B+rv%3A67.0%29+Gecko%2F20100101+Firefox%2F67.0	Gecko	Win32	en-US	1920	1080	24	17079	18544	20961	3487	7408	2177	50800	listener	D12.46	D12	d.1s2c.ss.dc.c	6	1	b	blue.fish	green.boot	green.fish	o2	s	2	o3	green	boot	2	1	c	green
5/28	22:54	SBSiNydp	1	1	B	robert	mitt|boot	46-55	English	male	fluent	70		I+don%27t+know		Mozilla%2F5.0+%28X11%3B+Linux+x86_64%29+AppleWebKit%2F537.36+%28KHTML%2C+like+Gecko%29+Chrome%2F66.0.3359.158+Safari%2F537.36	Gecko	Linux+armv8l	en-US	360	640	24	48499	5274	15016	4437	23447	2113	52814	salience	D12.38	D12	d.1s2c.ss.dc.c	12	4	b	blue.boot	orange.mitt	orange.boot	o2	s	1	o1	mitt	blue	1	1	c	orange
5/28	22:54	DYLtQO8V	3	2	B	richard	mitt|boot	36-45	English	male	fluent	92		Checking+memory+and+actions+under+stress		Mozilla%2F5.0+%28X11%3B+CrOS+x86_64+11895.118.0%29+AppleWebKit%2F537.36+%28KHTML%2C+like+Gecko%29+Chrome%2F74.0.3729.159+Safari%2F537.36	Gecko	Linux+x86_64	en-GB	1920	1080	24	5865	21102	19930	7061	15609	3632	54869	salience	D30.29	D30	d.2s3c.ds.sc.c	16	2	b	purple.boot	purple.mitt	purple.mitt	o2	s	2	o3	purple	mitt	3	2	s	mitt
5/28	22:54	qnbjsNLY	2	1	B	richard	car|fish	18-25	English	male	fluent	81		i+have+no+idea+	no	Mozilla%2F5.0+%28Macintosh%3B+Intel+Mac+OS+X+10_11_6%29+AppleWebKit%2F537.36+%28KHTML%2C+like+Gecko%29+Chrome%2F73.0.3683.103+Safari%2F537.36+OPR%2F60.0.3255.109	Gecko	MacIntel	en-US	1680	1050	24	1566	982	10121	680	4568	1544	44929	salience	D28.21	D28	d.2s2c.b.ds.dc.c	12	9	a	orange.table	orange.mitt	purple.mitt	o2	c	1	o3	orange	mitt	2	2	s	mitt
5/28	22:54	KFeXiVGQ	2	2	B	robert	car|mitt	18-25	English	male	fluent	87		How+teamwork+is+applied		Mozilla%2F5.0+%28Windows+NT+10.0%3B+Win64%3B+x64%29+AppleWebKit%2F537.36+%28KHTML%2C+like+Gecko%29+Chrome%2F74.0.3729.169+Safari%2F537.36	Gecko	Win32	en-US	1920	1080	24	2100	3288	15972	4899	7319	811	41003	salience	D16.18	D16	d.2s1c.ds.sc.s	12	5	a	green.mitt	orange.mitt	green.boot	o2	s	1	o1	mitt	green	2	2	s	mitt
5/28	22:54	10V9T2bJ	3	2	A	robert	table	26-35	English	female	fluent	69		not+sure		Mozilla%2F5.0+%28Windows+NT+10.0%3B+Win64%3B+x64%29+AppleWebKit%2F537.36+%28KHTML%2C+like+Gecko%29+Chrome%2F74.0.3729.169+Safari%2F537.36	Gecko	Win32	en-US	1280	800	24	4464	5592	11278	4654	16796	996	29734	salience	D24.29	D24	d.3s1c.ss.sc.s	15	3	a	orange.table	purple.table	orange.table	o2	s	1	o3	table	orange	3	2	c	purple
5/28	22:54	TSM7A16Z	2	1	B	robert	mitt|boot	26-35	English	female	fluent	85				Mozilla%2F5.0+%28Windows+NT+10.0%3B+Win64%3B+x64%29+AppleWebKit%2F537.36+%28KHTML%2C+like+Gecko%29+Chrome%2F74.0.3729.169+Safari%2F537.36	Gecko	Win32	en-US	1920	1080	24	3998	7262	8328	4672	3032	1552	18760	listener	D27.36	D27	d.2s2c.b.ds.dc.s	16	5	b	green.mitt	purple.mitt	purple.boot	o2	c	1	o3	purple	boot	2	1	c	purple
5/28	22:54	qoqDPrN4	3	1	C	robert	table	26-35	English	female	fluent	100		No+clue%21		Mozilla%2F5.0+%28Windows+NT+10.0%3B+Win64%3B+x64%29+AppleWebKit%2F537.36+%28KHTML%2C+like+Gecko%29+Chrome%2F74.0.3729.169+Safari%2F537.36	Gecko	Win32	en-US	1600	900	24	8480	11459	13413	5715	10096	1940	58306	salience	D24.25	D24	d.3s1c.ss.sc.s	11	2	a	green.table	orange.table	green.table	o2	c	2	o1	table	orange	3	1	c	orange
5/28	22:54	isrkKJab	3	2	B	robert	fish|mitt	26-35	English	male	fluent	100		Choices		Mozilla%2F5.0+%28Windows+NT+10.0%3B+Win64%3B+x64%29+AppleWebKit%2F537.36+%28KHTML%2C+like+Gecko%29+Chrome%2F74.0.3729.131+Safari%2F537.36	Gecko	Win32	en-US	1920	1080	24	6490	7454	9593	5400	9375	1337	21593	listener	D30.37	D30	d.2s3c.ds.sc.c	13	3	b	purple.mitt	purple.fish	purple.fish	o2	s	2	o1	purple	fish	3	2	s	fish
5/28	22:54	6BpzWJU0	2	1	B	robert	fish|mitt	18-25	English	male	fluent	12				Mozilla%2F5.0+%28Windows+NT+10.0%3B+Win64%3B+x64%29+AppleWebKit%2F537.36+%28KHTML%2C+like+Gecko%29+Chrome%2F74.0.3729.169+Safari%2F537.36	Gecko	Win32	en-US	1280	1024	24	3838	3151	7664	4119	6425	792	19521	salience	D28.20	D28	d.2s2c.b.ds.dc.c	12	1	a	orange.fish	orange.mitt	blue.mitt	o2	s	1	o3	mitt	blue	2	1	c	orange
5/28	22:54	yeBgmI7b	1	3	B	robert	table|boot	36-45	English	male	fluent	100		Speed+and+accuracy+of+reading+and+entering+data		Mozilla%2F5.0+%28Macintosh%3B+Intel+Mac+OS+X+10_14_5%29+AppleWebKit%2F537.36+%28KHTML%2C+like+Gecko%29+Chrome%2F74.0.3729.169+Safari%2F537.36	Gecko	MacIntel	en-US	1440	900	24	15863	16009	25231	7443	11480	3933	80138	salience	D20.28	D20	d.1s3c.ss.sc.c	10	2	a	orange.table	orange.boot	orange.table	o2	s	1	o1	boot	orange	1	3	s	boot
5/28	22:54	3dxwzyyJ	3	1	B	robert	fish	26-35	English	male	fluent	99		I+don%E2%80%99t+know		Mozilla%2F5.0+%28iPhone%3B+CPU+iPhone+OS+12_2+like+Mac+OS+X%29+AppleWebKit%2F605.1.15+%28KHTML%2C+like+Gecko%29+CriOS%2F74.0.3729.155+Mobile%2F15E148+Safari%2F605.1	Gecko	iPhone	en-US	375	667	32	7293	12892	17998	2670	11449	5222	46710	listener	D24.39	D24	d.3s1c.ss.sc.s	9	3	a	purple.fish	orange.fish	purple.fish	o2	c	2	o3	fish	orange	3	1	s	fish
5/28	22:54	cNhQXoWB	3	2	C	richard	mitt|boot	36-45	English	male	fluent	100		unsure		Mozilla%2F5.0+%28Windows+NT+10.0%3B+Win64%3B+x64%29+AppleWebKit%2F537.36+%28KHTML%2C+like+Gecko%29+Chrome%2F74.0.3729.169+Safari%2F537.36	Gecko	Win32	en-US	1093	615	24	5471	11189	15040	4534	12030	1005	40234	salience	D30.21	D30	d.2s3c.ds.sc.c	6	3	a	green.boot	green.boot	green.mitt	o2	c	1	o1	green	boot	3	2	s	boot
5/28	22:54	ZLoAwi2H	1	1	B	robert	table	56-65	English	female	fluent	100	N%2FA	Diarming+a+bomb	nno	Mozilla%2F5.0+%28Windows+NT+10.0%3B+Win64%3B+x64%29+AppleWebKit%2F537.36+%28KHTML%2C+like+Gecko%29+Chrome%2F74.0.3729.169+Safari%2F537.36	Gecko	Win32	en-US	1366	768	24	7711	5517	21097	6365	17145	2251	102738	listener	D28.29	D28	d.2s2c.b.ds.dc.c	15	5	b	green.table	purple.table	purple.boot	o2	s	1	o1	table	green	2	1	c	purple
5/28	22:54	v3q2gcMW	2	2	B	robert	table|boot	18-25	English	male	fluent	69		Being+able+to+disable+a+bomb		Mozilla%2F5.0+%28Windows+NT+10.0%3B+Win64%3B+x64%29+AppleWebKit%2F537.36+%28KHTML%2C+like+Gecko%29+Chrome%2F74.0.3729.169+Safari%2F537.36	Gecko	Win32	en-US	1920	1080	24	2662	5781	8617	7789	3760	893	42170	listener	D16.38	D16	d.2s1c.ds.sc.s	15	5	b	green.boot	purple.table	green.table	o2	s	2	o1	green	table	2	2	s	table
5/28	22:54	qUJWj1Z9	3	2	C	robert	fish|table	26-35	Other	male	fluent	79	Arabic	cool	N%2FA	Mozilla%2F5.0+%28Windows+NT+10.0%3B+Win64%3B+x64%29+AppleWebKit%2F537.36+%28KHTML%2C+like+Gecko%29+Chrome%2F74.0.3729.169+Safari%2F537.36	Gecko	Win32	fr-FR	1536	864	24	9888	16757	18489	23724	22993	2737	58817	salience	D20.39	D20	d.1s3c.ss.sc.c	1	2	a	blue.table	blue.fish	blue.table	o2	c	1	o3	blue	table	3	2	c	blue
5/28	22:54	HRozGd0a	3	2	B	richard	table	26-35	English	male	fluent	100		Honestly%2C+I%27m+not+sure%21	It+was+definitely+interesting	Mozilla%2F5.0+%28Windows+NT+10.0%3B+Win64%3B+x64%3B+rv%3A67.0%29+Gecko%2F20100101+Firefox%2F67.0	Gecko	Win32	en-US	2560	1440	24	3798	8132	15320	9990	13279	1817	57601	listener	D24.26	D24	d.3s1c.ss.sc.s	7	1	a	blue.table	green.table	blue.table	o2	s	1	o1	table	blue	3	2	c	green
5/28	22:54	E9dJm6KC	3	2	B	robert	boot	26-35	English	female	fluent	100		not+for+sure	none	Mozilla%2F5.0+%28Windows+NT+10.0%3B+Win64%3B+x64%29+AppleWebKit%2F537.36+%28KHTML%2C+like+Gecko%29+Chrome%2F74.0.3729.169+Safari%2F537.36	Gecko	Win32	en-US	1366	768	24	8836	13198	17440	11784	18971	3713	55561	listener	D24.32	D24	d.3s1c.ss.sc.s	6	2	a	orange.boot	green.boot	orange.boot	o2	s	1	o3	boot	orange	3	2	c	green
5/28	22:54	nt7sxnHM	1	2	B	richard	mitt|boot	46-55	English	male	fluent	100		If+we+could+figure+it+out+with+just+one+word.	Fun%21	Mozilla%2F5.0+%28Windows+NT+6.3%3B+Win64%3B+x64%29+AppleWebKit%2F537.36+%28KHTML%2C+like+Gecko%29+Chrome%2F74.0.3729.169+Safari%2F537.36	Gecko	Win32	en-US	1920	1080	24	3338	9431	9984	6464	9960	1752	54357	listener	D27.19	D27	d.2s2c.b.ds.dc.s	2	7	a	blue.mitt	blue.boot	green.boot	o2	s	2	o3	green	boot	1	2	s	boot
5/28	22:54	SSW36JYM	2	1	B	richard	fish|table	36-45	English	female	fluent	90		Not+a+clue.+Possibly+how+long+it+takes+to+make+a+decision+under+stress%3F	Thanks+for+making+it+interesting.+It+gets+to+be+pretty+boring+taking+the+same+type+over+and+over+again.	Mozilla%2F5.0+%28Windows+NT+10.0%3B+Win64%3B+x64%29+AppleWebKit%2F537.36+%28KHTML%2C+like+Gecko%29+Chrome%2F74.0.3729.169+Safari%2F537.36	Gecko	Win32	en-US	1920	1080	24	9353	7684	11792	2683	16272	1516	107455	salience	D27.17	D27	d.2s2c.b.ds.dc.s	9	6	a	orange.table	orange.fish	purple.fish	o2	c	1	o1	orange	table	2	1	s	fish
5/28	22:54	UYMLiQZs	2	3	A	robert	fish	36-45	English	female	fluent	60				Mozilla%2F5.0+%28Windows+NT+6.1%3B+Win64%3B+x64%29+AppleWebKit%2F537.36+%28KHTML%2C+like+Gecko%29+Chrome%2F74.0.3729.157+Safari%2F537.36	Gecko	Win32	en-US	1600	900	24	3082	9768	12255	2496	7904	1560	30941	salience	D30.36	D30	d.2s3c.ds.sc.c	1	2	b	blue.table	blue.fish	blue.fish	o2	s	1	o3	fish	blue	2	3	s	fish
5/28	22:54	qGhufK94	1	1	B	robert	table|boot	18-25	English	male	fluent	65		A+study+on+attention+to+detail+when+under+stress.		Mozilla%2F5.0+%28Windows+NT+10.0%3B+Win64%3B+x64%29+AppleWebKit%2F537.36+%28KHTML%2C+like+Gecko%29+Chrome%2F74.0.3729.169+Safari%2F537.36	Gecko	Win32	en-US	1920	1080	24	13543	33886	15164	7011	12967	1587	58285	salience	D16.20	D16	d.2s1c.ds.sc.s	11	2	a	blue.table	orange.table	blue.boot	o2	c	1	o3	orange	boot	1	1	s	table
5/28	22:54	hru2TQVq	1	3	A	robert	table|mitt	36-45	English	male	fluent	100		communication		Mozilla%2F5.0+%28Macintosh%3B+Intel+Mac+OS+X+10_14_1%29+AppleWebKit%2F605.1.15+%28KHTML%2C+like+Gecko%29+Version%2F12.0.1+Safari%2F605.1.15	Gecko	MacIntel	en-US	1440	900	24	11099	12548	19006	9643	10447	2157	38942	listener	D20.40	D20	d.1s3c.ss.sc.c	4	3	a	blue.table	blue.mitt	blue.table	o2	s	1	o3	mitt	blue	1	3	c	blue
5/28	22:54	S0VBrbGF	1	3	B	richard	mitt	26-35	English	male	fluent		Hindi	Disarm+an+imaginary+bomb+with+a+remote+partner%21	good	Mozilla%2F5.0+%28Windows+NT+10.0%3B+Win64%3B+x64%29+AppleWebKit%2F537.36+%28KHTML%2C+like+Gecko%29+Chrome%2F74.0.3729.169+Safari%2F537.36	Gecko	Win32	en-US	1366	768	24	1878	783	14448	2192	3536	1848	124552	salience	D30.39	D30	d.2s3c.ds.sc.c	12	2	b	orange.boot	orange.mitt	orange.mitt	o2	s	1	o1	mitt	orange	2	3	s	mitt
5/28	22:54	yjeUS4Ad	3	2	B	robert	table|boot	26-35	English	male	fluent	100		communication		Mozilla%2F5.0+%28X11%3B+CrOS+x86_64+12200.0.0%29+AppleWebKit%2F537.36+%28KHTML%2C+like+Gecko%29+Chrome%2F76.0.3789.0+Safari%2F537.36	Gecko	Linux+x86_64	en-US	1366	768	24	7266	12401	16023	16803	26138	2527	45604	listener	D30.6	D30	d.2s3c.ds.sc.c	14	2	a	purple.boot	purple.boot	purple.table	o2	s	2	o1	purple	boot	3	2	c	purple
5/28	22:54	SVVvBNqS	2	3	A	robert	mitt	46-55	English	female	fluent	100		unsure	fun%21	Mozilla%2F5.0+%28Macintosh%3B+Intel+Mac+OS+X+10_13_4%29+AppleWebKit%2F537.36+%28KHTML%2C+like+Gecko%29+Chrome%2F74.0.3729.169+Safari%2F537.36	Gecko	MacIntel	en-US	1280	800	24	10036	11053	16599	2386	13149	4752	43195	salience	D31.36	D31	d.3s2c.ss.dc.s	8	2	b	orange.mitt	green.mitt	green.mitt	o2	c	1	o3	green	mitt	2	3	c	green
5/28	22:54	5xtD5aMp	3	2	C	richard	boot	26-35	English	female	fluent	100		fun	nothing	Mozilla%2F5.0+%28Windows+NT+10.0%3B+Win64%3B+x64%29+AppleWebKit%2F537.36+%28KHTML%2C+like+Gecko%29+Chrome%2F74.0.3729.169+Safari%2F537.36	Gecko	Win32	en-US	1536	864	24	9196	15262	17313	8703	16808	2840	52977	salience	D30.15	D30	d.2s3c.ds.sc.c	2	3	a	blue.boot	blue.boot	blue.mitt	o2	c	1	o1	blue	boot	3	2	c	blue
5/28	22:54	mAIJfrFQ	3	1	A	william	mitt	26-35	English	female	fluent	66		not+sure		Mozilla%2F5.0+%28X11%3B+CrOS+x86_64+11895.118.0%29+AppleWebKit%2F537.36+%28KHTML%2C+like+Gecko%29+Chrome%2F74.0.3729.159+Safari%2F537.36	Gecko	Linux+x86_64	en-US	1366	768	24	5191	7179	15357	2277	8532	1347	63433	listener	D31.33	D31	d.3s2c.ss.dc.s	8	1	b	blue.mitt	green.mitt	green.mitt	o2	s	1	o1	mitt	blue	3	1	s	mitt
5/28	22:54	andNclSU	1	3	B	robert	table|boot	26-35	English	female	fluent	100				Mozilla%2F5.0+%28Windows+NT+6.1%3B+Win64%3B+x64%29+AppleWebKit%2F537.36+%28KHTML%2C+like+Gecko%29+Chrome%2F74.0.3729.157+Safari%2F537.36	Gecko	Win32	en-US	1360	768	24	13529	23309	37009	6905	14801	3598	78068	salience	D20.2	D20	d.1s3c.ss.sc.c	14	2	a	purple.table	purple.boot	purple.table	o2	s	1	o3	boot	purple	1	3	s	boot
5/28	22:54	WyEOSP3l	3	2	B	robert	fish|table|boot	36-45	English	male	fluent	100		Following+Directions		Mozilla%2F5.0+%28Windows+NT+6.1%3B+Win64%3B+x64%29+AppleWebKit%2F537.36+%28KHTML%2C+like+Gecko%29+Chrome%2F74.0.3729.169+Safari%2F537.36	Gecko	Win32	en-US	1920	1080	24	43847	10357	13376	4744	7936	1304	45389	listener	D28.44	D28	d.2s2c.b.ds.dc.c	14	6	b	orange.boot	purple.boot	purple.table	o2	c	2	o1	boot	purple	2	2	s	boot
5/28	22:54	RvDHHAyK	2	2	C	richard	fish|mitt	36-45	English	female	good	70		It+was+fun		Mozilla%2F5.0+%28Windows+NT+10.0%3B+Win64%3B+x64%29+AppleWebKit%2F537.36+%28KHTML%2C+like+Gecko%29+Chrome%2F74.0.3729.169+Safari%2F537.36	Gecko	Win32	en-US	1920	1080	24	10086	14286	25628	10582	30464	2714	95880	salience	D16.34	D16	d.2s1c.ds.sc.s	1	3	b	green.mitt	blue.fish	green.fish	o2	s	1	o1	fish	green	2	2	s	fish
5/28	22:54	D2UEi4Gm	2	1	A	richard	fish|table	26-35	English	male	fluent	90		Memory		Mozilla%2F5.0+%28Macintosh%3B+Intel+Mac+OS+X+10_13_3%29+AppleWebKit%2F537.36+%28KHTML%2C+like+Gecko%29+Chrome%2F72.0.3626.121+Safari%2F537.36	Gecko	MacIntel	en-US	1440	900	24	6679	10397	18835	3050	18478	1258	31153	salience	D28.3	D28	d.2s2c.b.ds.dc.c	9	6	a	orange.table	orange.fish	purple.fish	o2	c	1	o1	orange	table	2	1	s	fish
5/28	22:54	JpV2p3ew	2	2	A	robert	fish|boot	26-35	English	male	fluent	100		It+was+a+logic+puzzle	no	Mozilla%2F5.0+%28Windows+NT+6.1%3B+Win64%3B+x64%29+AppleWebKit%2F537.36+%28KHTML%2C+like+Gecko%29+Chrome%2F74.0.3729.169+Safari%2F537.36	Gecko	Win32	en-US	1920	1080	24	15145	12396	13850	3852	38787	15408	58454	listener	D16.19	D16	d.2s1c.ds.sc.s	1	7	a	purple.fish	blue.fish	purple.boot	o2	s	2	o1	purple	fish	2	2	s	fish
5/28	22:55	fJ4lSaeF	2	1	B	robert	fish	26-35	English	male	fluent	74		Following+instructions	Thank+you+for+the+opportunity%21	Mozilla%2F5.0+%28Macintosh%3B+Intel+Mac+OS+X+10_13_6%29+AppleWebKit%2F537.36+%28KHTML%2C+like+Gecko%29+Chrome%2F74.0.3729.169+Safari%2F537.36	Gecko	MacIntel	en-US	1280	800	24	3538	5391	13236	5728	10877	1850	37400	salience	D24.39	D24	d.3s1c.ss.sc.s	9	3	a	purple.fish	orange.fish	purple.fish	o2	c	2	o3	fish	orange	3	1	s	fish
5/28	22:55	ujemum6d	2	2	C	richard	table|mitt	26-35	English	female	fluent	92		Chance+versus+choice+	Fun%21+Best+of+luck%21+	Mozilla%2F5.0+%28Linux%3B+Android+8.0.0%3B+moto+g%286%29%29+AppleWebKit%2F537.36+%28KHTML%2C+like+Gecko%29+Chrome%2F74.0.3729.157+Mobile+Safari%2F537.36	Gecko	Linux+armv7l	en-US	424	848	24	6360	12715	14021	6155	10938	1893	57528	salience	D12.13	D12	d.1s2c.ss.dc.c	4	8	a	blue.table	blue.mitt	orange.table	o2	c	2	o1	table	blue	2	2	c	blue
5/28	22:55	1d7RFM4W	1	1	B	robert	boot	18-25	English	male	good	60				Mozilla%2F5.0+%28Windows+NT+10.0%3B+Win64%3B+x64%29+AppleWebKit%2F537.36+%28KHTML%2C+like+Gecko%29+Chrome%2F74.0.3729.169+Safari%2F537.36	Gecko	Win32	en-US	1920	1080	24	1281	589	4066	1102	2003	772	17236	salience	D28.41	D28	d.2s2c.b.ds.dc.c	10	9	b	purple.boot	orange.boot	orange.mitt	o2	c	2	o3	mitt	orange	1	2	c	orange
5/28	22:55	6lh93hHQ	1	2	C	robert	table|mitt	26-35	English	female	fluent	67		Decision+making		Mozilla%2F5.0+%28Macintosh%3B+Intel+Mac+OS+X+10_14_4%29+AppleWebKit%2F537.36+%28KHTML%2C+like+Gecko%29+Chrome%2F74.0.3729.169+Safari%2F537.36	Gecko	MacIntel	en-US	1366	768	24	3098	16537	9684	3636	16290	1322	41367	salience	D27.43	D27	d.2s2c.b.ds.dc.s	8	7	b	blue.mitt	green.mitt	green.table	o2	s	2	o1	blue	mitt	1	2	c	green
5/28	22:55	fUb0AT21	2	1	C	william	table|boot	26-35	English	male	fluent	71		What+people+think		Mozilla%2F5.0+%28Macintosh%3B+Intel+Mac+OS+X+10_13_5%29+AppleWebKit%2F537.36+%28KHTML%2C+like+Gecko%29+Chrome%2F74.0.3729.157+Safari%2F537.36	Gecko	MacIntel	en-US	1440	900	24	2623	1546	14143	4489	10860	2709	28573	salience	D27.37	D27	d.2s2c.b.ds.dc.s	11	5	b	green.table	orange.table	orange.boot	o2	c	1	o3	orange	boot	2	1	s	table
5/28	22:55	PZYEW9W7	2	3	C	richard	fish	36-45	English	male	fluent	100		interaction	thx	Mozilla%2F5.0+%28Windows+NT+10.0%3B+Win64%3B+x64%29+AppleWebKit%2F537.36+%28KHTML%2C+like+Gecko%29+Chrome%2F74.0.3729.169+Safari%2F537.36	Gecko	Win32	en-US	1920	1080	24	11582	46025	11118	11828	6774	3046	43968	listener	D31.5	D31	d.3s2c.ss.dc.s	5	1	a	green.fish	green.fish	blue.fish	o2	c	1	o3	green	fish	2	3	c	green
5/28	22:55	QQzwR685	2	2	A	robert	fish	36-45	English	male	fluent	97		attention+to+detail		Mozilla%2F5.0+%28Windows+NT+10.0%3B+Win64%3B+x64%29+AppleWebKit%2F537.36+%28KHTML%2C+like+Gecko%29+Chrome%2F64.0.3282.140+Safari%2F537.36+Edge%2F17.17134	Gecko	Win32	en-US	1366	768	24	15514	8839	15445	22887	12146	3286	55501	listener	D12.5	D12	d.1s2c.ss.dc.c	12	2	a	orange.fish	orange.mitt	green.fish	o2	c	2	o1	fish	orange	2	2	s	mitt
5/28	22:55	332gL9Bh	1	2	A	richard	table|boot	18-25	English	female	fluent	100		Not+sure	Interesting+concept	Mozilla%2F5.0+%28X11%3B+CrOS+x86_64+11895.95.0%29+AppleWebKit%2F537.36+%28KHTML%2C+like+Gecko%29+Chrome%2F74.0.3729.125+Safari%2F537.36	Gecko	Linux+x86_64	en-US	1366	768	24	4867	5410	12320	4960	9196	1141	35451	salience	D28.14	D28	d.2s2c.b.ds.dc.c	14	4	a	purple.table	purple.boot	blue.boot	o2	s	2	o3	blue	boot	1	2	s	boot
5/28	22:55	V5979pkX	2	2	C	william	car|fish	26-35	English	male	fluent	77				Mozilla%2F5.0+%28Windows+NT+10.0%3B+Win64%3B+x64%29+AppleWebKit%2F537.36+%28KHTML%2C+like+Gecko%29+Chrome%2F74.0.3729.169+Safari%2F537.36	Gecko	Win32	en-US	1920	1080	24	4312	1959	12208	4655	12673	1856	39272	salience	D28.6	D28	d.2s2c.b.ds.dc.c	13	9	a	purple.mitt	purple.fish	orange.fish	o2	s	2	o1	purple	fish	2	2	c	purple
5/28	22:55	134WVgbV	3	1	A	robert	fish	18-25	English	male	beginner	60		GOOD	NONE	Mozilla%2F5.0+%28Windows+NT+6.1%3B+Win64%3B+x64%29+AppleWebKit%2F537.36+%28KHTML%2C+like+Gecko%29+Chrome%2F74.0.3729.169+Safari%2F537.36	Gecko	Win32	en-US	1366	768	24	12301	2391	16719	6304	8808	2792	48770	salience	D30.43	D30	d.2s3c.ds.sc.c	7	1	b	green.fish	green.table	green.table	o2	c	1	o1	green	fish	3	1	c	green
5/28	22:55	FPpmtF6i	1	1	B	robert	fish|boot	18-25	English	female	fluent	89		memory	it+was+fun	Mozilla%2F5.0+%28Windows+NT+6.1%3B+Win64%3B+x64%29+AppleWebKit%2F537.36+%28KHTML%2C+like+Gecko%29+Chrome%2F74.0.3729.169+Safari%2F537.36	Gecko	Win32	en-US	1920	1080	24	6042	6665	14015	5806	9913	1445	48121	listener	D16.24	D16	d.2s1c.ds.sc.s	1	7	a	purple.fish	blue.fish	purple.boot	o2	c	1	o3	blue	boot	1	1	s	fish
5/28	22:55	wkvkWoyf	2	2	A	robert	mitt|boot	46-55	English	female	fluent	100		not+sure	no	Mozilla%2F5.0+%28Macintosh%3B+Intel+Mac+OS+X+10_14_4%29+AppleWebKit%2F537.36+%28KHTML%2C+like+Gecko%29+Chrome%2F74.0.3729.169+Safari%2F537.36	Gecko	MacIntel	en-US	1440	900	24	5270	15588	15954	4292	9680	1627	37212	listener	D28.19	D28	d.2s2c.b.ds.dc.c	2	8	a	blue.mitt	blue.boot	orange.boot	o2	s	2	o1	blue	boot	2	2	s	boot
5/28	22:55	76bK1stH	3	2	C	robert	table	26-35	English	male	fluent	100		Communication	Nope%21	Mozilla%2F5.0+%28Windows+NT+6.1%3B+Win64%3B+x64%29+AppleWebKit%2F537.36+%28KHTML%2C+like+Gecko%29+Chrome%2F74.0.3729.169+Safari%2F537.36	Gecko	Win32	en-US	1920	1080	24	5005	7092	10444	4225	18186	1106	36687	listener	D31.6	D31	d.3s2c.ss.dc.s	7	2	a	green.table	green.table	orange.table	o2	c	2	o1	table	green	3	2	c	green
5/28	22:55	BShIGOmh	3	1	A	robert	table|boot	26-35	English	male	fluent	87		if+I+chose+a+boot+or+a+table	can+I+play+again	Mozilla%2F5.0+%28Windows+NT+6.2%3B+Win64%3B+x64%29+AppleWebKit%2F537.36+%28KHTML%2C+like+Gecko%29+Chrome%2F74.0.3729.169+Safari%2F537.36	Gecko	Win32	en-US	1366	768	24	6642	11423	25321	8885	9176	3278	67109	listener	D20.10	D20	d.1s3c.ss.sc.c	2	2	a	blue.table	blue.boot	blue.table	o2	s	2	o1	blue	boot	3	1	s	boot
5/28	22:55	Hf5SGxTl	2	1	A	robert	fish|table	over65	English	female	fluent	90		working+together	nothing	Mozilla%2F5.0+%28X11%3B+CrOS+x86_64+11895.118.0%29+AppleWebKit%2F537.36+%28KHTML%2C+like+Gecko%29+Chrome%2F74.0.3729.159+Safari%2F537.36	Gecko	Linux+x86_64	en-US	1366	768	24	15334	10989	22887	3379	11973	3846	90240	listener	D27.38	D27	d.2s2c.b.ds.dc.s	1	6	b	purple.fish	blue.fish	blue.table	o2	s	1	o1	fish	purple	2	1	c	blue
5/28	22:55	4Em1KEJO	1	2	A	richard	fish|mitt	18-25	English	female	fluent	100		communication+skills		Mozilla%2F5.0+%28Windows+NT+10.0%3B+Win64%3B+x64%29+AppleWebKit%2F537.36+%28KHTML%2C+like+Gecko%29+Chrome%2F74.0.3729.169+Safari%2F537.36	Gecko	Win32	en-US	1920	1080	24	5306	12655	14448	4728	6824	1792	39320	listener	D27.31	D27	d.2s2c.b.ds.dc.s	12	3	b	purple.mitt	orange.mitt	orange.fish	o2	c	2	o3	fish	orange	1	2	c	orange
5/28	22:55	VHkUxj13	3	3	B	robert	fish|mitt	26-35	English	male	fluent	100		bomb+diffuse		Mozilla%2F5.0+%28Windows+NT+6.1%29+AppleWebKit%2F537.36+%28KHTML%2C+like+Gecko%29+Chrome%2F74.0.3729.169+Safari%2F537.36	Gecko	Win32	en-US	1600	900	24	8759	22591	23768	7136	22464	3400	83784	listener	D20.34	D20	d.1s3c.ss.sc.c	5	3	a	green.mitt	green.fish	green.mitt	o2	c	1	o1	green	mitt	3	2	c	green
5/28	22:55	NAfoFeIW	3	3	C	robert	mitt	36-45	Other	male	good	100	portuguese	under+pression+decisions+maybe	it+was+cool%2C+only+too+short.	Mozilla%2F5.0+%28Windows+NT+6.1%3B+Win64%3B+x64%29+AppleWebKit%2F537.36+%28KHTML%2C+like+Gecko%29+Chrome%2F74.0.3729.169+Safari%2F537.36	Gecko	Win32	pt-BR	1366	768	24	18691	23148	67773	7607	16451	4549	99284	salience	D31.42	D31	d.3s2c.ss.dc.s	16	1	b	blue.mitt	purple.mitt	purple.mitt	o2	c	2	o1	mitt	purple	3	2	c	purple
5/28	22:55	xhc5JCx2	3	2	B	robert	fish	26-35	Other	female	good	95	gujrati	no	no	Mozilla%2F5.0+%28Windows+NT+10.0%3B+Win64%3B+x64%29+AppleWebKit%2F537.36+%28KHTML%2C+like+Gecko%29+Chrome%2F74.0.3729.169+Safari%2F537.36	Gecko	Win32	en-US	1536	864	24	6225	12534	22676	3436	14171	2726	54419	listener	D20.43	D20	d.1s3c.ss.sc.c	8	1	a	green.fish	green.mitt	green.fish	o2	c	1	o3	green	fish	3	2	s	mitt
5/28	22:55	b7ThqgAR	3	1	B	richard	table	26-35	English	female	fluent	97		common+sense	no	Mozilla%2F5.0+%28Windows+NT+10.0%3B+Win64%3B+x64%29+AppleWebKit%2F537.36+%28KHTML%2C+like+Gecko%29+Chrome%2F74.0.3729.169+Safari%2F537.36	Gecko	Win32	en-US	1920	1080	24	4663	6446	10758	4272	6767	1600	35108	listener	D24.24	D24	d.3s1c.ss.sc.s	3	1	a	green.table	blue.table	green.table	o2	c	2	o1	table	blue	3	1	c	blue
5/28	22:55	wAoG0tTE	2	2	B	richard	table|boot	18-25	English	female	fluent	100		Disarming+a+bomb		Mozilla%2F5.0+%28Windows+NT+10.0%3B+Win64%3B+x64%29+AppleWebKit%2F537.36+%28KHTML%2C+like+Gecko%29+Chrome%2F74.0.3729.169+Safari%2F537.36	Gecko	Win32	en-US	1368	912	24	4507	77058	16487	4840	10489	1801	39244	salience	D27.4	D27	d.2s2c.b.ds.dc.s	11	4	a	orange.boot	orange.table	blue.table	o2	s	1	o1	table	orange	2	2	c	orange
5/28	22:55	b3TLohMS	3	2	C	robert	mitt	36-45	English	male	fluent	100		I+guess+to+see+if+we+would+select+the+single+odd+colour.	No+comments.	Mozilla%2F5.0+%28Windows+NT+6.1%3B+Win64%3B+x64%3B+rv%3A67.0%29+Gecko%2F20100101+Firefox%2F67.0	Gecko	Win32	en-US	1600	900	24	18139	14888	26239	7656	25848	5752	90270	salience	D31.17	D31	d.3s2c.ss.dc.s	8	2	a	green.mitt	green.mitt	orange.mitt	o2	s	1	o1	mitt	green	3	2	c	green
5/28	22:55	gBsoCYSS	2	2	C	robert	mitt|boot	26-35	English	male	fluent	96		remote+bomb+disarmament+		Mozilla%2F5.0+%28Windows+NT+10.0%3B+Win64%3B+x64%29+AppleWebKit%2F537.36+%28KHTML%2C+like+Gecko%29+Chrome%2F74.0.3729.169+Safari%2F537.36	Gecko	Win32	en-US	1366	768	24	5120	130836	12158	47723	8178	2284	61104	salience	D12.28	D12	d.1s2c.ss.dc.c	8	5	b	orange.boot	green.mitt	green.boot	o2	c	1	o3	green	boot	2	2	s	mitt
5/28	22:55	aN166SBy	1	3	B	robert	table|boot	18-25	Other	male	fluent	90	french	I+don%27t+know+at+all+%3AD		Mozilla%2F5.0+%28Windows+NT+10.0%3B+Win64%3B+x64%29+AppleWebKit%2F537.36+%28KHTML%2C+like+Gecko%29+Chrome%2F74.0.3729.169+Safari%2F537.36	Gecko	Win32	fr-FR	1366	768	24	3968	4836	8729	4865	11527	2032	58403	listener	D30.27	D30	d.2s3c.ds.sc.c	15	2	b	purple.boot	purple.table	purple.table	o2	c	2	o1	boot	purple	1	3	c	purple
5/28	22:55	viLABf8R	2	3	A	richard	boot	26-35	English	male	good	81		Interesting		Mozilla%2F5.0+%28Windows+NT+6.3%3B+Win64%3B+x64%29+AppleWebKit%2F537.36+%28KHTML%2C+like+Gecko%29+Chrome%2F74.0.3729.169+Safari%2F537.36	Gecko	Win32	en-US	1366	768	24	7764	16404	28875	9060	12058	4232	36719	salience	D24.14	D24	d.3s1c.ss.sc.s	6	1	a	blue.boot	green.boot	blue.boot	o2	s	2	o3	blue	boot	2	3	s	boot
5/28	22:55	bpl2ErqT	2	3	B	robert	fish|boot	46-55	English	male	fluent	100		Not+sure.		Mozilla%2F5.0+%28Windows+NT+10.0%3B+Win64%3B+x64%29+AppleWebKit%2F537.36+%28KHTML%2C+like+Gecko%29+Chrome%2F74.0.3729.157+Safari%2F537.36	Gecko	Win32	en-US	1366	768	24	3797	12675	23727	8719	12791	2588	45159	salience	D20.42	D20	d.1s3c.ss.sc.c	5	1	a	green.boot	green.fish	green.boot	o2	c	2	o3	boot	green	2	3	c	green
5/28	22:55	8jyzBFHF	1	3	B	robert	mitt	26-35	English	male	fluent	100		This+study+bomb+diffuses+study	Its+very+interesting+	Mozilla%2F5.0+%28Windows+NT+6.1%29+AppleWebKit%2F537.36+%28KHTML%2C+like+Gecko%29+Chrome%2F74.0.3729.169+Safari%2F537.36	Gecko	Win32	en-US	1366	768	24	36314	4645	46864	11745	44585	4159	78305	listener	D24.2	D24	d.3s1c.ss.sc.s	8	2	a	orange.mitt	green.mitt	orange.mitt	o2	c	1	o1	green	mitt	1	3	c	green
5/28	22:55	kyAzdXcv	1	2	B	robert	mitt	36-45	English	female	fluent	100		A+FUN+GAME	NONE	Mozilla%2F5.0+%28Windows+NT+6.1%3B+Win64%3B+x64%29+AppleWebKit%2F537.36+%28KHTML%2C+like+Gecko%29+Chrome%2F74.0.3729.169+Safari%2F537.36	Gecko	Win32	en-US	1920	1080	24	7901	40717	23359	7795	28027	2886	52606	salience	D24.49	D24	d.3s1c.ss.sc.s	16	1	a	blue.mitt	purple.mitt	blue.mitt	o2	c	1	o3	purple	mitt	1	3	c	purple
5/28	22:55	ZtN8hJJJ	1	1	A	robert	fish|table	26-35	English	female	fluent	100		What+a+person+will+do+in+a+certain+situation+given+limited+information	No	Mozilla%2F5.0+%28Windows+NT+10.0%3B+Win64%3B+x64%29+AppleWebKit%2F537.36+%28KHTML%2C+like+Gecko%29+Chrome%2F74.0.3729.169+Safari%2F537.36	Gecko	Win32	en-US	1600	900	24	51181	17102	20061	6185	25730	2295	89614	listener	D16.3	D16	d.2s1c.ds.sc.s	11	7	a	purple.table	orange.table	purple.fish	o2	c	1	o3	orange	fish	1	1	c	orange
5/28	22:55	x4OgvNyE	2	2	B	robert	table|boot	26-35	English	male	fluent	100		how+a+person+sees+a+color+and+objects		Mozilla%2F5.0+%28Windows+NT+10.0%3B+Win64%3B+x64%29+AppleWebKit%2F537.36+%28KHTML%2C+like+Gecko%29+Chrome%2F74.0.3729.169+Safari%2F537.36	Gecko	Win32	en-US	2560	1440	24	8611	8137	15959	5333	5708	1459	50119	salience	D28.25	D28	d.2s2c.b.ds.dc.c	3	4	a	blue.boot	blue.table	green.table	o2	s	2	o1	blue	table	2	2	c	blue
5/28	22:55	dWKObO9R	3	1	B	robert	fish|table	18-25	English	female	fluent	100		saving+a+city		Mozilla%2F5.0+%28Windows+NT+10.0%3B+Win64%3B+x64%29+AppleWebKit%2F537.36+%28KHTML%2C+like+Gecko%29+Chrome%2F74.0.3729.169+Safari%2F537.36	Gecko	Win32	en-US	1536	864	24	9937	8701	13166	8834	8830	1774	39675	salience	D20.47	D20	d.1s3c.ss.sc.c	1	2	a	blue.table	blue.fish	blue.table	o2	s	2	o3	blue	fish	3	1	c	blue
5/28	22:55	OtOo33va	2	3	B	robert	table|boot	26-35	English	female	fluent	95		to+see+my+choices		Mozilla%2F5.0+%28Windows+NT+10.0%3B+Win64%3B+x64%29+AppleWebKit%2F537.36+%28KHTML%2C+like+Gecko%29+Chrome%2F74.0.3729.169+Safari%2F537.36	Gecko	Win32	en-US	1280	720	24	4676	6217	16328	6842	11904	1369	35218	salience	D20.44	D20	d.1s3c.ss.sc.c	10	2	a	orange.table	orange.boot	orange.table	o2	c	2	o1	table	orange	2	3	s	boot
5/28	22:55	JkQqXR5s	3	1	B	robert	table	26-35	English	female	fluent	95		making+decisions		Mozilla%2F5.0+%28Windows+NT+10.0%3B+Win64%3B+x64%29+AppleWebKit%2F537.36+%28KHTML%2C+like+Gecko%29+Chrome%2F74.0.3729.169+Safari%2F537.36	Gecko	Win32	en-US	1366	768	24	150379	13306	14656	7001	9512	2145	39658	salience	D24.24	D24	d.3s1c.ss.sc.s	3	1	a	green.table	blue.table	green.table	o2	c	2	o1	table	blue	3	1	c	blue
5/28	22:55	R1f0CgxX	1	1	C	robert	fish|table	18-25	English	female	fluent	100		choices+under+pressure	no	Mozilla%2F5.0+%28Windows+NT+6.3%3B+WOW64%29+AppleWebKit%2F537.36+%28KHTML%2C+like+Gecko%29+Chrome%2F74.0.3729.169+Safari%2F537.36	Gecko	Win32	en-US	1366	768	24	12270	30745	20654	21796	42335	6059	52020	salience	D16.8	D16	d.2s1c.ds.sc.s	15	1	a	blue.table	purple.table	blue.fish	o2	c	2	o3	fish	purple	1	1	c	purple
5/28	22:55	UbUMJDYH	2	2	B	robert	table|boot	36-45	Other	female	good	100	tagalog	presence+of+mind+in+stressful+situation	none+thank+you	Mozilla%2F5.0+%28Macintosh%3B+Intel+Mac+OS+X+10_13_6%29+AppleWebKit%2F537.36+%28KHTML%2C+like+Gecko%29+Chrome%2F74.0.3729.169+Safari%2F537.36	Gecko	MacIntel	en-US	1280	800	24	8260	10775	25770	7485	24721	1875	90513	salience	D27.23	D27	d.2s2c.b.ds.dc.s	15	6	a	purple.boot	purple.table	orange.table	o2	s	2	o1	purple	table	2	2	c	purple
5/28	22:55	WR1IzLu8	1	2	B	richard	table|boot	over65	English	female	fluent	98		Working+together+to+solve+problem		Mozilla%2F5.0+%28Windows+NT+6.1%3B+Win64%3B+x64%29+AppleWebKit%2F537.36+%28KHTML%2C+like+Gecko%29+Chrome%2F74.0.3729.169+Safari%2F537.36	Gecko	Win32	en-US	1920	1080	24	23691	9412	15434	4583	7975	3072	56286	listener	D28.50	D28	d.2s2c.b.ds.dc.c	7	4	b	blue.table	green.table	green.boot	o2	s	2	o1	blue	table	1	2	s	table
5/28	22:55	Cg3v98dF	1	1	B	robert	table|boot	36-45	English	female	fluent	100		Solving+easy+logic+problems	Fun%21	Mozilla%2F5.0+%28Windows+NT+10.0%3B+Win64%3B+x64%3B+rv%3A67.0%29+Gecko%2F20100101+Firefox%2F67.0	Gecko	Win32	en-US	1366	768	24	25045	18631	19390	6430	14156	3718	87780	listener	D16.16	D16	d.2s1c.ds.sc.s	10	8	a	purple.boot	orange.boot	purple.table	o2	c	2	o3	table	orange	1	1	c	orange
5/28	22:55	uVu0koRT	3	1	C	richard	fish	56-65	English	female	fluent	94		Not+sure.++Something+to+do+with+making+choices+under+pressure.	thank+you.	Mozilla%2F5.0+%28Windows+NT+6.1%3B+WOW64%29+AppleWebKit%2F537.36+%28KHTML%2C+like+Gecko%29+Chrome%2F73.0.3683.103+Safari%2F537.36+OPR%2F60.0.3255.109	Gecko	Win32	en-US	1093	615	24	12798	12721	22183	11043	16520	7446	83409	salience	D31.11	D31	d.3s2c.ss.dc.s	13	2	a	purple.fish	purple.fish	green.fish	o2	s	1	o3	fish	green	3	1	s	fish
5/28	22:56	9YyspZ8c	1	1	B	richard	fish	26-35	English	female	fluent	100		not+sure+honestly		Mozilla%2F5.0+%28Windows+NT+6.1%3B+Win64%3B+x64%29+AppleWebKit%2F537.36+%28KHTML%2C+like+Gecko%29+Chrome%2F74.0.3729.169+Safari%2F537.36	Gecko	Win32	en-US	1280	1024	24	3741	7103	8263	5160	8559	1040	23174	salience	D12.41	D12	d.1s2c.ss.dc.c	13	5	b	green.table	purple.fish	purple.table	o2	s	1	o1	fish	green	1	1	c	purple
5/28	22:56	7Tddrc2j	1	2	B	robert	table	56-65	English	female	fluent	93		BOMB	NO	Mozilla%2F5.0+%28Windows+NT+10.0%3B+Win64%3B+x64%29+AppleWebKit%2F537.36+%28KHTML%2C+like+Gecko%29+Chrome%2F74.0.3729.169+Safari%2F537.36	Gecko	Win32	en-US	1920	1080	24	11704	14750	34459	12259	21774	4431	73393	listener	D16.21	D16	d.2s1c.ds.sc.s	7	9	a	purple.table	green.table	purple.mitt	o2	c	1	o1	green	table	1	2	c	green
5/28	22:56	Vffn0t04	1	3	A	robert	fish	26-35	English	female	fluent	100		not+sure		Mozilla%2F5.0+%28Windows+NT+10.0%3B+Win64%3B+x64%29+AppleWebKit%2F537.36+%28KHTML%2C+like+Gecko%29+Chrome%2F74.0.3729.169+Safari%2F537.36	Gecko	Win32	en-US	1920	1080	24	22661	3536	9261	2070	5842	1575	28164	salience	D31.50	D31	d.3s2c.ss.dc.s	1	3	b	purple.fish	blue.fish	blue.fish	o2	s	2	o1	purple	fish	1	3	s	fish
5/28	22:56	uMr4Ry4y	1	1	B	robert	table|boot	36-45	English	female	fluent	87		Perception+of+symbols	none	Mozilla%2F5.0+%28Windows+NT+10.0%3B+Win64%3B+x64%29+AppleWebKit%2F537.36+%28KHTML%2C+like+Gecko%29+Chrome%2F74.0.3729.157+Safari%2F537.36	Gecko	Win32	en-US	1366	768	24	4644	7242	37091	9470	9711	1984	41267	listener	D16.20	D16	d.2s1c.ds.sc.s	11	2	a	blue.table	orange.table	blue.boot	o2	c	1	o3	orange	boot	1	1	s	table
5/28	22:56	ORWAB4MT	2	3	C	robert	boot	36-45	English	male	fluent	100		Random+chances+and+retaining+information+%2F+recall		Mozilla%2F5.0+%28Windows+NT+10.0%3B+Win64%3B+x64%29+AppleWebKit%2F537.36+%28KHTML%2C+like+Gecko%29+Chrome%2F74.0.3729.169+Safari%2F537.36	Gecko	Win32	en-US	1680	1050	24	7902	10415	14920	9744	10303	3216	47968	salience	D31.15	D31	d.3s2c.ss.dc.s	2	2	a	blue.boot	blue.boot	orange.boot	o2	s	2	o1	blue	boot	2	3	s	boot
5/28	22:56	WTT0Cd8m	1	1	A	robert	table|boot	26-35	Other	male	fluent	95		perception		Mozilla%2F5.0+%28Windows+NT+10.0%3B+WOW64%29+AppleWebKit%2F537.36+%28KHTML%2C+like+Gecko%29+Chrome%2F73.0.3683.86+Safari%2F537.36+Avast%2F73.0.1270.87	Gecko	Win32	pt-BR	1366	768	24	7910	8646	15225	4440	19297	1928	53740	salience	D16.43	D16	d.2s1c.ds.sc.s	2	8	b	purple.table	blue.boot	purple.boot	o2	c	1	o1	blue	table	1	1	s	boot
5/28	22:56	l2Zajocf	3	2	B	william	fish	26-35	English	male	fluent	48		I+truly+don%27t+quite+know.		Mozilla%2F5.0+%28Windows+NT+10.0%3B+Win64%3B+x64%29+AppleWebKit%2F537.36+%28KHTML%2C+like+Gecko%29+Chrome%2F74.0.3729.169+Safari%2F537.36	Gecko	Win32	en-US	1920	1080	24	2252	3279	8435	1849	4961	784	16464	salience	D24.12	D24	d.3s1c.ss.sc.s	5	1	a	blue.fish	green.fish	blue.fish	o2	s	1	o3	fish	blue	3	2	s	fish
5/28	22:56	NtvWrium	1	1	A	richard	fish|table	26-35	English	male	fluent	86		team+work		Mozilla%2F5.0+%28Windows+NT+6.2%29+AppleWebKit%2F537.36+%28KHTML%2C+like+Gecko%29+Chrome%2F74.0.3729.169+Safari%2F537.36	Gecko	Win32	en-GB	1280	800	24	6933	8205	15991	8173	9044	1930	51196	salience	D16.41	D16	d.2s1c.ds.sc.s	5	2	b	blue.table	green.fish	blue.fish	o2	c	1	o1	green	table	1	1	s	fish
5/28	22:56	YoHXgVqk	3	1	C	robert	mitt	26-35	English	male	fluent	100		unsure		Mozilla%2F5.0+%28Windows+NT+10.0%3B+Win64%3B+x64%29+AppleWebKit%2F537.36+%28KHTML%2C+like+Gecko%29+Chrome%2F74.0.3729.169+Safari%2F537.36	Gecko	Win32	en-US	1920	1080	24	1999	3258	7610	3554	6472	882	21682	salience	D31.4	D31	d.3s2c.ss.dc.s	12	1	a	orange.mitt	orange.mitt	blue.mitt	o2	s	1	o3	mitt	blue	3	1	c	orange
5/28	22:56	mnEz22Yu	3	2	A	robert	fish	36-45	English	female	fluent	100		communication+under+presssure	Thanks%21	Mozilla%2F5.0+%28Windows+NT+10.0%3B+Win64%3B+x64%3B+rv%3A67.0%29+Gecko%2F20100101+Firefox%2F67.0	Gecko	Win32	en-US	1440	810	24	4751	3653	9575	3159	7771	1557	37957	salience	D31.49	D31	d.3s2c.ss.dc.s	9	3	b	purple.fish	orange.fish	orange.fish	o2	c	2	o1	fish	orange	3	2	c	orange
5/28	22:56	LVdOUOKF	3	2	B	richard	fish|mitt	26-35	Other	male	good	100	TAMIL	THIS+HIT+IS+VERY+UNDERSTANDING+HOW+DEACTIVEVATE+BOMB		Mozilla%2F5.0+%28Windows+NT+6.1%29+AppleWebKit%2F537.36+%28KHTML%2C+like+Gecko%29+Chrome%2F74.0.3729.169+Safari%2F537.36	Gecko	Win32	en-US	1366	768	24	8776	1494	12113	16646	14448	3145	199965	salience	D30.33	D30	d.2s3c.ds.sc.c	13	3	b	purple.mitt	purple.fish	purple.fish	o2	c	1	o3	purple	fish	3	2	s	fish
5/28	22:56	xHTroHUl	2	2	A	robert	fish|mitt	36-45	English	male	fluent	99		Working+with+someone+to+achieve+a+goal		Mozilla%2F5.0+%28Windows+NT+6.1%3B+Win64%3B+x64%29+AppleWebKit%2F537.36+%28KHTML%2C+like+Gecko%29+Chrome%2F73.0.3683.86+Safari%2F537.36	Gecko	Win32	en-US	1280	800	24	10785	8334	16921	10589	11670	3731	67567	salience	D27.1	D27	d.2s2c.b.ds.dc.s	9	8	a	orange.mitt	orange.fish	green.fish	o2	c	2	o3	fish	orange	2	2	c	orange
5/28	22:56	RVaClRoY	2	2	C	robert	fish|mitt	18-25	Spanish	male	good	70		I+have+no+idea	Enigmatic+experiment	Mozilla%2F5.0+%28Windows+NT+10.0%3B+Win64%3B+x64%29+AppleWebKit%2F537.36+%28KHTML%2C+like+Gecko%29+Chrome%2F74.0.3729.169+Safari%2F537.36	Gecko	Win32	es-ES	1280	720	24	4893	5175	14386	12412	15197	1592	124128	salience	D27.21	D27	d.2s2c.b.ds.dc.s	16	3	a	purple.fish	purple.mitt	orange.mitt	o2	s	2	o1	purple	mitt	2	2	s	mitt
5/28	22:56	1GM9RQZH	1	1	B	robert	fish|boot	36-45	English	female	fluent	34		Unsure		Mozilla%2F5.0+%28Windows+NT+10.0%3B+Win64%3B+x64%29+AppleWebKit%2F537.36+%28KHTML%2C+like+Gecko%29+Chrome%2F74.0.3729.169+Safari%2F537.36	Gecko	Win32	en-US	1600	900	24	35140	19453	72893	7593	9486	2151	88694	listener	D16.47	D16	d.2s1c.ds.sc.s	6	1	b	blue.fish	green.boot	blue.boot	o2	c	2	o1	fish	green	1	1	s	boot
5/28	22:56	41iALGfY	3	1	C	william	table	26-35	English	male	fluent	68		getting+rid+of+a+bomb		Mozilla%2F5.0+%28Windows+NT+6.3%3B+Win64%3B+x64%3B+rv%3A67.0%29+Gecko%2F20100101+Firefox%2F67.0	Gecko	Win32	en-US	1366	768	24	28188	8927	159611	4185	5967	1336	30093	salience	D31.21	D31	d.3s2c.ss.dc.s	7	2	a	green.table	green.table	orange.table	o2	s	1	o3	table	orange	3	1	s	table
5/28	22:56	cwuSD0j8	1	1	B	robert	table|boot	46-55	English	male	fluent	100		Working+under+pressure%2C+noticing+patterns%3F	Thanks%21	Mozilla%2F5.0+%28Windows+NT+6.1%3B+Win64%3B+x64%29+AppleWebKit%2F537.36+%28KHTML%2C+like+Gecko%29+Chrome%2F74.0.3729.169+Safari%2F537.36	Gecko	Win32	en-US	1600	900	24	7269	8677	12951	6280	7647	2016	44081	salience	D12.17	D12	d.1s2c.ss.dc.c	7	5	a	green.boot	green.table	orange.boot	o2	s	2	o3	orange	table	1	1	s	table
5/28	22:56	KKDUhvWg	2	2	A	robert	fish	36-45	English	female	fluent	26		not+sure	n%2Fa	Mozilla%2F5.0+%28Macintosh%3B+Intel+Mac+OS+X+10_11_6%29+AppleWebKit%2F605.1.15+%28KHTML%2C+like+Gecko%29+Version%2F11.1.2+Safari%2F605.1.15	Gecko	MacIntel	en-US	1280	800	24	7154	11226	19032	12599	14441	1936	42960	salience	D16.23	D16	d.2s1c.ds.sc.s	13	1	a	blue.fish	purple.fish	blue.boot	o2	s	1	o3	fish	blue	2	2	s	fish
5/28	22:56	G8Ad8I6w	3	1	B	robert	mitt|boot	26-35	English	male	fluent	100		I+think+this+HIT+was+to+to+determine+our+options+given+limited		Mozilla%2F5.0+%28Windows+NT+6.1%3B+Win64%3B+x64%3B+rv%3A67.0%29+Gecko%2F20100101+Firefox%2F67.0	Gecko	Win32	en-US	1608	1005	24	4383	5600	12927	4408	6312	2353	177379	listener	D20.31	D20	d.1s3c.ss.sc.c	4	2	a	blue.boot	blue.mitt	blue.boot	o2	s	2	o1	blue	mitt	3	1	c	blue
5/28	22:56	3CjDSB0v	1	2	B	william	fish|mitt	18-25	English	male	fluent	100		no+idea		Mozilla%2F5.0+%28Macintosh%3B+Intel+Mac+OS+X+10_14_4%29+AppleWebKit%2F537.36+%28KHTML%2C+like+Gecko%29+Chrome%2F74.0.3729.169+Safari%2F537.36	Gecko	MacIntel	en-US	1280	800	24	5765	11230	14143	10352	9879	2192	27639	listener	D12.7	D12	d.1s2c.ss.dc.c	5	8	a	green.mitt	green.fish	orange.mitt	o2	s	1	o1	fish	green	1	2	s	fish
5/28	22:56	SJA8e7Mi	2	3	A	robert	table|mitt	46-55	English	female	fluent	100		memory	n%2Fa	Mozilla%2F5.0+%28Windows+NT+10.0%3B+Win64%3B+x64%29+AppleWebKit%2F537.36+%28KHTML%2C+like+Gecko%29+Chrome%2F74.0.3729.169+Safari%2F537.36	Gecko	Win32	en-US	1920	1080	24	8571	9095	18601	8903	26566	1528	41807	salience	D30.42	D30	d.2s3c.ds.sc.c	8	3	b	green.table	green.mitt	green.mitt	o2	s	1	o3	mitt	green	2	3	s	mitt
5/28	22:56	AWt9tz5B	2	1	C	robert	fish	18-25	English	male	fluent	100		Decision+making		Mozilla%2F5.0+%28Windows+NT+10.0%3B+Win64%3B+x64%29+AppleWebKit%2F537.36+%28KHTML%2C+like+Gecko%29+Chrome%2F74.0.3729.169+Safari%2F537.36	Gecko	Win32	en-US	1920	1080	24	2326	4980	8358	4034	5367	1911	26677	listener	D31.13	D31	d.3s2c.ss.dc.s	5	2	a	green.fish	green.fish	orange.fish	o2	c	2	o1	fish	green	3	2	s	fish
5/28	22:57	GMVIsZyR	2	1	B	richard	fish|table	36-45	English	female	fluent	86		Attention		Mozilla%2F5.0+%28Windows+NT+10.0%3B+Win64%3B+x64%29+AppleWebKit%2F537.36+%28KHTML%2C+like+Gecko%29+Chrome%2F74.0.3729.169+Safari%2F537.36	Gecko	Win32	en-US	1536	864	24	8302	11117	13048	7802	17321	2779	66383	salience	D12.40	D12	d.1s2c.ss.dc.c	3	2	b	orange.fish	blue.table	blue.fish	o2	s	2	o3	blue	table	2	1	s	table
5/28	22:57	iCxueHQo	3	2	A	richard	fish|mitt	56-65	English	male	fluent	100		not+sure+what+you+are+trying+to+evaluate.+I+choose+the+mitten+button+for+the+word+%22orange%22+as+it+was+the+only+one+that+was+single	good+luck.	Mozilla%2F5.0+%28Windows+NT+6.1%3B+Win64%3B+x64%29+AppleWebKit%2F537.36+%28KHTML%2C+like+Gecko%29+Chrome%2F74.0.3729.169+Safari%2F537.36	Gecko	Win32	en-US	1024	615	24	14955	13108	16354	2086	15215	2499	201551	listener	D30.49	D30	d.2s3c.ds.sc.c	9	3	b	orange.mitt	orange.fish	orange.fish	o2	s	2	o1	orange	fish	3	2	s	fish
5/28	22:57	dGpGeS1T	2	2	B	robert	fish	46-55	English	female	fluent	100		I+don%27+know.	I+liked+it	Mozilla%2F5.0+%28Windows+NT+6.3%3B+Win64%3B+x64%29+AppleWebKit%2F537.36+%28KHTML%2C+like+Gecko%29+Chrome%2F74.0.3729.169+Safari%2F537.36	Gecko	Win32	en-US	1366	768	24	7262	13288	22926	5940	10883	2746	144246	listener	D27.1	D27	d.2s2c.b.ds.dc.s	9	8	a	orange.mitt	orange.fish	green.fish	o2	c	2	o3	fish	orange	2	2	c	orange
5/28	22:57	2PiuLyu6	2	2	A	robert	mitt|boot	26-35	English	male	fluent	94		Stuff+that+goes+right+over+most+peoples+heads%3F	Lots+of+fun%21+Thank+you%21	Mozilla%2F5.0+%28Windows+NT+5.1%29+AppleWebKit%2F537.36+%28KHTML%2C+like+Gecko%29+Chrome%2F49.0.2623.112+Safari%2F537.36	Gecko	Win32	en-US	1280	960	24	18312	36304	15201	3953	10179	1934	75013	salience	D27.12	D27	d.2s2c.b.ds.dc.s	8	6	a	green.boot	green.mitt	purple.mitt	o2	s	2	o1	green	mitt	2	2	s	mitt
5/28	22:57	XK3u8PTM	3	2	A	robert	fish	46-55	English	female	fluent	90		To+see+how+we+would+act+under+stress.	Hi	Mozilla%2F5.0+%28Windows+NT+10.0%3B+Win64%3B+x64%29+AppleWebKit%2F537.36+%28KHTML%2C+like+Gecko%29+Chrome%2F74.0.3729.169+Safari%2F537.36	Gecko	Win32	en-US	1366	768	24	6802	4781	19712	186	14008	7326	49976	listener	D31.49	D31	d.3s2c.ss.dc.s	9	3	b	purple.fish	orange.fish	orange.fish	o2	c	2	o1	fish	orange	3	2	c	orange
5/28	22:57	hP1ycdiN	3	1	A	robert	table|boot	26-35	English	female	fluent	100		Intuitiveness+on+directions		Mozilla%2F5.0+%28Windows+NT+10.0%3B+Win64%3B+x64%29+AppleWebKit%2F537.36+%28KHTML%2C+like+Gecko%29+Chrome%2F64.0.3282.140+Safari%2F537.36+Edge%2F17.17134	Gecko	Win32	en-US	1920	1080	24	6037	8224	14621	5080	17168	2848	42843	listener	D30.48	D30	d.2s3c.ds.sc.c	11	2	b	orange.boot	orange.table	orange.table	o2	c	1	o1	orange	boot	3	1	c	orange
5/28	22:57	5qxt7wUo	1	2	B	robert	fish|boot	26-35	English	male	fluent	100		I+thought+it+was+going+to+be+virtual+assistant+training%2C+but+I+think+it+was+just+a+logic+puzzle	Fun%2C+thank+you+for+your+business	Mozilla%2F5.0+%28Windows+NT+10.0%3B+Win64%3B+x64%29+AppleWebKit%2F537.36+%28KHTML%2C+like+Gecko%29+Chrome%2F74.0.3729.169+Safari%2F537.36	Gecko	Win32	en-US	1920	1080	24	4794	8259	10098	6031	12046	1453	76267	listener	D27.30	D27	d.2s2c.b.ds.dc.s	2	3	b	purple.boot	blue.boot	blue.fish	o2	c	2	o3	fish	blue	1	2	s	boot
5/28	22:57	VzsfoLST	0	3	B	richard	fish	56-65	Spanish	male	fluent	100		Not+sure	Awesome+%21	Mozilla%2F5.0+%28Windows+NT+10.0%3B+Win64%3B+x64%29+AppleWebKit%2F537.36+%28KHTML%2C+like+Gecko%29+Chrome%2F74.0.3729.169+Safari%2F537.36	Gecko	Win32	en-US	1920	1080	24	16031	14799	50912	10056	21352	3696	103224	listener	D31.44	D31	d.3s2c.ss.dc.s	13	2	b	green.fish	purple.fish	purple.fish	o2	s	2	o1	green	fish	1	3	s	fish
5/28	22:57	LrMj1lcz	3	1	C	richard	fish|table	18-25	English	female	fluent	100		How+well+we+pay+attention+to+detail.	This+was+fun%21+	Mozilla%2F5.0+%28Macintosh%3B+Intel+Mac+OS+X+10_14_1%29+AppleWebKit%2F537.36+%28KHTML%2C+like+Gecko%29+Chrome%2F74.0.3729.157+Safari%2F537.36	Gecko	MacIntel	en-US	1280	800	24	6116	9457	18881	10471	4702	5253	63771	salience	D27.40	D27	d.2s2c.b.ds.dc.s	11	1	b	blue.table	orange.table	orange.fish	o2	c	1	o3	orange	fish	2	1	s	table
5/28	22:57	r4hXzT0v	3	1	A	robert	fish	26-35	English	male	fluent	90		Following+directions	The+activity+was+difficult+because+it+gave+very+limited+information+on+what+was+needed+to+be+done+to+disarm+the+bomb.	Mozilla%2F5.0+%28Macintosh%3B+Intel+Mac+OS+X+10_14_4%29+AppleWebKit%2F537.36+%28KHTML%2C+like+Gecko%29+Chrome%2F74.0.3729.169+Safari%2F537.36	Gecko	MacIntel	en-US	2560	1440	24	13984	15703	18800	5527	14856	3359	199476	listener	D31.43	D31	d.3s2c.ss.dc.s	9	2	b	green.fish	orange.fish	orange.fish	o2	s	1	o1	fish	green	3	1	c	orange
5/28	22:57	MhPMISRh	2	2	C	robert	fish|mitt	26-35	English	female	fluent	100	N%2FA	I+have+no+clue	None	Mozilla%2F5.0+%28Windows+NT+6.1%3B+Win64%3B+x64%29+AppleWebKit%2F537.36+%28KHTML%2C+like+Gecko%29+Chrome%2F73.0.3800.1+Iron+Safari%2F537.36	Gecko	Win32	en-US	1366	768	24	6885	16437	22625	10646	14168	1588	42269	salience	D28.36	D28	d.2s2c.b.ds.dc.c	12	3	b	purple.mitt	orange.mitt	orange.fish	o2	s	2	o3	orange	mitt	2	2	s	mitt
5/28	22:57	i3Se3Iyo	2	1	B	richard	fish|table	26-35	English	male	fluent	70		Communicating+to+disarm+a+bomb+quickly	Very+simple+and+fun%2C+great+job%21	Mozilla%2F5.0+%28Windows+NT+6.1%3B+Win64%3B+x64%3B+rv%3A66.0%29+Gecko%2F20100101+Firefox%2F66.0	Gecko	Win32	en-US	1920	1080	24	14329	13319	20482	4332	23171	1883	120715	salience	D12.1	D12	d.1s2c.ss.dc.c	1	4	a	blue.table	blue.fish	green.table	o2	s	2	o1	blue	fish	2	1	c	blue
5/28	22:57	bn7hRq2q	2	2	B	robert	fish|table	36-45	English	male	fluent	100		Something+about+logical+interpretations+of+ambiguous+statements.		Mozilla%2F5.0+%28Macintosh%3B+Intel+Mac+OS+X+10_13_6%29+AppleWebKit%2F537.36+%28KHTML%2C+like+Gecko%29+Chrome%2F74.0.3729.169+Safari%2F537.36	Gecko	MacIntel	en-US	1280	800	24	3263	10338	11665	5127	10561	1960	50161	listener	D28.37	D28	d.2s2c.b.ds.dc.c	15	1	b	blue.table	purple.table	purple.fish	o2	s	2	o3	purple	table	2	2	s	table
5/28	22:57	vzUd4Zvn	1	1	B	william	fish|mitt	26-35	English	female	fluent	84		The+ability+to+problem+solve		Mozilla%2F5.0+%28Windows+NT+6.1%3B+Win64%3B+x64%29+AppleWebKit%2F537.36+%28KHTML%2C+like+Gecko%29+Chrome%2F74.0.3729.169+Safari%2F537.36	Gecko	Win32	en-US	1920	1080	24	8353	13351	10343	5320	10064	1792	63408	listener	D16.26	D16	d.2s1c.ds.sc.s	13	9	b	orange.mitt	purple.fish	orange.fish	o2	c	2	o1	mitt	purple	1	1	c	purple
5/28	22:57	0Dz5q1Px	1	1	B	robert	fish|table	36-45	English	male	fluent	78		communication		Mozilla%2F5.0+%28Windows+NT+10.0%3B+Win64%3B+x64%29+AppleWebKit%2F537.36+%28KHTML%2C+like+Gecko%29+Chrome%2F74.0.3729.169+Safari%2F537.36	Gecko	Win32	en-US	1536	864	24	5525	6051	14501	2804	6382	1393	43868	listener	D16.46	D16	d.2s1c.ds.sc.s	7	7	b	purple.fish	green.table	purple.table	o2	c	2	o1	fish	green	1	1	c	green
5/28	22:57	fnAFvkol	2	3	B	william	fish	18-25	English	male	fluent	75				Mozilla%2F5.0+%28Windows+NT+10.0%3B+Win64%3B+x64%29+AppleWebKit%2F537.36+%28KHTML%2C+like+Gecko%29+Chrome%2F74.0.3729.169+Safari%2F537.36	Gecko	Win32	en-US	1920	1080	24	5295	244011	7520	6744	8396	1478	58651	salience	D24.43	D24	d.3s1c.ss.sc.s	9	2	a	green.fish	orange.fish	green.fish	o2	s	2	o3	green	fish	2	3	c	orange
5/28	22:57	pn04vPNS	2	3	A	robert	fish	36-45	English	female	fluent	59	n%2Fa	I%27m+not+sure.	no	Mozilla%2F5.0+%28Windows+NT+10.0%3B+Win64%3B+x64%29+AppleWebKit%2F537.36+%28KHTML%2C+like+Gecko%29+Chrome%2F74.0.3729.169+Safari%2F537.36	Gecko	Win32	en-US	1366	768	24	8419	7707	15123	7437	7189	1557	52099	salience	D24.3	D24	d.3s1c.ss.sc.s	13	2	a	green.fish	purple.fish	green.fish	o2	s	2	o3	green	fish	2	3	c	purple
5/28	22:57	dM5EbDpF	3	2	A	robert	fish	18-25	English	female	fluent	100		communication		Mozilla%2F5.0+%28Windows+NT+10.0%3B+Win64%3B+x64%29+AppleWebKit%2F537.36+%28KHTML%2C+like+Gecko%29+Chrome%2F74.0.3729.169+Safari%2F537.36	Gecko	Win32	en-US	1920	1080	24	4045	8385	15692	7736	8287	1424	44735	listener	D31.32	D31	d.3s2c.ss.dc.s	5	3	b	purple.fish	green.fish	green.fish	o2	s	1	o3	fish	green	3	2	s	fish
5/28	22:57	PQeGLY2J	2	2	C	robert	fish|boot	18-25	Other	male	intermediate	97	Malayalam	Attention		Mozilla%2F5.0+%28X11%3B+Linux+x86_64%29+AppleWebKit%2F537.36+%28KHTML%2C+like+Gecko%29+Chrome%2F74.0.3729.136+Safari%2F537.36	Gecko	Linux+armv8l	en-IN	480	960	24	10652	12147	20038	6132	18021	2402	54220	listener	D27.9	D27	d.2s2c.b.ds.dc.s	13	2	a	purple.boot	purple.fish	green.fish	o2	c	2	o3	fish	purple	2	2	c	purple
5/28	22:57	KLObsIuu	3	1	B	robert	table|boot	36-45	English	female	fluent	100		Memory		Mozilla%2F5.0+%28Windows+NT+10.0%3B+Win64%3B+x64%3B+rv%3A67.0%29+Gecko%2F20100101+Firefox%2F67.0	Gecko	Win32	en-US	1536	864	24	17176	9678	28422	10448	30005	2222	67030	listener	D20.15	D20	d.1s3c.ss.sc.c	14	2	a	purple.table	purple.boot	purple.table	o2	s	2	o1	purple	boot	3	1	c	purple
5/28	22:57	wlTq2Fbl	2	3	A	robert	fish|boot	36-45	English	female	fluent	87		no+idea	fun%2C+thanks	Mozilla%2F5.0+%28Windows+NT+10.0%3B+Win64%3B+x64%29+AppleWebKit%2F537.36+%28KHTML%2C+like+Gecko%29+Chrome%2F74.0.3729.157+Safari%2F537.36	Gecko	Win32	en-US	1280	720	24	7571	22292	21524	8390	11195	1813	33848	salience	D30.40	D30	d.2s3c.ds.sc.c	14	1	b	purple.fish	purple.boot	purple.boot	o2	s	1	o1	boot	purple	2	3	s	boot
5/28	22:57	8bau7ypn	2	2	C	robert	fish|mitt	56-65	English	female	fluent	100		team+work	No+comments+but+thank+you.	Mozilla%2F5.0+%28Windows+NT+10.0%3B+Win64%3B+x64%29+AppleWebKit%2F537.36+%28KHTML%2C+like+Gecko%29+Chrome%2F74.0.3729.169+Safari%2F537.36	Gecko	Win32	en-US	1024	768	24	11961	12473	25368	7586	16339	14763	70341	listener	D28.36	D28	d.2s2c.b.ds.dc.c	12	3	b	purple.mitt	orange.mitt	orange.fish	o2	s	2	o3	orange	mitt	2	2	s	mitt
5/28	22:57	mZRpBDQm	1	2	A	robert	fish|table	26-35	English	male	fluent	78		I+do+not+know+to+be+honest	None	Mozilla%2F5.0+%28Windows+NT+10.0%3B+Win64%3B+x64%29+AppleWebKit%2F537.36+%28KHTML%2C+like+Gecko%29+Chrome%2F74.0.3729.169+Safari%2F537.36	Gecko	Win32	en-US	1680	1050	24	3444	8527	9376	2520	23992	1024	27503	salience	D27.48	D27	d.2s2c.b.ds.dc.s	13	4	b	blue.fish	purple.fish	purple.table	o2	s	2	o1	blue	fish	1	2	s	fish
5/28	22:57	mcAqV19n	3	2	B	robert	table	26-35	English	male	fluent	69		Dont+Know	A3F7L0TIE1QEWW	Mozilla%2F5.0+%28Windows+NT+10.0%3B+Win64%3B+x64%29+AppleWebKit%2F537.36+%28KHTML%2C+like+Gecko%29+Chrome%2F74.0.3729.169+Safari%2F537.36	Gecko	Win32	en-US	1536	864	24	2259	1227	9889	60810	4404	1316	20365	listener	D24.29	D24	d.3s1c.ss.sc.s	15	3	a	orange.table	purple.table	orange.table	o2	s	1	o3	table	orange	3	2	c	purple
5/28	22:57	tDHgYbIH	3	2	C	robert	mitt	36-45	English	male	fluent	37		I+don%27t+kn+ow	no+comments	Mozilla%2F5.0+%28Windows+NT+10.0%3B+Win64%3B+x64%29+AppleWebKit%2F537.36+%28KHTML%2C+like+Gecko%29+Chrome%2F74.0.3729.169+Safari%2F537.36	Gecko	Win32	en-US	1920	1080	24	6761	16637	10678	3377	4986	2110	31330	listener	D31.16	D31	d.3s2c.ss.dc.s	12	1	a	orange.mitt	orange.mitt	blue.mitt	o2	c	2	o1	mitt	orange	3	2	c	orange
5/28	22:58	9293yBz4	2	2	B	richard	fish|boot	36-45	English	female	fluent	100		reaction+time%2C+memory%2C+problem+solving		Mozilla%2F5.0+%28Macintosh%3B+Intel+Mac+OS+X+10_11_6%29+AppleWebKit%2F537.36+%28KHTML%2C+like+Gecko%29+Chrome%2F73.0.3683.103+Safari%2F537.36	Gecko	MacIntel	en-US	1280	800	24	8362	11704	10878	8393	15880	3202	65317	salience	D12.49	D12	d.1s2c.ss.dc.c	13	1	b	blue.boot	purple.fish	purple.boot	o2	c	1	o1	purple	boot	2	2	c	purple
5/28	22:58	xZEz9Ey5	3	2	B	richard	fish|boot	18-25	English	male	intermediate	100		It+was+about+bomb+disposal		Mozilla%2F5.0+%28Windows+NT+6.3%3B+Win64%3B+x64%29+AppleWebKit%2F537.36+%28KHTML%2C+like+Gecko%29+Chrome%2F74.0.3729.169+Safari%2F537.36	Gecko	Win32	en-US	1366	768	24	9144	10178	34370	16021	16197	4924	98724	salience	D30.30	D30	d.2s3c.ds.sc.c	2	1	b	blue.fish	blue.boot	blue.boot	o2	c	1	o3	blue	boot	3	2	s	boot
5/28	22:58	TDjRfn0d	2	2	C	william	table|mitt	46-55	English	male	fluent	90		How+i+can+communicate.	none	Mozilla%2F5.0+%28Windows+NT+10.0%3B+Win64%3B+x64%29+AppleWebKit%2F537.36+%28KHTML%2C+like+Gecko%29+Chrome%2F74.0.3729.169+Safari%2F537.36	Gecko	Win32	en-US	1920	1080	24	6240	10159	17792	8816	11520	2248	71712	salience	D28.30	D28	d.2s2c.b.ds.dc.c	16	7	b	blue.mitt	purple.mitt	purple.table	o2	s	1	o3	mitt	purple	2	2	c	purple
5/28	22:58	WSxIIr6u	3	2	B	richard	boot	36-45	English	male	fluent	100		How+much+people+pay+attention+when+asked.		Mozilla%2F5.0+%28Windows+NT+10.0%3B+Win64%3B+x64%29+AppleWebKit%2F537.36+%28KHTML%2C+like+Gecko%29+Chrome%2F58.0.3029.110+Safari%2F537.36+Edge%2F16.16299	Gecko	Win32	en-US	1366	768	24	6906	9509	10516	8765	13848	2339	74055	salience	D24.23	D24	d.3s1c.ss.sc.s	2	3	a	purple.boot	blue.boot	purple.boot	o2	s	1	o3	boot	purple	3	2	s	boot
5/28	22:58	Cx2gRID8	2	2	A	robert	mitt|boot	46-55	English	male	fluent	100		Deductive+reasoning		Mozilla%2F5.0+%28Windows+NT+10.0%3B+Win64%3B+x64%29+AppleWebKit%2F537.36+%28KHTML%2C+like+Gecko%29+Chrome%2F74.0.3729.169+Safari%2F537.36	Gecko	Win32	en-US	1920	1080	24	10843	14475	17975	4984	22775	1642	86608	salience	D28.17	D28	d.2s2c.b.ds.dc.c	8	4	a	green.boot	green.mitt	blue.mitt	o2	s	2	o1	green	mitt	2	2	s	mitt
5/28	22:58	0NRzKhEo	3	2	C	robert	mitt	26-35	Spanish	female	fluent	100	n%2Fa	I%27m+not+too+sure.	I+did+not+have+any+problems+with+the+HIT.	Mozilla%2F5.0+%28Windows+NT+10.0%3B+Win64%3B+x64%29+AppleWebKit%2F537.36+%28KHTML%2C+like+Gecko%29+Chrome%2F74.0.3729.169+Safari%2F537.36	Gecko	Win32	en-US	1920	1080	24	12108	10615	12583	6167	8933	2538	68729	listener	D31.14	D31	d.3s2c.ss.dc.s	16	2	a	purple.mitt	purple.mitt	green.mitt	o2	c	2	o3	mitt	purple	3	2	s	mitt
5/28	22:58	LfMU4CCN	1	2	A	richard	table|boot	26-35	English	female	fluent	63		how+much+attention+was+paid	no	Mozilla%2F5.0+%28Windows+NT+10.0%3B+Win64%3B+x64%3B+rv%3A67.0%29+Gecko%2F20100101+Firefox%2F67.0	Gecko	Win32	en-US	1366	768	24	5326	16194	14282	6420	10936	2919	54777	salience	D12.50	D12	d.1s2c.ss.dc.c	15	6	b	orange.boot	purple.table	purple.boot	o2	s	1	o3	table	purple	1	2	s	table
5/28	22:58	KCjqOXRt	3	2	C	robert	table|mitt	26-35	English	male	fluent	100		Studying+some+element+of+subconscious+thinking.	No+problems.	Mozilla%2F5.0+%28Windows+NT+6.1%3B+Win64%3B+x64%29+AppleWebKit%2F537.36+%28KHTML%2C+like+Gecko%29+Chrome%2F74.0.3729.169+Safari%2F537.36	Gecko	Win32	en-US	1920	1080	24	6334	8185	13417	6314	9427	2146	39653	listener	D30.13	D30	d.2s3c.ds.sc.c	12	3	a	orange.mitt	orange.mitt	orange.table	o2	s	2	o3	orange	mitt	3	2	s	mitt
5/28	22:58	flw4gLw0	2	0	B	robert	table|boot	46-55	Other	male	good	100	portuguese	very+good%21	umbelieve%2C+perfect...+is+a+very+good	Mozilla%2F5.0+%28Windows+NT+10.0%3B+Win64%3B+x64%29+AppleWebKit%2F537.36+%28KHTML%2C+like+Gecko%29+Chrome%2F74.0.3729.169+Safari%2F537.36	Gecko	Win32	pt-BR	1920	1080	24	11756	17535	32352	5584	10376	2192	78007	listener	D27.15	D27	d.2s2c.b.ds.dc.s	6	6	a	green.table	green.boot	purple.boot	o2	s	2	o1	green	boot	2	2	c	green
5/28	22:58	WmdTdzYk	2	2	B	richard	table|boot	56-65	English	male	fluent	78		attention+to+detail	i+clicked+twice+on+the+next+button+on+one+screen+by+accident+%28parkinsons%29	Mozilla%2F5.0+%28Windows+NT+10.0%3B+Win64%3B+x64%3B+rv%3A67.0%29+Gecko%2F20100101+Firefox%2F67.0	Gecko	Win32	en-US	1920	1080	24	7706	208	18881	13695	15072	3641	161776	salience	D27.18	D27	d.2s2c.b.ds.dc.s	3	6	a	blue.boot	blue.table	purple.table	o2	c	1	o3	blue	table	2	2	s	table
5/28	22:58	X8tvpdTV	2	2	B	robert	boot	18-25	English	female	fluent	75				Mozilla%2F5.0+%28Macintosh%3B+Intel+Mac+OS+X+10_11_6%29+AppleWebKit%2F537.36+%28KHTML%2C+like+Gecko%29+Chrome%2F74.0.3729.157+Safari%2F537.36	Gecko	MacIntel	en-US	1280	800	24	62226	3232	7188	3304	6139	1258	30790	salience	D27.16	D27	d.2s2c.b.ds.dc.s	14	6	a	purple.table	purple.boot	orange.boot	o2	s	1	o1	boot	purple	2	2	c	purple
5/28	22:58	VED8AmFc	1	2	B	robert	fish|boot	26-35	English	other	fluent	67		I%27m+not+sure%2C+decision+making+when+a+partner+is+unavailable+but+expected%3F	Nope	Mozilla%2F5.0+%28X11%3B+Ubuntu%3B+Linux+x86_64%3B+rv%3A65.0%29+Gecko%2F20100101+Firefox%2F65.0	Gecko	Linux+x86_64	en-US	1708	960	24	3144	4888	10721	2776	6408	1255	39981	salience	D28.35	D28	d.2s2c.b.ds.dc.c	6	3	b	purple.boot	green.boot	green.fish	o2	c	2	o3	fish	green	1	2	c	green
5/28	22:59	KN6OeFor	2	3	B	robert	fish|table	26-35	English	female	fluent	100		Making+choices	I+guessed.	Mozilla%2F5.0+%28Windows+NT+10.0%3B+Win64%3B+x64%29+AppleWebKit%2F537.36+%28KHTML%2C+like+Gecko%29+Chrome%2F74.0.3729.169+Safari%2F537.36	Gecko	Win32	en-US	1536	864	24	6651	9585	11814	3742	7072	1452	43682	listener	D30.36	D30	d.2s3c.ds.sc.c	1	2	b	blue.table	blue.fish	blue.fish	o2	s	1	o3	fish	blue	2	3	s	fish
5/28	22:59	YcJtAxvl	1	1	C	robert	table|mitt	46-55	English	male	fluent	100		Noticing+details%3F	No	Mozilla%2F5.0+%28Windows+NT+10.0%3B+Win64%3B+x64%29+AppleWebKit%2F537.36+%28KHTML%2C+like+Gecko%29+Chrome%2F74.0.3729.169+Safari%2F537.36	Gecko	Win32	en-US	2560	1080	24	14797	9154	13529	5895	9299	2086	39909	salience	D16.45	D16	d.2s1c.ds.sc.s	11	9	b	purple.mitt	orange.table	purple.table	o2	c	2	o1	mitt	orange	1	1	c	orange
5/28	22:59	ofCXlca3	3	2	A	robert	table	36-45	English	female	fluent	90		Memory+under+pressure%3F	Thank+you+for+the+opportunity+to+participate+in+this+HIT.	Mozilla%2F5.0+%28Windows+NT+10.0%3B+Win64%3B+x64%3B+rv%3A66.0%29+Gecko%2F20100101+Firefox%2F66.0	Gecko	Win32	en-US	1600	900	24	19535	13063	20792	9430	22971	3353	79333	salience	D31.25	D31	d.3s2c.ss.dc.s	15	3	a	purple.table	purple.table	orange.table	o2	c	2	o1	table	purple	3	2	c	purple
5/28	23:0	cyMflFke	3	2	A	richard	mitt|boot	46-55	English	male	fluent	100		If+we+are+more+apt+to+pick+the+lone+item+or+guess+between+the+other+two%3F	I+enjoyed+it.+Good+luck.	Mozilla%2F5.0+%28Windows+NT+10.0%3B+Win64%3B+x64%3B+rv%3A67.0%29+Gecko%2F20100101+Firefox%2F67.0	Gecko	Win32	en-US	1600	900	24	7547	10530	12476	5640	6102	1962	138006	listener	D30.29	D30	d.2s3c.ds.sc.c	16	2	b	purple.boot	purple.mitt	purple.mitt	o2	s	2	o3	purple	mitt	3	2	s	mitt
5/28	23:0	Q1WGxO0U	3	2	A	robert	table|boot	26-35	English	female	fluent	86		I+do+not+know		Mozilla%2F5.0+%28Windows+NT+10.0%3B+Win64%3B+x64%29+AppleWebKit%2F537.36+%28KHTML%2C+like+Gecko%29+Chrome%2F74.0.3729.169+Safari%2F537.36	Gecko	Win32	en-US	1536	864	24	5279	7172	15708	4412	12060	2532	36092	listener	D30.41	D30	d.2s3c.ds.sc.c	15	2	b	purple.boot	purple.table	purple.table	o2	s	2	o1	purple	table	3	2	s	table
5/28	23:1	Cex9s5SI	1	3	C	robert	fish|mitt	36-45	English	male	fluent	90		How+well+people+observe+names+and+objects+in+a+tense+situation%3F	Fun+game+%3A-%29	Mozilla%2F5.0+%28Windows+NT+10.0%3B+Win64%3B+x64%29+AppleWebKit%2F537.36+%28KHTML%2C+like+Gecko%29+Chrome%2F74.0.3729.169+Safari%2F537.36	Gecko	Win32	en-US	1366	768	24	8547	14164	12256	5152	9584	1908	75967	salience	D30.17	D30	d.2s3c.ds.sc.c	4	1	a	blue.mitt	blue.mitt	blue.fish	o2	c	2	o3	fish	blue	1	3	s	mitt
5/28	23:1	4n6gp8cR	2	1	A	robert	fish|mitt	26-35	English	female	fluent	91	french	analysis	interesting+hit	Mozilla%2F5.0+%28Windows+NT+6.3%3B+Win64%3B+x64%29+AppleWebKit%2F537.36+%28KHTML%2C+like+Gecko%29+Chrome%2F63.0.3239.132+Safari%2F537.36	Gecko	Win32	zh-TW	1280	720	24	12226	53430	82089	3229	38397	5001	226816	salience	D12.44	D12	d.1s2c.ss.dc.c	16	1	b	blue.fish	purple.mitt	purple.fish	o2	s	2	o3	purple	mitt	2	1	s	mitt
5/28	23:1	coXv4mAX	2	3	A	robert	table|boot	46-55	English	male	fluent	60		attention	no+comments	Mozilla%2F5.0+%28Windows+NT+10.0%3B+Win64%3B+x64%29+AppleWebKit%2F537.36+%28KHTML%2C+like+Gecko%29+Chrome%2F74.0.3729.169+Safari%2F537.36	Gecko	Win32	en-US	1920	1080	24	9649	21831	16049	7800	12175	1873	84425	salience	D30.28	D30	d.2s3c.ds.sc.c	3	2	b	blue.boot	blue.table	blue.table	o2	c	2	o3	table	blue	2	3	s	table
5/28	23:2	foTROxuq	2	1	B	robert	car|fish|boot	26-35	English	female	fluent	100		I%27m+not+sure.		Mozilla%2F5.0+%28Windows+NT+6.3%3B+Win64%3B+x64%29+AppleWebKit%2F537.36+%28KHTML%2C+like+Gecko%29+Chrome%2F74.0.3729.169+Safari%2F537.36	Gecko	Win32	en-US	1440	900	24	3334	12414	10144	3496	4336	1800	31953	listener	D12.27	D12	d.1s2c.ss.dc.c	10	1	b	blue.fish	orange.boot	orange.fish	o2	s	2	o3	orange	boot	2	1	c	orange
5/28	23:2	BODVFFUt	1	3	B	robert	table|boot	26-35	English	other	fluent	70		Being+able+to+see+patterns+and+act+under+pressure		Mozilla%2F5.0+%28Windows+NT+10.0%3B+Win64%3B+x64%29+AppleWebKit%2F537.36+%28KHTML%2C+like+Gecko%29+Chrome%2F73.0.3683.103+Safari%2F537.36+OPR%2F60.0.3255.109	Gecko	Win32	en-US	1366	768	24	4541	11935	14123	6366	10896	1751	51346	salience	D20.21	D20	d.1s3c.ss.sc.c	15	2	a	purple.boot	purple.table	purple.boot	o2	s	1	o1	table	purple	1	3	c	purple
5/28	23:2	6RYdWZig	2	2	C	richard	table|mitt	26-35	English	male	fluent	62		I+don%27t+know		Mozilla%2F5.0+%28Windows+NT+10.0%3B+Win64%3B+x64%29+AppleWebKit%2F537.36+%28KHTML%2C+like+Gecko%29+Chrome%2F74.0.3729.169+Safari%2F537.36	Gecko	Win32	en-US	1920	1080	24	9263	10739	19325	3855	9539	1245	40968	salience	D12.16	D12	d.1s2c.ss.dc.c	8	8	a	green.table	green.mitt	orange.table	o2	c	2	o3	table	green	2	2	s	mitt
5/28	23:3	tEjn9C09	3	2	B	robert	table|mitt	18-25	English	male	fluent	75		Names		Mozilla%2F5.0+%28Windows+NT+10.0%3B+Win64%3B+x64%29+AppleWebKit%2F537.36+%28KHTML%2C+like+Gecko%29+Chrome%2F76.0.3800.0+Safari%2F537.36+Edg%2F76.0.167.1	Gecko	Win32	en-US	1366	768	24	61570	85876	12626	4007	7449	1310	69314	salience	D30.44	D30	d.2s3c.ds.sc.c	11	3	b	orange.mitt	orange.table	orange.table	o2	s	2	o3	orange	table	3	2	c	orange
5/28	23:4	HBb0iUa7	3	2	C	robert	table	18-25	English	male	fluent	90		communication	reminds+of+the+game+Keep+Talking+and+Nobody+Explodes+%28it%27s+a+fun+game%29	Mozilla%2F5.0+%28Windows+NT+6.1%3B+Win64%3B+x64%29+AppleWebKit%2F537.36+%28KHTML%2C+like+Gecko%29+Chrome%2F74.0.3729.169+Safari%2F537.36	Gecko	Win32	en	1366	768	24	8714	32626	13000	7320	11764	1616	39524	listener	D31.3	D31	d.3s2c.ss.dc.s	3	2	a	blue.table	blue.table	orange.table	o2	s	1	o1	table	blue	3	2	s	table
5/28	23:4	MAlqtqh2	1	2	A	richard	mitt	36-45	English	male	fluent	78		nice+and+little+tough	make+little+simple	Mozilla%2F5.0+%28Windows+NT+6.1%3B+WOW64%29+AppleWebKit%2F537.36+%28KHTML%2C+like+Gecko%29+Chrome%2F74.0.3729.169+Safari%2F537.36	Gecko	Win32	en-US	1280	1024	24	14284	16181	39992	7658	8551	2717	93952	salience	D31.27	D31	d.3s2c.ss.dc.s	4	3	b	purple.mitt	blue.mitt	blue.mitt	o2	s	1	o3	mitt	blue	3	2	s	mitt
5/28	23:4	OIFnXWHZ	2	2	B	robert	fish|boot	46-55	English	male	fluent	96		Not+sure%2C+Perceptions+of+words+%3F	Thanks+good+luck+with+your+work	Mozilla%2F5.0+%28Windows+NT+10.0%3B+Win64%3B+x64%29+AppleWebKit%2F537.36+%28KHTML%2C+like+Gecko%29+Chrome%2F74.0.3729.169+Safari%2F537.36	Gecko	Win32	en-US	1366	768	24	6584	23887	15083	7038	7100	2483	54929	listener	D27.34	D27	d.2s2c.b.ds.dc.s	14	2	b	green.boot	purple.boot	purple.fish	o2	c	1	o1	purple	boot	2	2	c	purple
5/28	23:5	yDr8wMx8	2	3	B	robert	table	18-25	English	male	fluent	100		Bomb+disarming		Mozilla%2F5.0+%28Windows+NT+10.0%3B+Win64%3B+x64%29+AppleWebKit%2F537.36+%28KHTML%2C+like+Gecko%29+Chrome%2F74.0.3729.169+Safari%2F537.36	Gecko	Win32	en-GB	1920	1080	24	43829	29598	24592	4717	13780	3366	128029	listener	D24.5	D24	d.3s1c.ss.sc.s	7	1	a	blue.table	green.table	blue.table	o2	s	2	o1	blue	table	2	3	s	table
5/28	23:5	Ft70pT4R	3	2	C	richard	fish|mitt	26-35	English	male	fluent	94		decision+making+under+pressure		Mozilla%2F5.0+%28Windows+NT+10.0%3B+Win64%3B+x64%29+AppleWebKit%2F537.36+%28KHTML%2C+like+Gecko%29+Chrome%2F74.0.3729.169+Safari%2F537.36	Gecko	Win32	en-US	1366	768	24	6013	10770	17018	5702	14857	3938	45846	salience	D30.3	D30	d.2s3c.ds.sc.c	12	1	a	orange.mitt	orange.mitt	orange.fish	o2	s	2	o3	orange	mitt	3	2	c	orange
5/28	23:7	8yHtrGxa	2	2	B	william	table|mitt	26-35	English	female	fluent	100		unsure		Mozilla%2F5.0+%28Macintosh%3B+Intel+Mac+OS+X+10_13_6%29+AppleWebKit%2F537.36+%28KHTML%2C+like+Gecko%29+Chrome%2F74.0.3729.169+Safari%2F537.36	Gecko	MacIntel	en-US	1440	900	24	7954	25980	8877	2597	5212	1115	26059	listener	D16.2	D16	d.2s1c.ds.sc.s	7	9	a	purple.table	green.table	purple.mitt	o2	s	2	o1	purple	table	2	2	c	green
5/28	23:7	pyIPgJCh	1	3	A	robert	table|mitt	26-35	English	male	fluent	100		I+don%27t+have+a+clue+honestly.+Remembering+the+partners+name%3F	Thanks+for+the+HIT.	Mozilla%2F5.0+%28Windows+NT+6.3%3B+Win64%3B+x64%29+AppleWebKit%2F537.36+%28KHTML%2C+like+Gecko%29+Chrome%2F74.0.3729.169+Safari%2F537.36	Gecko	Win32	en-US	1920	1080	24	4442	7619	10313	7140	9022	1400	53932	salience	D30.32	D30	d.2s3c.ds.sc.c	3	3	b	blue.mitt	blue.table	blue.table	o2	c	2	o1	mitt	blue	1	3	c	blue
5/28	23:8	y50wIpjZ	2	2	A	robert	mitt|boot	26-35	English	male	fluent	100		Perception+of+what+the+other+person+is+thinking+I%27ll+think.	I+should+have+picked+mitten.+Naming+the+one+item+that+matched+would+have+indicated+the+odd+ball.+The+other+items+are+more+easily+singled+out.	Mozilla%2F5.0+%28Linux%3B+Android+9%3B+Pixel+3%29+AppleWebKit%2F537.36+%28KHTML%2C+like+Gecko%29+Chrome%2F74.0.3729.157+Mobile+Safari%2F537.36	Gecko	Linux+armv8l	en-US	393	786	24	14262	11258	17784	10989	22293	4519	131677	listener	D27.49	D27	d.2s2c.b.ds.dc.s	10	9	b	purple.boot	orange.boot	orange.mitt	o2	c	1	o1	orange	boot	2	2	s	boot
5/28	23:9	SMzEGPq9	2	2	B	richard	fish	26-35	English	male	intermediate	90		diasrming+a+bomb	its+a+good+way+to+test+IQ	Mozilla%2F5.0+%28Windows+NT+10.0%3B+Win64%3B+x64%29+AppleWebKit%2F537.36+%28KHTML%2C+like+Gecko%29+Chrome%2F74.0.3729.169+Safari%2F537.36	Gecko	Win32	en-US	1280	800	24	7576	7333	22760	14804	14404	5090	122376	listener	D28.43	D28	d.2s2c.b.ds.dc.c	1	8	b	orange.fish	blue.fish	blue.mitt	o2	s	2	o3	blue	fish	2	2	c	blue
5/28	23:10	BVsshykS	3	1	A	robert	fish|table	46-55	English	male	fluent	74		Luck%3F		Mozilla%2F5.0+%28Windows+NT+10.0%3B+Win64%3B+x64%29+AppleWebKit%2F537.36+%28KHTML%2C+like+Gecko%29+Chrome%2F74.0.3729.169+Safari%2F537.36	Gecko	Win32	en-US	1280	1024	24	7421	11360	19119	6513	10736	1728	73919	listener	D30.43	D30	d.2s3c.ds.sc.c	7	1	b	green.fish	green.table	green.table	o2	c	1	o1	green	fish	3	1	c	green
5/28	23:12	JZyaMIDr	1	3	A	robert	fish	36-45	English	female	fluent	100		What+button+I+would+choose+to+select+since+I+couldn%27t+communicate+with+the+doctor.		Mozilla%2F5.0+%28Windows+NT+6.1%3B+Win64%3B+x64%29+AppleWebKit%2F537.36+%28KHTML%2C+like+Gecko%29+Chrome%2F74.0.3729.157+Safari%2F537.36	Gecko	Win32	en-US	1920	1080	24	41629	9061	11008	3896	7448	1984	43905	salience	D24.46	D24	d.3s1c.ss.sc.s	5	3	a	purple.fish	green.fish	purple.fish	o2	c	1	o3	green	fish	1	3	s	fish
5/28	23:12	3vlopulg	2	2	B	robert	table|boot	46-55	English	female	fluent	99		Decision+making		Mozilla%2F5.0+%28Windows+NT+6.3%3B+Win64%3B+x64%29+AppleWebKit%2F537.36+%28KHTML%2C+like+Gecko%29+Chrome%2F74.0.3729.169+Safari%2F537.36	Gecko	Win32	en-US	1366	768	24	10649	24664	14315	5232	6917	1700	48893	listener	D27.4	D27	d.2s2c.b.ds.dc.s	11	4	a	orange.boot	orange.table	blue.table	o2	s	1	o1	table	orange	2	2	c	orange
5/28	23:13	TXSeEM8Q	2	2	C	robert	fish|table	26-35	English	female	fluent	100		How+we+would+react+to+a+high+pressure+situation.		Mozilla%2F5.0+%28Windows+NT+10.0%3B+Win64%3B+x64%29+AppleWebKit%2F537.36+%28KHTML%2C+like+Gecko%29+Chrome%2F74.0.3729.169+Safari%2F537.36	Gecko	Win32	en-US	1366	768	24	10851	24824	12810	9265	12513	2769	50382	salience	D27.26	D27	d.2s2c.b.ds.dc.s	5	5	b	orange.fish	green.fish	green.table	o2	s	2	o3	green	fish	2	2	s	fish
5/28	23:14	yUZ4kwOU	2	2	C	robert	mitt|boot	26-35	English	male	fluent	100		Defusing+a+bomb		Mozilla%2F5.0+%28Windows+NT+10.0%3B+Win64%3B+x64%29+AppleWebKit%2F537.36+%28KHTML%2C+like+Gecko%29+Chrome%2F74.0.3729.169+Safari%2F537.36	Gecko	Win32	en-US	1600	900	24	3361	28585	11718	4242	5530	1572	79904	listener	D12.42	D12	d.1s2c.ss.dc.c	10	9	b	purple.mitt	orange.boot	orange.mitt	o2	c	1	o3	orange	mitt	2	2	c	orange
5/28	23:14	WD57tYNM	0	3	A	richard	table	46-55	Chinese	female	fluent	100	Chinese	to+study+how+fast+the+participants+react+to+a+critical+situation.	none	Mozilla%2F5.0+%28Windows+NT+6.1%3B+Win64%3B+x64%29+AppleWebKit%2F537.36+%28KHTML%2C+like+Gecko%29+Chrome%2F74.0.3729.169+Safari%2F537.36	Gecko	Win32	en-US	1920	1080	24	12048	12848	23294	7961	11152	2328	105611	salience	D31.29	D31	d.3s2c.ss.dc.s	3	2	b	orange.table	blue.table	blue.table	o2	s	2	o1	orange	table	1	3	s	table
5/28	23:15	V7HURg7A	1	2	C	robert	fish|mitt	26-35	English	female	fluent	100				Mozilla%2F5.0+%28Windows+NT+6.3%3B+Win64%3B+x64%29+AppleWebKit%2F537.36+%28KHTML%2C+like+Gecko%29+Chrome%2F74.0.3729.169+Safari%2F537.36	Gecko	Win32	en-US	1366	768	24	5934	27971	16044	5733	10686	2174	31455	salience	D27.31	D27	d.2s2c.b.ds.dc.s	12	3	b	purple.mitt	orange.mitt	orange.fish	o2	c	2	o3	fish	orange	1	2	c	orange
5/28	23:15	zwvSHOzZ	2	3	B	richard	fish|boot	36-45	English	female	fluent	100		understanding+clues	very+fun+hit+to+do	Mozilla%2F5.0+%28Windows+NT+10.0%3B+Win64%3B+x64%29+AppleWebKit%2F537.36+%28KHTML%2C+like+Gecko%29+Chrome%2F74.0.3729.169+Safari%2F537.36	Gecko	Win32	en-US	1536	864	24	5326	15335	17752	5988	18192	1928	42364	listener	D20.11	D20	d.1s3c.ss.sc.c	2	1	a	blue.fish	blue.boot	blue.fish	o2	c	2	o3	fish	blue	2	3	s	boot
5/28	23:15	ezMkUGbl	2	2	B	robert	fish|boot	26-35	English	male	fluent	88		communication+skills	No+comments.	Mozilla%2F5.0+%28Macintosh%3B+Intel+Mac+OS+X+10_14_5%29+AppleWebKit%2F537.36+%28KHTML%2C+like+Gecko%29+Chrome%2F74.0.3729.169+Safari%2F537.36	Gecko	MacIntel	en-US	2048	1152	24	3647	6840	12803	4849	5186	1599	40714	listener	D16.28	D16	d.2s1c.ds.sc.s	2	4	b	orange.fish	blue.boot	orange.boot	o2	s	2	o3	orange	boot	2	2	s	boot
5/28	23:17	JUxM0rXG	2	3	B	robert	mitt	36-45	English	female	fluent	80		unsure%2C+I+would+have+written+right%2C+left%2C+middle		Mozilla%2F5.0+%28Windows+NT+10.0%3B+Win64%3B+x64%29+AppleWebKit%2F537.36+%28KHTML%2C+like+Gecko%29+Chrome%2F74.0.3729.169+Safari%2F537.36	Gecko	Win32	en-US	1366	768	24	5412	8171	14396	10096	8884	2949	56744	listener	D24.13	D24	d.3s1c.ss.sc.s	4	2	a	orange.mitt	blue.mitt	orange.mitt	o2	s	2	o3	orange	mitt	2	3	s	mitt
5/28	23:18	KXvAB2KK	2	2	B	william	mitt	18-25	English	male	fluent	100		disarming+a+bomb		Mozilla%2F5.0+%28Windows+NT+10.0%3B+Win64%3B+x64%29+AppleWebKit%2F537.36+%28KHTML%2C+like+Gecko%29+Chrome%2F74.0.3729.169+Safari%2F537.36	Gecko	Win32	en-US	1366	768	24	2175	1448	8568	1961	5023	1120	24544	listener	D12.31	D12	d.1s2c.ss.dc.c	2	8	b	orange.mitt	blue.boot	blue.mitt	o2	c	1	o3	blue	mitt	2	2	s	boot
5/28	23:19	5NOZJ50e	2	2	C	robert	table|boot	36-45	English	female	fluent	78		How+people+make+decisions		Mozilla%2F5.0+%28Macintosh%3B+Intel+Mac+OS+X+10_13%29+AppleWebKit%2F604.1.38+%28KHTML%2C+like+Gecko%29+Version%2F11.0+Safari%2F604.1.38	Gecko	MacIntel	en-US	1280	800	24	3612	6206	7150	5356	4612	1278	32315	listener	D27.23	D27	d.2s2c.b.ds.dc.s	15	6	a	purple.boot	purple.table	orange.table	o2	s	2	o1	purple	table	2	2	c	purple
5/28	23:19	pjXSczRI	2	2	B	richard	table|mitt	26-35	English	male	fluent	83		Whether+people+focus+on+colors+or+shapes+for+patterns+more.	Thank+you+for+this+opportunity%2C+it+was+fun.+Have+a+blessed+day%21	Mozilla%2F5.0+%28Windows+NT+6.1%3B+Win64%3B+x64%3B+rv%3A67.0%29+Gecko%2F20100101+Firefox%2F67.0	Gecko	Win32	en-US	1920	1080	24	111710	12802	15499	5818	22386	8113	79308	salience	D16.7	D16	d.2s1c.ds.sc.s	3	3	a	green.table	blue.table	green.mitt	o2	s	1	o1	table	green	2	2	c	blue
5/28	23:20	WSmVMPWM	1	3	A	robert	table|mitt	26-35	English	female	fluent	97		Which+symbol+people+associate+with+blue.		Mozilla%2F5.0+%28Windows+NT+10.0%3B+Win64%3B+x64%29+AppleWebKit%2F537.36+%28KHTML%2C+like+Gecko%29+Chrome%2F74.0.3729.169+Safari%2F537.36	Gecko	Win32	en-US	1366	768	24	6405	10043	13664	7376	8040	2312	54430	listener	D30.32	D30	d.2s3c.ds.sc.c	3	3	b	blue.mitt	blue.table	blue.table	o2	c	2	o1	mitt	blue	1	3	c	blue
5/28	23:20	1uV1yMHC	3	1	A	robert	fish|mitt	26-35	English	female	fluent	100		How+we+process+simple+information		Mozilla%2F5.0+%28Windows+NT+10.0%3B+Win64%3B+x64%29+AppleWebKit%2F537.36+%28KHTML%2C+like+Gecko%29+Chrome%2F74.0.3729.169+Safari%2F537.36	Gecko	Win32	en-US	1920	1080	24	5608	6624	12343	2281	9200	1248	28801	listener	D20.20	D20	d.1s3c.ss.sc.c	5	3	a	green.mitt	green.fish	green.mitt	o2	s	2	o1	green	fish	3	1	s	fish
5/28	23:20	7w96OOlS	1	3	A	robert	table|boot	18-25	English	male	fluent	95		see+what+choice+we+would+respond+with+given+lack+of+information	no	Mozilla%2F5.0+%28Windows+NT+10.0%3B+Win64%3B+x64%29+AppleWebKit%2F537.36+%28KHTML%2C+like+Gecko%29+Chrome%2F74.0.3729.169+Safari%2F537.36	Gecko	Win32	en-US	1366	768	24	2307	4071	9160	5495	7537	1440	37664	salience	D30.27	D30	d.2s3c.ds.sc.c	15	2	b	purple.boot	purple.table	purple.table	o2	c	2	o1	boot	purple	1	3	c	purple
5/28	23:21	FS04PdbO	2	1	A	robert	table|boot	26-35	English	female	fluent	80		to+see+if+it+could+get+you+to+respond+in+a+certain+way	i+felt+really+rushed+and+kind+of+panicked+during+this+hit.+like+someone+was+waiting+for+me+and+i+had+no+time...+now+i+fee+kinda+silly+LOL	Mozilla%2F5.0+%28Windows+NT+10.0%3B+Win64%3B+x64%29+AppleWebKit%2F537.36+%28KHTML%2C+like+Gecko%29+Chrome%2F74.0.3729.169+Safari%2F537.36	Gecko	Win32	en-US	1920	1080	24	7391	18748	18809	3867	16564	1346	166097	salience	D28.24	D28	d.2s2c.b.ds.dc.c	3	4	a	blue.boot	blue.table	green.table	o2	c	1	o1	blue	boot	2	1	c	blue
5/28	23:22	OlSeReoj	2	2	A	richard	table|boot	18-25	English	female	fluent	100		I%27m+not+sure		Mozilla%2F5.0+%28Macintosh%3B+Intel+Mac+OS+X+10.14%3B+rv%3A67.0%29+Gecko%2F20100101+Firefox%2F67.0	Gecko	MacIntel	en-US	1440	900	24	7825	9455	12068	1920	7138	1204	65225	listener	D16.22	D16	d.2s1c.ds.sc.s	2	5	a	orange.boot	blue.boot	orange.table	o2	s	2	o3	orange	boot	2	2	s	boot
5/28	23:23	05VkFYHI	2	2	A	richard	table|boot	46-55	English	female	fluent	78		I+don%27t+know.	No.	Mozilla%2F5.0+%28Windows+NT+6.1%3B+Win64%3B+x64%29+AppleWebKit%2F537.36+%28KHTML%2C+like+Gecko%29+Chrome%2F74.0.3729.169+Safari%2F537.36	Gecko	Win32	en-US	1536	864	24	10257	9455	13729	6960	7232	2791	40774	listener	D28.25	D28	d.2s2c.b.ds.dc.c	3	4	a	blue.boot	blue.table	green.table	o2	s	2	o1	blue	table	2	2	c	blue
5/28	23:24	2YRcanoy	2	0	A	robert	fish|mitt	36-45	English	female	fluent	96		unsure		Mozilla%2F5.0+%28Windows+NT+10.0%3B+Win64%3B+x64%29+AppleWebKit%2F537.36+%28KHTML%2C+like+Gecko%29+Chrome%2F74.0.3729.169+Safari%2F537.36	Gecko	Win32	en-US	1366	768	24	10349	8518	20638	6661	18598	2761	45240	salience	D28.5	D28	d.2s2c.b.ds.dc.c	4	1	a	blue.fish	blue.mitt	green.mitt	o2	c	1	o1	blue	fish	2	1	s	mitt
5/28	23:24	tesb00R1	3	1	B	robert	fish|mitt	36-45	English	male	fluent	100		Memory	Thank+you%21	Mozilla%2F5.0+%28Macintosh%3B+Intel+Mac+OS+X+10.11%3B+rv%3A67.0%29+Gecko%2F20100101+Firefox%2F67.0	Gecko	MacIntel	en-US	1280	800	24	5957	8201	11241	5069	7998	2100	36985	listener	D20.6	D20	d.1s3c.ss.sc.c	8	1	a	green.fish	green.mitt	green.fish	o2	s	2	o3	green	mitt	3	1	s	mitt
5/28	23:24	v24axINa	3	2	C	richard	fish	18-25	English	male	fluent	80		Assumption+and+judgement+based+on+limited+information		Mozilla%2F5.0+%28Macintosh%3B+Intel+Mac+OS+X+10_14_5%29+AppleWebKit%2F537.36+%28KHTML%2C+like+Gecko%29+Chrome%2F74.0.3729.169+Safari%2F537.36	Gecko	MacIntel	en-US	1680	1050	24	3940	4639	8384	7680	4747	1402	53685	listener	D31.22	D31	d.3s2c.ss.dc.s	1	2	a	blue.fish	blue.fish	orange.fish	o2	c	2	o1	fish	blue	3	2	s	fish
5/28	23:25	V0jJvnmj	3	2	B	robert	fish|table	26-35	English	female	fluent	100		not+sure		Mozilla%2F5.0+%28X11%3B+CrOS+x86_64+11895.118.0%29+AppleWebKit%2F537.36+%28KHTML%2C+like+Gecko%29+Chrome%2F74.0.3729.159+Safari%2F537.36	Gecko	Linux+x86_64	en-US	1366	768	24	12078	19902	10645	11587	9165	4474	44832	salience	D30.10	D30	d.2s3c.ds.sc.c	3	1	a	blue.table	blue.table	blue.fish	o2	s	2	o1	blue	table	3	2	s	table
5/28	23:26	2JOSkGDk	2	2	C	robert	table|mitt	26-35	English	male	fluent	100		Which+button+would+most+people+pick.	Thanks+for+letting+me+participate%21	Mozilla%2F5.0+%28Windows+NT+10.0%3B+Win64%3B+x64%29+AppleWebKit%2F537.36+%28KHTML%2C+like+Gecko%29+Chrome%2F74.0.3729.169+Safari%2F537.36	Gecko	Win32	en-US	1280	720	24	5019	19983	18869	6829	9126	2031	84483	salience	D27.11	D27	d.2s2c.b.ds.dc.s	12	8	a	orange.table	orange.mitt	green.mitt	o2	c	1	o3	orange	mitt	2	2	s	mitt
5/28	23:26	T9Jxtcpt	3	1	C	richard	table	26-35	English	female	fluent	98		decision+making	no	Mozilla%2F5.0+%28Windows+NT+10.0%3B+Win64%3B+x64%29+AppleWebKit%2F537.36+%28KHTML%2C+like+Gecko%29+Chrome%2F74.0.3729.169+Safari%2F537.36	Gecko	Win32	en-US	1366	768	24	5973	6490	15027	34199	9732	2059	46233	listener	D31.19	D31	d.3s2c.ss.dc.s	15	2	a	purple.table	purple.table	green.table	o2	s	1	o3	table	green	3	1	s	table
5/28	23:30	LqMElYF5	1	3	B	robert	fish|table	36-45	Other	female	fluent	100	Portugu%C3%AAs	dismantle+pump	it+should+make+several+for+me+and+others+to+try+to+do+more+and+put+our+minds+to+work.+This+study+is+very+interesting.	Mozilla%2F5.0+%28Windows+NT+10.0%3B+Win64%3B+x64%29+AppleWebKit%2F537.36+%28KHTML%2C+like+Gecko%29+Chrome%2F74.0.3729.169+Safari%2F537.36	Gecko	Win32	pt-BR	1366	768	24	101241	24275	134020	19193	674717	206505	457159	listener	D20.14	D20	d.1s3c.ss.sc.c	9	2	a	orange.table	orange.fish	orange.table	o2	s	1	o3	fish	orange	1	3	c	orange
5/28	23:31	fqCQOuTr	3	2	A	robert	table|mitt	18-25	English	female	fluent	100		Using+apps		Mozilla%2F5.0+%28Macintosh%3B+Intel+Mac+OS+X+10_13_6%29+AppleWebKit%2F605.1.15+%28KHTML%2C+like+Gecko%29+Version%2F12.1.1+Safari%2F605.1.15	Gecko	MacIntel	en-US	1440	900	24	4311	10910	14398	5901	19859	1470	34633	salience	D30.38	D30	d.2s3c.ds.sc.c	12	3	b	orange.table	orange.mitt	orange.mitt	o2	c	1	o3	orange	mitt	3	2	c	orange
5/28	23:31	XpbsuLkq	3	2	B	richard	table|mitt	26-35	English	male	fluent	100		decision+making		Mozilla%2F5.0+%28X11%3B+CrOS+x86_64+11895.118.0%29+AppleWebKit%2F537.36+%28KHTML%2C+like+Gecko%29+Chrome%2F74.0.3729.159+Safari%2F537.36	Gecko	Linux+x86_64	en-US	1366	768	24	4336	13146	12327	11632	12720	1578	49013	listener	D30.44	D30	d.2s3c.ds.sc.c	11	3	b	orange.mitt	orange.table	orange.table	o2	s	2	o3	orange	table	3	2	c	orange
5/28	23:34	sicNAJvi	3	2	A	richard	car|boot	26-35	English	male	fluent	100		research		Mozilla%2F5.0+%28Macintosh%3B+Intel+Mac+OS+X+10_14_5%29+AppleWebKit%2F537.36+%28KHTML%2C+like+Gecko%29+Chrome%2F74.0.3729.169+Safari%2F537.36	Gecko	MacIntel	en-US	1920	1080	24	7711	17141	22495	4337	12124	3593	70321	listener	D30.30	D30	d.2s3c.ds.sc.c	2	1	b	blue.fish	blue.boot	blue.boot	o2	c	1	o3	blue	boot	3	2	s	boot
5/28	23:34	OkELi6QG	3	1	B	robert	boot	36-45	English	male	fluent	75		No+idea		Mozilla%2F5.0+%28Windows+NT+10.0%3B+Win64%3B+x64%29+AppleWebKit%2F537.36+%28KHTML%2C+like+Gecko%29+Chrome%2F74.0.3729.169+Safari%2F537.36	Gecko	Win32	en-GB	2560	1440	24	4621	9423	10088	4064	5400	2760	27248	listener	D24.21	D24	d.3s1c.ss.sc.s	14	3	a	orange.boot	purple.boot	orange.boot	o2	c	2	o3	boot	purple	3	1	s	boot
5/28	23:35	YI0B8qU3	3	2	A	richard	fish|boot	18-25	English	female	fluent	100		Attention+in+stressful+situations	No	Mozilla%2F5.0+%28Macintosh%3B+Intel+Mac+OS+X+10_12_6%29+AppleWebKit%2F537.36+%28KHTML%2C+like+Gecko%29+Chrome%2F74.0.3729.169+Safari%2F537.36	Gecko	MacIntel	en-US	1366	768	24	3414	4574	8960	7668	7328	1462	43755	salience	D30.20	D30	d.2s3c.ds.sc.c	1	1	a	blue.fish	blue.fish	blue.boot	o2	s	2	o1	blue	fish	3	2	s	fish
5/28	23:35	re6WiDuY	1	1	B	robert	table|boot	26-35	English	male	fluent	66		Not+sure.		Mozilla%2F5.0+%28X11%3B+CrOS+x86_64+11895.118.0%29+AppleWebKit%2F537.36+%28KHTML%2C+like+Gecko%29+Chrome%2F74.0.3729.159+Safari%2F537.36	Gecko	Linux+x86_64	en-US	1366	768	24	19694	8902	15281	3714	11383	1484	39378	salience	D16.9	D16	d.2s1c.ds.sc.s	6	8	a	purple.boot	green.boot	purple.table	o2	c	1	o3	green	table	1	1	c	green
5/28	23:35	PeFQXcTn	3	1	A	robert	fish	26-35	English	male	fluent	80		This+was+an+interesting+concept+and+much+more+engaging+than+other+hits.	Thanks.	Mozilla%2F5.0+%28Windows+NT+10.0%3B+Win64%3B+x64%29+AppleWebKit%2F537.36+%28KHTML%2C+like+Gecko%29+Chrome%2F74.0.3729.169+Safari%2F537.36	Gecko	Win32	en-US	3072	1728	24	13606	11104	13793	4312	12441	1664	54812	salience	D31.43	D31	d.3s2c.ss.dc.s	9	2	b	green.fish	orange.fish	orange.fish	o2	s	1	o1	fish	green	3	1	c	orange
5/28	23:36	S1mcFy4d	2	2	A	robert	mitt|boot	26-35	English	female	fluent	91		how+I+react+under+pressure		Mozilla%2F5.0+%28Macintosh%3B+Intel+Mac+OS+X+10_14_1%29+AppleWebKit%2F537.36+%28KHTML%2C+like+Gecko%29+Chrome%2F74.0.3729.169+Safari%2F537.36	Gecko	MacIntel	en-US	1280	800	24	4402	6411	16266	8637	9401	2975	36154	salience	D12.14	D12	d.1s2c.ss.dc.c	10	7	a	orange.mitt	orange.boot	blue.mitt	o2	c	1	o1	orange	mitt	2	2	s	boot
5/28	23:36	emj1neWs	2	2	B	robert	mitt|boot	26-35	English	male	fluent	23		No+clue		Mozilla%2F5.0+%28Windows+NT+10.0%3B+Win64%3B+x64%29+AppleWebKit%2F537.36+%28KHTML%2C+like+Gecko%29+Chrome%2F74.0.3729.169+Safari%2F537.36	Gecko	Win32	en-US	1500	1000	24	11783	10002	19036	10516	22125	2772	37298	salience	D12.42	D12	d.1s2c.ss.dc.c	10	9	b	purple.mitt	orange.boot	orange.mitt	o2	c	1	o3	orange	mitt	2	2	c	orange
5/28	23:36	ti9cT8HX	3	2	B	robert	fish	26-35	English	female	fluent	100		to+see+if+I+can+follow+instructions		Mozilla%2F5.0+%28Windows+NT+6.1%3B+Win64%3B+x64%29+AppleWebKit%2F537.36+%28KHTML%2C+like+Gecko%29+Chrome%2F74.0.3729.169+Safari%2F537.36	Gecko	Win32	en-US	1024	576	24	3994	9392	14103	3646	6713	2090	48439	salience	D31.18	D31	d.3s2c.ss.dc.s	9	3	a	orange.fish	orange.fish	purple.fish	o2	s	1	o1	fish	orange	3	2	c	orange
5/28	23:36	xmyEaeBb	2	1	B	richard	table|mitt	26-35	English	male	fluent	100		I+don%27t+know.	This+HIT+was+fun.	Mozilla%2F5.0+%28Windows+NT+10.0%3B+WOW64%29+AppleWebKit%2F537.36+%28KHTML%2C+like+Gecko%29+Chrome%2F74.0.3729.169+Safari%2F537.36	Gecko	Win32	en-US	1366	768	24	4871	6322	15804	7118	16549	3639	50416	listener	D28.28	D28	d.2s2c.b.ds.dc.c	12	9	b	purple.mitt	orange.mitt	orange.table	o2	c	1	o1	orange	mitt	2	2	c	orange
5/28	23:36	DbMZEx3P	2	2	A	richard	mitt|boot	18-25	English	male	fluent	100	N%2FA	Cognitively+figuring+out+which+button+to+press.+	No.	Mozilla%2F5.0+%28Windows+NT+10.0%3B+Win64%3B+x64%29+AppleWebKit%2F537.36+%28KHTML%2C+like+Gecko%29+Chrome%2F74.0.3729.169+Safari%2F537.36	Gecko	Win32	en-US	1366	768	24	7254	8434	13294	4498	7718	2197	45268	listener	D16.25	D16	d.2s1c.ds.sc.s	12	2	a	blue.mitt	orange.mitt	blue.boot	o2	s	1	o3	mitt	blue	2	2	s	mitt
5/28	23:36	QUcl0Pxt	3	1	B	robert	table	26-35	English	female	fluent	100		I+am+not+sure.		Mozilla%2F5.0+%28Windows+NT+10.0%3B+Win64%3B+x64%29+AppleWebKit%2F537.36+%28KHTML%2C+like+Gecko%29+Chrome%2F74.0.3729.169+Safari%2F537.36	Gecko	Win32	en-US	1366	768	24	5703	10413	10886	8098	8626	2433	36391	listener	D24.38	D24	d.3s1c.ss.sc.s	11	1	a	blue.table	orange.table	blue.table	o2	c	2	o1	table	orange	3	1	s	table
5/28	23:36	LIJzEJra	2	1	B	robert	mitt|boot	36-45	English	male	fluent	100	n%2Fa	Teamwork%2C+memory	no	Mozilla%2F5.0+%28Windows+NT+10.0%3B+WOW64%3B+rv%3A67.0%29+Gecko%2F20100101+Firefox%2F67.0	Gecko	Win32	en-US	1366	768	24	5547	9359	14421	5463	12736	6885	65406	salience	D27.47	D27	d.2s2c.b.ds.dc.s	12	5	b	green.mitt	orange.mitt	orange.boot	o2	c	1	o3	orange	boot	2	1	s	mitt
5/28	23:37	DkC7Nb3n	2	1	C	robert	fish|boot	36-45	English	male	fluent	86		not+sure	no	Mozilla%2F5.0+%28Windows+NT+6.1%3B+Win64%3B+x64%29+AppleWebKit%2F537.36+%28KHTML%2C+like+Gecko%29+Chrome%2F74.0.3729.169+Safari%2F537.36	Gecko	Win32	en-US	1923	1086	24	11319	13031	25088	10624	21456	4384	42305	listener	D12.26	D12	d.1s2c.ss.dc.c	6	2	b	orange.fish	green.boot	green.fish	o2	s	2	o3	green	boot	2	1	c	green
5/28	23:37	cmgchgra	3	2	A	richard	mitt	18-25	English	male	beginner	28				Mozilla%2F5.0+%28Windows+NT+10.0%3B+Win64%3B+x64%29+AppleWebKit%2F537.36+%28KHTML%2C+like+Gecko%29+Chrome%2F74.0.3729.169+Safari%2F537.36	Gecko	Win32	en-US	1536	864	24	1486	2056	7240	871	3704	1112	12609	listener	D12.19	D12	d.1s2c.ss.dc.c	11	7	a	orange.mitt	orange.table	blue.mitt	o2	s	1	o1	table	orange	1	2	s	table
5/28	23:38	Xi1FrO74	1	2	B	robert	table|boot	46-55	English	male	fluent	100		defusing+a+bomb	no	Mozilla%2F5.0+%28Windows+NT+6.1%3B+Win64%3B+x64%29+AppleWebKit%2F537.36+%28KHTML%2C+like+Gecko%29+Chrome%2F74.0.3729.169+Safari%2F537.36	Gecko	Win32	en-US	1600	900	24	20550	93	70697	17344	229537	94	2196531	salience	D16.33	D16	d.2s1c.ds.sc.s	11	5	b	green.boot	orange.table	green.table	o2	s	1	o3	table	green	2	2	c	orange
5/28	23:39	gUZ7okic	1	3	A	robert	boot	26-35	English	female	fluent	100		Decision+making+under+stress	Thank+you+for+this+opportunity%21+It+was+fun%21	Mozilla%2F5.0+%28Windows+NT+10.0%3B+Win64%3B+x64%29+AppleWebKit%2F537.36+%28KHTML%2C+like+Gecko%29+Chrome%2F74.0.3729.169+Safari%2F537.36	Gecko	Win32	en-US	1366	768	24	4311	10796	23492	10621	5782	3404	48225	salience	D31.39	D31	d.3s2c.ss.dc.s	10	3	b	purple.boot	orange.boot	orange.boot	o2	s	2	o1	purple	boot	1	3	c	orange
5/28	23:39	t83ZIFGh	2	1	C	richard	fish|boot	26-35	English	female	fluent	75		Memory%3F		Mozilla%2F5.0+%28Macintosh%3B+Intel+Mac+OS+X+10_13_6%29+AppleWebKit%2F537.36+%28KHTML%2C+like+Gecko%29+Chrome%2F74.0.3729.131+Safari%2F537.36	Gecko	MacIntel	en-US	1440	900	24	3391	6750	9591	7189	9522	1032	29620	salience	D28.48	D28	d.2s2c.b.ds.dc.c	13	3	b	orange.fish	purple.fish	purple.boot	o2	s	1	o1	fish	orange	2	1	c	purple
5/28	23:41	EPqnJJYJ	3	2	A	richard	mitt|boot	26-35	English	male	fluent	78		perceptions+of+a+bomb+scenario	no	Mozilla%2F5.0+%28Windows+NT+10.0%3B+Win64%3B+x64%29+AppleWebKit%2F537.36+%28KHTML%2C+like+Gecko%29+Chrome%2F74.0.3729.157+Safari%2F537.36	Gecko	Win32	en-US	1536	864	24	5427	14397	11437	1865	8305	1574	53331	salience	D30.26	D30	d.2s3c.ds.sc.c	10	3	b	orange.mitt	orange.boot	orange.boot	o2	s	2	o1	orange	boot	3	2	s	boot
5/28	23:42	B085UjtY	2	1	A	richard	mitt|boot	18-25	English	male	fluent	70		I+don%27t+really+know.		Mozilla%2F5.0+%28Windows+NT+10.0%3B+Win64%3B+x64%29+AppleWebKit%2F537.36+%28KHTML%2C+like+Gecko%29+Chrome%2F74.0.3729.169+Safari%2F537.36	Gecko	Win32	en-US	1920	1080	24	115213	4904	9440	7368	10704	1760	30322	salience	D16.30	D16	d.2s1c.ds.sc.s	12	2	b	blue.boot	orange.mitt	blue.mitt	o2	c	2	o3	mitt	orange	2	1	s	mitt
5/28	23:44	d9e9KUUT	2	3	B	robert	boot	26-35	English	female	fluent	100		It+was+to+see+how+we+can+communicate+effectively.+	Great+Task.	Mozilla%2F5.0+%28Windows+NT+10.0%3B+Win64%3B+x64%29+AppleWebKit%2F537.36+%28KHTML%2C+like+Gecko%29+Chrome%2F74.0.3729.169+Safari%2F537.36	Gecko	Win32	en-US	1366	768	24	5701	15464	21255	5020	16948	2048	67485	listener	D31.30	D31	d.3s2c.ss.dc.s	14	3	b	orange.boot	purple.boot	purple.boot	o2	c	1	o1	purple	boot	2	3	s	boot
5/28	23:53	6ML7GbZn	3	2	C	robert	mitt	26-35	English	male	fluent	100		memory		Mozilla%2F5.0+%28Windows+NT+10.0%3B+Win64%3B+x64%29+AppleWebKit%2F537.36+%28KHTML%2C+like+Gecko%29+Chrome%2F74.0.3729.131+Safari%2F537.36	Gecko	Win32	en-US	2560	1440	24	2878	4517	9408	5620	5359	1322	22808	salience	D31.16	D31	d.3s2c.ss.dc.s	12	1	a	orange.mitt	orange.mitt	blue.mitt	o2	c	2	o1	mitt	orange	3	2	c	orange
5/28	23:53	11R9YsOX	3	2	A	robert	table|boot	36-45	English	female	fluent	80		not+sure	no	Mozilla%2F5.0+%28Windows+NT+10.0%3B+Win64%3B+x64%29+AppleWebKit%2F537.36+%28KHTML%2C+like+Gecko%29+Chrome%2F74.0.3729.169+Safari%2F537.36	Gecko	Win32	en-US	1280	720	24	8947	7431	12540	5349	13996	1967	40311	salience	D30.41	D30	d.2s3c.ds.sc.c	15	2	b	purple.boot	purple.table	purple.table	o2	s	2	o1	purple	table	3	2	s	table
5/28	23:54	ceO7f5Pw	3	2	A	robert	mitt	26-35	English	male	fluent	100				Mozilla%2F5.0+%28Macintosh%3B+Intel+Mac+OS+X+10_14_3%29+AppleWebKit%2F537.36+%28KHTML%2C+like+Gecko%29+Chrome%2F73.0.3683.103+Safari%2F537.36	Gecko	MacIntel	en-US	1440	900	24	5156	13123	13775	3162	10119	1069	26797	salience	D31.47	D31	d.3s2c.ss.dc.s	4	3	b	purple.mitt	blue.mitt	blue.mitt	o2	c	2	o3	mitt	blue	3	2	s	mitt
5/28	23:55	EgGuDH4o	3	2	C	robert	fish|boot	26-35	English	male	fluent	73		How+we+can+solve+problems.		Mozilla%2F5.0+%28X11%3B+CrOS+x86_64+11647.104.0%29+AppleWebKit%2F537.36+%28KHTML%2C+like+Gecko%29+Chrome%2F73.0.3683.88+Safari%2F537.36	Gecko	Linux+x86_64	en-US	1366	768	24	3669	4749	9099	4348	3111	1184	30646	listener	D30.16	D30	d.2s3c.ds.sc.c	13	1	a	purple.fish	purple.fish	purple.boot	o2	c	1	o1	purple	fish	3	2	c	purple
5/28	23:55	1mOJbzyo	1	3	B	robert	boot	36-45	English	male	fluent	100		What+decisions+people+make+under+extreme+uncertainty.	Fun+HIT%21	Mozilla%2F5.0+%28Windows+NT+6.0%29+AppleWebKit%2F537.36+%28KHTML%2C+like+Gecko%29+Chrome%2F49.0.2623.112+Safari%2F537.36	Gecko	Win32	en-US	1920	1080	24	8575	11749	17624	8760	13912	4912	99001	salience	D24.15	D24	d.3s1c.ss.sc.s	10	1	a	blue.boot	orange.boot	blue.boot	o2	c	1	o3	orange	boot	1	3	c	orange
5/28	23:55	abmz7llP	2	3	A	william	table	18-25	Other	male	fluent	100	Vietnamese	I+have+no+idea	No	Mozilla%2F5.0+%28Windows+NT+10.0%3B+Win64%3B+x64%29+AppleWebKit%2F537.36+%28KHTML%2C+like+Gecko%29+Chrome%2F74.0.3729.169+Safari%2F537.36	Gecko	Win32	en-US	1536	864	24	3549	4114	10888	4630	7368	1509	39274	salience	D31.46	D31	d.3s2c.ss.dc.s	7	2	b	orange.table	green.table	green.table	o2	c	1	o1	green	table	2	3	s	table
5/28	23:56	k1pZzwvu	1	1	B	richard	fish|mitt	56-65	English	female	fluent	100		following+directions+and+making+quick+selections+when+multiple+options+exist		Mozilla%2F5.0+%28Windows+NT+6.3%3B+Win64%3B+x64%29+AppleWebKit%2F537.36+%28KHTML%2C+like+Gecko%29+Chrome%2F74.0.3729.169+Safari%2F537.36	Gecko	Win32	en-US	1280	1024	24	5054	11047	16072	7616	10671	1953	67984	listener	D16.31	D16	d.2s1c.ds.sc.s	16	7	b	orange.fish	purple.mitt	orange.mitt	o2	c	2	o1	fish	purple	1	1	s	mitt
5/28	23:56	yEWczOf8	2	3	B	robert	table	36-45	Other	female	fluent	79	Korean	Making+a+choice+with+what+you+have		Mozilla%2F5.0+%28Windows+NT+6.1%3B+Win64%3B+x64%29+AppleWebKit%2F537.36+%28KHTML%2C+like+Gecko%29+Chrome%2F74.0.3729.169+Safari%2F537.36	Gecko	Win32	en-US	1366	768	24	6899	15104	14899	4930	15172	3320	44072	salience	D24.5	D24	d.3s1c.ss.sc.s	7	1	a	blue.table	green.table	blue.table	o2	s	2	o1	blue	table	2	3	s	table
5/28	23:56	LQssq0jw	2	2	C	robert	fish|boot	36-45	Other	female	fluent	71	German	Attentions+to+details+under+stress		Mozilla%2F5.0+%28Windows+NT+10.0%3B+Win64%3B+x64%29+AppleWebKit%2F537.36+%28KHTML%2C+like+Gecko%29+Chrome%2F74.0.3729.157+Safari%2F537.36	Gecko	Win32	de-DE	1680	1050	24	3382	10181	14597	6410	16775	1914	64526	salience	D12.43	D12	d.1s2c.ss.dc.c	5	3	b	purple.boot	green.fish	green.boot	o2	c	2	o3	boot	green	2	2	s	fish
5/28	23:57	S4BnkuIp	1	2	B	robert	table|mitt|boot	46-55	Chinese	female	fluent	100	Chinese	paying+attention		Mozilla%2F5.0+%28X11%3B+Ubuntu%3B+Linux+x86_64%3B+rv%3A64.0%29+Gecko%2F20100101+Firefox%2F64.0	Gecko	Linux+x86_64	en-US	1600	900	24	11210	22815	21804	11042	9734	3036	91585	listener	D12.29	D12	d.1s2c.ss.dc.c	14	6	b	orange.table	purple.boot	purple.table	o2	c	2	o3	table	purple	2	2	s	boot
5/28	23:57	qZyE3wOk	2	1	A	robert	fish|table|boot	26-35	English	male	fluent	100				Mozilla%2F5.0+%28Windows+NT+10.0%3B+Win64%3B+x64%29+AppleWebKit%2F537.36+%28KHTML%2C+like+Gecko%29+Chrome%2F64.0.3282.140+Safari%2F537.36+Edge%2F18.17763	Gecko	Win32	en-US	1680	1050	24	5840	5008	9577	3769	7496	1888	35216	listener	D27.40	D27	d.2s2c.b.ds.dc.s	11	1	b	blue.table	orange.table	orange.fish	o2	c	1	o3	orange	fish	2	1	s	table
5/28	23:58	QmDSwtvY	3	2	C	robert	fish|boot	26-35	English	male	fluent	100		I+think+it+was+about+how+people+make+decisions.		Mozilla%2F5.0+%28Windows+NT+10.0%3B+Win64%3B+x64%3B+rv%3A66.0%29+Gecko%2F20100101+Firefox%2F66.0	Gecko	Win32	en-US	1366	768	24	11799	12689	16304	6047	12504	2436	56845	listener	D30.22	D30	d.2s3c.ds.sc.c	13	1	a	purple.fish	purple.fish	purple.boot	o2	c	1	o1	purple	fish	3	2	c	purple
5/28	23:58	vK9jBwrI	1	2	B	robert	table|boot	18-25	English	male	fluent	100		paying+attention	that+was+fun.%21%21%21+	Mozilla%2F5.0+%28Windows+NT+6.2%3B+Win64%3B+x64%29+AppleWebKit%2F537.36+%28KHTML%2C+like+Gecko%29+Chrome%2F69.0.3497.81+Safari%2F537.36	Gecko	Win32	en-US	1366	768	24	18022	24772	35443	18714	14569	3087	101093	listener	D12.50	D12	d.1s2c.ss.dc.c	15	6	b	orange.boot	purple.table	purple.boot	o2	s	1	o3	table	purple	1	2	s	table
5/28	23:58	SOJnzY6B	2	2	B	william	fish|table	36-45	English	male	fluent	74		guess+about+symbols		Mozilla%2F5.0+%28Macintosh%3B+Intel+Mac+OS+X+10_14_4%29+AppleWebKit%2F537.36+%28KHTML%2C+like+Gecko%29+Chrome%2F74.0.3729.131+Safari%2F537.36	Gecko	MacIntel	en-US	1440	900	24	3080	4848	10369	5206	9317	1737	32602	salience	D27.42	D27	d.2s2c.b.ds.dc.s	7	3	b	purple.table	green.table	green.fish	o2	s	1	o3	table	green	2	2	s	table
5/28	23:58	am64HYwY	2	2	C	robert	fish|table	26-35	English	male	fluent	100		Decision+making+under+pressure		Mozilla%2F5.0+%28Windows+NT+10.0%3B+Win64%3B+x64%29+AppleWebKit%2F537.36+%28KHTML%2C+like+Gecko%29+Chrome%2F74.0.3729.169+Safari%2F537.36	Gecko	Win32	en-US	1920	1080	24	3474	10154	11504	6812	8537	1971	42576	listener	D12.35	D12	d.1s2c.ss.dc.c	1	4	b	green.table	blue.fish	blue.table	o2	c	2	o3	table	blue	2	2	c	blue
5/28	23:58	JsqhdCmp	3	2	B	robert	fish	36-45	English	male	fluent	75		Quick+decision+making%3F		Mozilla%2F5.0+%28Macintosh%3B+Intel+Mac+OS+X+10_13_6%29+AppleWebKit%2F537.36+%28KHTML%2C+like+Gecko%29+Chrome%2F73.0.3683.86+Safari%2F537.36	Gecko	MacIntel	en-US	2560	1440	24	5209	7559	13534	7065	13320	1744	40939	listener	D24.12	D24	d.3s1c.ss.sc.s	5	1	a	blue.fish	green.fish	blue.fish	o2	s	1	o3	fish	blue	3	2	s	fish
5/28	23:59	2wVcAWRS	1	2	C	robert	boot	56-65	English	male	fluent	99		working+together+or+paying+attention		Mozilla%2F5.0+%28Windows+NT+6.3%3B+Win64%3B+x64%29+AppleWebKit%2F537.36+%28KHTML%2C+like+Gecko%29+Chrome%2F74.0.3729.169+Safari%2F537.36	Gecko	Win32	en-US	1920	1080	24	7270	9993	23093	4046	9986	3190	97491	listener	D27.6	D27	d.2s2c.b.ds.dc.s	10	7	a	orange.mitt	orange.boot	blue.boot	o2	s	2	o3	blue	boot	1	2	s	boot
5/28	23:59	aNAzgzKJ	3	2	B	robert	boot	36-45	English	male	fluent	69		Not+sure		Mozilla%2F5.0+%28Linux%3B+Android+7.1.1%3B+SM-T560NU%29+AppleWebKit%2F537.36+%28KHTML%2C+like+Gecko%29+Chrome%2F74.0.3729.157+Safari%2F537.36	Gecko	Linux+armv7l	en-US	800	1280	24	3892	12847	31202	3865	6360	1901	65208	salience	D24.27	D24	d.3s1c.ss.sc.s	14	3	a	orange.boot	purple.boot	orange.boot	o2	s	1	o3	boot	orange	3	2	s	boot
5/28	23:59	qvFLu2nL	2	2	B	robert	fish|table	18-25	English	female	fluent	92		Not+sure%21	none%3A%29	Mozilla%2F5.0+%28Windows+NT+10.0%3B+Win64%3B+x64%29+AppleWebKit%2F537.36+%28KHTML%2C+like+Gecko%29+Chrome%2F74.0.3729.169+Safari%2F537.36	Gecko	Win32	en-US	1920	1080	24	2918	6699	9636	3808	8176	1704	29146	salience	D28.8	D28	d.2s2c.b.ds.dc.c	1	6	a	blue.table	blue.fish	purple.fish	o2	c	1	o3	blue	fish	2	2	c	blue
5/28	23:59	t6WDOA0C	2	2	A	robert	fish|mitt	46-55	English	female	fluent	100		cooperation+		Mozilla%2F5.0+%28Linux%3B+Android+9%3B+SM-G950U%29+AppleWebKit%2F537.36+%28KHTML%2C+like+Gecko%29+Chrome%2F74.0.3729.157+Mobile+Safari%2F537.36	Gecko	Linux+armv8l	en-US	360	740	24	12984	17119	22875	3441	14922	4509	60812	listener	D12.6	D12	d.1s2c.ss.dc.c	13	7	a	purple.mitt	purple.fish	blue.mitt	o2	c	2	o3	mitt	purple	2	2	c	purple
5/29	0:1	X0fQak3c	3	2	B	robert	fish|mitt	18-25	English	female	fluent	86		I%27m+not+sure	Good+luck%21	Mozilla%2F5.0+%28Macintosh%3B+Intel+Mac+OS+X+10_14_5%29+AppleWebKit%2F537.36+%28KHTML%2C+like+Gecko%29+Chrome%2F74.0.3729.169+Safari%2F537.36	Gecko	MacIntel	en-US	1280	800	24	6793	5964	9761	5512	12251	2853	29584	salience	D30.49	D30	d.2s3c.ds.sc.c	9	3	b	orange.mitt	orange.fish	orange.fish	o2	s	2	o1	orange	fish	3	2	s	fish
5/29	0:1	AGrWLbx4	2	2	C	robert	fish|table	18-25	English	male	fluent	100		Psychology		Mozilla%2F5.0+%28Macintosh%3B+Intel+Mac+OS+X+10_14_5%29+AppleWebKit%2F537.36+%28KHTML%2C+like+Gecko%29+Chrome%2F74.0.3729.157+Safari%2F537.36	Gecko	MacIntel	en-US	1920	1080	24	4095	5466	13253	4206	13738	1596	31490	listener	D12.48	D12	d.1s2c.ss.dc.c	5	4	b	blue.table	green.fish	green.table	o2	c	1	o1	green	table	2	2	c	green
5/29	0:2	ISzjTClO	3	2	B	robert	fish|table	36-45	English	male	fluent	100	N%2FA	Save+the+city.	This+was+fun.	Mozilla%2F5.0+%28Windows+NT+6.3%3B+Win64%3B+x64%29+AppleWebKit%2F537.36+%28KHTML%2C+like+Gecko%29+Chrome%2F74.0.3729.169+Safari%2F537.36	Gecko	Win32	en-US	1366	768	24	19840	26612	36717	12488	24415	5047	114910	listener	D20.39	D20	d.1s3c.ss.sc.c	1	2	a	blue.table	blue.fish	blue.table	o2	c	1	o3	blue	table	3	2	c	blue
5/29	0:2	jRxjiSPK	3	1	A	robert	table|boot	18-25	English	male	fluent	71		How+one+acts+on+limited+information		Mozilla%2F5.0+%28Windows+NT+6.1%3B+Win64%3B+x64%29+AppleWebKit%2F537.36+%28KHTML%2C+like+Gecko%29+Chrome%2F74.0.3729.157+Safari%2F537.36	Gecko	Win32	en-US	1920	1080	24	2785	8302	9407	6152	11744	1352	44395	listener	D20.27	D20	d.1s3c.ss.sc.c	14	2	a	purple.table	purple.boot	purple.table	o2	s	2	o1	purple	boot	3	1	s	boot
5/29	0:3	fvF6WW6h	1	2	A	robert	fish|table	26-35	English	male	fluent	57		Communication	Thanks	Mozilla%2F5.0+%28Windows+NT+10.0%3B+Win64%3B+x64%29+AppleWebKit%2F537.36+%28KHTML%2C+like+Gecko%29+Chrome%2F74.0.3729.169+Safari%2F537.36	Gecko	Win32	en-US	1920	1080	24	5673	10711	34104	5328	9768	2896	61095	listener	D27.33	D27	d.2s2c.b.ds.dc.s	3	3	b	purple.table	blue.table	blue.fish	o2	s	2	o1	purple	table	1	2	c	blue
5/29	0:3	fLAvgivD	2	2	A	richard	mitt	26-35	English	male	good	63	English	NICE	NEVER	Mozilla%2F5.0+%28Windows+NT+6.1%3B+Win64%3B+x64%29+AppleWebKit%2F537.36+%28KHTML%2C+like+Gecko%29+Chrome%2F74.0.3729.169+Safari%2F537.36	Gecko	Win32	en-US	1366	768	24	4692	2134	23129	3816	5272	12513	88455	listener	D31.36	D31	d.3s2c.ss.dc.s	8	2	b	orange.mitt	green.mitt	green.mitt	o2	c	1	o3	green	mitt	2	3	c	green
5/29	0:3	HlWyqEM5	2	1	A	robert	car|fish	46-55	English	male	fluent	98		Attention+		Mozilla%2F5.0+%28Windows+NT+10.0%3B+Win64%3B+x64%29+AppleWebKit%2F537.36+%28KHTML%2C+like+Gecko%29+Chrome%2F46.0.2486.0+Safari%2F537.36+Edge%2F13.10586	Gecko	Win32	en-US	1280	720	24	15117	9783	14516	11472	20360	3106	60290	listener	D16.15	D16	d.2s1c.ds.sc.s	9	6	a	green.fish	orange.fish	green.mitt	o2	c	2	o1	fish	orange	2	1	c	orange
5/29	0:3	UlnGFewS	2	2	C	robert	mitt	18-25	English	male	fluent	82		decision+making	N%2FA	Mozilla%2F5.0+%28X11%3B+CrOS+x86_64+11647.154.0%29+AppleWebKit%2F537.36+%28KHTML%2C+like+Gecko%29+Chrome%2F73.0.3683.114+Safari%2F537.36	Gecko	Linux+x86_64	en-US	1366	768	24	8467	10221	20196	11745	19240	3166	47529	salience	D12.47	D12	d.1s2c.ss.dc.c	7	9	b	purple.mitt	green.table	green.mitt	o2	c	1	o1	green	mitt	2	2	c	green
5/29	0:3	8svdwsPt	1	3	C	robert	boot	26-35	English	male	fluent	80		Seeing+if+people+would+choose+the+obvious+choice.		Mozilla%2F5.0+%28Windows+NT+10.0%3B+Win64%3B+x64%29+AppleWebKit%2F537.36+%28KHTML%2C+like+Gecko%29+Chrome%2F74.0.3729.169+Safari%2F537.36	Gecko	Win32	en-US	1536	864	24	3359	8616	10173	2404	3620	1036	34300	listener	D31.8	D31	d.3s2c.ss.dc.s	14	3	a	purple.boot	purple.boot	orange.boot	o2	s	2	o3	orange	boot	1	3	s	boot
5/29	0:4	onSYJPHY	3	2	B	william	fish|mitt	56-65	English	female	fluent	100		no+idea		Mozilla%2F5.0+%28Windows+NT+6.3%3B+Win64%3B+x64%29+AppleWebKit%2F537.36+%28KHTML%2C+like+Gecko%29+Chrome%2F74.0.3729.169+Safari%2F537.36	Gecko	Win32	en-US	1366	768	24	8155	15732	22649	9426	23883	3326	47702	listener	D20.24	D20	d.1s3c.ss.sc.c	4	1	a	blue.fish	blue.mitt	blue.fish	o2	c	1	o3	blue	fish	3	2	s	mitt
5/29	0:6	35v0BYvs	3	1	B	richard	mitt	36-45	English	male	fluent	85		Attention+to+detail+or+color+preference+while+working+under+stress	Not+that+I+can+think+of	Mozilla%2F5.0+%28Windows+NT+6.1%29+AppleWebKit%2F537.36+%28KHTML%2C+like+Gecko%29+Chrome%2F74.0.3729.169+Safari%2F537.36	Gecko	Win32	en-US	1280	1024	24	3482	7342	9612	10663	7700	3150	51412	listener	D24.17	D24	d.3s1c.ss.sc.s	4	3	a	purple.mitt	blue.mitt	purple.mitt	o2	c	2	o1	mitt	blue	3	1	s	mitt
5/29	0:7	KDLrOV9v	3	1	B	robert	table|boot	18-25	English	male	fluent	70		judgement+under+limited+information		Mozilla%2F5.0+%28Windows+NT+10.0%3B+Win64%3B+x64%29+AppleWebKit%2F537.36+%28KHTML%2C+like+Gecko%29+Chrome%2F74.0.3729.169+Safari%2F537.36	Gecko	Win32	en-US	1920	1080	24	9394	16087	24923	11436	17439	1843	79202	salience	D20.10	D20	d.1s3c.ss.sc.c	2	2	a	blue.table	blue.boot	blue.table	o2	s	2	o1	blue	boot	3	1	s	boot
5/29	0:9	MrUCtsYB	5	0	B	robert	table	26-35	English	female	beginner	82		Disarm+an+imaginary+bomb		Mozilla%2F5.0+%28Windows+NT+10.0%3B+Win64%3B+x64%29+AppleWebKit%2F537.36+%28KHTML%2C+like+Gecko%29+Chrome%2F74.0.3729.169+Safari%2F537.36	Gecko	Win32	en-US	1360	768	24	15102	6186	29979	4200	31835	6078	251265	listener	D20.5	D20	d.1s3c.ss.sc.c	1	2	a	blue.table	blue.fish	blue.table	o2	c	2	o3	table	blue	2	3	s	fish
5/29	0:10	zYhSwxEa	1	2	C	richard	mitt|boot	26-35	English	female	fluent	100		Communication.	No.	Mozilla%2F5.0+%28Macintosh%3B+Intel+Mac+OS+X+10_13_6%29+AppleWebKit%2F537.36+%28KHTML%2C+like+Gecko%29+Chrome%2F74.0.3729.169+Safari%2F537.36	Gecko	MacIntel	en-US	1920	1080	24	4801	10383	13144	7477	8850	1770	28472	salience	D27.19	D27	d.2s2c.b.ds.dc.s	2	7	a	blue.mitt	blue.boot	green.boot	o2	s	2	o3	green	boot	1	2	s	boot
5/29	0:20	s2fIJqvF	3	2	B	robert	table|boot	46-55	English	male	fluent	100		Perception+and+bias%3F	None+thanks+	Mozilla%2F5.0+%28Macintosh%3B+Intel+Mac+OS+X+10_12_6%29+AppleWebKit%2F537.36+%28KHTML%2C+like+Gecko%29+Chrome%2F74.0.3729.169+Safari%2F537.36	Gecko	MacIntel	en-US	1440	900	24	3309	3981	13678	3978	11710	1734	56383	salience	D12.29	D12	d.1s2c.ss.dc.c	14	6	b	orange.table	purple.boot	purple.table	o2	c	2	o3	table	purple	2	2	s	boot
5/29	0:20	pKJ5euEx	3	2	C	robert	mitt	26-35	English	female	fluent	100		To+see+which+mitten+we+would+choose	None	Mozilla%2F5.0+%28Windows+NT+10.0%3B+Win64%3B+x64%29+AppleWebKit%2F537.36+%28KHTML%2C+like+Gecko%29+Chrome%2F74.0.3729.169+Safari%2F537.36	Gecko	Win32	en-US	1920	1080	24	5260	6086	9969	4895	5080	1401	34471	salience	D31.14	D31	d.3s2c.ss.dc.s	16	2	a	purple.mitt	purple.mitt	green.mitt	o2	c	2	o3	mitt	purple	3	2	s	mitt
5/29	0:30	FUTdDF2Y	1	2	A	robert	mitt	36-45	English	male	fluent	79		stopping+a+bomb	no	Mozilla%2F5.0+%28Windows+NT+6.1%3B+WOW64%29+AppleWebKit%2F537.36+%28KHTML%2C+like+Gecko%29+Chrome%2F74.0.3729.169+Safari%2F537.36	Gecko	Win32	en-US	1366	768	24	6538	9581	29191	7880	6665	1624	39088	listener	D28.34	D28	d.2s2c.b.ds.dc.c	8	2	b	orange.mitt	green.mitt	green.fish	o2	s	2	o1	orange	mitt	1	2	s	mitt
5/29	0:30	DkteJNCX	3	2	B	william	boot	26-35	English	male	fluent	100		How+well+people+can+recall+details+after+a+decisive+moment.		Mozilla%2F5.0+%28Windows+NT+6.1%3B+Win64%3B+x64%29+AppleWebKit%2F537.36+%28KHTML%2C+like+Gecko%29+Chrome%2F74.0.3729.157+Safari%2F537.36	Gecko	Win32	en-US	1366	768	24	7132	11591	56378	3824	11152	2687	180696	salience	D31.12	D31	d.3s2c.ss.dc.s	6	1	a	green.boot	green.boot	blue.boot	o2	s	1	o1	boot	green	3	2	c	green
5/29	0:32	RwpYSORT	3	2	A	robert	boot	26-35	English	female	fluent	100		Diffusing+an+imaginary+bomb		Mozilla%2F5.0+%28iPad%3B+CPU+OS+9_2+like+Mac+OS+X%29+AppleWebKit%2F601.1.46+%28KHTML%2C+like+Gecko%29+Version%2F9.0+Mobile%2F13C75+Safari%2F601.1	Gecko	iPad	en-us	768	1024	32	4555	11558	12142	3876	9925	2842	44655	salience	D24.50	D24	d.3s1c.ss.sc.s	14	1	a	blue.boot	purple.boot	blue.boot	o2	s	1	o3	boot	blue	3	2	s	boot
5/29	0:42	FkxpBEee	2	3	A	robert	fish|boot	36-45	Other	female	fluent	80	Italian	Attention+to+details		Mozilla%2F5.0+%28Windows+NT+10.0%3B+Win64%3B+x64%29+AppleWebKit%2F537.36+%28KHTML%2C+like+Gecko%29+Chrome%2F74.0.3729.169+Safari%2F537.36	Gecko	Win32	en-US	1440	900	24	8735	19429	20121	8280	11808	2673	64490	listener	D20.16	D20	d.1s3c.ss.sc.c	13	1	a	purple.boot	purple.fish	purple.boot	o2	c	2	o3	boot	purple	2	3	c	purple
5/29	0:45	g9ePMUq3	1	2	B	richard	fish|boot	36-45	English	female	fluent	100		communicating	no	Mozilla%2F5.0+%28X11%3B+CrOS+x86_64+11021.81.0%29+AppleWebKit%2F537.36+%28KHTML%2C+like+Gecko%29+Chrome%2F70.0.3538.110+Safari%2F537.36	Gecko	Linux+x86_64	en-US	1366	768	24	6788	8220	15480	7624	9648	3729	56337	listener	D28.35	D28	d.2s2c.b.ds.dc.c	6	3	b	purple.boot	green.boot	green.fish	o2	c	2	o3	fish	green	1	2	c	green
5/29	0:57	dqjw6a1c	1	1	A	robert	fish|table|mitt	26-35	English	male	fluent	71		communication		Mozilla%2F5.0+%28Windows+NT+10.0%3B+Win64%3B+x64%29+AppleWebKit%2F537.36+%28KHTML%2C+like+Gecko%29+Chrome%2F74.0.3729.169+Safari%2F537.36	Gecko	Win32	en-US	1680	1050	24	8803	5232	9403	3541	7903	1409	39125	listener	D12.10	D12	d.1s2c.ss.dc.c	15	9	a	purple.mitt	purple.table	orange.mitt	o2	s	2	o3	orange	table	1	1	c	purple
5/29	0:59	6nji5tVT	2	2	C	robert	table|boot	36-45	English	male	fluent	100		Choices+based+on+ambuguity		Mozilla%2F5.0+%28Windows+NT+6.1%3B+Win64%3B+x64%29+AppleWebKit%2F537.36+%28KHTML%2C+like+Gecko%29+Chrome%2F74.0.3729.169+Safari%2F537.36	Gecko	Win32	en-US	1280	800	24	3893	11647	12790	5881	10288	1273	34969	listener	D27.18	D27	d.2s2c.b.ds.dc.s	3	6	a	blue.boot	blue.table	purple.table	o2	c	1	o3	blue	table	2	2	s	table
5/29	1:4	99fu90yr	2	2	B	richard	mitt|boot	36-45	English	male	fluent	85		No+idea+at+all	n%2Fa	Mozilla%2F5.0+%28Windows+NT+10.0%3B+WOW64%29+AppleWebKit%2F537.36+%28KHTML%2C+like+Gecko%29+Chrome%2F73.0.3683.103+Safari%2F537.36	Gecko	Win32	en-US	1280	1024	24	3547	7451	8731	3193	9374	1927	29858	salience	D12.32	D12	d.1s2c.ss.dc.c	16	4	b	blue.boot	purple.mitt	purple.boot	o2	c	2	o1	boot	purple	2	2	s	mitt
5/29	1:6	Y4Q9YBXr	2	1	C	robert	table|boot	18-25	English	female	fluent	79		how+we+make+decisions+when+given+two+choices		Mozilla%2F5.0+%28Macintosh%3B+Intel+Mac+OS+X+10_14_5%29+AppleWebKit%2F537.36+%28KHTML%2C+like+Gecko%29+Chrome%2F74.0.3729.157+Safari%2F537.36	Gecko	MacIntel	en-US	1280	800	24	5176	23630	10794	2912	8450	1435	43001	listener	D27.14	D27	d.2s2c.b.ds.dc.s	2	4	a	blue.table	blue.boot	green.boot	o2	s	1	o3	boot	green	2	1	c	blue
5/29	1:15	26RUP6pW	3	2	C	robert	table|mitt	46-55	English	female	fluent	42		No+clue		Mozilla%2F5.0+%28iPad%3B+CPU+OS+11_4+like+Mac+OS+X%29+AppleWebKit%2F605.1.15+%28KHTML%2C+like+Gecko%29+Version%2F11.0+Mobile%2F15E148+Safari%2F604.1	Gecko	iPad	en-US	768	1024	32	4278	6765	12681	4249	7112	1683	36661	listener	D16.42	D16	d.2s1c.ds.sc.s	3	9	b	purple.mitt	blue.table	purple.table	o2	s	1	o1	table	purple	2	2	c	blue
5/29	1:22	GII8wjDo	2	2	C	robert	fish|boot	36-45	English	male	fluent	100		It+was+fun	No+comment	Mozilla%2F5.0+%28X11%3B+Linux+x86_64%29+AppleWebKit%2F537.36+%28KHTML%2C+like+Gecko%29+Chrome%2F70.0.3538.77+Safari%2F537.36	Gecko	Linux+x86_64	en-US	1366	768	24	5997	7540	17005	10887	13920	3961	43383	listener	D12.43	D12	d.1s2c.ss.dc.c	5	3	b	purple.boot	green.fish	green.boot	o2	c	2	o3	boot	green	2	2	s	fish
5/29	1:32	ltn76nlc	1	2	B	richard	fish|table	18-25	English	male	fluent	100		How+the+general+population+guesses+under+pressure.		Mozilla%2F5.0+%28Windows+NT+10.0%3B+Win64%3B+x64%29+AppleWebKit%2F537.36+%28KHTML%2C+like+Gecko%29+Chrome%2F74.0.3729.169+Safari%2F537.36	Gecko	Win32	en-US	1707	960	24	14505	10941	10480	5393	7982	1538	44135	salience	D27.27	D27	d.2s2c.b.ds.dc.s	13	4	b	blue.fish	purple.fish	purple.table	o2	s	2	o1	blue	fish	1	2	s	fish
5/29	1:32	RVZp1Bsd	3	2	B	robert	table|boot	36-45	English	female	fluent	90		rapid+decision+making	no	Mozilla%2F5.0+%28X11%3B+CrOS+x86_64+11895.118.0%29+AppleWebKit%2F537.36+%28KHTML%2C+like+Gecko%29+Chrome%2F74.0.3729.159+Safari%2F537.36	Gecko	Linux+x86_64	en-US	1536	864	24	5532	7800	17183	14081	14913	1537	45590	salience	D20.26	D20	d.1s3c.ss.sc.c	6	2	a	green.table	green.boot	green.table	o2	c	1	o1	green	table	3	2	s	boot
5/29	16:56	RPnbCmwQ	2	2	C	richard	fish|table	18-25	Other	male	good	100	FRENCH	VERY+AMUSING		Mozilla%2F5.0+%28Windows+NT+10.0%3B+Win64%3B+x64%29+AppleWebKit%2F537.36+%28KHTML%2C+like+Gecko%29+Chrome%2F74.0.3729.169+Safari%2F537.36	Gecko	Win32	fr-FR	1920	1080	24	3103	5345	7102	4118	5534	1160	35414	listener	D30.10	D30	d.2s3c.ds.sc.c	3	1	a	blue.table	blue.table	blue.fish	o2	s	2	o1	blue	table	3	2	s	table
5/29	16:56	h53akGBN	1	2	B	robert	table|mitt	18-25	English	female	fluent	96		A+game+		Mozilla%2F5.0+%28Macintosh%3B+Intel+Mac+OS+X+10_12_5%29+AppleWebKit%2F537.36+%28KHTML%2C+like+Gecko%29+Chrome%2F73.0.3683.103+Safari%2F537.36	Gecko	MacIntel	en-US	1280	800	24	3364	3585	14253	2855	7440	1285	28460	salience	D16.21	D16	d.2s1c.ds.sc.s	7	9	a	purple.table	green.table	purple.mitt	o2	c	1	o1	green	table	1	2	c	green
5/29	16:56	65OUYoLa	1	2	B	richard	table	18-25	English	male	fluent	88		I+honestly+do+not+know.		Mozilla%2F5.0+%28Windows+NT+10.0%3B+Win64%3B+x64%29+AppleWebKit%2F537.36+%28KHTML%2C+like+Gecko%29+Chrome%2F74.0.3729.169+Safari%2F537.36	Gecko	Win32	en-US	1920	1080	24	2955	7685	9054	2861	4057	1002	38339	listener	D16.44	D16	d.2s1c.ds.sc.s	7	8	b	purple.boot	green.table	purple.table	o2	c	1	o3	green	table	1	2	c	green
5/29	16:56	uvhvljto	3	2	C	robert	table	26-35	English	female	fluent	80		I+don%27t+know	No	Mozilla%2F5.0+%28Macintosh%3B+Intel+Mac+OS+X+10_14_5%29+AppleWebKit%2F537.36+%28KHTML%2C+like+Gecko%29+Chrome%2F74.0.3729.169+Safari%2F537.36	Gecko	MacIntel	en-US	1440	900	24	10853	21524	11357	3183	4769	2419	28778	listener	D31.9	D31	d.3s2c.ss.dc.s	11	1	a	orange.table	orange.table	blue.table	o2	c	2	o3	table	orange	3	2	c	orange
5/29	16:56	odLKpMv9	1	1	B	richard	fish|mitt	36-45	English	female	fluent	100		unsure		Mozilla%2F5.0+%28Windows+NT+10.0%3B+WOW64%29+AppleWebKit%2F537.36+%28KHTML%2C+like+Gecko%29+Chrome%2F74.0.3729.169+Safari%2F537.36	Gecko	Win32	en-US	1366	768	24	5302	7746	14259	6237	7322	1798	27186	salience	D12.22	D12	d.1s2c.ss.dc.c	1	8	a	blue.mitt	blue.fish	orange.mitt	o2	s	2	o3	orange	fish	1	1	s	fish
5/29	16:56	kzE4e4oz	2	1	B	richard	table|boot	26-35	English	male	good	80		not+sure	na	Mozilla%2F5.0+%28Windows+NT+6.1%3B+Win64%3B+x64%29+AppleWebKit%2F537.36+%28KHTML%2C+like+Gecko%29+Chrome%2F74.0.3729.169+Safari%2F537.36	Gecko	Win32	en-US	1920	1080	24	14065	9590	12856	12475	5630	2408	31839	listener	D12.15	D12	d.1s2c.ss.dc.c	2	4	a	blue.table	blue.boot	green.table	o2	s	2	o1	blue	boot	2	1	c	blue
5/29	16:57	2FiCfXlD	2	3	B	richard	table|boot	26-35	English	male	fluent			save+city	good	Mozilla%2F5.0+%28Windows+NT+10.0%3B+WOW64%3B+rv%3A67.0%29+Gecko%2F20100101+Firefox%2F67.0	Gecko	Win32	en-US	1525	858	24	4873	2536	14592	6504	5865	3294	58241	salience	D20.19	D20	d.1s3c.ss.sc.c	15	2	a	purple.boot	purple.table	purple.boot	o2	c	2	o1	boot	purple	2	3	c	purple
5/29	16:57	mKY4m9OH	2	2	A	richard	table|boot	56-65	English	female	fluent	100		Since+the+second+question+was+about+the+color+orange+I+made+the+assumption+it+would+be+the+orange+boot.+Perhaps+that+was+the+point.	Fun+and+well+designed.	Mozilla%2F5.0+%28Windows+NT+10.0%3B+Win64%3B+x64%3B+rv%3A67.0%29+Gecko%2F20100101+Firefox%2F67.0	Gecko	Win32	en-US	1280	720	24	6866	6490	13614	4165	5137	1579	86740	listener	D16.10	D16	d.2s1c.ds.sc.s	2	5	a	orange.boot	blue.boot	orange.table	o2	s	1	o1	boot	orange	2	2	c	blue
5/29	16:57	IQyhjLfq	2	3	C	robert	table	36-45	English	female	fluent	100		to+disarm+the+bomb	no	Mozilla%2F5.0+%28Windows+NT+10.0%3B+Win64%3B+x64%29+AppleWebKit%2F537.36+%28KHTML%2C+like+Gecko%29+Chrome%2F76.0.3804.0+Safari%2F537.36	Gecko	Win32	en-US	1920	1080	24	19513	18553	11028	3301	7593	1750	41851	listener	D31.2	D31	d.3s2c.ss.dc.s	11	3	a	orange.table	orange.table	purple.table	o2	c	1	o3	orange	table	2	3	c	orange
5/29	16:57	yubeyZzW	2	2	B	robert	table|boot	46-55	English	female	fluent	100		choosing+between+the+symbols		Mozilla%2F5.0+%28Windows+NT+10.0%3B+Win64%3B+x64%29+AppleWebKit%2F537.36+%28KHTML%2C+like+Gecko%29+Chrome%2F74.0.3729.169+Safari%2F537.36	Gecko	Win32	en-US	1920	1080	24	9153	9207	17768	46	12754	2392	68011	salience	D12.23	D12	d.1s2c.ss.dc.c	2	5	a	blue.table	blue.boot	orange.table	o2	c	1	o3	blue	table	2	2	c	blue
5/29	16:57	OwX8AfMD	3	2	B	robert	fish|mitt	26-35	English	female	fluent	100		deciding+which+button+to+push+with+limited+information	nope-+it+was+a+fun+hit.	Mozilla%2F5.0+%28Windows+NT+10.0%3B+Win64%3B+x64%29+AppleWebKit%2F537.36+%28KHTML%2C+like+Gecko%29+Chrome%2F74.0.3729.169+Safari%2F537.36	Gecko	Win32	en-US	1366	768	24	8573	16142	20652	2915	12974	6375	55909	listener	D20.46	D20	d.1s3c.ss.sc.c	12	1	a	orange.fish	orange.mitt	orange.fish	o2	c	1	o3	orange	fish	3	2	c	orange
5/29	16:57	kgRZ69ah	3	1	C	robert	table|boot	26-35	English	female	fluent	100		This+hit+concerned+human+decision+making.	I+thoroughly+enjoyed+this+hit.	Mozilla%2F5.0+%28Windows+NT+10.0%3B+Win64%3B+x64%29+AppleWebKit%2F537.36+%28KHTML%2C+like+Gecko%29+Chrome%2F74.0.3729.169+Safari%2F537.36	Gecko	Win32	en-US	1920	1080	24	7909	16287	11216	7105	13799	2473	57119	salience	D30.5	D30	d.2s3c.ds.sc.c	14	2	a	purple.boot	purple.boot	purple.table	o2	c	1	o3	purple	table	3	1	c	purple
5/29	16:57	N75fB0Km	2	1	B	robert	mitt|boot	26-35	English	female	fluent	93		Fun		Mozilla%2F5.0+%28Windows+NT+10.0%3B+Win64%3B+x64%29+AppleWebKit%2F537.36+%28KHTML%2C+like+Gecko%29+Chrome%2F74.0.3729.169+Safari%2F537.36	Gecko	Win32	en-US	1360	768	24	17774	10648	27560	4160	19853	3716	40312	listener	D16.30	D16	d.2s1c.ds.sc.s	12	2	b	blue.boot	orange.mitt	blue.mitt	o2	c	2	o3	mitt	orange	2	1	s	mitt
5/29	16:58	oLThCLyj	1	2	B	robert	table	26-35	English	male	fluent	78		Ability+to+make+decisions+with+minimal+information	None	Mozilla%2F5.0+%28Windows+NT+10.0%3B+Win64%3B+x64%29+AppleWebKit%2F537.36+%28KHTML%2C+like+Gecko%29+Chrome%2F74.0.3729.169+Safari%2F537.36	Gecko	Win32	en-US	1680	1050	24	5978	11209	8696	3111	7913	1751	36711	listener	D31.29	D31	d.3s2c.ss.dc.s	3	2	b	orange.table	blue.table	blue.table	o2	s	2	o1	orange	table	1	3	s	table
5/29	16:58	kD46wzBc	2	3	B	robert	table	36-45	English	male	fluent	91		To+see+if+you+could+defuse+the+bomb+with+only+a+single+word+message.		Mozilla%2F5.0+%28Windows+NT+10.0%3B+Win64%3B+x64%29+AppleWebKit%2F537.36+%28KHTML%2C+like+Gecko%29+Chrome%2F74.0.3729.169+Safari%2F537.36	Gecko	Win32	en-US	1920	1080	24	6702	7182	19680	4276	7847	3891	92589	listener	D20.29	D20	d.1s3c.ss.sc.c	12	3	a	orange.table	orange.mitt	orange.table	o2	c	2	o3	table	orange	2	3	s	mitt
5/29	16:58	JME63pMo	3	3	C	richard	table	26-35	English	female	fluent	100	ENGLISH	BOMB	GOOD	Mozilla%2F5.0+%28Windows+NT+6.3%3B+Win64%3B+x64%29+AppleWebKit%2F537.36+%28KHTML%2C+like+Gecko%29+Chrome%2F74.0.3729.169+Safari%2F537.36	Gecko	Win32	en-US	1364	768	24	6071	2647	12441	2918	9704	4869	79449	salience	D31.2	D31	d.3s2c.ss.dc.s	11	3	a	orange.table	orange.table	purple.table	o2	c	1	o3	orange	table	2	3	c	orange
5/29	16:58	KzAxWSI2	2	2	B	richard	car|table	18-25	English	male	fluent	100				Mozilla%2F5.0+%28Windows+NT+6.1%3B+Win64%3B+x64%29+AppleWebKit%2F537.36+%28KHTML%2C+like+Gecko%29+Chrome%2F74.0.3729.157+Safari%2F537.36	Gecko	Win32	en-US	1366	768	24	3688	841	14374	4638	18144	1584	36736	salience	D28.37	D28	d.2s2c.b.ds.dc.c	15	1	b	blue.table	purple.table	purple.fish	o2	s	2	o3	purple	table	2	2	s	table
5/29	16:58	XTFz3WrI	2	1	B	robert	fish|table	18-25	English	male	good	78		different+of+pictures	great	Mozilla%2F5.0+%28Windows+NT+10.0%3B+Win64%3B+x64%29+AppleWebKit%2F537.36+%28KHTML%2C+like+Gecko%29+Chrome%2F74.0.3729.169+Safari%2F537.36	Gecko	Win32	en-US	1364	768	24	2794	3829	15480	2296	11777	3585	106681	listener	D12.1	D12	d.1s2c.ss.dc.c	1	4	a	blue.table	blue.fish	green.table	o2	s	2	o1	blue	fish	2	1	c	blue
5/29	16:58	kASqYiAc	2	3	B	robert	fish|boot	26-35	English	male	fluent	88		no+idea		Mozilla%2F5.0+%28Windows+NT+10.0%3B+Win64%3B+x64%29+AppleWebKit%2F537.36+%28KHTML%2C+like+Gecko%29+Chrome%2F74.0.3729.169+Safari%2F537.36	Gecko	Win32	en-US	1366	768	24	23199	19608	24567	5944	24224	4665	56688	salience	D20.16	D20	d.1s3c.ss.sc.c	13	1	a	purple.boot	purple.fish	purple.boot	o2	c	2	o3	boot	purple	2	3	c	purple
5/29	16:58	3NDY742Z	3	1	B	robert	mitt	26-35	Other	male	intermediate	32	Tamil	Quite+good	Good	Mozilla%2F5.0+%28Linux%3B+Android+9%3B+POCO+F1%29+AppleWebKit%2F537.36+%28KHTML%2C+like+Gecko%29+Chrome%2F74.0.3729.112+Mobile+Safari%2F537.36	Gecko	Linux+armv8l	en-GB	393	817	24	10970	16114	20478	11090	13551	263	105218	salience	D24.17	D24	d.3s1c.ss.sc.s	4	3	a	purple.mitt	blue.mitt	purple.mitt	o2	c	2	o1	mitt	blue	3	1	s	mitt
5/29	16:59	60zhdDG7	2	2	B	richard	boot	56-65	English	male	fluent	100		stress+using+partners+was+under+exam		Mozilla%2F5.0+%28X11%3B+Linux+x86_64%29+AppleWebKit%2F537.36+%28KHTML%2C+like+Gecko%29+Ubuntu+Chromium%2F73.0.3683.86+Chrome%2F73.0.3683.86+Safari%2F537.36	Gecko	Linux+x86_64	en-US	1366	768	24	32545	15501	29249	11804	14165	5648	90422	listener	D28.13	D28	d.2s2c.b.ds.dc.c	6	7	a	green.mitt	green.boot	blue.boot	o2	c	1	o3	green	boot	2	2	s	boot
5/29	16:59	Zf7WlS6K	2	2	B	robert	table|boot	26-35	English	female	fluent	100		this+hit+is+about+perception	good	Mozilla%2F5.0+%28Windows+NT+10.0%3B+Win64%3B+x64%29+AppleWebKit%2F537.36+%28KHTML%2C+like+Gecko%29+Chrome%2F74.0.3729.169+Safari%2F537.36	Gecko	Win32	en-US	1536	864	24	14494	27204	18408	9048	15384	2616	100778	salience	D27.15	D27	d.2s2c.b.ds.dc.s	6	6	a	green.table	green.boot	purple.boot	o2	s	2	o1	green	boot	2	2	c	green
5/29	16:59	DhuPlBml	3	2	B	richard	fish|boot	26-35	English	female	fluent	100		Working+with+others+to+stop+a+bomb+from+going+off.+		Mozilla%2F5.0+%28Macintosh%3B+Intel+Mac+OS+X+10_10_5%29+AppleWebKit%2F537.36+%28KHTML%2C+like+Gecko%29+Chrome%2F74.0.3729.131+Safari%2F537.36	Gecko	MacIntel	en-US	1280	800	24	4579	11579	13561	5548	7216	1440	44644	listener	D20.41	D20	d.1s3c.ss.sc.c	6	1	a	green.fish	green.boot	green.fish	o2	c	1	o1	green	fish	3	2	c	green
5/29	17:0	zNaSyaOm	2	2	C	robert	fish|table	46-55	English	female	fluent	100		details		Mozilla%2F5.0+%28Windows+NT+6.1%3B+Win64%3B+x64%29+AppleWebKit%2F537.36+%28KHTML%2C+like+Gecko%29+Chrome%2F74.0.3729.169+Safari%2F537.36	Gecko	Win32	en-US	1366	768	24	4494	6804	11054	3528	7272	1978	37710	listener	D27.13	D27	d.2s2c.b.ds.dc.s	5	4	a	green.table	green.fish	blue.fish	o2	s	1	o1	fish	green	2	2	c	green
5/29	17:0	zivmH3L8	3	2	C	robert	table|boot	26-35	Other	male	fluent	100	Tamil	To+analyze+people+how+to+think+the+critical+situation.	No	Mozilla%2F5.0+%28Windows+NT+6.1%3B+Win64%3B+x64%29+AppleWebKit%2F537.36+%28KHTML%2C+like+Gecko%29+Chrome%2F74.0.3729.169+Safari%2F537.36	Gecko	Win32	en-GB	1366	768	24	12795	24742	21920	13728	19079	3368	100777	listener	D27.16	D27	d.2s2c.b.ds.dc.s	14	6	a	purple.table	purple.boot	orange.boot	o2	s	1	o1	boot	purple	2	2	c	purple
5/29	17:1	NEY2wBnz	3	2	B	richard	table|boot	46-55	Spanish	female	fluent	94		blue%2F+boots+both+star+with+b%3F+		Mozilla%2F5.0+%28Windows+NT+10.0%3B+Win64%3B+x64%29+AppleWebKit%2F537.36+%28KHTML%2C+like+Gecko%29+Chrome%2F74.0.3729.169+Safari%2F537.36	Gecko	Win32	es	1600	900	24	5513	191498	11447	4656	9777	2989	95923	listener	D30.18	D30	d.2s3c.ds.sc.c	2	2	a	blue.boot	blue.boot	blue.table	o2	s	2	o1	blue	boot	3	2	s	boot
5/29	17:1	xWvXqA4d	1	1	B	robert	boot	36-45	Other	female	fluent	77	Persian			Mozilla%2F5.0+%28Windows+NT+6.1%3B+Win64%3B+x64%29+AppleWebKit%2F537.36+%28KHTML%2C+like+Gecko%29+Chrome%2F74.0.3729.169+Safari%2F537.36	Gecko	Win32	en-US	1366	768	24	44245	25966	80968	12591	14584	6680	198759	listener	D28.21	D28	d.2s2c.b.ds.dc.c	12	9	a	orange.table	orange.mitt	purple.mitt	o2	c	1	o3	orange	mitt	2	2	s	mitt
5/29	17:2	f3584fZc	3	1	C	robert	table|boot	46-55	English	male	fluent	60		Teamwork	One+in+3+chance+of+bonus...+not+bad.++Could+have+done+it+without+the+partner	Mozilla%2F5.0+%28Windows+NT+10.0%3B+Win64%3B+x64%29+AppleWebKit%2F537.36+%28KHTML%2C+like+Gecko%29+Chrome%2F74.0.3729.169+Safari%2F537.36	Gecko	Win32	en-US	1600	900	24	8674	10944	16205	5725	57576	3263	85897	listener	D30.11	D30	d.2s3c.ds.sc.c	11	2	a	orange.table	orange.table	orange.boot	o2	c	1	o3	orange	boot	3	1	c	orange
5/29	17:3	AKVenpAa	1	3	B	robert	car|fish|mitt	26-35	English	female	fluent	100		Decisions	No	Mozilla%2F5.0+%28Windows+NT+10.0%3B+Win64%3B+x64%29+AppleWebKit%2F537.36+%28KHTML%2C+like+Gecko%29+Chrome%2F74.0.3729.169+Safari%2F537.36	Gecko	Win32	en-US	1366	768	24	186250	2696	9103	5015	7018	1248	39246	listener	D20.8	D20	d.1s3c.ss.sc.c	16	1	a	purple.fish	purple.mitt	purple.fish	o2	s	1	o1	mitt	purple	1	3	c	purple
5/29	17:4	wPDHJh3G	1	3	B	robert	mitt	26-35	English	male	fluent	100	n%2Fa	Deciphering+subtle+clues	n%2Fa	Mozilla%2F5.0+%28Windows+NT+10.0%3B+Win64%3B+x64%29+AppleWebKit%2F537.36+%28KHTML%2C+like+Gecko%29+Chrome%2F74.0.3729.169+Safari%2F537.36	Gecko	Win32	en-US	1920	1080	24	9991	14049	21294	5181	32223	1765	60466	listener	D24.31	D24	d.3s1c.ss.sc.s	8	2	a	orange.mitt	green.mitt	orange.mitt	o2	c	1	o1	green	mitt	1	3	c	green
5/29	17:5	O8Uyg34p	2	1	A	robert	table|boot	36-45	English	female	fluent	96		memory		Mozilla%2F5.0+%28Windows+NT+10.0%3B+Win64%3B+x64%29+AppleWebKit%2F537.36+%28KHTML%2C+like+Gecko%29+Chrome%2F74.0.3729.131+Safari%2F537.36	Gecko	Win32	en-US	1366	768	24	12088	8551	19794	7824	13172	2220	44904	salience	D28.10	D28	d.2s2c.b.ds.dc.c	7	6	a	green.boot	green.table	purple.table	o2	c	1	o1	green	boot	2	1	s	table
5/29	17:5	VI3c2KBB	2	2	C	robert	table|boot	26-35	English	male	fluent	100		Not+sure.	None.+Thank+you%21	Mozilla%2F5.0+%28Windows+NT+10.0%3B+Win64%3B+x64%29+AppleWebKit%2F537.36+%28KHTML%2C+like+Gecko%29+Chrome%2F76.0.3800.0+Safari%2F537.36+Edg%2F76.0.172.0	Gecko	Win32	en-US	1920	1080	24	3564	11737	15614	5760	5592	1648	29186	listener	D16.49	D16	d.2s1c.ds.sc.s	10	8	b	purple.table	orange.boot	purple.boot	o2	s	2	o3	purple	boot	2	2	c	orange
5/29	17:7	sqXVvam6	2	2	B	robert	fish|boot	36-45	English	male	fluent	18		Disabling+imaginary+bomb.+		Mozilla%2F5.0+%28X11%3B+Linux+x86_64%29+AppleWebKit%2F537.36+%28KHTML%2C+like+Gecko%29+Chrome%2F70.0.3538.102+YaBrowser%2F18.11.1.979.00+Safari%2F537.36	Gecko	Linux+armv8l	en-US	360	640	24	129608	26828	39866	7588	32158	4889	99631	salience	D12.36	D12	d.1s2c.ss.dc.c	9	1	b	blue.boot	orange.fish	orange.boot	o2	c	2	o3	boot	orange	2	2	c	orange
5/29	17:8	rYSyu3T9	1	3	B	richard	mitt	26-35	English	male	fluent	100		To+see+if+we%27d+choose+the+unique+button.		Mozilla%2F5.0+%28Windows+NT+10.0%3B+Win64%3B+x64%29+AppleWebKit%2F537.36+%28KHTML%2C+like+Gecko%29+Chrome%2F74.0.3729.169+Safari%2F537.36	Gecko	Win32	en-US	1920	1080	24	7701	7482	8093	3020	5620	1188	47697	salience	D24.2	D24	d.3s1c.ss.sc.s	8	2	a	orange.mitt	green.mitt	orange.mitt	o2	c	1	o1	green	mitt	1	3	c	green
5/29	17:9	OqfJlHu4	2	2	B	robert	mitt|boot	36-45	English	female	fluent	100		I+don%27t+know	no	Mozilla%2F5.0+%28Windows+NT+10.0%3B+Win64%3B+x64%29+AppleWebKit%2F537.36+%28KHTML%2C+like+Gecko%29+Chrome%2F74.0.3729.169+Safari%2F537.36	Gecko	Win32	en-US	1536	864	24	15801	16945	14480	4495	11915	1698	61020	listener	D16.50	D16	d.2s1c.ds.sc.s	4	2	b	green.boot	blue.mitt	green.mitt	o2	s	1	o3	mitt	green	2	2	c	blue
5/29	17:10	pCvDLliP	2	1	B	robert	table|boot	56-65	English	female	fluent	87		seeing+how+people+determine+which+button+to+choose+with+a+limited+amount+of+info	no	Mozilla%2F5.0+%28Windows+NT+10.0%3B+Win64%3B+x64%29+AppleWebKit%2F537.36+%28KHTML%2C+like+Gecko%29+Chrome%2F74.0.3729.169+Safari%2F537.36	Gecko	Win32	en-US	1440	900	24	10409	8303	18147	8150	23624	2360	67587	listener	D27.25	D27	d.2s2c.b.ds.dc.s	6	5	a	green.table	green.boot	orange.boot	o2	s	1	o3	boot	orange	2	1	c	green
5/29	17:16	YHauQGKc	2	3	A	robert	table	36-45	English	female	fluent	72	N%2FA	Not+sure.	This+was+fun%2C+even+if+I+blew+up.	Mozilla%2F5.0+%28Windows+NT+6.1%3B+Win64%3B+x64%3B+rv%3A67.0%29+Gecko%2F20100101+Firefox%2F67.0	Gecko	Win32	en-US	1920	1080	24	11275	15326	21028	7748	14829	2300	97943	listener	D31.46	D31	d.3s2c.ss.dc.s	7	2	b	orange.table	green.table	green.table	o2	c	1	o1	green	table	2	3	s	table
5/29	17:18	cqYjS2jI	1	3	A	robert	table|mitt	26-35	English	male	fluent	100	N%2FA	I+don%27t+know.	Keep+Talking+and+Nobody+Explodes%21	Mozilla%2F5.0+%28Windows+NT+10.0%3B+Win64%3B+x64%29+AppleWebKit%2F537.36+%28KHTML%2C+like+Gecko%29+Chrome%2F74.0.3729.169+Safari%2F537.36	Gecko	Win32	en-US	1920	1080	24	2063	21751	8736	6288	5944	856	28320	listener	D20.50	D20	d.1s3c.ss.sc.c	11	3	a	orange.mitt	orange.table	orange.mitt	o2	s	1	o3	table	orange	1	3	c	orange
5/29	17:21	ATmKWoJ9	2	3	A	robert	fish|table	18-25	English	male	fluent	100		for+paying+attention		Mozilla%2F5.0+%28Windows+NT+10.0%3B+Win64%3B+x64%29+AppleWebKit%2F537.36+%28KHTML%2C+like+Gecko%29+Chrome%2F74.0.3729.169+Safari%2F537.36	Gecko	Win32	en-US	1920	1080	24	7169	9550	13471	10340	7061	4205	46567	listener	D20.30	D20	d.1s3c.ss.sc.c	13	2	a	purple.table	purple.fish	purple.table	o2	c	2	o3	table	purple	2	3	c	purple
5/29	17:32	Z5bUm4iY	1	3	B	robert	table	26-35	English	female	fluent	100		Logic	No+comments%2C+thanks.	Mozilla%2F5.0+%28Windows+NT+10.0%3B+Win64%3B+x64%29+AppleWebKit%2F537.36+%28KHTML%2C+like+Gecko%29+Chrome%2F74.0.3729.169+Safari%2F537.36	Gecko	Win32	en-US	1920	1080	24	8044	7655	13960	8928	8168	1888	37416	listener	D24.28	D24	d.3s1c.ss.sc.s	11	2	a	green.table	orange.table	green.table	o2	c	1	o3	orange	table	1	3	c	orange
5/29	17:35	Fwc6lYjX	2	0	B	robert	mitt|boot	36-45	English	male	fluent	100		perception+of+color		Mozilla%2F5.0+%28Windows+NT+6.1%3B+Win64%3B+x64%29+AppleWebKit%2F537.36+%28KHTML%2C+like+Gecko%29+Chrome%2F74.0.3729.169+Safari%2F537.36	Gecko	Win32	en-US	1280	720	24	11590	9274	40515	1790	16558	11637	119403	listener	D30.39	D30	d.2s3c.ds.sc.c	12	2	b	orange.boot	orange.mitt	orange.mitt	o2	s	1	o1	mitt	orange	2	3	s	mitt
5/29	17:35	7qVuhZnd	3	2	B	robert	fish|mitt	26-35	English	female	fluent	82		How+we+make+snap+judgments+with+little+information.		Mozilla%2F5.0+%28Windows+NT+10.0%3B+Win64%3B+x64%29+AppleWebKit%2F537.36+%28KHTML%2C+like+Gecko%29+Chrome%2F74.0.3729.169+Safari%2F537.36	Gecko	Win32	en-US	1280	1024	24	5548	7824	15118	2156	7910	1480	33034	salience	D20.43	D20	d.1s3c.ss.sc.c	8	1	a	green.fish	green.mitt	green.fish	o2	c	1	o3	green	fish	3	2	s	mitt
5/29	17:35	VbvX58BF	3	2	C	robert	mitt|boot	46-55	English	female	fluent	100		decision+making+of+some+sort%3F+choosing+the+one+object+that+was+different%3F+I+have+no+clue.	Quick%2C+easy+and+interesting-+thank+you%21+%3A%29+	Mozilla%2F5.0+%28Macintosh%3B+Intel+Mac+OS+X+10_14_5%29+AppleWebKit%2F537.36+%28KHTML%2C+like+Gecko%29+Chrome%2F74.0.3729.169+Safari%2F537.36	Gecko	MacIntel	en-US	1440	900	24	36907	23338	16163	6280	16408	2184	117077	salience	D30.19	D30	d.2s3c.ds.sc.c	4	2	a	blue.mitt	blue.mitt	blue.boot	o2	s	2	o3	blue	mitt	3	2	c	blue
5/29	17:42	YOmJWiAl	1	2	A	robert	fish|table	26-35	English	male	fluent	59		not+sure		Mozilla%2F5.0+%28Windows+NT+10.0%3B+Win64%3B+x64%29+AppleWebKit%2F537.36+%28KHTML%2C+like+Gecko%29+Chrome%2F74.0.3729.169+Safari%2F537.36	Gecko	Win32	en-US	1920	1080	24	6888	9158	13964	6141	13161	1688	38223	salience	D12.35	D12	d.1s2c.ss.dc.c	1	4	b	green.table	blue.fish	blue.table	o2	c	2	o3	table	blue	2	2	c	blue
5/29	17:48	Mak41if7	1	2	B	robert	table|boot	36-45	English	male	fluent	85		I+think+it%27s+about+intuitive+decisions.		Mozilla%2F5.0+%28Windows+NT+10.0%3B+Win64%3B+x64%29+AppleWebKit%2F537.36+%28KHTML%2C+like+Gecko%29+Chrome%2F74.0.3729.169+Safari%2F537.36	Gecko	Win32	en-US	1920	1080	24	3355	3482	12117	3499	7138	1438	45614	listener	D28.14	D28	d.2s2c.b.ds.dc.c	14	4	a	purple.table	purple.boot	blue.boot	o2	s	2	o3	blue	boot	1	2	s	boot
5/29	17:57	H9DdIN8E	2	2	B	richard	fish|boot	26-35	English	male	fluent	100		no+idea		Mozilla%2F5.0+%28Windows+NT+6.1%3B+Win64%3B+x64%29+AppleWebKit%2F537.36+%28KHTML%2C+like+Gecko%29+Chrome%2F74.0.3729.169+Safari%2F537.36	Gecko	Win32	en-US	1360	768	24	3250	3716	10420	3212	6747	1330	36374	listener	D16.11	D16	d.2s1c.ds.sc.s	9	4	a	green.fish	orange.fish	green.boot	o2	s	2	o3	green	fish	2	2	c	orange
5/29	17:58	L9F9w3hx	2	2	B	robert	table|mitt	18-25	English	female	fluent	90				Mozilla%2F5.0+%28Windows+NT+10.0%3B+Win64%3B+x64%3B+rv%3A67.0%29+Gecko%2F20100101+Firefox%2F67.0	Gecko	Win32	en-US	1920	1080	24	2616	4793	12519	2424	5953	1311	25776	salience	D12.45	D12	d.1s2c.ss.dc.c	4	8	b	orange.table	blue.mitt	blue.table	o2	c	1	o1	blue	table	2	2	s	mitt
5/29	17:58	rPqQmURi	2	2	B	robert	fish|table	36-45	English	female	fluent	61		data+recollection	none	Mozilla%2F5.0+%28Windows+NT+10.0%3B+Win64%3B+x64%29+AppleWebKit%2F537.36+%28KHTML%2C+like+Gecko%29+Chrome%2F74.0.3729.169+Safari%2F537.36	Gecko	Win32	en-US	1920	1080	24	3693	6681	8968	3273	8417	1920	38240	listener	D28.26	D28	d.2s2c.b.ds.dc.c	3	3	b	purple.table	blue.table	blue.fish	o2	c	2	o1	table	blue	2	2	s	table
5/29	18:0	wydP6Xy6	3	1	A	richard	table|boot	36-45	English	female	fluent	100				Mozilla%2F5.0+%28Windows+NT+6.1%3B+Win64%3B+x64%29+AppleWebKit%2F537.36+%28KHTML%2C+like+Gecko%29+Chrome%2F74.0.3729.169+Safari%2F537.36	Gecko	Win32	en-US	1600	900	24	4034	5386	11279	3603	8409	1108	22078	salience	D30.48	D30	d.2s3c.ds.sc.c	11	2	b	orange.boot	orange.table	orange.table	o2	c	1	o1	orange	boot	3	1	c	orange
5/29	18:13	VOsFOvMu	1	2	A	richard	table|mitt|boot	26-35	English	male	fluent	100		how+we+make+decisions	keep+talking+and+nobody+explodes+is+a+good+game	Mozilla%2F5.0+%28Windows+NT+10.0%3B+Win64%3B+x64%29+AppleWebKit%2F537.36+%28KHTML%2C+like+Gecko%29+Chrome%2F74.0.3729.169+Safari%2F537.36	Gecko	Win32	en-US	1536	864	24	4394	8631	9765	5077	6345	1710	84413	listener	D12.3	D12	d.1s2c.ss.dc.c	14	9	a	purple.mitt	purple.boot	orange.mitt	o2	s	1	o1	boot	purple	1	2	s	boot
5/29	18:16	7W7rHXrP	1	2	C	robert	table|mitt	26-35	English	male	fluent	100		Communication+with+a+partner		Mozilla%2F5.0+%28Windows+NT+10.0%3B+Win64%3B+x64%29+AppleWebKit%2F537.36+%28KHTML%2C+like+Gecko%29+Chrome%2F74.0.3729.169+Safari%2F537.36	Gecko	Win32	en-US	1680	1050	24	2261	6047	15648	5464	6872	1352	27069	salience	D16.13	D16	d.2s1c.ds.sc.s	16	6	a	green.mitt	purple.mitt	green.table	o2	c	1	o1	purple	mitt	1	2	s	mitt
5/29	18:16	KFRLOeiR	3	1	C	william	table	26-35	English	male	fluent	100		disarming+bombs+with+tables		Mozilla%2F5.0+%28X11%3B+Linux+x86_64%29+AppleWebKit%2F537.36+%28KHTML%2C+like+Gecko%29+Chrome%2F74.0.3729.169+Safari%2F537.36	Gecko	Linux+x86_64	en-US	1366	768	24	3042	5366	13899	4655	13104	1507	39121	listener	D31.21	D31	d.3s2c.ss.dc.s	7	2	a	green.table	green.table	orange.table	o2	s	1	o3	table	orange	3	1	s	table
5/29	18:34	FzozlMyf	2	2	C	robert	fish|table	46-55	English	male	fluent	89		commonality		Mozilla%2F5.0+%28Windows+NT+10.0%3B+Win64%3B+x64%29+AppleWebKit%2F537.36+%28KHTML%2C+like+Gecko%29+Chrome%2F74.0.3729.169+Safari%2F537.36	Gecko	Win32	en-US	1280	720	24	3665	4118	12912	4169	6032	1792	30127	salience	D28.26	D28	d.2s2c.b.ds.dc.c	3	3	b	purple.table	blue.table	blue.fish	o2	c	2	o1	table	blue	2	2	s	table
5/29	18:37	Yyq3eMiq	3	1	C	richard	fish|boot	18-25	English	male	fluent	52		I+have+not+clue.	None	Mozilla%2F5.0+%28Windows+NT+10.0%3B+Win64%3B+x64%29+AppleWebKit%2F537.36+%28KHTML%2C+like+Gecko%29+Chrome%2F74.0.3729.169+Safari%2F537.36	Gecko	Win32	en-US	2048	1152	24	3771	6289	9651	3915	2870	968	27724	listener	D30.8	D30	d.2s3c.ds.sc.c	10	1	a	orange.boot	orange.boot	orange.fish	o2	c	1	o3	orange	fish	3	1	c	orange
5/29	18:40	1TUz8UQ6	2	3	B	robert	table|boot	26-35	English	male	fluent	100		interpreting+instructions		Mozilla%2F5.0+%28Windows+NT+10.0%3B+Win64%3B+x64%29+AppleWebKit%2F537.36+%28KHTML%2C+like+Gecko%29+Chrome%2F74.0.3729.169+Safari%2F537.36	Gecko	Win32	en-US	1920	1200	24	12964	8212	8744	9536	5209	1907	35705	listener	D20.19	D20	d.1s3c.ss.sc.c	15	2	a	purple.boot	purple.table	purple.boot	o2	c	2	o1	boot	purple	2	3	c	purple
5/29	18:49	n1FQvZDn	2	2	B	robert	fish|mitt	36-45	English	female	fluent	86		no+idea	no	Mozilla%2F5.0+%28Windows+NT+10.0%3B+Win64%3B+x64%29+AppleWebKit%2F537.36+%28KHTML%2C+like+Gecko%29+Chrome%2F74.0.3729.169+Safari%2F537.36	Gecko	Win32	en-US	1920	1080	24	6220	9683	14523	4410	8825	2352	50991	listener	D12.4	D12	d.1s2c.ss.dc.c	16	2	a	purple.fish	purple.mitt	green.fish	o2	c	1	o1	purple	fish	2	2	c	purple
5/29	19:10	NgND031q	1	2	A	william	fish	18-25	English	male	fluent	83	english	this+hit+was+very+intelligence	nice	Mozilla%2F5.0+%28Windows+NT+6.3%3B+Win64%3B+x64%29+AppleWebKit%2F537.36+%28KHTML%2C+like+Gecko%29+Chrome%2F74.0.3729.169+Safari%2F537.36	Gecko	Win32	en-US	1366	768	24	3342	1198	17376	5384	6489	2839	87400	salience	D12.11	D12	d.1s2c.ss.dc.c	4	5	a	blue.boot	blue.mitt	orange.boot	o2	s	1	o1	mitt	blue	1	2	s	mitt
5/30	13:33	HbpRAY5d	3	2	C	richard	table	26-35	English	female	fluent	41		Perception+of+the+one+word	No	Mozilla%2F5.0+%28Windows+NT+10.0%3B+Win64%3B+x64%29+AppleWebKit%2F537.36+%28KHTML%2C+like+Gecko%29+Chrome%2F74.0.3729.169+Safari%2F537.36	Gecko	Win32	en-US	1920	1080	24	8199	8631	16501	3663	5945	1585	38047	listener	D31.25	D31	d.3s2c.ss.dc.s	15	3	a	purple.table	purple.table	orange.table	o2	c	2	o1	table	purple	3	2	c	purple
5/30	13:33	edVP4OsV	1	2	C	robert	fish|boot	26-35	English	male	good	73		GOOD	NOTHING	Mozilla%2F5.0+%28Windows+NT+6.1%29+AppleWebKit%2F537.36+%28KHTML%2C+like+Gecko%29+Chrome%2F74.0.3729.169+Safari%2F537.36	Gecko	Win32	en-US	1024	768	24	8601	11277	12377	4000	14566	2936	47202	listener	D28.40	D28	d.2s2c.b.ds.dc.c	5	1	b	blue.fish	green.fish	green.boot	o2	c	2	o3	boot	green	1	2	s	fish
5/30	13:33	p3RxPBkz	1	3	B	robert	fish|table|mitt	18-25	English	female	fluent	78		Working+with+a+perceived+partner+and+how+it+effects+efficiency+even+without+input.		Mozilla%2F5.0+%28Windows+NT+10.0%3B+Win64%3B+x64%29+AppleWebKit%2F537.36+%28KHTML%2C+like+Gecko%29+Chrome%2F74.0.3729.169+Safari%2F537.36	Gecko	Win32	en-US	1536	864	24	7836	7172	12054	5480	9311	1540	63555	salience	D20.40	D20	d.1s3c.ss.sc.c	4	3	a	blue.table	blue.mitt	blue.table	o2	s	1	o3	mitt	blue	1	3	c	blue
5/30	13:33	BDCG25MW	2	2	C	robert	fish|mitt	36-45	English	female	fluent	54		decision+making	no	Mozilla%2F5.0+%28Windows+NT+10.0%3B+Win64%3B+x64%29+AppleWebKit%2F537.36+%28KHTML%2C+like+Gecko%29+Chrome%2F74.0.3729.169+Safari%2F537.36	Gecko	Win32	en-US	1920	1080	24	9636	13844	19452	12659	16193	3728	43326	salience	D12.4	D12	d.1s2c.ss.dc.c	16	2	a	purple.fish	purple.mitt	green.fish	o2	c	1	o1	purple	fish	2	2	c	purple
5/30	13:33	dseLucdF	3	2	C	richard	fish|mitt	18-25	English	female	fluent	80		bomb+defuse+	I+like+this+hit	Mozilla%2F5.0+%28Windows+NT+10.0%3B+Win64%3B+x64%29+AppleWebKit%2F537.36+%28KHTML%2C+like+Gecko%29+Chrome%2F74.0.3729.169+Safari%2F537.36	Gecko	Win32	en-US	1920	1080	24	8953	8688	16249	4546	12379	1662	64710	salience	D20.34	D20	d.1s3c.ss.sc.c	5	3	a	green.mitt	green.fish	green.mitt	o2	c	1	o1	green	mitt	3	2	c	green
5/30	13:34	UHVykH9z	1	3	B	richard	fish	26-35	English	male	intermediate	65		MEMORY+GAME	GOOD	Mozilla%2F5.0+%28Windows+NT+6.1%3B+Win64%3B+x64%29+AppleWebKit%2F537.36+%28KHTML%2C+like+Gecko%29+Chrome%2F74.0.3729.169+Safari%2F537.36	Gecko	Win32	en-US	1366	768	24	15280	4718	14093	5378	12551	4928	49953	listener	D31.50	D31	d.3s2c.ss.dc.s	1	3	b	purple.fish	blue.fish	blue.fish	o2	s	2	o1	purple	fish	1	3	s	fish
5/30	13:34	CR7dkY4H	2	1	A	richard	table|boot	26-35	English	male	fluent	100				Mozilla%2F5.0+%28Windows+NT+6.1%29+AppleWebKit%2F537.36+%28KHTML%2C+like+Gecko%29+Chrome%2F69.0.3497.100+Safari%2F537.36	Gecko	Win32	en-US	1280	800	24	18931	12151	18264	9033	13851	2729	60468	listener	D28.24	D28	d.2s2c.b.ds.dc.c	3	4	a	blue.boot	blue.table	green.table	o2	c	1	o1	blue	boot	2	1	c	blue
5/30	13:34	1SxgGd3Y	1	2	A	robert	fish|mitt	26-35	Other	male	good	100	Romanian	Logic%2Fchoices		Mozilla%2F5.0+%28Windows+NT+10.0%3B+Win64%3B+x64%29+AppleWebKit%2F537.36+%28KHTML%2C+like+Gecko%29+Chrome%2F74.0.3729.169+Safari%2F537.36	Gecko	Win32	ro-RO	1366	768	24	8025	15479	36817	5464	11944	2952	77711	listener	D28.22	D28	d.2s2c.b.ds.dc.c	5	7	a	green.mitt	green.fish	blue.fish	o2	c	2	o1	mitt	green	1	2	c	green
5/30	13:34	xHFJOBl7	3	2	B	robert	table|boot	26-35	English	male	fluent	95		Attention+check		Mozilla%2F5.0+%28Macintosh%3B+Intel+Mac+OS+X+10_13_4%29+AppleWebKit%2F537.36+%28KHTML%2C+like+Gecko%29+Chrome%2F74.0.3729.169+Safari%2F537.36	Gecko	MacIntel	en-US	1280	800	24	10542	10877	17668	5931	7683	2448	47174	listener	D20.3	D20	d.1s3c.ss.sc.c	3	2	a	blue.boot	blue.table	blue.boot	o2	c	1	o1	blue	boot	3	2	c	blue
5/30	13:34	SomaJGZl	2	2	C	robert	fish	18-25	English	female	good	81	tamil	good	good	Mozilla%2F5.0+%28Windows+NT+6.1%29+AppleWebKit%2F537.36+%28KHTML%2C+like+Gecko%29+Chrome%2F74.0.3729.169+Safari%2F537.36	Gecko	Win32	en-US	1280	800	24	1819	876	13161	2935	14680	6888	51409	listener	D28.26	D28	d.2s2c.b.ds.dc.c	3	3	b	purple.table	blue.table	blue.fish	o2	c	2	o1	table	blue	2	2	s	table
5/30	13:34	CTxbn3vS	1	1	B	robert	car|fish	36-45	English	female	fluent	92		I+have+no+idea		Mozilla%2F5.0+%28Windows+NT+10.0%3B+Win64%3B+x64%29+AppleWebKit%2F537.36+%28KHTML%2C+like+Gecko%29+Chrome%2F74.0.3729.169+Safari%2F537.36	Gecko	Win32	en-US	1366	768	24	12261	46986	19081	8299	14974	6293	57793	salience	D16.46	D16	d.2s1c.ds.sc.s	7	7	b	purple.fish	green.table	purple.table	o2	c	2	o1	fish	green	1	1	c	green
5/30	13:34	9wuHogsm	3	2	B	robert	fish|boot	18-25	English	male	fluent	91		How+well+people+remember+details+under+pressure		Mozilla%2F5.0+%28Windows+NT+10.0%3B+Win64%3B+x64%29+AppleWebKit%2F537.36+%28KHTML%2C+like+Gecko%29+Chrome%2F74.0.3729.169+Safari%2F537.36	Gecko	Win32	en-US	1920	1080	24	4731	5823	16072	3913	8855	1440	39888	salience	D30.30	D30	d.2s3c.ds.sc.c	2	1	b	blue.fish	blue.boot	blue.boot	o2	c	1	o3	blue	boot	3	2	s	boot
5/30	13:34	9iXJ2NrF	3	1	C	richard	mitt	26-35	English	male	fluent	81		If+people+can+figure+out+an+unclear+instruction	Weird+task+but+fun	Mozilla%2F5.0+%28Windows+NT+10.0%3B+Win64%3B+x64%29+AppleWebKit%2F537.36+%28KHTML%2C+like+Gecko%29+Chrome%2F74.0.3729.169+Safari%2F537.36	Gecko	Win32	en-US	1920	1080	24	4841	10815	15144	3856	8297	3080	64280	listener	D31.4	D31	d.3s2c.ss.dc.s	12	1	a	orange.mitt	orange.mitt	blue.mitt	o2	s	1	o3	mitt	blue	3	1	c	orange
5/30	13:34	PKab2FtV	2	2	B	robert	fish|mitt	18-25	English	male	fluent	66	n%2Fa	I+do+not+know	no	Mozilla%2F5.0+%28Windows+NT+10.0%3B+Win64%3B+x64%29+AppleWebKit%2F537.36+%28KHTML%2C+like+Gecko%29+Chrome%2F74.0.3729.169+Safari%2F537.36	Gecko	Win32	en-US	1920	1080	24	5216	6098	13312	1791	6032	784	24174	salience	D12.6	D12	d.1s2c.ss.dc.c	13	7	a	purple.mitt	purple.fish	blue.mitt	o2	c	2	o3	mitt	purple	2	2	c	purple
5/30	13:34	QR9NShp1	1	1	B	robert	boot	26-35	English	male	fluent	100		test+y+knowledge	no	Mozilla%2F5.0+%28Windows+NT+10.0%3B+Win64%3B+x64%29+AppleWebKit%2F537.36+%28KHTML%2C+like+Gecko%29+Chrome%2F74.0.3729.169+Safari%2F537.36	Gecko	Win32	en-US	1440	900	24	6749	10024	24192	6288	4744	2472	60149	listener	D28.12	D28	d.2s2c.b.ds.dc.c	15	5	a	purple.boot	purple.table	green.table	o2	c	1	o1	purple	boot	2	1	s	table
5/30	13:34	GgAeUOUG	3	2	B	richard	fish|mitt	36-45	English	male	fluent	100		Responsiveness+to+an+alert		Mozilla%2F5.0+%28Windows+NT+10.0%3B+Win64%3B+x64%29+AppleWebKit%2F537.36+%28KHTML%2C+like+Gecko%29+Chrome%2F74.0.3729.169+Safari%2F537.36	Gecko	Win32	en-US	1920	1080	24	3175	10851	51018	8228	12145	1544	82535	listener	D20.34	D20	d.1s3c.ss.sc.c	5	3	a	green.mitt	green.fish	green.mitt	o2	c	1	o1	green	mitt	3	2	c	green
5/30	13:34	cKBNGz7O	1	1	B	richard	fish|boot	over65	English	female	fluent	100		How+you+handle+pressure	Fun	Mozilla%2F5.0+%28Windows+NT+10.0%3B+Win64%3B+x64%29+AppleWebKit%2F537.36+%28KHTML%2C+like+Gecko%29+Chrome%2F74.0.3729.169+Safari%2F537.36	Gecko	Win32	en-US	1600	900	24	6194	9702	26082	11808	9632	3341	63491	salience	D12.8	D12	d.1s2c.ss.dc.c	13	3	a	purple.boot	purple.fish	orange.boot	o2	s	1	o3	fish	orange	1	1	s	fish
5/30	13:34	9qKqtwSW	3	2	C	robert	fish	46-55	English	male	fluent	100		communication	Thanks%2C+good+luck+with+your+results.	Mozilla%2F5.0+%28Windows+NT+6.1%3B+WOW64%29+AppleWebKit%2F537.36+%28KHTML%2C+like+Gecko%29+Chrome%2F74.0.3729.169+Safari%2F537.36	Gecko	Win32	en-US	1280	768	24	22298	9750	20064	6808	8768	2585	92689	salience	D31.38	D31	d.3s2c.ss.dc.s	5	2	b	orange.fish	green.fish	green.fish	o2	s	1	o3	fish	green	3	2	c	green
5/30	13:35	fRs9zsux	2	3	B	robert	fish|table	26-35	English	female	fluent	97		how+much+people+pay+attention+to+details+		Mozilla%2F5.0+%28Macintosh%3B+Intel+Mac+OS+X+10_14_5%29+AppleWebKit%2F605.1.15+%28KHTML%2C+like+Gecko%29+Version%2F12.1.1+Safari%2F605.1.15	Gecko	MacIntel	en-US	1440	900	24	9683	13966	21475	8377	12918	1951	62126	listener	D20.30	D20	d.1s3c.ss.sc.c	13	2	a	purple.table	purple.fish	purple.table	o2	c	2	o3	table	purple	2	3	c	purple
5/30	13:35	cbFdNXFS	2	1	A	robert	table|mitt	26-35	English	male	fluent	83				Mozilla%2F5.0+%28Windows+NT+6.3%3B+Win64%3B+x64%3B+rv%3A67.0%29+Gecko%2F20100101+Firefox%2F67.0	Gecko	Win32	en-US	1366	768	24	11819	21225	22527	17072	17257	4143	42897	salience	D27.44	D27	d.2s2c.b.ds.dc.s	15	7	b	blue.table	purple.table	purple.mitt	o2	s	1	o1	table	blue	2	1	c	purple
5/30	13:35	56hayPKV	3	1	A	richard	fish|boot	46-55	Other	male	intermediate	98	French			Mozilla%2F5.0+%28Windows+NT+10.0%3B+WOW64%29+AppleWebKit%2F537.36+%28KHTML%2C+like+Gecko%29+Chrome%2F74.0.3729.169+Safari%2F537.36	Gecko	Win32	fr-CA	1366	768	24	5204	6074	18058	6623	29511	5790	74388	listener	D30.8	D30	d.2s3c.ds.sc.c	10	1	a	orange.boot	orange.boot	orange.fish	o2	c	1	o3	orange	fish	3	1	c	orange
5/30	13:35	cjst4sIw	2	2	B	william	boot	46-55	English	female	fluent	100	other	attention+to+detail	no	Mozilla%2F5.0+%28Windows+NT+10.0%3B+Win64%3B+x64%29+AppleWebKit%2F537.36+%28KHTML%2C+like+Gecko%29+Chrome%2F74.0.3729.169+Safari%2F537.36	Gecko	Win32	en-US	1366	768	24	3907	13053	15818	5296	11194	2948	36530	listener	D27.15	D27	d.2s2c.b.ds.dc.s	6	6	a	green.table	green.boot	purple.boot	o2	s	2	o1	green	boot	2	2	c	green
5/30	13:35	yjgx819n	1	1	B	richard	fish|mitt|boot	46-55	English	male	fluent	100		Attention+	Nice%21	Mozilla%2F5.0+%28Macintosh%3B+Intel+Mac+OS+X+10_14_5%29+AppleWebKit%2F537.36+%28KHTML%2C+like+Gecko%29+Chrome%2F74.0.3729.169+Safari%2F537.36	Gecko	MacIntel	en-US	1920	1080	24	4496	7560	10552	5806	12049	2700	47307	listener	D12.34	D12	d.1s2c.ss.dc.c	8	5	b	orange.boot	green.mitt	green.boot	o2	s	1	o1	mitt	orange	1	1	s	mitt
5/30	13:36	5qM2J7WA	3	1	B	richard	mitt	18-25	Other	male	fluent	75	Malayalam			Mozilla%2F5.0+%28Windows+NT+10.0%3B+Win64%3B+x64%29+AppleWebKit%2F537.36+%28KHTML%2C+like+Gecko%29+Chrome%2F74.0.3729.169+Safari%2F537.36	Gecko	Win32	en-GB	1536	864	24	4824	13664	10708	4823	12824	2879	27132	listener	D24.36	D24	d.3s1c.ss.sc.s	12	3	a	purple.mitt	orange.mitt	purple.mitt	o2	c	2	o3	mitt	orange	3	1	s	mitt
5/30	13:36	kyg7Ltwq	3	2	B	robert	boot	26-35	English	male	fluent	72		Not+sure	No	Mozilla%2F5.0+%28Windows+NT+6.1%3B+Win64%3B+x64%29+AppleWebKit%2F537.36+%28KHTML%2C+like+Gecko%29+Chrome%2F74.0.3729.108+Safari%2F537.36	Gecko	Win32	en-US	1920	1080	24	226866	559	8376	1424	5727	1136	17663	listener	D24.10	D24	d.3s1c.ss.sc.s	2	2	a	orange.boot	blue.boot	orange.boot	o2	s	1	o1	boot	orange	3	2	c	blue
5/30	13:36	avVnwQMj	2	2	A	robert	table	26-35	English	male	good	70	TAMIL	FINE	ITS+NICE	Mozilla%2F5.0+%28Windows+NT+6.1%3B+Win64%3B+x64%29+AppleWebKit%2F537.36+%28KHTML%2C+like+Gecko%29+Chrome%2F74.0.3729.169+Safari%2F537.36	Gecko	Win32	en-US	1366	768	24	8439	1943	14383	22885	13998	5350	139367	listener	D12.16	D12	d.1s2c.ss.dc.c	8	8	a	green.table	green.mitt	orange.table	o2	c	2	o3	table	green	2	2	s	mitt
5/30	13:36	9vh6J3aR	3	2	B	robert	table	46-55	English	male	fluent	100		I+don%27t+know%2C+but+I+think+the+green+table+button+might+have+caused+the+bomb+to+go+off.	Thank+you	Mozilla%2F5.0+%28Windows+NT+10.0%3B+Win64%3B+x64%29+AppleWebKit%2F537.36+%28KHTML%2C+like+Gecko%29+Chrome%2F74.0.3729.169+Safari%2F537.36	Gecko	Win32	en-US	1366	768	24	11331	10380	13501	9744	15997	6143	92450	listener	D31.41	D31	d.3s2c.ss.dc.s	11	2	b	green.table	orange.table	orange.table	o2	c	2	o3	table	orange	3	2	c	orange
5/30	13:36	G4ATfaN2	2	1	B	robert	table|boot	36-45	English	male	fluent	100		What+you+would+choose+if+given+an+ambiguous+situation.		Mozilla%2F5.0+%28Windows+NT+10.0%3B+Win64%3B+x64%29+AppleWebKit%2F537.36+%28KHTML%2C+like+Gecko%29+Chrome%2F74.0.3729.169+Safari%2F537.36	Gecko	Win32	en-US	1920	1080	24	4108	11543	18640	5368	17024	4016	44592	listener	D28.10	D28	d.2s2c.b.ds.dc.c	7	6	a	green.boot	green.table	purple.table	o2	c	1	o1	green	boot	2	1	s	table
5/30	13:36	kym57Qok	3	2	B	robert	boot	18-25	English	female	fluent	76		disarm+imaginary+bomb	it+was+fun	Mozilla%2F5.0+%28Windows+NT+6.1%3B+WOW64%29+AppleWebKit%2F537.36+%28KHTML%2C+like+Gecko%29+Chrome%2F74.0.3729.169+Safari%2F537.36	Gecko	Win32	en-US	1600	900	24	69265	14280	26767	8744	25852	13005	101328	listener	D20.49	D20	d.1s3c.ss.sc.c	8	2	a	green.boot	green.mitt	green.boot	o2	c	1	o3	green	boot	3	2	s	mitt
5/30	13:37	OINEaQZu	3	2	A	richard	fish|boot	26-35	English	female	fluent	100		not+sure		Mozilla%2F5.0+%28Macintosh%3B+Intel+Mac+OS+X+10_14_2%29+AppleWebKit%2F537.36+%28KHTML%2C+like+Gecko%29+Chrome%2F74.0.3729.169+Safari%2F537.36	Gecko	MacIntel	en-US	1280	800	24	4680	3702	10220	8610	7638	1434	25279	listener	D30.50	D30	d.2s3c.ds.sc.c	9	1	b	orange.boot	orange.fish	orange.fish	o2	s	2	o3	orange	fish	3	2	s	fish
5/30	13:37	Dg7gx7eT	2	2	B	robert	mitt|boot	26-35	Other	male	good	98	hindi	to+check+the+knowledge+of+diffusing+bomb+in+emergency+with+the+help+of+others	-	Mozilla%2F5.0+%28Windows+NT+10.0%3B+Win64%3B+x64%3B+rv%3A67.0%29+Gecko%2F20100101+Firefox%2F67.0	Gecko	Win32	en-US	1366	768	24	22829	24168	72647	10871	9730	3027	111323	listener	D16.50	D16	d.2s1c.ds.sc.s	4	2	b	green.boot	blue.mitt	green.mitt	o2	s	1	o3	mitt	green	2	2	c	blue
5/30	13:37	gVWrx1S5	3	2	A	robert	mitt	46-55	Other	male	intermediate	66	FRENCH	+psychology+study		Mozilla%2F5.0+%28Windows+NT+10.0%3B+Win64%3B+x64%29+AppleWebKit%2F537.36+%28KHTML%2C+like+Gecko%29+Chrome%2F74.0.3729.169+Safari%2F537.36	Gecko	Win32	fr-FR	1920	1200	24	9835	24135	60125	17030	10211	2779	115626	salience	D31.28	D31	d.3s2c.ss.dc.s	12	1	b	blue.mitt	orange.mitt	orange.mitt	o2	c	2	o3	mitt	orange	3	2	c	orange
5/30	13:37	aeQoAOGN	2	3	A	robert	mitt|boot	26-35	English	female	good	97		Attention+check		Mozilla%2F5.0+%28Linux%3B+Android+8.1.0%3B+SM-J710GN%29+AppleWebKit%2F537.36+%28KHTML%2C+like+Gecko%29+Chrome%2F74.0.3729.136+Mobile+Safari%2F537.36	Gecko	Linux+armv8l	en-GB	360	640	24	9989	12879	31328	1149	16587	4977	68579	listener	D30.39	D30	d.2s3c.ds.sc.c	12	2	b	orange.boot	orange.mitt	orange.mitt	o2	s	1	o1	mitt	orange	2	3	s	mitt
5/30	13:37	aLS9Kfkg	1	1	C	richard	fish	18-25	Other	male	fluent	74	Italian	Details+recognition+and+interpretation+during+a+stressful+situation		Mozilla%2F5.0+%28Macintosh%3B+Intel+Mac+OS+X+10_11_6%29+AppleWebKit%2F537.36+%28KHTML%2C+like+Gecko%29+Chrome%2F74.0.3729.169+Safari%2F537.36	Gecko	MacIntel	it-IT	1680	1050	24	5066	10572	12891	2209	18146	1105	83121	salience	D12.12	D12	d.1s2c.ss.dc.c	9	8	a	orange.mitt	orange.fish	green.mitt	o2	s	2	o3	green	fish	1	1	s	fish
5/30	13:38	JMyZOIim	2	2	C	robert	mitt|boot	26-35	Other	male	good	100	Malayalam	best+judgement	none	Mozilla%2F5.0+%28Windows+NT+10.0%3B+Win64%3B+x64%29+AppleWebKit%2F537.36+%28KHTML%2C+like+Gecko%29+Chrome%2F74.0.3729.169+Safari%2F537.36	Gecko	Win32	en-US	1366	768	24	10997	25468	35758	12547	18899	6230	76711	salience	D28.9	D28	d.2s2c.b.ds.dc.c	8	5	a	green.boot	green.mitt	orange.mitt	o2	c	1	o3	green	mitt	2	2	c	green
5/30	13:38	EBkxF6Nr	1	1	B	robert	mitt|boot	26-35	Spanish	male	good	90		Probably+about+something+cognitive+or+memory+related.		Mozilla%2F5.0+%28Windows+NT+10.0%3B+Win64%3B+x64%29+AppleWebKit%2F537.36+%28KHTML%2C+like+Gecko%29+Chrome%2F74.0.3729.169+Safari%2F537.36	Gecko	Win32	es-ES	1920	1080	24	2443	13621	21796	4626	22096	2496	70520	listener	D16.27	D16	d.2s1c.ds.sc.s	4	2	b	green.boot	blue.mitt	green.mitt	o2	c	2	o1	boot	blue	1	1	s	mitt
5/30	13:38	92QTw8SV	2	3	A	robert	fish|boot	18-25	English	male	fluent	92		It+was+about+understanding+peoples+cognitive+abilities.	No.	Mozilla%2F5.0+%28Windows+NT+6.3%3B+Win64%3B+x64%29+AppleWebKit%2F537.36+%28KHTML%2C+like+Gecko%29+Chrome%2F74.0.3729.169+Safari%2F537.36	Gecko	Win32	en-US	1366	768	24	7010	9661	27002	7156	12349	3518	49096	listener	D20.16	D20	d.1s3c.ss.sc.c	13	1	a	purple.boot	purple.fish	purple.boot	o2	c	2	o3	boot	purple	2	3	c	purple
5/30	13:38	JnoLhuRd	2	2	B	robert	fish|mitt	26-35	English	male	fluent	90		ability+to+interpret+intent+from+limited+information	fish	Mozilla%2F5.0+%28Windows+NT+6.1%3B+Win64%3B+x64%29+AppleWebKit%2F537.36+%28KHTML%2C+like+Gecko%29+Chrome%2F74.0.3729.131+Safari%2F537.36	Gecko	Win32	en-US	1920	1080	24	4705	9129	9135	5497	4928	1736	38984	listener	D16.34	D16	d.2s1c.ds.sc.s	1	3	b	green.mitt	blue.fish	green.fish	o2	s	1	o1	fish	green	2	2	s	fish
5/30	13:39	xyjuApcC	2	2	B	robert	table|boot	46-55	English	male	fluent	95		Communication+and+making+choices.	N%2FA	Mozilla%2F5.0+%28Windows+NT+10.0%3B+WOW64%29+AppleWebKit%2F537.36+%28KHTML%2C+like+Gecko%29+Chrome%2F74.0.3729.169+Safari%2F537.36	Gecko	Win32	en-US	1366	768	24	17988	34811	19337	3830	13453	8215	109541	salience	D12.29	D12	d.1s2c.ss.dc.c	14	6	b	orange.table	purple.boot	purple.table	o2	c	2	o3	table	purple	2	2	s	boot
5/30	13:39	q9A9A5lh	2	1	A	robert	table|boot	36-45	English	female	fluent	100	n%2Fa	I+do+not+know	n%2Fa	Mozilla%2F5.0+%28Windows+NT+10.0%3B+Win64%3B+x64%29+AppleWebKit%2F537.36+%28KHTML%2C+like+Gecko%29+Chrome%2F73.0.3683.86+Safari%2F537.36	Gecko	Win32	en-US	1366	768	24	11851	16181	29213	14235	12535	4159	113656	salience	D28.10	D28	d.2s2c.b.ds.dc.c	7	6	a	green.boot	green.table	purple.table	o2	c	1	o1	green	boot	2	1	s	table
5/30	13:39	bc3LWRkE	3	2	B	richard	fish|mitt	26-35	English	male	fluent	100		How+we+make+split+second+choices.		Mozilla%2F5.0+%28Windows+NT+10.0%3B+Win64%3B+x64%29+AppleWebKit%2F537.36+%28KHTML%2C+like+Gecko%29+Chrome%2F74.0.3729.169+Safari%2F537.36	Gecko	Win32	en-US	1360	768	24	5581	17131	13736	37972	13598	2352	42396	salience	D20.43	D20	d.1s3c.ss.sc.c	8	1	a	green.fish	green.mitt	green.fish	o2	c	1	o3	green	fish	3	2	s	mitt
5/30	13:39	EDvCHd2X	1	2	B	richard	table|boot	26-35	English	female	fluent	35				Mozilla%2F5.0+%28Windows+NT+10.0%3B+Win64%3B+x64%29+AppleWebKit%2F537.36+%28KHTML%2C+like+Gecko%29+Chrome%2F72.0.3626.121+Safari%2F537.36	Gecko	Win32	en-US	1920	1080	24	3539	5031	9463	3522	4486	1094	26242	listener	D28.14	D28	d.2s2c.b.ds.dc.c	14	4	a	purple.table	purple.boot	blue.boot	o2	s	2	o3	blue	boot	1	2	s	boot
5/30	13:39	Z1RSy2Sh	3	2	C	richard	fish|mitt	46-55	English	female	fluent	61		Not+sure		Mozilla%2F5.0+%28Windows+NT+10.0%3B+Win64%3B+x64%29+AppleWebKit%2F537.36+%28KHTML%2C+like+Gecko%29+Chrome%2F74.0.3729.169+Safari%2F537.36	Gecko	Win32	en-US	1366	768	24	5008	6711	8583	4759	19693	1988	48373	salience	D27.5	D27	d.2s2c.b.ds.dc.s	8	3	a	green.fish	green.mitt	purple.mitt	o2	c	2	o3	mitt	green	2	2	c	green
5/30	13:39	8TXkrh7z	3	3	A	richard	table|mitt	26-35	English	male	fluent	100				Mozilla%2F5.0+%28Macintosh%3B+Intel+Mac+OS+X+10_14_5%29+AppleWebKit%2F537.36+%28KHTML%2C+like+Gecko%29+Chrome%2F74.0.3729.169+Safari%2F537.36	Gecko	MacIntel	en-US	1280	800	24	18987	1509	38214	2346	9973	3903	71038	listener	D20.50	D20	d.1s3c.ss.sc.c	11	3	a	orange.mitt	orange.table	orange.mitt	o2	s	1	o3	table	orange	1	3	c	orange
5/30	13:39	EGfDeCD7	1	3	B	richard	fish	26-35	English	male	fluent	76		good+to+take+this+hit	none	Mozilla%2F5.0+%28Windows+NT+6.1%29+AppleWebKit%2F537.36+%28KHTML%2C+like+Gecko%29+Chrome%2F74.0.3729.169+Safari%2F537.36	Gecko	Win32	en-GB	1366	768	24	13700	4510	6207	4488	7143	2048	386182	listener	D28.45	D28	d.2s2c.b.ds.dc.c	9	7	b	blue.fish	orange.fish	orange.mitt	o2	s	2	o1	blue	fish	1	2	s	fish
5/30	13:39	lXUyPBRq	3	1	B	robert	mitt	36-45	Spanish	male	fluent	90		I+really+dont+know+lol	Just+thank+you+for+making+this+hit+a+little+more+fun+and+engaging%2C+keep+up+the+good+work	Mozilla%2F5.0+%28Windows+NT+6.3%3B+Win64%3B+x64%29+AppleWebKit%2F537.36+%28KHTML%2C+like+Gecko%29+Chrome%2F74.0.3729.169+Safari%2F537.36	Gecko	Win32	en-US	1920	1080	24	7024	10320	19535	7528	9734	7522	89040	salience	D24.36	D24	d.3s1c.ss.sc.s	12	3	a	purple.mitt	orange.mitt	purple.mitt	o2	c	2	o3	mitt	orange	3	1	s	mitt
5/30	13:39	QdVWR8p3	2	3	C	robert	fish|table	26-35	Other	female	good	100	Tamil	Game	No	Mozilla%2F5.0+%28Windows+NT+10.0%3B+Win64%3B+x64%29+AppleWebKit%2F537.36+%28KHTML%2C+like+Gecko%29+Chrome%2F74.0.3729.169+Safari%2F537.36	Gecko	Win32	en-US	1366	768	24	10197	13951	17231	23784	16040	3136	58560	listener	D30.2	D30	d.2s3c.ds.sc.c	15	1	a	purple.table	purple.table	purple.fish	o2	s	1	o1	table	purple	2	3	c	purple
5/30	13:39	iqqii7qw	2	2	B	robert	table|boot	26-35	English	female	fluent	54		Following+directions.	N%2FA	Mozilla%2F5.0+%28Macintosh%3B+Intel+Mac+OS+X+10_12_5%29+AppleWebKit%2F537.36+%28KHTML%2C+like+Gecko%29+Chrome%2F74.0.3729.131+Safari%2F537.36	Gecko	MacIntel	en-US	1366	768	24	3536	8073	11871	9156	8111	2743	47807	salience	D27.15	D27	d.2s2c.b.ds.dc.s	6	6	a	green.table	green.boot	purple.boot	o2	s	2	o1	green	boot	2	2	c	green
5/30	13:39	BeYDQKWo	1	3	C	robert	fish|mitt	46-55	Spanish	female	good	85	Spanish			Mozilla%2F5.0+%28Windows+NT+10.0%3B+Win64%3B+x64%29+AppleWebKit%2F537.36+%28KHTML%2C+like+Gecko%29+Chrome%2F74.0.3729.169+Safari%2F537.36	Gecko	Win32	en-US	1366	768	24	41281	31018	38472	1576	24560	2498	53541	salience	D20.8	D20	d.1s3c.ss.sc.c	16	1	a	purple.fish	purple.mitt	purple.fish	o2	s	1	o1	mitt	purple	1	3	c	purple
5/30	13:39	dMwMB4aE	2	2	A	robert	table|boot	26-35	English	female	fluent	84		no+idea		Mozilla%2F5.0+%28Macintosh%3B+Intel+Mac+OS+X+10_14_4%29+AppleWebKit%2F537.36+%28KHTML%2C+like+Gecko%29+Chrome%2F74.0.3729.131+Safari%2F537.36	Gecko	MacIntel	en-US	1440	900	24	5911	10329	12571	7799	8729	2894	36730	listener	D27.46	D27	d.2s2c.b.ds.dc.s	10	5	b	green.boot	orange.boot	orange.table	o2	c	1	o1	orange	boot	2	2	c	orange
5/30	13:39	m3BZSYZW	1	2	A	robert	fish|boot	36-45	English	male	fluent	86		thought+process+during+danger	nice+task	Mozilla%2F5.0+%28X11%3B+Linux+x86_64%29+AppleWebKit%2F537.36+%28KHTML%2C+like+Gecko%29+Chrome%2F74.0.3729.169+Safari%2F537.36	Gecko	Linux+x86_64	en-US	1920	1080	24	27154	25605	31680	9720	29904	3914	100703	salience	D28.32	D28	d.2s2c.b.ds.dc.c	2	1	b	green.boot	blue.boot	blue.fish	o2	s	2	o1	green	boot	1	2	c	blue
5/30	13:40	XHAy2Bbl	2	3	B	robert	fish	26-35	English	male	fluent	100		no+idea	thanks	Mozilla%2F5.0+%28Windows+NT+10.0%3B+Win64%3B+x64%29+AppleWebKit%2F537.36+%28KHTML%2C+like+Gecko%29+Chrome%2F74.0.3729.169+Safari%2F537.36	Gecko	Win32	en-US	1366	768	24	49156	11974	19071	6715	9013	2082	120140	listener	D24.3	D24	d.3s1c.ss.sc.s	13	2	a	green.fish	purple.fish	green.fish	o2	s	2	o3	green	fish	2	3	c	purple
5/30	13:40	Cl1IQWNT	1	1	B	richard	fish|mitt	18-25	English	female	fluent	84		guessing		Mozilla%2F5.0+%28Windows+NT+10.0%3B+Win64%3B+x64%29+AppleWebKit%2F537.36+%28KHTML%2C+like+Gecko%29+Chrome%2F64.0.3282.140+Safari%2F537.36+Edge%2F17.17134	Gecko	Win32	en-US	1301	731	24	7718	5029	14866	7566	15977	4985	42963	listener	D12.21	D12	d.1s2c.ss.dc.c	5	7	a	green.mitt	green.fish	blue.mitt	o2	s	2	o3	blue	fish	1	1	c	green
5/30	13:40	PVb6qStz	1	2	B	robert	boot	26-35	English	male	fluent	78		good+task	no+	Mozilla%2F5.0+%28Windows+NT+6.1%3B+Win64%3B+x64%29+AppleWebKit%2F537.36+%28KHTML%2C+like+Gecko%29+Chrome%2F74.0.3729.169+Safari%2F537.36	Gecko	Win32	en-US	1280	800	24	27475	29185	77678	12424	17232	4529	103382	listener	D27.24	D27	d.2s2c.b.ds.dc.s	14	8	a	purple.mitt	purple.boot	green.boot	o2	c	2	o1	mitt	purple	1	2	c	purple
5/30	13:40	K1OC8YvQ	2	2	A	william	fish|table	56-65	English	male	fluent	95		no+idea		Mozilla%2F5.0+%28Windows+NT+6.1%3B+Win64%3B+x64%29+AppleWebKit%2F537.36+%28KHTML%2C+like+Gecko%29+Chrome%2F74.0.3729.169+Safari%2F537.36	Gecko	Win32	en-US	1366	768	24	9215	15913	18139	7332	7913	2188	43219	listener	D27.45	D27	d.2s2c.b.ds.dc.s	1	4	b	green.fish	blue.fish	blue.table	o2	c	2	o1	fish	blue	2	2	s	fish
5/30	13:40	iiG7EXuv	2	1	A	robert	table|boot	18-25	Other	male	good	49	Tamil	I+don%27t+know	none	Mozilla%2F5.0+%28X11%3B+Linux+x86_64%29+AppleWebKit%2F537.36+%28KHTML%2C+like+Gecko%29+Chrome%2F73.0.3683.90+Safari%2F537.36	Gecko	Linux+armv8l	en-GB	360	640	24	12557	17562	30260	21824	29981	3796	77408	listener	D12.23	D12	d.1s2c.ss.dc.c	2	5	a	blue.table	blue.boot	orange.table	o2	c	1	o3	blue	table	2	2	c	blue
5/30	13:41	1P8BqUWf	3	2	A	robert	table|boot	46-55	English	female	fluent	100		I+don%27t+know+but+it+was+fun.+		Mozilla%2F5.0+%28Windows+NT+10.0%3B+Win64%3B+x64%29+AppleWebKit%2F537.36+%28KHTML%2C+like+Gecko%29+Chrome%2F74.0.3729.169+Safari%2F537.36	Gecko	Win32	en-US	1920	1080	24	4843	61299	15190	10038	11462	4000	49794	listener	D28.7	D28	d.2s2c.b.ds.dc.c	11	4	a	orange.boot	orange.table	blue.table	o2	s	1	o1	table	orange	2	2	s	table
5/30	13:41	SAKAP9pl	3	1	C	robert	fish|table	26-35	English	male	fluent	100		no+clue	what+was+the+correct+button%3F	Mozilla%2F5.0+%28Windows+NT+6.1%3B+Win64%3B+x64%29+AppleWebKit%2F537.36+%28KHTML%2C+like+Gecko%29+Chrome%2F74.0.3729.169+Safari%2F537.36	Gecko	Win32	en-US	1920	1080	24	45507	8890	10272	5543	21640	2136	55003	salience	D30.43	D30	d.2s3c.ds.sc.c	7	1	b	green.fish	green.table	green.table	o2	c	1	o1	green	fish	3	1	c	green
5/30	13:41	p9cgovXM	2	2	A	robert	mitt|boot	56-65	English	female	fluent	100		Ambiguity+in+text+messaging%3F	I+liked+this+very+much%2C+but+second+guessed+myself.+	Mozilla%2F5.0+%28Windows+NT+10.0%3B+Win64%3B+x64%29+AppleWebKit%2F537.36+%28KHTML%2C+like+Gecko%29+Chrome%2F74.0.3729.169+Safari%2F537.36	Gecko	Win32	en-US	1920	1080	24	19149	17670	21503	6064	15248	2664	189322	listener	D27.35	D27	d.2s2c.b.ds.dc.s	4	4	b	green.mitt	blue.mitt	blue.boot	o2	s	2	o3	blue	mitt	2	2	s	mitt
5/30	13:41	BbqIoUkr	1	1	C	richard	table|boot	26-35	English	female	fluent	51		Nor+sure		Mozilla%2F5.0+%28Linux%3B+Android+9%3B+SM-G950U%29+AppleWebKit%2F537.36+%28KHTML%2C+like+Gecko%29+Chrome%2F74.0.3729.157+Mobile+Safari%2F537.36	Gecko	Linux+armv8l	en-US	360	740	24	6715	6036	21458	8021	40364	4410	43876	salience	D16.43	D16	d.2s1c.ds.sc.s	2	8	b	purple.table	blue.boot	purple.boot	o2	c	1	o1	blue	table	1	1	s	boot
5/30	13:41	sdnTPoOT	2	3	B	richard	table|boot	26-35	English	male	fluent	81	ENGLISH	VERY+LIKE+HIT	NO+MORE+COMMENTS	Mozilla%2F5.0+%28Windows+NT+6.3%3B+Win64%3B+x64%29+AppleWebKit%2F537.36+%28KHTML%2C+like+Gecko%29+Chrome%2F74.0.3729.169+Safari%2F537.36	Gecko	Win32	en-US	1364	768	24	2685	1446	27760	9742	8682	4623	70919	listener	D30.28	D30	d.2s3c.ds.sc.c	3	2	b	blue.boot	blue.table	blue.table	o2	c	2	o3	table	blue	2	3	s	table
5/30	13:41	jq5pyiej	2	3	B	robert	fish|boot	36-45	English	male	fluent	94		not+sure	none	Mozilla%2F5.0+%28Windows+NT+6.1%3B+Win64%3B+x64%29+AppleWebKit%2F537.36+%28KHTML%2C+like+Gecko%29+Chrome%2F74.0.3729.157+Safari%2F537.36	Gecko	Win32	en-US	1366	768	24	5934	11070	15609	14746	19867	4074	39820	salience	D20.16	D20	d.1s3c.ss.sc.c	13	1	a	purple.boot	purple.fish	purple.boot	o2	c	2	o3	boot	purple	2	3	c	purple
5/30	13:41	XgDbMfN2	3	2	C	robert	fish	26-35	Spanish	male	fluent	100		What+folks+would+pick+when+given+a+vague+answer.		Mozilla%2F5.0+%28Windows+NT+10.0%3B+Win64%3B+x64%29+AppleWebKit%2F537.36+%28KHTML%2C+like+Gecko%29+Chrome%2F74.0.3729.169+Safari%2F537.36	Gecko	Win32	en-US	1920	1080	24	2837	5111	7736	5144	5584	1209	43975	listener	D31.13	D31	d.3s2c.ss.dc.s	5	2	a	green.fish	green.fish	orange.fish	o2	c	2	o1	fish	green	3	2	s	fish
5/30	13:41	hyk8ChDG	2	2	C	richard	table|boot	18-25	Other	male	fluent	100	Filipino	Interesting		Mozilla%2F5.0+%28Windows+NT+10.0%3B+Win64%3B+x64%29+AppleWebKit%2F537.36+%28KHTML%2C+like+Gecko%29+Chrome%2F74.0.3729.169+Safari%2F537.36	Gecko	Win32	en-US	1366	768	24	8482	14671	32952	11600	23400	2040	69952	salience	D12.23	D12	d.1s2c.ss.dc.c	2	5	a	blue.table	blue.boot	orange.table	o2	c	1	o3	blue	table	2	2	c	blue
5/30	13:41	OyZtkkL0	3	2	C	robert	mitt|boot	36-45	English	male	fluent	82		Disarming+an+imaginary+bomb		Mozilla%2F5.0+%28Windows+NT+6.1%3B+Win64%3B+x64%29+AppleWebKit%2F537.36+%28KHTML%2C+like+Gecko%29+Chrome%2F74.0.3729.169+Safari%2F537.36	Gecko	Win32	en-US	1280	1024	24	14893	17633	32137	8414	20304	5680	83993	salience	D30.19	D30	d.2s3c.ds.sc.c	4	2	a	blue.mitt	blue.mitt	blue.boot	o2	s	2	o3	blue	mitt	3	2	c	blue
5/30	13:41	lmn60Gne	3	1	A	robert	fish|table	46-55	English	male	fluent	41		Nothing%2C+in+an+episode+of+Seinfeld+sense.		Mozilla%2F5.0+%28Windows+NT+10.0%3B+Win64%3B+x64%29+AppleWebKit%2F537.36+%28KHTML%2C+like+Gecko%29+Chrome%2F74.0.3729.169+Safari%2F537.36	Gecko	Win32	en-US	1366	768	24	13178	13701	23093	7296	11321	5057	51415	salience	D30.47	D30	d.2s3c.ds.sc.c	5	2	b	green.table	green.fish	green.fish	o2	c	1	o1	green	table	3	1	s	fish
5/30	13:41	filLPxkv	1	3	B	robert	mitt	26-35	English	male	fluent	100		Working+in+teams	Thank+you	Mozilla%2F5.0+%28Windows+NT+6.1%3B+Win64%3B+x64%29+AppleWebKit%2F537.36+%28KHTML%2C+like+Gecko%29+Chrome%2F74.0.3729.169+Safari%2F537.36	Gecko	Win32	en-US	1366	768	24	4340	8670	10768	4368	6914	1780	36938	salience	D24.49	D24	d.3s1c.ss.sc.s	16	1	a	blue.mitt	purple.mitt	blue.mitt	o2	c	1	o3	purple	mitt	1	3	c	purple
5/30	13:42	FkQNvFw2	1	1	B	robert	fish|mitt|boot	46-55	English	male	fluent	100		given+information+that+was+asked+for+to+determine+the+type+of+bomb%2C+when+there+is+a+single+color+command%2C+which+of+the+two+color+choices+is+likely+to+be+choosen		Mozilla%2F5.0+%28Windows+NT+10.0%3B+Win64%3B+x64%3B+rv%3A67.0%29+Gecko%2F20100101+Firefox%2F67.0	Gecko	Win32	en-US	1138	640	24	15031	13039	18040	6600	25177	2783	147576	listener	D12.22	D12	d.1s2c.ss.dc.c	1	8	a	blue.mitt	blue.fish	orange.mitt	o2	s	2	o3	orange	fish	1	1	s	fish
5/30	13:42	NTNf3IPF	2	3	B	robert	fish|mitt	36-45	English	female	fluent	90		How+people+communicate+with+few+words.	No+comments.	Mozilla%2F5.0+%28Windows+NT+6.3%3B+Win64%3B+x64%29+AppleWebKit%2F537.36+%28KHTML%2C+like+Gecko%29+Chrome%2F74.0.3729.169+Safari%2F537.36	Gecko	Win32	en-US	1536	864	24	5240	9932	12374	6276	6942	2293	55559	salience	D20.17	D20	d.1s3c.ss.sc.c	12	1	a	orange.fish	orange.mitt	orange.fish	o2	c	2	o1	fish	orange	2	3	s	mitt
5/30	13:42	5IaK8okk	2	3	A	richard	fish|boot	over65	English	female	fluent	100		I+don%27t+know.	Was+there+a+right+choice+or+did+all+choices+blow+up+the+good+doc%3F	Mozilla%2F5.0+%28Windows+NT+10.0%3B+Win64%3B+x64%29+AppleWebKit%2F537.36+%28KHTML%2C+like+Gecko%29+Chrome%2F74.0.3729.169+Safari%2F537.36	Gecko	Win32	en-US	1366	768	24	8411	15807	23003	4161	19041	3142	79386	salience	D20.11	D20	d.1s3c.ss.sc.c	2	1	a	blue.fish	blue.boot	blue.fish	o2	c	2	o3	fish	blue	2	3	s	boot
5/30	13:42	AgSIRq98	3	2	B	robert	fish|table	26-35	English	male	fluent	90		I+am+unsure		Mozilla%2F5.0+%28Windows+NT+6.1%3B+Win64%3B+x64%29+AppleWebKit%2F537.36+%28KHTML%2C+like+Gecko%29+Chrome%2F74.0.3729.169+Safari%2F537.36	Gecko	Win32	en-US	1366	768	24	8448	15542	12769	4355	8479	3911	62387	listener	D20.48	D20	d.1s3c.ss.sc.c	15	1	a	purple.fish	purple.table	purple.fish	o2	c	1	o3	purple	fish	3	2	s	table
5/30	13:42	kxeg7KTK	2	3	B	robert	table|mitt	36-45	English	female	fluent	99		I+don%27t+know+but+it+was+engaging+and+I+liked+it+a+lot.		Mozilla%2F5.0+%28Windows+NT+10.0%3B+Win64%3B+x64%29+AppleWebKit%2F537.36+%28KHTML%2C+like+Gecko%29+Chrome%2F74.0.3729.157+Safari%2F537.36	Gecko	Win32	en-US	1360	768	24	10378	11364	21900	6410	8013	4420	48063	listener	D20.4	D20	d.1s3c.ss.sc.c	11	3	a	orange.mitt	orange.table	orange.mitt	o2	c	2	o1	mitt	orange	2	3	s	table
5/30	13:42	qvTBeL7L	2	3	B	richard	fish|table	46-55	English	female	fluent	72		na	na	Mozilla%2F5.0+%28Windows+NT+10.0%3B+Win64%3B+x64%3B+rv%3A67.0%29+Gecko%2F20100101+Firefox%2F67.0	Gecko	Win32	en-US	1280	720	24	5848	8256	27537	6638	9476	1845	33748	listener	D20.5	D20	d.1s3c.ss.sc.c	1	2	a	blue.table	blue.fish	blue.table	o2	c	2	o3	table	blue	2	3	s	fish
5/30	13:43	SKnPRxCL	2	2	A	robert	fish|boot	26-35	English	male	fluent	100				Mozilla%2F5.0+%28Windows+NT+10.0%3B+Win64%3B+x64%29+AppleWebKit%2F537.36+%28KHTML%2C+like+Gecko%29+Chrome%2F74.0.3729.169+Safari%2F537.36	Gecko	Win32	en-US	2560	1440	24	3440	5110	12120	5816	6257	1488	23728	salience	D12.43	D12	d.1s2c.ss.dc.c	5	3	b	purple.boot	green.fish	green.boot	o2	c	2	o3	boot	green	2	2	s	fish
5/30	13:43	fFt4xNm0	3	1	B	richard	fish|table	18-25	English	male	fluent	76		it+was+fun+		Mozilla%2F5.0+%28Windows+NT+10.0%3B+Win64%3B+x64%29+AppleWebKit%2F537.36+%28KHTML%2C+like+Gecko%29+Chrome%2F74.0.3729.169+Safari%2F537.36	Gecko	Win32	en-US	1920	1080	24	78987	7171	8029	5776	12387	1406	38381	salience	D20.37	D20	d.1s3c.ss.sc.c	3	1	a	blue.fish	blue.table	blue.fish	o2	s	2	o1	blue	table	3	1	c	blue
5/30	13:43	Lh0Pt5Ca	2	2	B	robert	mitt|boot	18-25	English	female	fluent	75		I+think+it%27s+about+what+most+people+choose+when+they+have+three+choices.	Nope.	Mozilla%2F5.0+%28Windows+NT+10.0%3B+Win64%3B+x64%29+AppleWebKit%2F537.36+%28KHTML%2C+like+Gecko%29+Chrome%2F74.0.3729.169+Safari%2F537.36	Gecko	Win32	en-US	1920	1080	24	3653	9222	11864	5241	6221	1575	42118	salience	D16.25	D16	d.2s1c.ds.sc.s	12	2	a	blue.mitt	orange.mitt	blue.boot	o2	s	1	o3	mitt	blue	2	2	s	mitt
5/30	13:43	Cwraq0Mq	2	2	B	robert	table|boot	18-25	English	male	fluent	85		Critical+thinking+skills.	No%2C+everything+was+clear+and+easy+to+understand.	Mozilla%2F5.0+%28Macintosh%3B+Intel+Mac+OS+X+10_13_6%29+AppleWebKit%2F537.36+%28KHTML%2C+like+Gecko%29+Chrome%2F74.0.3729.157+Safari%2F537.36	Gecko	MacIntel	en-US	1440	900	24	6705	14139	31135	4579	22252	1874	91162	salience	D28.7	D28	d.2s2c.b.ds.dc.c	11	4	a	orange.boot	orange.table	blue.table	o2	s	1	o1	table	orange	2	2	s	table
5/30	13:43	REHXDSfq	2	2	B	robert	table|boot	56-65	English	female	fluent	100		working+as+a+team	no	Mozilla%2F5.0+%28X11%3B+CrOS+x86_64+11895.118.0%29+AppleWebKit%2F537.36+%28KHTML%2C+like+Gecko%29+Chrome%2F74.0.3729.159+Safari%2F537.36	Gecko	Linux+x86_64	en-US	1366	768	24	9011	14587	33063	2189	22131	2851	69708	listener	D28.44	D28	d.2s2c.b.ds.dc.c	14	6	b	orange.boot	purple.boot	purple.table	o2	c	2	o1	boot	purple	2	2	s	boot
5/30	13:43	NeqquSDE	1	1	A	richard	mitt|boot	26-35	English	male	intermediate	49		No+clue	n%2Fa	Mozilla%2F5.0+%28Windows+NT+10.0%3B+Win64%3B+x64%29+AppleWebKit%2F537.36+%28KHTML%2C+like+Gecko%29+Chrome%2F74.0.3729.169+Safari%2F537.36	Gecko	Win32	en-US	1280	1024	24	2215	1255	14409	4032	9952	1848	38815	listener	D12.38	D12	d.1s2c.ss.dc.c	12	4	b	blue.boot	orange.mitt	orange.boot	o2	s	1	o1	mitt	blue	1	1	c	orange
5/30	13:43	gd2hWgsN	2	2	B	robert	fish|mitt	26-35	Other	female	fluent	100	Macedonian	Something+related+to+logical+reasoning%3F+Don%27t+really+know%2C+but+would+love+to+find+out%21		Mozilla%2F5.0+%28Windows+NT+10.0%3B+Win64%3B+x64%29+AppleWebKit%2F537.36+%28KHTML%2C+like+Gecko%29+Chrome%2F74.0.3729.169+Safari%2F537.36	Gecko	Win32	en-US	1366	768	24	22125	12745	27431	8393	13861	3573	55936	listener	D28.6	D28	d.2s2c.b.ds.dc.c	13	9	a	purple.mitt	purple.fish	orange.fish	o2	s	2	o1	purple	fish	2	2	c	purple
5/30	13:43	hOt65WVA	3	2	C	robert	table|boot	26-35	English	female	fluent	82		No+idea.+Some+sort+of+puzzle%3F	I%27m+lost+on+how+blue+was+a+clue+when+all+3+buttons+were+blue.+Maybe+it%27s+too+early+for+my+brain+to+have+booted+up.	Mozilla%2F5.0+%28X11%3B+CrOS+aarch64+11895.118.0%29+AppleWebKit%2F537.36+%28KHTML%2C+like+Gecko%29+Chrome%2F74.0.3729.159+Safari%2F537.36	Gecko	Linux+aarch64	en-US	1187	667	24	6951	14616	20651	13170	20899	4557	194060	listener	D30.18	D30	d.2s3c.ds.sc.c	2	2	a	blue.boot	blue.boot	blue.table	o2	s	2	o1	blue	boot	3	2	s	boot
5/30	13:43	ampzfpux	3	1	C	robert	fish	26-35	Other	male	good	96	Romanian	Global+warming+%3A-%29		Mozilla%2F5.0+%28Macintosh%3B+Intel+Mac+OS+X+10.12%3B+rv%3A67.0%29+Gecko%2F20100101+Firefox%2F67.0	Gecko	MacIntel	en-US	1440	900	24	7021	12578	30955	7343	11727	3069	87355	salience	D20.6	D20	d.1s3c.ss.sc.c	8	1	a	green.fish	green.mitt	green.fish	o2	s	2	o3	green	mitt	3	1	s	mitt
5/30	13:44	BSUTEXsm	1	3	B	robert	mitt	56-65	English	female	fluent	93		Paying+attention+and+working+together.	I+really+liked+this+hit.+I+wish+it+was+longer.	Mozilla%2F5.0+%28Macintosh%3B+Intel+Mac+OS+X+10.13%3B+rv%3A67.0%29+Gecko%2F20100101+Firefox%2F67.0	Gecko	MacIntel	en-US	1440	900	24	14627	11936	26082	11063	11913	2951	88428	listener	D24.31	D24	d.3s1c.ss.sc.s	8	2	a	orange.mitt	green.mitt	orange.mitt	o2	c	1	o1	green	mitt	1	3	c	green
5/30	13:44	rhO2wR4L	2	2	B	richard	mitt|boot	26-35	English	female	fluent	87		Attention+and+decision+making		Mozilla%2F5.0+%28Windows+NT+10.0%3B+Win64%3B+x64%29+AppleWebKit%2F537.36+%28KHTML%2C+like+Gecko%29+Chrome%2F74.0.3729.169+Safari%2F537.36	Gecko	Win32	en-US	1536	864	24	3265	2073	8717	2132	6914	1209	37654	listener	D16.6	D16	d.2s1c.ds.sc.s	4	2	a	green.mitt	blue.mitt	green.boot	o2	s	2	o3	green	mitt	2	2	s	mitt
5/30	13:44	6vyEdXAF	1	1	C	robert	fish|mitt	18-25	English	female	fluent	100		IF+CERTAIN+DEMOGRAPHICS+ARE+RELATED+IN+HOW+THEY+THINK		Mozilla%2F5.0+%28Windows+NT+6.1%3B+WOW64%29+AppleWebKit%2F537.36+%28KHTML%2C+like+Gecko%29+Chrome%2F74.0.3729.169+Safari%2F537.36	Gecko	Win32	en-US	1920	1080	24	17237	11564	9496	6640	8751	5007	49773	salience	D28.34	D28	d.2s2c.b.ds.dc.c	8	2	b	orange.mitt	green.mitt	green.fish	o2	s	2	o1	orange	mitt	1	2	s	mitt
5/30	13:45	ouM7zSlq	2	3	B	robert	fish	26-35	English	female	fluent	82		boom	nice	Mozilla%2F5.0+%28Windows+NT+6.3%3B+Win64%3B+x64%29+AppleWebKit%2F537.36+%28KHTML%2C+like+Gecko%29+Chrome%2F74.0.3729.169+Safari%2F537.36	Gecko	Win32	en-US	1364	768	24	6737	2047	14330	2295	10174	8481	68791	salience	D27.24	D27	d.2s2c.b.ds.dc.s	14	8	a	purple.mitt	purple.boot	green.boot	o2	c	2	o1	mitt	purple	1	2	c	purple
5/30	13:45	b1moG43j	2	3	A	robert	boot	26-35	English	male	fluent	85		No+idea.		Mozilla%2F5.0+%28Windows+NT+10.0%3B+Win64%3B+x64%29+AppleWebKit%2F537.36+%28KHTML%2C+like+Gecko%29+Chrome%2F74.0.3729.169+Safari%2F537.36	Gecko	Win32	en-US	1920	1080	24	4241	11120	14449	3224	17959	1124	45117	listener	D31.40	D31	d.3s2c.ss.dc.s	6	1	b	blue.boot	green.boot	green.boot	o2	c	1	o3	green	boot	2	3	c	green
5/30	13:45	4EaNHbkj	2	2	C	robert	table	26-35	English	male	good	76		BOMB+DEACTIVATION	NICE+RESEARCH	Mozilla%2F5.0+%28Windows+NT+10.0%3B+Win64%3B+x64%29+AppleWebKit%2F537.36+%28KHTML%2C+like+Gecko%29+Chrome%2F74.0.3729.169+Safari%2F537.36	Gecko	Win32	en-US	1024	768	24	14719	15256	48256	17229	14856	4769	93811	salience	D28.46	D28	d.2s2c.b.ds.dc.c	3	2	b	orange.table	blue.table	blue.fish	o2	s	1	o3	table	blue	2	2	c	blue
5/30	13:45	VWG1sJJW	2	1	B	robert	fish|mitt	36-45	English	female	fluent	79		memory		Mozilla%2F5.0+%28Windows+NT+6.3%3B+Win64%3B+x64%3B+rv%3A63.0%29+Gecko%2F20100101+Firefox%2F63.0	Gecko	Win32	en-US	1366	768	24	5455	11199	15672	6087	5129	1480	32343	listener	D16.4	D16	d.2s1c.ds.sc.s	8	4	a	orange.mitt	green.mitt	orange.fish	o2	s	2	o1	orange	mitt	2	2	s	mitt
5/30	13:46	30gdhzgK	1	3	C	robert	mitt	46-55	English	male	fluent	89		To+see+if+we+would+chose+the+green+button		Mozilla%2F5.0+%28Windows+NT+10.0%3B+Win64%3B+x64%29+AppleWebKit%2F537.36+%28KHTML%2C+like+Gecko%29+Chrome%2F74.0.3729.169+Safari%2F537.36	Gecko	Win32	en-US	1920	1080	24	34950	27059	17316	4807	11628	1861	74833	salience	D24.2	D24	d.3s1c.ss.sc.s	8	2	a	orange.mitt	green.mitt	orange.mitt	o2	c	1	o1	green	mitt	1	3	c	green
5/30	13:46	bdulAxFZ	1	1	B	robert	fish|table	26-35	English	male	fluent	100		decisions+with+under+stress+with+limited+information		Mozilla%2F5.0+%28Windows+NT+10.0%3B+Win64%3B+x64%29+AppleWebKit%2F537.36+%28KHTML%2C+like+Gecko%29+Chrome%2F74.0.3729.169+Safari%2F537.36	Gecko	Win32	en-US	1920	1080	24	6878	11695	19102	5008	26515	1930	59215	salience	D16.3	D16	d.2s1c.ds.sc.s	11	7	a	purple.table	orange.table	purple.fish	o2	c	1	o3	orange	fish	1	1	c	orange
5/30	13:46	4neQjV4G	3	2	C	robert	table|mitt	26-35	English	female	fluent	78		not+sure		Mozilla%2F5.0+%28Windows+NT+6.1%3B+Win64%3B+x64%3B+rv%3A55.0%29+Gecko%2F20100101+Firefox%2F55.2.2+Waterfox%2F55.2.2	Gecko	Win64	en-US	1024	768	24	7237	8136	13876	5172	12440	1332	38489	listener	D30.1	D30	d.2s3c.ds.sc.c	16	3	a	purple.mitt	purple.mitt	purple.table	o2	s	2	o1	purple	mitt	3	2	c	purple
5/30	13:46	3wZs1d9Y	2	3	A	william	mitt	26-35	English	female	fluent	99		To+see+how+well+people+paid+attention+to+the+buttons		Mozilla%2F5.0+%28Windows+NT+6.3%3B+Win64%3B+x64%29+AppleWebKit%2F537.36+%28KHTML%2C+like+Gecko%29+Chrome%2F74.0.3729.169+Safari%2F537.36	Gecko	Win32	en-US	1366	768	24	3212	3688	25387	3083	7657	1502	52003	salience	D30.39	D30	d.2s3c.ds.sc.c	12	2	b	orange.boot	orange.mitt	orange.mitt	o2	s	1	o1	mitt	orange	2	3	s	mitt
5/30	13:47	WU5HkybI	2	2	A	robert	fish|table	46-55	English	female	fluent	100		to+disarm+a+bomb+in++game		Mozilla%2F5.0+%28Windows+NT+6.1%3B+Win64%3B+x64%29+AppleWebKit%2F537.36+%28KHTML%2C+like+Gecko%29+Chrome%2F74.0.3729.169+Safari%2F537.36	Gecko	Win32	en-US	1600	900	24	6070	11231	17408	6024	16469	4048	68708	salience	D27.13	D27	d.2s2c.b.ds.dc.s	5	4	a	green.table	green.fish	blue.fish	o2	s	1	o1	fish	green	2	2	c	green
5/30	13:47	AQRuzSRr	1	2	A	robert	fish|mitt	26-35	Other	female	fluent	100	Tamil	Interact+and+help+unknown+person+to+save+our+neighborhood.	Interesting+and+fun.	Mozilla%2F5.0+%28Windows+NT+6.2%29+AppleWebKit%2F537.36+%28KHTML%2C+like+Gecko%29+Chrome%2F74.0.3729.169+Safari%2F537.36	Gecko	Win32	en-US	1366	768	24	13676	20566	17007	8789	21639	3779	125755	salience	D20.32	D20	d.1s3c.ss.sc.c	9	3	a	orange.mitt	orange.fish	orange.mitt	o2	s	1	o3	fish	orange	1	3	s	fish
5/30	13:47	As1KB9r3	2	3	A	robert	mitt	36-45	English	female	fluent	79		really+not+sure		Mozilla%2F5.0+%28Windows+NT+6.3%3B+Win64%3B+x64%29+AppleWebKit%2F537.36+%28KHTML%2C+like+Gecko%29+Chrome%2F74.0.3729.169+Safari%2F537.36	Gecko	Win32	en-US	1600	900	24	3314	7983	11040	4975	7561	1392	32112	salience	D31.37	D31	d.3s2c.ss.dc.s	12	1	b	blue.mitt	orange.mitt	orange.mitt	o2	s	2	o3	orange	mitt	2	3	c	orange
5/30	13:47	FAhlZ15N	3	1	B	richard	table|boot	26-35	English	female	fluent	100		I%27m+not+sure	n%2Fa	Mozilla%2F5.0+%28Macintosh%3B+Intel+Mac+OS+X+10_9_5%29+AppleWebKit%2F537.36+%28KHTML%2C+like+Gecko%29+Chrome%2F67.0.3396.87+Safari%2F537.36	Gecko	MacIntel	en-US	1280	800	24	5291	10217	12823	5146	11264	2575	32613	salience	D30.5	D30	d.2s3c.ds.sc.c	14	2	a	purple.boot	purple.boot	purple.table	o2	c	1	o3	purple	table	3	1	c	purple
5/30	13:47	tfRUejkX	2	3	B	robert	fish|mitt	36-45	Other	male	intermediate	85	French	ability+to+concentrate+and+pay+attention		Mozilla%2F5.0+%28Windows+NT+10.0%3B+Win64%3B+x64%29+AppleWebKit%2F537.36+%28KHTML%2C+like+Gecko%29+Chrome%2F74.0.3729.169+Safari%2F537.36	Gecko	Win32	en-US	1366	768	24	7690	12118	26320	8025	10768	2640	82345	salience	D28.11	D28	d.2s2c.b.ds.dc.c	9	9	a	orange.mitt	orange.fish	purple.fish	o2	c	1	o1	orange	mitt	2	1	c	orange
5/30	13:47	paFtreQM	2	2	A	robert	mitt|boot	26-35	English	male	fluent	100		I+am+not+sure.	I+had+fun+with+this+HIT%2C+thank+you.	Mozilla%2F5.0+%28Windows+NT+10.0%3B+Win64%3B+x64%29+AppleWebKit%2F537.36+%28KHTML%2C+like+Gecko%29+Chrome%2F74.0.3729.169+Safari%2F537.36	Gecko	Win32	en-US	1920	1080	24	7729	12334	13279	2452	10228	1367	75875	salience	D16.37	D16	d.2s1c.ds.sc.s	8	8	b	purple.boot	green.mitt	purple.mitt	o2	s	1	o3	mitt	purple	2	2	c	green
5/30	13:47	LGMv5ofg	2	2	C	richard	table|boot	26-35	English	male	fluent	82		Communication+		Mozilla%2F5.0+%28Windows+NT+10.0%3B+Win64%3B+x64%29+AppleWebKit%2F537.36+%28KHTML%2C+like+Gecko%29+Chrome%2F74.0.3729.169+Safari%2F537.36	Gecko	Win32	en-US	1680	1050	24	8327	8630	14504	5624	7199	3009	32274	listener	D27.16	D27	d.2s2c.b.ds.dc.s	14	6	a	purple.table	purple.boot	orange.boot	o2	s	1	o1	boot	purple	2	2	c	purple
5/30	13:47	pPQMB50M	2	3	B	robert	table	36-45	English	male	fluent	100		language	none	Mozilla%2F5.0+%28Windows+NT+10.0%3B+Win64%3B+x64%29+AppleWebKit%2F537.36+%28KHTML%2C+like+Gecko%29+Chrome%2F74.0.3729.169+Safari%2F537.36	Gecko	Win32	en-US	1920	1080	24	4278	17175	15361	6581	30114	4870	36448	listener	D31.46	D31	d.3s2c.ss.dc.s	7	2	b	orange.table	green.table	green.table	o2	c	1	o1	green	table	2	3	s	table
5/30	13:48	R6yarSXk	2	2	B	robert	fish|boot	18-25	Other	male	good	52	TAMIL	CONTROL+BOMB+BLASTING		Mozilla%2F5.0+%28Windows+NT+6.1%3B+Win64%3B+x64%29+AppleWebKit%2F537.36+%28KHTML%2C+like+Gecko%29+Chrome%2F74.0.3729.169+Safari%2F537.36	Gecko	Win32	en-US	1366	768	24	13792	21591	29327	32064	18063	4065	192903	listener	D28.43	D28	d.2s2c.b.ds.dc.c	1	8	b	orange.fish	blue.fish	blue.mitt	o2	s	2	o3	blue	fish	2	2	c	blue
5/30	13:48	tym8qEPW	2	2	B	robert	table	36-45	English	male	fluent	95		Guessing		Mozilla%2F5.0+%28Windows+NT+6.3%3B+Win64%3B+x64%29+AppleWebKit%2F537.36+%28KHTML%2C+like+Gecko%29+Chrome%2F74.0.3729.169+Safari%2F537.36	Gecko	Win32	en-US	1366	768	24	4066	4540	10947	4783	5252	1491	59948	salience	D27.29	D27	d.2s2c.b.ds.dc.s	3	3	b	purple.table	blue.table	blue.fish	o2	c	2	o1	table	blue	2	2	c	blue
5/30	13:48	WhsFthZE	1	3	A	richard	fish|boot	26-35	English	male	fluent	59				Mozilla%2F5.0+%28Windows+NT+10.0%3B+Win64%3B+x64%29+AppleWebKit%2F537.36+%28KHTML%2C+like+Gecko%29+Chrome%2F74.0.3729.169+Safari%2F537.36	Gecko	Win32	en-US	1536	864	24	3263	3136	11605	4149	5941	1500	22773	salience	D30.23	D30	d.2s3c.ds.sc.c	9	1	a	orange.fish	orange.fish	orange.boot	o2	c	2	o3	boot	orange	1	3	c	orange
5/30	13:48	FJdl9IDz	3	1	B	richard	mitt|boot	46-55	English	female	fluent	100		no+idea	no	Mozilla%2F5.0+%28Windows+NT+10.0%3B+Win64%3B+x64%29+AppleWebKit%2F537.36+%28KHTML%2C+like+Gecko%29+Chrome%2F74.0.3729.169+Safari%2F537.36	Gecko	Win32	en-US	1920	1080	24	14325	9664	13146	9852	12420	4877	38266	salience	D20.45	D20	d.1s3c.ss.sc.c	2	3	a	blue.mitt	blue.boot	blue.mitt	o2	s	2	o3	blue	boot	3	1	c	blue
5/30	13:48	lN01KRbq	3	2	C	robert	mitt	18-25	Other	male	fluent	62	Portuguese	Attention%2C+interpretation%2C+decision+making		Mozilla%2F5.0+%28Windows+NT+10.0%3B+Win64%3B+x64%29+AppleWebKit%2F537.36+%28KHTML%2C+like+Gecko%29+Chrome%2F74.0.3729.169+Safari%2F537.36	Gecko	Win32	en-US	1920	1080	24	7863	13465	18025	5953	34153	2126	71754	listener	D31.14	D31	d.3s2c.ss.dc.s	16	2	a	purple.mitt	purple.mitt	green.mitt	o2	c	2	o3	mitt	purple	3	2	s	mitt
5/30	13:48	q3K2uVhf	2	1	B	robert	table|boot	26-35	English	male	fluent	79	english	finding+the+bomb+and+stop+the+explore	nice+study	Mozilla%2F5.0+%28Windows+NT+6.1%29+AppleWebKit%2F537.36+%28KHTML%2C+like+Gecko%29+Chrome%2F76.0.3795.5+Safari%2F537.36	Gecko	Win32	en-US	1280	1024	24	30636	46	33283	26346	27931	5362	204909	salience	D12.15	D12	d.1s2c.ss.dc.c	2	4	a	blue.table	blue.boot	green.table	o2	s	2	o1	blue	boot	2	1	c	blue
5/30	13:49	aByrDnDq	2	3	B	robert	fish|table	26-35	English	female	fluent	90		decisions		Mozilla%2F5.0+%28Windows+NT+10.0%3B+Win64%3B+x64%29+AppleWebKit%2F537.36+%28KHTML%2C+like+Gecko%29+Chrome%2F74.0.3729.169+Safari%2F537.36	Gecko	Win32	en-US	1366	768	24	13097	22246	34641	12611	19547	4508	76401	salience	D20.5	D20	d.1s3c.ss.sc.c	1	2	a	blue.table	blue.fish	blue.table	o2	c	2	o3	table	blue	2	3	s	fish
5/30	13:49	UwWKPaXB	1	1	B	robert	table|boot	46-55	English	male	fluent	90		Not+really+sure	None%2C+thank+you.	Mozilla%2F5.0+%28Windows+NT+10.0%3B+Win64%3B+x64%29+AppleWebKit%2F537.36+%28KHTML%2C+like+Gecko%29+Chrome%2F74.0.3729.169+Safari%2F537.36	Gecko	Win32	en-US	1366	768	24	8360	11045	14937	4873	11661	1868	46246	listener	D16.14	D16	d.2s1c.ds.sc.s	14	8	a	orange.boot	purple.boot	orange.table	o2	c	2	o3	table	purple	1	1	c	purple
5/30	13:49	XLUAo8q4	3	2	A	robert	mitt	18-25	English	male	fluent	100		To+see+what+people+would+choose+if+answer+is+very+similar.+	Thank+you%21	Mozilla%2F5.0+%28Macintosh%3B+Intel+Mac+OS+X+10_14_4%29+AppleWebKit%2F537.36+%28KHTML%2C+like+Gecko%29+Chrome%2F74.0.3729.157+Safari%2F537.36	Gecko	MacIntel	en-US	1366	768	24	3110	4481	22691	9073	7819	2175	55564	listener	D31.42	D31	d.3s2c.ss.dc.s	16	1	b	blue.mitt	purple.mitt	purple.mitt	o2	c	2	o1	mitt	purple	3	2	c	purple
5/30	13:49	nTBLG6MH	1	3	A	william	boot	18-25	English	female	intermediate	31	ENGLISH	NO	GOOD	Mozilla%2F5.0+%28Windows+NT+6.1%29+AppleWebKit%2F537.36+%28KHTML%2C+like+Gecko%29+Chrome%2F74.0.3729.169+Safari%2F537.36	Gecko	Win32	en-US	1366	768	24	19915	10757	14696	9592	13942	6750	142300	salience	D16.17	D16	d.2s1c.ds.sc.s	4	3	a	green.mitt	blue.mitt	green.table	o2	c	1	o1	blue	mitt	1	2	s	mitt
5/30	13:49	kit7orpo	2	2	A	richard	fish|mitt	18-25	English	male	fluent	92		Language		Mozilla%2F5.0+%28Windows+NT+10.0%3B+Win64%3B+x64%29+AppleWebKit%2F537.36+%28KHTML%2C+like+Gecko%29+Chrome%2F74.0.3729.169+Safari%2F537.36	Gecko	Win32	en-US	1920	1080	24	3185	1983	8570	2911	7335	1107	23817	listener	D12.4	D12	d.1s2c.ss.dc.c	16	2	a	purple.fish	purple.mitt	green.fish	o2	c	1	o1	purple	fish	2	2	c	purple
5/30	13:49	W67PpEVz	1	2	B	robert	fish|boot	26-35	English	male	fluent	85		Communication	Not+at+this+time%2C+thank+you	Mozilla%2F5.0+%28Windows+NT+10.0%3B+Win64%3B+x64%29+AppleWebKit%2F537.36+%28KHTML%2C+like+Gecko%29+Chrome%2F74.0.3729.169+Safari%2F537.36	Gecko	Win32	en-US	1600	900	24	5069	7559	12318	7395	4870	1307	40849	listener	D28.32	D28	d.2s2c.b.ds.dc.c	2	1	b	green.boot	blue.boot	blue.fish	o2	s	2	o1	green	boot	1	2	c	blue
5/30	13:49	K9YDpGPG	3	2	C	robert	table	36-45	Chinese	male	fluent	63		Texting	Nothing	Mozilla%2F5.0+%28iPhone%3B+CPU+iPhone+OS+12_2+like+Mac+OS+X%29+AppleWebKit%2F605.1.15+%28KHTML%2C+like+Gecko%29+Version%2F12.1+Mobile%2F15E148+Safari%2F604.1	Gecko	iPhone	en-US	414	736	32	6976	5046	32825	2670	16517	3730	95511	salience	D31.1	D31	d.3s2c.ss.dc.s	3	3	a	blue.table	blue.table	purple.table	o2	c	2	o3	table	blue	3	2	c	blue
5/30	13:50	sfaeIx9u	1	3	B	richard	fish|table	26-35	English	female	fluent	100		Making+decisions+with+little+information%3F		Mozilla%2F5.0+%28Windows+NT+10.0%3B+Win64%3B+x64%29+AppleWebKit%2F537.36+%28KHTML%2C+like+Gecko%29+Chrome%2F74.0.3729.169+Safari%2F537.36	Gecko	Win32	en-US	1680	1050	24	4351	6601	10668	3600	5472	1362	25998	listener	D20.14	D20	d.1s3c.ss.sc.c	9	2	a	orange.table	orange.fish	orange.table	o2	s	1	o3	fish	orange	1	3	c	orange
5/30	13:51	sOJsPOGy	2	2	A	robert	fish|mitt	18-25	English	male	fluent	100				Mozilla%2F5.0+%28Macintosh%3B+Intel+Mac+OS+X+10_14_1%29+AppleWebKit%2F537.36+%28KHTML%2C+like+Gecko%29+Chrome%2F73.0.3683.103+Safari%2F537.36	Gecko	MacIntel	en-US	1440	900	24	3442	4141	10821	2711	8569	1300	21682	salience	D16.34	D16	d.2s1c.ds.sc.s	1	3	b	green.mitt	blue.fish	green.fish	o2	s	1	o1	fish	green	2	2	s	fish
5/30	13:51	LH0LvakK	2	2	B	robert	mitt|boot	36-45	English	female	fluent	95		ideas		Mozilla%2F5.0+%28Windows+NT+6.2%3B+Win64%3B+x64%29+AppleWebKit%2F537.36+%28KHTML%2C+like+Gecko%29+Chrome%2F74.0.3729.169+Safari%2F537.36	Gecko	Win32	en-US	1920	1080	24	7688	7222	15962	3921	9473	3706	43721	listener	D16.37	D16	d.2s1c.ds.sc.s	8	8	b	purple.boot	green.mitt	purple.mitt	o2	s	1	o3	mitt	purple	2	2	c	green
5/30	13:51	cRrvj9LR	2	3	B	robert	fish	26-35	Other	male	fluent	85	russian	Judging+choice%3F		Mozilla%2F5.0+%28Macintosh%3B+Intel+Mac+OS+X+10.9%3B+rv%3A66.0%29+Gecko%2F20100101+Firefox%2F66.0	Gecko	MacIntel	en-US	1920	1080	24	6149	22575	19168	6463	5153	1863	61518	listener	D24.19	D24	d.3s1c.ss.sc.s	1	2	a	orange.fish	blue.fish	orange.fish	o2	s	2	o1	orange	fish	2	3	s	fish
5/30	13:51	ay8wlqMb	1	3	B	richard	boot	36-45	English	male	fluent	85		Seeing+what+boot+people+may+press+more+often+on+average.+	no	Mozilla%2F5.0+%28Windows+NT+6.1%3B+Win64%3B+x64%29+AppleWebKit%2F537.36+%28KHTML%2C+like+Gecko%29+Chrome%2F74.0.3729.169+Safari%2F537.36	Gecko	Win32	en-US	1920	1080	24	9783	35152	10164	5799	12234	1478	50354	salience	D31.20	D31	d.3s2c.ss.dc.s	10	3	a	orange.boot	orange.boot	purple.boot	o2	s	2	o3	purple	boot	1	3	c	orange
5/30	13:51	4Yl06mI4	1	2	B	robert	fish|mitt	26-35	Spanish	male	good	100		I+think+it+was+about+playing+a+mind+game+using+the+bomb+object+to+get+attention+and+see+the+level+of+despair+of+the+person+in+complicated+situations	it+was+a+cool+hit	Mozilla%2F5.0+%28Windows+NT+10.0%3B+Win64%3B+x64%3B+rv%3A67.0%29+Gecko%2F20100101+Firefox%2F67.0	Gecko	Win32	en-US	1280	1024	24	5113	14903	71699	11739	8830	3092	134337	listener	D28.34	D28	d.2s2c.b.ds.dc.c	8	2	b	orange.mitt	green.mitt	green.fish	o2	s	2	o1	orange	mitt	1	2	s	mitt
5/30	13:52	J3qqm92Q	2	2	B	richard	mitt|boot	26-35	English	female	fluent	100		No+idea		Mozilla%2F5.0+%28Windows+NT+6.1%3B+Win64%3B+x64%29+AppleWebKit%2F537.36+%28KHTML%2C+like+Gecko%29+Chrome%2F74.0.3729.169+Safari%2F537.36	Gecko	Win32	en-US	1600	900	24	2740	3064	8151	1456	4105	1104	26327	listener	D28.13	D28	d.2s2c.b.ds.dc.c	6	7	a	green.mitt	green.boot	blue.boot	o2	c	1	o3	green	boot	2	2	s	boot
5/30	13:52	W6wqTXNv	1	1	B	richard	fish|table	46-55	English	female	fluent	99		perception		Mozilla%2F5.0+%28Windows+NT+10.0%3B+Win64%3B+x64%29+AppleWebKit%2F537.36+%28KHTML%2C+like+Gecko%29+Chrome%2F64.0.3282.140+Safari%2F537.36+Edge%2F17.17134	Gecko	Win32	en-US	1280	720	24	10593	21234	20200	9162	12612	2065	52933	listener	D16.41	D16	d.2s1c.ds.sc.s	5	2	b	blue.table	green.fish	blue.fish	o2	c	1	o1	green	table	1	1	s	fish
5/30	13:52	8Tq0SZOw	2	2	B	robert	fish|table	36-45	English	male	fluent	25		Problem+solving+with+limited+information+	No	Mozilla%2F5.0+%28Linux%3B+Android+9%3B+SM-G965U%29+AppleWebKit%2F537.36+%28KHTML%2C+like+Gecko%29+Chrome%2F74.0.3729.157+Mobile+Safari%2F537.36	Gecko	Linux+armv8l	en-US	360	740	24	14801	10846	18846	2871	17123	6790	88015	salience	D16.29	D16	d.2s1c.ds.sc.s	1	5	b	orange.table	blue.fish	orange.fish	o2	s	2	o1	orange	fish	2	2	c	blue
5/30	13:52	uHSQS3IZ	2	2	A	robert	fish|boot	56-65	English	male	fluent	80		bombs		Mozilla%2F5.0+%28Windows+NT+6.1%3B+Win64%3B+x64%29+AppleWebKit%2F537.36+%28KHTML%2C+like+Gecko%29+Chrome%2F74.0.3729.169+Safari%2F537.36	Gecko	Win32	en-US	1280	720	24	6655	7433	13876	9830	8100	1680	62001	salience	D12.2	D12	d.1s2c.ss.dc.c	6	2	a	green.fish	green.boot	orange.fish	o2	c	1	o1	green	fish	2	2	c	green
5/30	13:53	ul0rGuq9	2	2	C	richard	fish|boot	46-55	English	male	fluent	86		Whether+one+would+be+influenced+by+suggestion	Interesting+and+unique%21	Mozilla%2F5.0+%28X11%3B+CrOS+armv7l+11895.118.0%29+AppleWebKit%2F537.36+%28KHTML%2C+like+Gecko%29+Chrome%2F74.0.3729.159+Safari%2F537.36	Gecko	Linux+armv7l	en-US	1187	667	24	16644	16472	29561	7153	18142	4841	134193	listener	D12.49	D12	d.1s2c.ss.dc.c	13	1	b	blue.boot	purple.fish	purple.boot	o2	c	1	o1	purple	boot	2	2	c	purple
5/30	13:54	ARPcvUEn	2	2	B	robert	fish|boot	18-25	English	male	fluent	100		A+psychological+survey+on+patterns+and+preferences.		Mozilla%2F5.0+%28Windows+NT+10.0%3B+Win64%3B+x64%29+AppleWebKit%2F537.36+%28KHTML%2C+like+Gecko%29+Chrome%2F74.0.3729.169+Safari%2F537.36	Gecko	Win32	en-US	1536	864	24	7391	9927	9952	8336	11352	1888	60423	listener	D16.11	D16	d.2s1c.ds.sc.s	9	4	a	green.fish	orange.fish	green.boot	o2	s	2	o3	green	fish	2	2	c	orange
5/30	13:54	elxP8Vws	2	3	C	robert	table	26-35	English	male	fluent	71		No+idea		Mozilla%2F5.0+%28Windows+NT+10.0%3B+Win64%3B+x64%29+AppleWebKit%2F537.36+%28KHTML%2C+like+Gecko%29+Chrome%2F74.0.3729.169+Safari%2F537.36	Gecko	Win32	en-US	1366	768	24	6506	9900	16406	5749	9581	2023	38364	listener	D31.2	D31	d.3s2c.ss.dc.s	11	3	a	orange.table	orange.table	purple.table	o2	c	1	o3	orange	table	2	3	c	orange
5/30	13:54	kTi3pNad	3	2	B	richard	boot	26-35	English	female	fluent	58				Mozilla%2F5.0+%28X11%3B+Linux+x86_64%29+AppleWebKit%2F537.36+%28KHTML%2C+like+Gecko%29+Chrome%2F73.0.3683.90+Safari%2F537.36	Gecko	Linux+armv7l	en-US	360	640	24	3580	1363	12562	2637	3281	2703	28727	listener	D24.50	D24	d.3s1c.ss.sc.s	14	1	a	blue.boot	purple.boot	blue.boot	o2	s	1	o3	boot	blue	3	2	s	boot
5/30	13:55	1PPg7SZu	2	3	A	robert	mitt	26-35	English	female	fluent	64				Mozilla%2F5.0+%28Windows+NT+10.0%3B+Win64%3B+x64%29+AppleWebKit%2F537.36+%28KHTML%2C+like+Gecko%29+Chrome%2F74.0.3729.169+Safari%2F537.36	Gecko	Win32	en-US	1600	900	24	4445	5336	13387	5768	13854	1531	45863	listener	D31.36	D31	d.3s2c.ss.dc.s	8	2	b	orange.mitt	green.mitt	green.mitt	o2	c	1	o3	green	mitt	2	3	c	green
5/30	13:55	49PgClnP	0	1	B	robert	fish	26-35	Other	male	good	75	TAMIL	ANALYTICAL+SKILL+	NOTHING	Mozilla%2F5.0+%28Windows+NT+6.3%3B+WOW64%3B+rv%3A67.0%29+Gecko%2F20100101+Firefox%2F67.0	Gecko	Win32	en-US	1280	800	24	37415	5976	88240	10993	39120	3224	114616	salience	D20.30	D20	d.1s3c.ss.sc.c	13	2	a	purple.table	purple.fish	purple.table	o2	c	2	o3	table	purple	2	3	c	purple
5/30	13:56	25xRCCp0	2	2	B	richard	mitt|boot	56-65	English	female	fluent	80		choosing+and+deciding		Mozilla%2F5.0+%28Windows+NT+10.0%3B+Win64%3B+x64%29+AppleWebKit%2F537.36+%28KHTML%2C+like+Gecko%29+Chrome%2F74.0.3729.169+Safari%2F537.36	Gecko	Win32	en-US	1280	720	24	6058	6764	15740	4339	8865	2928	40180	listener	D28.9	D28	d.2s2c.b.ds.dc.c	8	5	a	green.boot	green.mitt	orange.mitt	o2	c	1	o3	green	mitt	2	2	c	green
5/30	13:57	fVDWQjP4	2	2	C	robert	table|boot	26-35	English	male	good	100		Its+like+a+game.	I+enjoyed+it+%2C+but+could+not+find+answer.	Mozilla%2F5.0+%28Windows+NT+10.0%3B+Win64%3B+x64%29+AppleWebKit%2F537.36+%28KHTML%2C+like+Gecko%29+Chrome%2F74.0.3729.169+Safari%2F537.36	Gecko	Win32	en-US	1360	768	24	86597	33087	44504	37584	102864	12712	220720	listener	D16.49	D16	d.2s1c.ds.sc.s	10	8	b	purple.table	orange.boot	purple.boot	o2	s	2	o3	purple	boot	2	2	c	orange
5/30	13:57	xHCNmVO8	2	1	A	richard	table|boot	26-35	English	other	fluent	80				Mozilla%2F5.0+%28Macintosh%3B+Intel+Mac+OS+X+10_14_5%29+AppleWebKit%2F537.36+%28KHTML%2C+like+Gecko%29+Chrome%2F74.0.3729.169+Safari%2F537.36	Gecko	MacIntel	en-US	1920	1200	24	3587	6240	12820	4427	8540	1622	34753	listener	D12.15	D12	d.1s2c.ss.dc.c	2	4	a	blue.table	blue.boot	green.table	o2	s	2	o1	blue	boot	2	1	c	blue
5/30	13:57	oeUq7WxP	1	1	B	robert	fish|table	46-55	English	male	fluent	100		teamwork+and+communication+within+a+team	The+task+was+not+as+fun+as+I+thought+it+would+be%2C+but+it+was+still+fun+and+engaging+enough+that+I+would+like+to+do+it+again%2C+if+permitted.	Mozilla%2F5.0+%28Windows+NT+6.1%3B+rv%3A62.0%29+Gecko%2F20100101+Firefox%2F62.0	Gecko	Win32	en-US	1366	768	24	20790	15385	25367	7479	17571	2496	100528	listener	D12.41	D12	d.1s2c.ss.dc.c	13	5	b	green.table	purple.fish	purple.table	o2	s	1	o1	fish	green	1	1	c	purple
5/30	13:57	bCdHmL9R	2	1	C	richard	fish|mitt	26-35	English	male	fluent	100		not+sure	none	Mozilla%2F5.0+%28Windows+NT+10.0%3B+Win64%3B+x64%3B+rv%3A67.0%29+Gecko%2F20100101+Firefox%2F67.0	Gecko	Win32	en-US	1600	900	24	7471	8408	7135	3977	8887	1824	34168	salience	D27.21	D27	d.2s2c.b.ds.dc.s	16	3	a	purple.fish	purple.mitt	orange.mitt	o2	s	2	o1	purple	mitt	2	2	s	mitt
5/30	13:58	nRx5dOen	2	3	C	robert	fish|table	36-45	English	female	fluent	76		psychology		Mozilla%2F5.0+%28X11%3B+CrOS+x86_64+11151.113.0%29+AppleWebKit%2F537.36+%28KHTML%2C+like+Gecko%29+Chrome%2F71.0.3578.127+Safari%2F537.36	Gecko	Linux+x86_64	en-US	1366	768	24	6853	19208	24293	7864	12617	4660	41994	listener	D30.25	D30	d.2s3c.ds.sc.c	5	2	a	green.fish	green.fish	green.table	o2	s	1	o1	fish	green	2	3	c	green
5/30	13:58	IT8816ur	3	2	B	robert	fish|boot	36-45	English	male	fluent	100		How+people+respond+to+obscure+directions	This+was+fun%2C+more+of+these.	Mozilla%2F5.0+%28Windows+NT+6.1%3B+Win64%3B+x64%29+AppleWebKit%2F537.36+%28KHTML%2C+like+Gecko%29+Chrome%2F74.0.3729.169+Safari%2F537.36	Gecko	Win32	en-US	1920	1080	24	4580	5191	9318	2600	4872	713	44842	listener	D20.41	D20	d.1s3c.ss.sc.c	6	1	a	green.fish	green.boot	green.fish	o2	c	1	o1	green	fish	3	2	c	green
5/30	13:58	pBHUf7t4	2	2	B	richard	table	36-45	English	female	fluent	96		paying+attention+to+details		Mozilla%2F5.0+%28Windows+NT+10.0%3B+Win64%3B+x64%29+AppleWebKit%2F537.36+%28KHTML%2C+like+Gecko%29+Chrome%2F51.0.2704.79+Safari%2F537.36+Edge%2F14.14393	Gecko	Win32	en-US	1920	1080	24	9637	14776	19157	5592	31874	4865	66462	listener	D16.29	D16	d.2s1c.ds.sc.s	1	5	b	orange.table	blue.fish	orange.fish	o2	s	2	o1	orange	fish	2	2	c	blue
5/30	13:58	JvN6TtJ8	2	2	A	richard	mitt|boot	26-35	Spanish	female	intermediate	69		decisions		Mozilla%2F5.0+%28Windows+NT+6.3%3B+Win64%3B+x64%29+AppleWebKit%2F537.36+%28KHTML%2C+like+Gecko%29+Chrome%2F74.0.3729.157+Safari%2F537.36	Gecko	Win32	es-US	1366	768	24	200362	127869	11088	7804	7212	1588	43541	listener	D16.35	D16	d.2s1c.ds.sc.s	14	9	b	orange.mitt	purple.boot	orange.boot	o2	s	2	o3	orange	boot	2	2	c	purple
5/30	13:58	MvN9b1u0	2	3	B	robert	table|mitt	26-35	English	male	fluent	82		Understanding+and+decsion+making%3F		Mozilla%2F5.0+%28Windows+NT+10.0%3B+Win64%3B+x64%29+AppleWebKit%2F537.36+%28KHTML%2C+like+Gecko%29+Chrome%2F64.0.3282.140+Safari%2F537.36+Edge%2F17.17134	Gecko	Win32	en-AU	1920	1080	24	9526	10024	20002	8879	22929	2296	99857	salience	D20.4	D20	d.1s3c.ss.sc.c	11	3	a	orange.mitt	orange.table	orange.mitt	o2	c	2	o1	mitt	orange	2	3	s	table
5/30	13:58	2BUq4huA	2	2	C	richard	mitt	36-45	English	female	good	96		good	great	Mozilla%2F5.0+%28Windows+NT+6.1%29+AppleWebKit%2F537.36+%28KHTML%2C+like+Gecko%29+Chrome%2F74.0.3729.169+Safari%2F537.36	Gecko	Win32	en-US	1366	768	24	7286	8452	42362	6420	16313	5900	73431	listener	D27.11	D27	d.2s2c.b.ds.dc.s	12	8	a	orange.table	orange.mitt	green.mitt	o2	c	1	o3	orange	mitt	2	2	s	mitt
[truncated: 233 more rows]
[truncated: 4 more columns]
