# Supplementary material for: Reevaluating pragmatic reasoning in language games
Source: PLoS One. 2021 Mar 17;16(3):e0248388. doi: 10.1371/journal.pone.0248388 (PMC7968720; doi:10.1371/journal.pone.0248388)
Supplement: S2 File — (ZIP) [file pone.0248388.s005.zip]

Archive with 57 entries (56 files):
- images/
- images/blue.circle.png
- __MACOSX/images/._blue.circle.png
- images/1s2c.ds.dc.png
- __MACOSX/images/._1s2c.ds.dc.png
- images/green.square.png
- __MACOSX/images/._green.square.png
- images/1s3c.ss.sc.png
- __MACOSX/images/._1s3c.ss.sc.png
- images/green.boot.png
- __MACOSX/images/._green.boot.png
- images/2s1c.ds.dc.png
- __MACOSX/images/._2s1c.ds.dc.png
- images/FG_12.png
- __MACOSX/images/._FG_12.png
- images/3s2c.png
- __MACOSX/images/._3s2c.png
- images/FG_13.png
- __MACOSX/images/._FG_13.png
- images/FG_11.png
- __MACOSX/images/._FG_11.png
- images/2s2c.a.png
- __MACOSX/images/._2s2c.a.png
- images/1s2c.ss.dc.png
- __MACOSX/images/._1s2c.ss.dc.png
- images/1s3c.ds.sc.png
- __MACOSX/images/._1s3c.ds.sc.png
- images/3s1c.ss.dc.png
- __MACOSX/images/._3s1c.ss.dc.png
- images/3s3c.png
- __MACOSX/images/._3s3c.png
- images/2s2c.b.png
- __MACOSX/images/._2s2c.b.png
- images/FG_33.png
- __MACOSX/images/._FG_33.png
- images/1s1c.png
- __MACOSX/images/._1s1c.png
- images/blue.mitt.png
- __MACOSX/images/._blue.mitt.png
- images/blue.square.png
- __MACOSX/images/._blue.square.png
- images/green.circle.png
- __MACOSX/images/._green.circle.png
- images/FG_22a.png
- __MACOSX/images/._FG_22a.png
- images/FG_22b.png
- __MACOSX/images/._FG_22b.png
- images/3s1c.ss.sc.png
- __MACOSX/images/._3s1c.ss.sc.png
- images/FG_23.png
- __MACOSX/images/._FG_23.png
- images/blue.boot.png
- __MACOSX/images/._blue.boot.png
- images/2s3c.png
- __MACOSX/images/._2s3c.png
- images/2s1c.ds.sc.png
- __MACOSX/images/._2s1c.ds.sc.png
